# Supplementary material for: Full-length direct RNA sequencing reveals extensive remodeling of RNA expression, processing and modification in aging Caenorhabditis elegans
Source: bioRxiv. 2024 Jun 22:2024.06.18.599640. Preprint. [Version 1] doi: 10.1101/2024.06.18.599640 (PMC11213008; doi:10.1101/2024.06.18.599640)
Supplement: Supplement 1 — Document S1. Figures S1–S7 Table S1. Illumina RNA-seq DESeq2 results from days 2, 3, 4, 5, 7, 10, and 15 vs. day 1. Table S2. Nanopore DRS DESeq2 results using unfiltered reads from days 2, 3, 4, 5, 7, 10, and 15 vs. day 1. Table S3. Number of Nanopore DRS reads per replicate remaining after each filtering step (mapping, transcription start site filtering, and poly(A) filtering). Table S4. All detected Nanopore DRS full-length isoforms with columns 1-12 in BED format and the number of filtered reads for each isoform per replicate. Novel isoforms not in the WS279 WormBase annotation are labeled as productive if they span in frame annotated start and stop codons or unproductive if they do not span in frame annotated start and stop codons. Table S5. 3’UTR coordinates of Nanopore DRS full-length isoforms with columns 1-12 in BED format. 3’UTR sequences are compared to the WS279 WormBase annotation. Table S6. Alternative exon inclusion events with a significant (P<0.05) change in relative abundance (PSI) in days 2, 3, 4, 5, 7, 10, or 15 compared to day 1. Table S7. Percent of reads mapping to introns or intergenic regions and percent of splice junction reads that do not match WS279 WormBase annotations in young (days 1, 2, 3) and old (days 7, 10, 15) animals. Table S8. Median, mean, minimum, and maximum poly(A) tail lengths for isoforms with full-length support. Table S9. High confidence A-to-G edit site coordinates in BED format, features that overlap with A-to-G sites, and predicted codon changes resulting from editing. Table S10. High confidence pseudouridine edit site coordinates in BED format and overlapping features. Table S11. Annotated aging genes with novel features from this study indicated. [file media-1.zip › supplementary_files/07_intron_intergenic_junctions.xlsx]

## Sheet: introns
Reads mapping to introns in young (days 1, 2, 3) and old (days 7, 10, 15)
time	intron reads	total mapped reads	percent reads in introns
old_rep1	835637	139600040	0.598594
old_rep2	687381	126515396	0.543318
old_rep3	542758	111665192	0.486058
young_rep1	788681	132387952	0.595735
young_rep2	1274175	260205702	0.48968
young_rep3	1933026	265622108	0.727735

## Sheet: intergenic regions
Reads mapping to intergenic regions in young (days 1, 2, 3) and old (days 7, 10, 15)
time	intergenic reads	total mapped reads	percent reads in intergenic
old_rep1	906568	139600040	0.649404
old_rep2	768965	126515396	0.607803
old_rep3	676143	111665192	0.605509
young_rep1	720231	132387952	0.544031
young_rep2	1315087	260205702	0.505403
young_rep3	1527316	265622108	0.574996

## Sheet: unannotated splice junctions
Percent of splice junction reads to do not match WormBase WS279 annotated splice junctions
time	percent unannotated splice junctions
old_rep1	0.840311
old_rep2	0.81179
old_rep3	0.761139
young_rep1	0.684756
young_rep2	0.702913
young_rep3	0.711818
