# Supplementary material for: Full-length direct RNA sequencing reveals extensive remodeling of RNA expression, processing and modification in aging Caenorhabditis elegans
Source: bioRxiv. 2024 Jun 22:2024.06.18.599640. Preprint. [Version 1] doi: 10.1101/2024.06.18.599640 (PMC11213008; doi:10.1101/2024.06.18.599640)
Supplement: Supplement 1 — Document S1. Figures S1–S7 Table S1. Illumina RNA-seq DESeq2 results from days 2, 3, 4, 5, 7, 10, and 15 vs. day 1. Table S2. Nanopore DRS DESeq2 results using unfiltered reads from days 2, 3, 4, 5, 7, 10, and 15 vs. day 1. Table S3. Number of Nanopore DRS reads per replicate remaining after each filtering step (mapping, transcription start site filtering, and poly(A) filtering). Table S4. All detected Nanopore DRS full-length isoforms with columns 1-12 in BED format and the number of filtered reads for each isoform per replicate. Novel isoforms not in the WS279 WormBase annotation are labeled as productive if they span in frame annotated start and stop codons or unproductive if they do not span in frame annotated start and stop codons. Table S5. 3’UTR coordinates of Nanopore DRS full-length isoforms with columns 1-12 in BED format. 3’UTR sequences are compared to the WS279 WormBase annotation. Table S6. Alternative exon inclusion events with a significant (P<0.05) change in relative abundance (PSI) in days 2, 3, 4, 5, 7, 10, or 15 compared to day 1. Table S7. Percent of reads mapping to introns or intergenic regions and percent of splice junction reads that do not match WS279 WormBase annotations in young (days 1, 2, 3) and old (days 7, 10, 15) animals. Table S8. Median, mean, minimum, and maximum poly(A) tail lengths for isoforms with full-length support. Table S9. High confidence A-to-G edit site coordinates in BED format, features that overlap with A-to-G sites, and predicted codon changes resulting from editing. Table S10. High confidence pseudouridine edit site coordinates in BED format and overlapping features. Table S11. Annotated aging genes with novel features from this study indicated. [file media-1.zip › supplementary_files/09_AG_edits.xlsx]

## Sheet: AG edit sites young
A-to-G editing sites detected in 3 replicates in young (days 1, 2, 3) animals
chr	start	end	proportion_modified	supporting_reads	strand	WB_ID	feature	gene	biotype
I	26787	26788	0.64	173	-	intergenic	intergenic region	NA	NA
I	251129	251130	0.21	87	-	WBGene00021673	intron		pseudogene
I	251563	251564	0.32	126	-	WBGene00021673	noncoding exon		pseudogene
I	318465	318466	0.58	158	-	intergenic	intergenic region	NA	NA
I	318466	318467	0.32	160	-	intergenic	intergenic region	NA	NA
I	383426	383427	0.28	144	+	WBGene00006385	intron	taf-4	protein coding gene
I	618221	618222	0.69	333	+	WBGene00018921	CDS	sago-2	protein coding gene
I	618243	618244	0.64	367	+	WBGene00018921	CDS	sago-2	protein coding gene
I	618827	618828	0.22	278	+	WBGene00018921	CDS	sago-2	protein coding gene
I	629800	629801	0.07	275	-	WBGene00022029	three prime utr		protein coding gene
I	629803	629804	0.17	291	-	WBGene00022029	three prime utr		protein coding gene
I	629805	629806	0.49	303	-	WBGene00022029	three prime utr		protein coding gene
I	629806	629807	0.37	319	-	WBGene00022029	three prime utr		protein coding gene
I	629820	629821	0.19	395	-	WBGene00022029	three prime utr		protein coding gene
I	629821	629822	0.09	404	-	WBGene00022029	three prime utr		protein coding gene
I	629822	629823	0.07	412	-	WBGene00022029	three prime utr		protein coding gene
I	629826	629827	0.17	612	-	WBGene00022029	three prime utr		protein coding gene
I	629830	629831	0.8	637	-	WBGene00022029	three prime utr		protein coding gene
I	629831	629832	0.65	637	-	WBGene00022029	three prime utr		protein coding gene
I	629832	629833	0.76	637	-	WBGene00022029	three prime utr		protein coding gene
I	629840	629841	0.58	786	-	WBGene00022029	three prime utr		protein coding gene
I	629841	629842	0.5	789	-	WBGene00022029	three prime utr		protein coding gene
I	629842	629843	0.37	800	-	WBGene00022029	three prime utr		protein coding gene
I	629843	629844	0.18	810	-	WBGene00022029	three prime utr		protein coding gene
I	629849	629850	0.21	833	-	WBGene00022029	three prime utr		protein coding gene
I	629883	629884	0.35	900	-	WBGene00022029	three prime utr		protein coding gene
I	629919	629920	0.37	907	-	WBGene00022029	three prime utr		protein coding gene
I	629920	629921	0.69	890	-	WBGene00022029	three prime utr		protein coding gene
I	630274	630275	0.28	116	-	WBGene00022029	three prime utr		protein coding gene
I	630405	630406	0.4	2769	-	WBGene00022029	three prime utr		protein coding gene
I	630408	630409	0.11	2746	-	WBGene00022029	three prime utr		protein coding gene
I	630409	630410	0.48	2723	-	WBGene00022029	three prime utr		protein coding gene
I	630411	630412	0.21	2736	-	WBGene00022029	three prime utr		protein coding gene
I	630412	630413	0.52	2739	-	WBGene00022029	three prime utr		protein coding gene
I	630422	630423	0.77	2452	-	WBGene00022029	three prime utr		protein coding gene
I	630423	630424	0.3	2401	-	WBGene00022029	three prime utr		protein coding gene
I	630432	630433	0.21	2210	-	WBGene00022029	three prime utr		protein coding gene
I	630437	630438	0.11	2097	-	WBGene00022029	three prime utr		protein coding gene
I	630438	630439	0.41	2073	-	WBGene00022029	three prime utr		protein coding gene
I	630441	630442	0.58	2014	-	WBGene00022029	three prime utr		protein coding gene
I	630445	630446	0.11	2146	-	WBGene00022029	three prime utr		protein coding gene
I	630452	630453	0.08	2142	-	WBGene00022029	three prime utr		protein coding gene
I	630454	630455	0.09	1981	-	WBGene00022029	three prime utr		protein coding gene
I	630456	630457	0.93	1847	-	WBGene00022029	three prime utr		protein coding gene
I	630457	630458	0.36	1877	-	WBGene00022029	three prime utr		protein coding gene
I	630461	630462	0.19	1653	-	WBGene00022029	three prime utr		protein coding gene
I	630468	630469	0.36	1534	-	WBGene00022029	three prime utr		protein coding gene
I	630500	630501	0.55	1077	-	WBGene00022029	three prime utr		protein coding gene
I	630501	630502	0.22	1064	-	WBGene00022029	three prime utr		protein coding gene
I	630502	630503	0.51	1031	-	WBGene00022029	three prime utr		protein coding gene
I	630503	630504	0.45	1031	-	WBGene00022029	three prime utr		protein coding gene
I	630529	630530	0.09	812	-	WBGene00022029	three prime utr		protein coding gene
I	630531	630532	0.36	778	-	WBGene00022029	three prime utr		protein coding gene
I	630532	630533	0.18	772	-	WBGene00022029	three prime utr		protein coding gene
I	630544	630545	0.63	449	-	WBGene00022029	three prime utr		protein coding gene
I	630545	630546	0.77	441	-	WBGene00022029	three prime utr		protein coding gene
I	630546	630547	0.35	436	-	WBGene00022029	three prime utr		protein coding gene
I	630557	630558	0.31	424	-	WBGene00022029	three prime utr		protein coding gene
I	630569	630570	0.22	366	-	WBGene00022029	three prime utr		protein coding gene
I	630570	630571	0.69	352	-	WBGene00022029	three prime utr		protein coding gene
I	630579	630580	0.8	317	-	WBGene00022029	three prime utr		protein coding gene
I	630589	630590	0.4	216	-	WBGene00022029	three prime utr		protein coding gene
I	630590	630591	0.22	208	-	WBGene00022029	three prime utr		protein coding gene
I	630591	630592	0.24	201	-	WBGene00022029	three prime utr		protein coding gene
I	630592	630593	0.13	205	-	WBGene00022029	three prime utr		protein coding gene
I	630593	630594	0.08	195	-	WBGene00022029	three prime utr		protein coding gene
I	630594	630595	0.4	180	-	WBGene00022029	three prime utr		protein coding gene
I	630595	630596	0.7	168	-	WBGene00022029	three prime utr		protein coding gene
I	630602	630603	0.09	201	-	WBGene00022029	three prime utr		protein coding gene
I	630605	630606	0.18	203	-	WBGene00022029	three prime utr		protein coding gene
I	630608	630609	0.43	196	-	WBGene00022029	three prime utr		protein coding gene
I	630617	630618	0.16	188	-	WBGene00022029	three prime utr		protein coding gene
I	630618	630619	0.84	167	-	WBGene00022029	three prime utr		protein coding gene
I	630623	630624	0.51	170	-	WBGene00022029	three prime utr		protein coding gene
I	630624	630625	0.71	162	-	WBGene00022029	three prime utr		protein coding gene
I	630648	630649	0.89	127	-	WBGene00022029	three prime utr		protein coding gene
I	630736	630737	0.63	169	-	WBGene00022029	three prime utr		protein coding gene
I	630749	630750	0.27	174	-	WBGene00022029	three prime utr		protein coding gene
I	630750	630751	0.13	182	-	WBGene00022029	three prime utr		protein coding gene
I	630758	630759	0.22	196	-	WBGene00022029	three prime utr		protein coding gene
I	630767	630768	0.17	200	-	WBGene00022029	three prime utr		protein coding gene
I	630773	630774	0.54	357	-	WBGene00022029	three prime utr		protein coding gene
I	630780	630781	0.08	507	-	WBGene00022029	three prime utr		protein coding gene
I	630786	630787	0.34	523	-	WBGene00022029	three prime utr		protein coding gene
I	630787	630788	0.07	543	-	WBGene00022029	three prime utr		protein coding gene
I	630795	630796	0.42	560	-	WBGene00022029	three prime utr		protein coding gene
I	630796	630797	0.64	565	-	WBGene00022029	three prime utr		protein coding gene
I	630797	630798	0.45	585	-	WBGene00022029	three prime utr		protein coding gene
I	630821	630822	0.17	729	-	WBGene00022029	three prime utr		protein coding gene
I	630824	630825	0.07	716	-	WBGene00022029	three prime utr		protein coding gene
I	630825	630826	0.24	715	-	WBGene00022029	three prime utr		protein coding gene
I	630826	630827	0.64	709	-	WBGene00022029	three prime utr		protein coding gene
I	630827	630828	0.38	711	-	WBGene00022029	three prime utr		protein coding gene
I	630835	630836	0.29	739	-	WBGene00022029	three prime utr		protein coding gene
I	630836	630837	0.7	738	-	WBGene00022029	three prime utr		protein coding gene
I	630840	630841	0.36	779	-	WBGene00022029	three prime utr		protein coding gene
I	630841	630842	0.12	795	-	WBGene00022029	three prime utr		protein coding gene
I	630845	630846	0.08	819	-	WBGene00022029	three prime utr		protein coding gene
I	630846	630847	0.17	813	-	WBGene00022029	three prime utr		protein coding gene
I	630848	630849	0.1	813	-	WBGene00022029	three prime utr		protein coding gene
I	630849	630850	0.49	812	-	WBGene00022029	three prime utr		protein coding gene
I	630855	630856	0.11	842	-	WBGene00022029	three prime utr		protein coding gene
I	630856	630857	0.66	844	-	WBGene00022029	three prime utr		protein coding gene
I	630871	630872	0.09	698	-	WBGene00022029	three prime utr		protein coding gene
I	630893	630894	0.22	738	-	WBGene00022029	three prime utr		protein coding gene
I	630894	630895	0.18	750	-	WBGene00022029	three prime utr		protein coding gene
I	630895	630896	0.07	747	-	WBGene00022029	three prime utr		protein coding gene
I	630902	630903	0.83	729	-	WBGene00022029	three prime utr		protein coding gene
I	630908	630909	0.42	747	-	WBGene00022029	three prime utr		protein coding gene
I	630913	630914	0.7	771	-	WBGene00022029	three prime utr		protein coding gene
I	630919	630920	0.99	802	-	WBGene00022029	three prime utr		protein coding gene
I	630953	630954	0.38	1434	-	WBGene00022029	three prime utr		protein coding gene
I	630953	630954	0.38	1434	-	WBGene00220189	noncoding exon		snoRNA gene
I	630962	630963	0.41	1609	-	WBGene00022029	three prime utr		protein coding gene
I	630962	630963	0.41	1609	-	WBGene00220189	noncoding exon		snoRNA gene
I	630993	630994	0.88	1533	-	WBGene00022029	three prime utr		protein coding gene
I	630993	630994	0.88	1533	-	WBGene00220189	noncoding exon		snoRNA gene
I	630996	630997	0.41	1566	-	WBGene00022029	three prime utr		protein coding gene
I	630996	630997	0.41	1566	-	WBGene00220189	noncoding exon		snoRNA gene
I	630999	631000	0.21	1546	-	WBGene00022029	three prime utr		protein coding gene
I	630999	631000	0.21	1546	-	WBGene00220189	noncoding exon		snoRNA gene
I	631000	631001	0.26	1545	-	WBGene00022029	three prime utr		protein coding gene
I	631000	631001	0.26	1545	-	WBGene00220189	noncoding exon		snoRNA gene
I	631008	631009	0.09	1873	-	WBGene00022029	three prime utr		protein coding gene
I	631008	631009	0.09	1873	-	WBGene00220189	noncoding exon		snoRNA gene
I	631009	631010	0.76	1844	-	WBGene00022029	three prime utr		protein coding gene
I	631009	631010	0.76	1844	-	WBGene00220189	noncoding exon		snoRNA gene
I	631010	631011	0.81	1865	-	WBGene00022029	three prime utr		protein coding gene
I	631010	631011	0.81	1865	-	WBGene00220189	noncoding exon		snoRNA gene
I	659739	659740	0.17	409	-	WBGene00022031	three prime utr		protein coding gene
I	659746	659747	0.33	360	-	WBGene00022031	three prime utr		protein coding gene
I	659756	659757	0.62	329	-	WBGene00022031	three prime utr		protein coding gene
I	659761	659762	0.48	287	-	WBGene00022031	three prime utr		protein coding gene
I	659769	659770	0.42	259	-	WBGene00022031	three prime utr		protein coding gene
I	659777	659778	0.07	215	-	WBGene00022031	three prime utr		protein coding gene
I	659782	659783	0.77	207	-	WBGene00022031	three prime utr		protein coding gene
I	659790	659791	0.42	190	-	WBGene00022031	three prime utr		protein coding gene
I	659800	659801	0.29	164	-	WBGene00022031	three prime utr		protein coding gene
I	659900	659901	0.28	86	-	WBGene00022031	three prime utr		protein coding gene
I	659901	659902	0.21	87	-	WBGene00022031	three prime utr		protein coding gene
I	659906	659907	0.92	91	-	WBGene00022031	three prime utr		protein coding gene
I	659916	659917	0.21	99	-	WBGene00022031	three prime utr		protein coding gene
I	659917	659918	0.5	95	-	WBGene00022031	three prime utr		protein coding gene
I	659918	659919	0.21	98	-	WBGene00022031	three prime utr		protein coding gene
I	659929	659930	0.09	115	-	WBGene00022031	three prime utr		protein coding gene
I	1071728	1071729	0.68	3763	+	WBGene00001745	CDS	gsa-1	protein coding gene
I	1154602	1154603	0.56	2635	-	WBGene00000165	three prime utr	aps-3	protein coding gene
I	1154605	1154606	0.91	2666	-	WBGene00000165	three prime utr	aps-3	protein coding gene
I	1154643	1154644	0.06	3416	-	WBGene00000165	three prime utr	aps-3	protein coding gene
I	1154644	1154645	0.9	3403	-	WBGene00000165	three prime utr	aps-3	protein coding gene
I	1154645	1154646	0.25	3415	-	WBGene00000165	three prime utr	aps-3	protein coding gene
I	1154649	1154650	0.86	3219	-	WBGene00000165	three prime utr	aps-3	protein coding gene
I	1154650	1154651	0.48	3269	-	WBGene00000165	three prime utr	aps-3	protein coding gene
I	1154653	1154654	0.12	3360	-	WBGene00000165	three prime utr	aps-3	protein coding gene
I	1154654	1154655	0.09	3355	-	WBGene00000165	three prime utr	aps-3	protein coding gene
I	1154655	1154656	0.13	3314	-	WBGene00000165	three prime utr	aps-3	protein coding gene
I	1154659	1154660	0.28	3313	-	WBGene00000165	three prime utr	aps-3	protein coding gene
I	1154670	1154671	0.16	3569	-	WBGene00000165	three prime utr	aps-3	protein coding gene
I	1154673	1154674	0.42	3492	-	WBGene00000165	three prime utr	aps-3	protein coding gene
I	1154682	1154683	0.09	3626	-	WBGene00000165	three prime utr	aps-3	protein coding gene
I	1154700	1154701	0.1	3157	-	WBGene00000165	three prime utr	aps-3	protein coding gene
I	1154701	1154702	0.14	3121	-	WBGene00000165	three prime utr	aps-3	protein coding gene
I	1154702	1154703	0.15	3077	-	WBGene00000165	three prime utr	aps-3	protein coding gene
I	1154707	1154708	0.82	2716	-	WBGene00000165	three prime utr	aps-3	protein coding gene
I	1154708	1154709	0.94	2724	-	WBGene00000165	three prime utr	aps-3	protein coding gene
I	1154710	1154711	0.39	2896	-	WBGene00000165	three prime utr	aps-3	protein coding gene
I	1154724	1154725	0.24	3416	-	WBGene00000165	three prime utr	aps-3	protein coding gene
I	1154745	1154746	0.36	3612	-	WBGene00000165	three prime utr	aps-3	protein coding gene
I	1154773	1154774	0.29	3337	-	WBGene00000165	three prime utr	aps-3	protein coding gene
I	1154794	1154795	0.26	3433	-	WBGene00000165	three prime utr	aps-3	protein coding gene
I	1154809	1154810	0.11	3049	-	WBGene00000165	three prime utr	aps-3	protein coding gene
I	1154814	1154815	0.1	2861	-	WBGene00000165	three prime utr	aps-3	protein coding gene
I	1154817	1154818	0.06	2784	-	WBGene00000165	three prime utr	aps-3	protein coding gene
I	1154821	1154822	0.75	2503	-	WBGene00000165	three prime utr	aps-3	protein coding gene
I	1154822	1154823	0.88	2496	-	WBGene00000165	three prime utr	aps-3	protein coding gene
I	1154839	1154840	0.73	2169	-	WBGene00000165	three prime utr	aps-3	protein coding gene
I	1154844	1154845	0.27	1882	-	WBGene00000165	three prime utr	aps-3	protein coding gene
I	1154845	1154846	0.22	1824	-	WBGene00000165	three prime utr	aps-3	protein coding gene
I	1154847	1154848	0.07	1883	-	WBGene00000165	three prime utr	aps-3	protein coding gene
I	1154857	1154858	0.08	1634	-	WBGene00000165	three prime utr	aps-3	protein coding gene
I	1154860	1154861	0.14	1483	-	WBGene00000165	three prime utr	aps-3	protein coding gene
I	1154862	1154863	0.97	1289	-	WBGene00000165	three prime utr	aps-3	protein coding gene
I	1154864	1154865	0.1	1349	-	WBGene00000165	three prime utr	aps-3	protein coding gene
I	1154872	1154873	0.29	1271	-	WBGene00000165	three prime utr	aps-3	protein coding gene
I	1154873	1154874	0.06	1279	-	WBGene00000165	three prime utr	aps-3	protein coding gene
I	1154877	1154878	0.81	1074	-	WBGene00000165	three prime utr	aps-3	protein coding gene
I	1154878	1154879	0.52	1075	-	WBGene00000165	three prime utr	aps-3	protein coding gene
I	1154890	1154891	0.43	1016	-	WBGene00000165	three prime utr	aps-3	protein coding gene
I	1154899	1154900	0.35	885	-	WBGene00000165	three prime utr	aps-3	protein coding gene
I	1154911	1154912	0.25	779	-	WBGene00000165	three prime utr	aps-3	protein coding gene
I	1154921	1154922	0.09	758	-	WBGene00000165	three prime utr	aps-3	protein coding gene
I	1154922	1154923	0.83	704	-	WBGene00000165	three prime utr	aps-3	protein coding gene
I	1154936	1154937	0.21	659	-	WBGene00000165	three prime utr	aps-3	protein coding gene
I	1154937	1154938	0.1	657	-	WBGene00000165	three prime utr	aps-3	protein coding gene
I	1154984	1154985	0.09	167	-	WBGene00000165	three prime utr	aps-3	protein coding gene
I	1154985	1154986	0.18	144	-	WBGene00000165	three prime utr	aps-3	protein coding gene
I	1155038	1155039	0.66	719	-	WBGene00000165	three prime utr	aps-3	protein coding gene
I	1155045	1155046	0.75	793	-	WBGene00000165	three prime utr	aps-3	protein coding gene
I	1155054	1155055	0.89	874	-	WBGene00000165	three prime utr	aps-3	protein coding gene
I	1155056	1155057	0.35	888	-	WBGene00000165	three prime utr	aps-3	protein coding gene
I	1155065	1155066	0.09	1037	-	WBGene00000165	three prime utr	aps-3	protein coding gene
I	1155066	1155067	0.08	1043	-	WBGene00000165	three prime utr	aps-3	protein coding gene
I	1155078	1155079	0.12	1152	-	WBGene00000165	three prime utr	aps-3	protein coding gene
I	1155079	1155080	0.86	1155	-	WBGene00000165	three prime utr	aps-3	protein coding gene
I	1155085	1155086	0.18	1238	-	WBGene00000165	three prime utr	aps-3	protein coding gene
I	1155086	1155087	0.08	1254	-	WBGene00000165	three prime utr	aps-3	protein coding gene
I	1155090	1155091	0.15	1267	-	WBGene00000165	three prime utr	aps-3	protein coding gene
I	1155096	1155097	0.37	1530	-	WBGene00000165	three prime utr	aps-3	protein coding gene
I	1155103	1155104	0.11	1677	-	WBGene00000165	three prime utr	aps-3	protein coding gene
I	1155106	1155107	0.11	1695	-	WBGene00000165	three prime utr	aps-3	protein coding gene
I	1155108	1155109	0.47	1687	-	WBGene00000165	three prime utr	aps-3	protein coding gene
I	1155109	1155110	0.08	1771	-	WBGene00000165	three prime utr	aps-3	protein coding gene
I	1155123	1155124	0.07	1885	-	WBGene00000165	three prime utr	aps-3	protein coding gene
I	1155130	1155131	0.25	1844	-	WBGene00000165	three prime utr	aps-3	protein coding gene
I	1155133	1155134	0.27	1826	-	WBGene00000165	three prime utr	aps-3	protein coding gene
I	1155134	1155135	0.46	1862	-	WBGene00000165	three prime utr	aps-3	protein coding gene
I	1155141	1155142	0.13	2060	-	WBGene00000165	three prime utr	aps-3	protein coding gene
I	1155160	1155161	0.82	1779	-	WBGene00000165	three prime utr	aps-3	protein coding gene
I	1155161	1155162	0.86	1778	-	WBGene00000165	three prime utr	aps-3	protein coding gene
I	1155167	1155168	0.38	1776	-	WBGene00000165	three prime utr	aps-3	protein coding gene
I	1155168	1155169	0.15	1787	-	WBGene00000165	three prime utr	aps-3	protein coding gene
I	1155171	1155172	0.13	1699	-	WBGene00000165	three prime utr	aps-3	protein coding gene
I	1155172	1155173	0.79	1695	-	WBGene00000165	three prime utr	aps-3	protein coding gene
I	1155173	1155174	0.99	1703	-	WBGene00000165	three prime utr	aps-3	protein coding gene
I	1155180	1155181	0.32	2331	-	WBGene00000165	three prime utr	aps-3	protein coding gene
I	1155192	1155193	0.08	2402	-	WBGene00000165	three prime utr	aps-3	protein coding gene
I	1155193	1155194	0.16	2249	-	WBGene00000165	three prime utr	aps-3	protein coding gene
I	1155196	1155197	0.68	2066	-	WBGene00000165	three prime utr	aps-3	protein coding gene
I	1155197	1155198	0.89	2030	-	WBGene00000165	three prime utr	aps-3	protein coding gene
I	1155206	1155207	0.26	2211	-	WBGene00000165	three prime utr	aps-3	protein coding gene
I	1155209	1155210	0.23	2231	-	WBGene00000165	three prime utr	aps-3	protein coding gene
I	1155231	1155232	0.36	2865	-	WBGene00000165	three prime utr	aps-3	protein coding gene
I	1155271	1155272	0.52	3997	-	WBGene00000165	three prime utr	aps-3	protein coding gene
I	1155275	1155276	0.17	3852	-	WBGene00000165	three prime utr	aps-3	protein coding gene
I	1155276	1155277	0.39	3807	-	WBGene00000165	three prime utr	aps-3	protein coding gene
I	1155282	1155283	0.46	3896	-	WBGene00000165	three prime utr	aps-3	protein coding gene
I	1155288	1155289	0.97	3911	-	WBGene00000165	three prime utr	aps-3	protein coding gene
I	1155289	1155290	0.34	3922	-	WBGene00000165	three prime utr	aps-3	protein coding gene
I	1155311	1155312	0.91	4042	-	WBGene00000165	three prime utr	aps-3	protein coding gene
I	1155321	1155322	0.09	4086	-	WBGene00000165	three prime utr	aps-3	protein coding gene
I	1155327	1155328	0.14	3832	-	WBGene00000165	three prime utr	aps-3	protein coding gene
I	1347070	1347071	0.18	225	-	intergenic	intergenic region	NA	NA
I	1347089	1347090	0.15	307	-	intergenic	intergenic region	NA	NA
I	1347094	1347095	0.91	315	-	intergenic	intergenic region	NA	NA
I	1347099	1347100	0.16	332	-	intergenic	intergenic region	NA	NA
I	1347100	1347101	0.26	331	-	intergenic	intergenic region	NA	NA
I	1347101	1347102	0.34	331	-	intergenic	intergenic region	NA	NA
I	1347106	1347107	0.17	328	-	intergenic	intergenic region	NA	NA
I	1347107	1347108	0.18	325	-	intergenic	intergenic region	NA	NA
I	1347108	1347109	0.14	324	-	intergenic	intergenic region	NA	NA
I	1347116	1347117	0.89	327	-	intergenic	intergenic region	NA	NA
I	1347117	1347118	0.71	324	-	intergenic	intergenic region	NA	NA
I	1347128	1347129	0.51	379	-	intergenic	intergenic region	NA	NA
I	1347135	1347136	0.78	385	-	intergenic	intergenic region	NA	NA
I	1347137	1347138	0.42	374	-	intergenic	intergenic region	NA	NA
I	1347139	1347140	0.09	380	-	intergenic	intergenic region	NA	NA
I	1347142	1347143	0.34	377	-	intergenic	intergenic region	NA	NA
I	1347214	1347215	0.97	623	-	intergenic	intergenic region	NA	NA
I	1347215	1347216	0.78	631	-	intergenic	intergenic region	NA	NA
I	1347221	1347222	0.1	666	-	intergenic	intergenic region	NA	NA
I	1347227	1347228	0.58	651	-	intergenic	intergenic region	NA	NA
I	1347228	1347229	0.37	654	-	intergenic	intergenic region	NA	NA
I	1347257	1347258	0.09	717	-	intergenic	intergenic region	NA	NA
I	1347258	1347259	0.58	705	-	intergenic	intergenic region	NA	NA
I	1347263	1347264	0.11	708	-	intergenic	intergenic region	NA	NA
I	1347580	1347581	0.24	679	-	intergenic	intergenic region	NA	NA
I	1347588	1347589	0.11	669	-	intergenic	intergenic region	NA	NA
I	1347589	1347590	0.31	664	-	intergenic	intergenic region	NA	NA
I	1347599	1347600	0.15	691	-	intergenic	intergenic region	NA	NA
I	1347603	1347604	0.19	674	-	intergenic	intergenic region	NA	NA
I	1347604	1347605	0.87	667	-	intergenic	intergenic region	NA	NA
I	1347605	1347606	0.17	687	-	intergenic	intergenic region	NA	NA
I	1347610	1347611	0.06	676	-	intergenic	intergenic region	NA	NA
I	1347613	1347614	0.14	672	-	intergenic	intergenic region	NA	NA
I	1347614	1347615	0.14	678	-	intergenic	intergenic region	NA	NA
I	1347674	1347675	0.79	485	-	intergenic	intergenic region	NA	NA
I	1347682	1347683	0.89	468	-	intergenic	intergenic region	NA	NA
I	1347683	1347684	0.16	464	-	intergenic	intergenic region	NA	NA
I	1347685	1347686	0.42	466	-	intergenic	intergenic region	NA	NA
I	1347692	1347693	0.18	459	-	intergenic	intergenic region	NA	NA
I	1347712	1347713	0.53	335	-	intergenic	intergenic region	NA	NA
I	1347713	1347714	0.33	328	-	intergenic	intergenic region	NA	NA
I	1347723	1347724	0.15	219	-	intergenic	intergenic region	NA	NA
I	1347725	1347726	0.79	207	-	intergenic	intergenic region	NA	NA
I	1347729	1347730	0.77	169	-	intergenic	intergenic region	NA	NA
I	1347730	1347731	0.28	166	-	intergenic	intergenic region	NA	NA
I	1347734	1347735	0.83	99	-	intergenic	intergenic region	NA	NA
I	1347735	1347736	0.39	97	-	intergenic	intergenic region	NA	NA
I	1347739	1347740	0.35	88	-	intergenic	intergenic region	NA	NA
I	1358464	1358465	0.4	951	+	WBGene00022363	three prime utr		protein coding gene
I	1358478	1358479	0.25	945	+	WBGene00022363	three prime utr		protein coding gene
I	1358488	1358489	0.32	888	+	WBGene00022363	three prime utr		protein coding gene
I	1358493	1358494	0.14	855	+	WBGene00022363	three prime utr		protein coding gene
I	1358500	1358501	0.87	833	+	WBGene00022363	three prime utr		protein coding gene
I	1358501	1358502	0.81	836	+	WBGene00022363	three prime utr		protein coding gene
I	1358503	1358504	0.35	848	+	WBGene00022363	three prime utr		protein coding gene
I	1358504	1358505	0.4	846	+	WBGene00022363	three prime utr		protein coding gene
I	1358505	1358506	0.13	858	+	WBGene00022363	three prime utr		protein coding gene
I	1358513	1358514	0.67	856	+	WBGene00022363	three prime utr		protein coding gene
I	1358514	1358515	0.37	873	+	WBGene00022363	three prime utr		protein coding gene
I	1358515	1358516	0.14	891	+	WBGene00022363	three prime utr		protein coding gene
I	1358525	1358526	0.44	899	+	WBGene00022363	three prime utr		protein coding gene
I	1358526	1358527	0.11	906	+	WBGene00022363	three prime utr		protein coding gene
I	1358547	1358548	0.25	513	+	WBGene00022363	three prime utr		protein coding gene
I	1358553	1358554	0.12	539	+	WBGene00022363	three prime utr		protein coding gene
I	1358566	1358567	0.17	532	+	WBGene00022363	three prime utr		protein coding gene
I	1358577	1358578	0.79	448	+	WBGene00022363	three prime utr		protein coding gene
I	1358581	1358582	0.59	434	+	WBGene00022363	three prime utr		protein coding gene
I	1358582	1358583	0.55	442	+	WBGene00022363	three prime utr		protein coding gene
I	1358583	1358584	0.15	447	+	WBGene00022363	three prime utr		protein coding gene
I	1358584	1358585	0.27	436	+	WBGene00022363	three prime utr		protein coding gene
I	1358591	1358592	0.31	473	+	WBGene00022363	three prime utr		protein coding gene
I	1358619	1358620	0.66	478	+	WBGene00022363	three prime utr		protein coding gene
I	1358647	1358648	0.34	595	+	WBGene00022363	three prime utr		protein coding gene
I	1358657	1358658	0.09	626	+	WBGene00022363	three prime utr		protein coding gene
I	1358710	1358711	0.48	681	+	WBGene00022363	three prime utr		protein coding gene
I	1358716	1358717	0.07	669	+	WBGene00022363	three prime utr		protein coding gene
I	1358739	1358740	0.53	518	+	WBGene00022363	three prime utr		protein coding gene
I	1358740	1358741	0.59	522	+	WBGene00022363	three prime utr		protein coding gene
I	1358741	1358742	0.48	525	+	WBGene00022363	three prime utr		protein coding gene
I	1358746	1358747	0.09	572	+	WBGene00022363	three prime utr		protein coding gene
I	1358747	1358748	0.78	558	+	WBGene00022363	three prime utr		protein coding gene
I	1358750	1358751	0.98	547	+	WBGene00022363	three prime utr		protein coding gene
I	1358751	1358752	0.33	578	+	WBGene00022363	three prime utr		protein coding gene
I	1358759	1358760	0.07	591	+	WBGene00022363	three prime utr		protein coding gene
I	1358760	1358761	0.48	595	+	WBGene00022363	three prime utr		protein coding gene
I	1358761	1358762	0.34	595	+	WBGene00022363	three prime utr		protein coding gene
I	1358762	1358763	0.46	594	+	WBGene00022363	three prime utr		protein coding gene
I	1358766	1358767	0.28	651	+	WBGene00022363	three prime utr		protein coding gene
I	1358769	1358770	0.12	672	+	WBGene00022363	three prime utr		protein coding gene
I	1358770	1358771	0.19	673	+	WBGene00022363	three prime utr		protein coding gene
I	1358775	1358776	0.11	674	+	WBGene00022363	three prime utr		protein coding gene
I	1358786	1358787	0.58	716	+	WBGene00022363	three prime utr		protein coding gene
I	1358787	1358788	0.88	714	+	WBGene00022363	three prime utr		protein coding gene
I	1358793	1358794	0.27	779	+	WBGene00022363	three prime utr		protein coding gene
I	1358798	1358799	0.17	813	+	WBGene00022363	three prime utr		protein coding gene
I	1358802	1358803	0.1	823	+	WBGene00022363	three prime utr		protein coding gene
I	1358809	1358810	0.11	821	+	WBGene00022363	three prime utr		protein coding gene
I	1358823	1358824	0.17	852	+	WBGene00022363	three prime utr		protein coding gene
I	1358846	1358847	0.81	649	+	WBGene00022363	three prime utr		protein coding gene
I	1358847	1358848	0.44	643	+	WBGene00022363	three prime utr		protein coding gene
I	1358848	1358849	0.09	656	+	WBGene00022363	three prime utr		protein coding gene
I	1358852	1358853	0.08	669	+	WBGene00022363	three prime utr		protein coding gene
I	1358856	1358857	0.52	663	+	WBGene00022363	three prime utr		protein coding gene
I	1358861	1358862	0.55	667	+	WBGene00022363	three prime utr		protein coding gene
I	1358871	1358872	0.72	653	+	WBGene00022363	three prime utr		protein coding gene
I	1358888	1358889	0.9	562	+	WBGene00022363	three prime utr		protein coding gene
I	1358889	1358890	0.28	571	+	WBGene00022363	three prime utr		protein coding gene
I	1358902	1358903	0.22	603	+	WBGene00022363	three prime utr		protein coding gene
I	1358914	1358915	0.26	558	+	WBGene00022363	three prime utr		protein coding gene
I	1358919	1358920	0.17	528	+	WBGene00022363	three prime utr		protein coding gene
I	1358921	1358922	0.14	499	+	WBGene00022363	three prime utr		protein coding gene
I	1358927	1358928	0.42	394	+	WBGene00022363	three prime utr		protein coding gene
I	1358931	1358932	0.08	350	+	WBGene00022363	three prime utr		protein coding gene
I	1358932	1358933	0.42	319	+	WBGene00022363	three prime utr		protein coding gene
I	1358936	1358937	0.22	283	+	WBGene00022363	three prime utr		protein coding gene
I	1358937	1358938	0.29	278	+	WBGene00022363	three prime utr		protein coding gene
I	1358938	1358939	0.09	281	+	WBGene00022363	three prime utr		protein coding gene
I	1358954	1358955	0.14	259	+	WBGene00022363	three prime utr		protein coding gene
I	1358956	1358957	0.17	254	+	WBGene00022363	three prime utr		protein coding gene
I	1359191	1359192	0.49	158	+	WBGene00022363	three prime utr		protein coding gene
I	1359194	1359195	0.1	214	+	WBGene00022363	three prime utr		protein coding gene
I	1359196	1359197	0.11	222	+	WBGene00022363	three prime utr		protein coding gene
I	1359201	1359202	0.26	252	+	WBGene00022363	three prime utr		protein coding gene
I	1359210	1359211	0.79	311	+	WBGene00022363	three prime utr		protein coding gene
I	1359211	1359212	0.78	314	+	WBGene00022363	three prime utr		protein coding gene
I	1359215	1359216	0.1	402	+	WBGene00022363	three prime utr		protein coding gene
I	1359216	1359217	0.33	399	+	WBGene00022363	three prime utr		protein coding gene
I	1359217	1359218	0.18	400	+	WBGene00022363	three prime utr		protein coding gene
I	1359219	1359220	0.17	446	+	WBGene00022363	three prime utr		protein coding gene
I	1359226	1359227	0.82	500	+	WBGene00022363	three prime utr		protein coding gene
I	1359233	1359234	0.8	580	+	WBGene00022363	three prime utr		protein coding gene
I	1359247	1359248	0.23	745	+	WBGene00022363	three prime utr		protein coding gene
I	1359248	1359249	0.35	748	+	WBGene00022363	three prime utr		protein coding gene
I	1359255	1359256	0.15	778	+	WBGene00022363	three prime utr		protein coding gene
I	1359256	1359257	0.24	778	+	WBGene00022363	three prime utr		protein coding gene
I	1359257	1359258	0.72	773	+	WBGene00022363	three prime utr		protein coding gene
I	1359258	1359259	0.15	809	+	WBGene00022363	three prime utr		protein coding gene
I	1359259	1359260	0.1	808	+	WBGene00022363	three prime utr		protein coding gene
I	1359262	1359263	0.19	849	+	WBGene00022363	three prime utr		protein coding gene
I	1359264	1359265	0.16	856	+	WBGene00022363	three prime utr		protein coding gene
I	1359311	1359312	0.11	1008	+	WBGene00022363	three prime utr		protein coding gene
I	1359347	1359348	0.08	647	+	WBGene00022363	three prime utr		protein coding gene
I	1359349	1359350	0.11	646	+	WBGene00022363	three prime utr		protein coding gene
I	1359350	1359351	0.13	642	+	WBGene00022363	three prime utr		protein coding gene
I	1359359	1359360	0.26	591	+	WBGene00022363	three prime utr		protein coding gene
I	1359360	1359361	0.18	599	+	WBGene00022363	three prime utr		protein coding gene
I	1359366	1359367	0.16	616	+	WBGene00022363	three prime utr		protein coding gene
I	1359370	1359371	0.23	595	+	WBGene00022363	three prime utr		protein coding gene
I	1359371	1359372	0.9	621	+	WBGene00022363	three prime utr		protein coding gene
I	1359376	1359377	0.15	718	+	WBGene00022363	three prime utr		protein coding gene
I	1359378	1359379	0.08	696	+	WBGene00022363	three prime utr		protein coding gene
I	1359385	1359386	0.35	681	+	WBGene00022363	three prime utr		protein coding gene
I	1359392	1359393	0.38	670	+	WBGene00022363	three prime utr		protein coding gene
I	1359399	1359400	0.51	651	+	WBGene00022363	three prime utr		protein coding gene
I	1359400	1359401	0.08	650	+	WBGene00022363	three prime utr		protein coding gene
I	1359401	1359402	0.13	638	+	WBGene00022363	three prime utr		protein coding gene
I	1359409	1359410	0.81	643	+	WBGene00022363	three prime utr		protein coding gene
I	1359410	1359411	0.12	647	+	WBGene00022363	three prime utr		protein coding gene
I	1359411	1359412	0.07	649	+	WBGene00022363	three prime utr		protein coding gene
I	1359423	1359424	0.88	654	+	WBGene00022363	three prime utr		protein coding gene
I	1359428	1359429	0.77	631	+	WBGene00022363	three prime utr		protein coding gene
I	1359429	1359430	0.51	644	+	WBGene00022363	three prime utr		protein coding gene
I	1359433	1359434	0.31	652	+	WBGene00022363	three prime utr		protein coding gene
I	1359439	1359440	0.09	642	+	WBGene00022363	three prime utr		protein coding gene
I	1359457	1359458	0.06	654	+	WBGene00022363	three prime utr		protein coding gene
I	1359473	1359474	0.63	398	+	WBGene00022363	three prime utr		protein coding gene
I	1359474	1359475	0.43	401	+	WBGene00022363	three prime utr		protein coding gene
I	1359489	1359490	0.32	437	+	WBGene00022363	three prime utr		protein coding gene
I	1359496	1359497	0.09	487	+	WBGene00022363	three prime utr		protein coding gene
I	1359505	1359506	0.16	498	+	WBGene00022363	three prime utr		protein coding gene
I	1375833	1375834	0.11	475	+	WBGene00022366	three prime utr		protein coding gene
I	1375848	1375849	0.13	547	+	WBGene00022366	three prime utr		protein coding gene
I	1375913	1375914	0.23	401	+	WBGene00022366	three prime utr		protein coding gene
I	1375914	1375915	0.46	387	+	WBGene00022366	three prime utr		protein coding gene
I	1375915	1375916	0.14	405	+	WBGene00022366	three prime utr		protein coding gene
I	1375916	1375917	0.14	398	+	WBGene00022366	three prime utr		protein coding gene
I	1375919	1375920	0.91	428	+	WBGene00022366	three prime utr		protein coding gene
I	1375923	1375924	0.25	431	+	WBGene00022366	three prime utr		protein coding gene
I	1375924	1375925	0.17	426	+	WBGene00022366	three prime utr		protein coding gene
I	1375925	1375926	0.14	425	+	WBGene00022366	three prime utr		protein coding gene
I	1375926	1375927	0.29	414	+	WBGene00022366	three prime utr		protein coding gene
I	1375931	1375932	0.71	434	+	WBGene00022366	three prime utr		protein coding gene
I	1375932	1375933	0.5	429	+	WBGene00022366	three prime utr		protein coding gene
I	1375933	1375934	0.19	433	+	WBGene00022366	three prime utr		protein coding gene
I	1375937	1375938	0.97	431	+	WBGene00022366	three prime utr		protein coding gene
I	1375938	1375939	0.39	431	+	WBGene00022366	three prime utr		protein coding gene
I	1375949	1375950	0.81	371	+	WBGene00022366	three prime utr		protein coding gene
I	1375950	1375951	0.89	367	+	WBGene00022366	three prime utr		protein coding gene
I	1375964	1375965	0.12	454	+	WBGene00022366	three prime utr		protein coding gene
I	1375975	1375976	0.53	458	+	WBGene00022366	three prime utr		protein coding gene
I	1375997	1375998	0.22	467	+	WBGene00022366	three prime utr		protein coding gene
I	1376027	1376028	0.3	470	+	WBGene00022366	three prime utr		protein coding gene
I	1376033	1376034	0.65	464	+	WBGene00022366	three prime utr		protein coding gene
I	1376042	1376043	0.08	514	+	WBGene00022366	three prime utr		protein coding gene
I	1376043	1376044	0.16	506	+	WBGene00022366	three prime utr		protein coding gene
I	1376106	1376107	0.97	740	+	WBGene00022366	three prime utr		protein coding gene
I	1376115	1376116	0.1	770	+	WBGene00022366	three prime utr		protein coding gene
I	1376120	1376121	0.2	827	+	WBGene00022366	three prime utr		protein coding gene
I	1376139	1376140	0.06	893	+	WBGene00022366	three prime utr		protein coding gene
I	1376213	1376214	0.11	718	+	WBGene00022366	three prime utr		protein coding gene
I	1376216	1376217	0.35	684	+	WBGene00022366	three prime utr		protein coding gene
I	1376223	1376224	0.36	636	+	WBGene00022366	three prime utr		protein coding gene
I	1376227	1376228	0.63	617	+	WBGene00022366	three prime utr		protein coding gene
I	1376228	1376229	0.3	626	+	WBGene00022366	three prime utr		protein coding gene
I	1376244	1376245	0.07	582	+	WBGene00022366	three prime utr		protein coding gene
I	1376251	1376252	0.64	537	+	WBGene00022366	three prime utr		protein coding gene
I	1376261	1376262	0.83	511	+	WBGene00022366	three prime utr		protein coding gene
I	1376268	1376269	0.52	507	+	WBGene00022366	three prime utr		protein coding gene
I	1376279	1376280	0.49	511	+	WBGene00022366	three prime utr		protein coding gene
I	1376317	1376318	0.12	391	+	WBGene00022366	three prime utr		protein coding gene
I	1376319	1376320	0.15	328	+	WBGene00022366	three prime utr		protein coding gene
I	1376340	1376341	0.44	257	+	WBGene00022366	three prime utr		protein coding gene
I	1376344	1376345	0.09	253	+	WBGene00022366	three prime utr		protein coding gene
I	1376352	1376353	0.35	218	+	WBGene00022366	three prime utr		protein coding gene
I	1376353	1376354	0.69	213	+	WBGene00022366	three prime utr		protein coding gene
I	1376357	1376358	0.06	211	+	WBGene00022366	three prime utr		protein coding gene
I	1376369	1376370	0.17	187	+	WBGene00022366	three prime utr		protein coding gene
I	1376376	1376377	0.69	128	+	WBGene00022366	three prime utr		protein coding gene
I	1376381	1376382	0.12	122	+	WBGene00022366	three prime utr		protein coding gene
I	1376442	1376443	0.16	158	+	intergenic	intergenic region	NA	NA
I	1376447	1376448	0.12	164	+	intergenic	intergenic region	NA	NA
I	1376471	1376472	0.1	168	+	intergenic	intergenic region	NA	NA
I	1376472	1376473	0.16	166	+	intergenic	intergenic region	NA	NA
I	1443948	1443949	0.56	84	-	intergenic	intergenic region	NA	NA
I	1872308	1872309	0.96	547	-	intergenic	intergenic region	NA	NA
I	2060127	2060128	0.52	98	-	intergenic	intergenic region	NA	NA
I	2060128	2060129	0.34	98	-	intergenic	intergenic region	NA	NA
I	2060133	2060134	0.07	101	-	intergenic	intergenic region	NA	NA
I	2060157	2060158	0.21	97	-	intergenic	intergenic region	NA	NA
I	2060158	2060159	0.62	97	-	intergenic	intergenic region	NA	NA
I	2060172	2060173	0.56	92	-	intergenic	intergenic region	NA	NA
I	2060178	2060179	0.34	92	-	intergenic	intergenic region	NA	NA
I	2060187	2060188	0.16	82	-	intergenic	intergenic region	NA	NA
I	2060188	2060189	0.18	82	-	intergenic	intergenic region	NA	NA
I	2060486	2060487	0.16	81	-	intergenic	intergenic region	NA	NA
I	2076360	2076361	0.07	3140	+	WBGene00021351	three prime utr	eif-2alpha	protein coding gene
I	2076361	2076362	0.52	3128	+	WBGene00021351	three prime utr	eif-2alpha	protein coding gene
I	2076362	2076363	0.98	3139	+	WBGene00021351	three prime utr	eif-2alpha	protein coding gene
I	2076363	2076364	0.94	3139	+	WBGene00021351	three prime utr	eif-2alpha	protein coding gene
I	2076367	2076368	0.16	3209	+	WBGene00021351	three prime utr	eif-2alpha	protein coding gene
I	2076387	2076388	0.33	2665	+	WBGene00021351	three prime utr	eif-2alpha	protein coding gene
I	2076389	2076390	0.09	2630	+	WBGene00021351	three prime utr	eif-2alpha	protein coding gene
I	2076404	2076405	0.45	2147	+	WBGene00021351	three prime utr	eif-2alpha	protein coding gene
I	2076408	2076409	0.2	2091	+	WBGene00021351	three prime utr	eif-2alpha	protein coding gene
I	2076409	2076410	0.43	2068	+	WBGene00021351	three prime utr	eif-2alpha	protein coding gene
I	2076410	2076411	0.29	2061	+	WBGene00021351	three prime utr	eif-2alpha	protein coding gene
I	2076411	2076412	0.18	2062	+	WBGene00021351	three prime utr	eif-2alpha	protein coding gene
I	2076416	2076417	0.08	2068	+	WBGene00021351	three prime utr	eif-2alpha	protein coding gene
I	2076426	2076427	0.08	1892	+	WBGene00021351	three prime utr	eif-2alpha	protein coding gene
I	2076455	2076456	0.34	549	+	WBGene00021351	three prime utr	eif-2alpha	protein coding gene
I	2076456	2076457	0.08	546	+	WBGene00021351	three prime utr	eif-2alpha	protein coding gene
I	2076462	2076463	0.2	560	+	WBGene00021351	three prime utr	eif-2alpha	protein coding gene
I	2076466	2076467	0.41	541	+	WBGene00021351	three prime utr	eif-2alpha	protein coding gene
I	2076470	2076471	0.09	521	+	WBGene00021351	three prime utr	eif-2alpha	protein coding gene
I	2076480	2076481	0.78	446	+	WBGene00021351	three prime utr	eif-2alpha	protein coding gene
I	2076481	2076482	0.1	447	+	WBGene00021351	three prime utr	eif-2alpha	protein coding gene
I	2076485	2076486	0.28	443	+	WBGene00021351	three prime utr	eif-2alpha	protein coding gene
I	2076487	2076488	0.16	466	+	WBGene00021351	three prime utr	eif-2alpha	protein coding gene
I	2076606	2076607	0.29	1549	+	WBGene00021351	three prime utr	eif-2alpha	protein coding gene
I	2076608	2076609	0.42	1598	+	WBGene00021351	three prime utr	eif-2alpha	protein coding gene
I	2076609	2076610	0.6	1616	+	WBGene00021351	three prime utr	eif-2alpha	protein coding gene
I	2076611	2076612	0.16	1773	+	WBGene00021351	three prime utr	eif-2alpha	protein coding gene
I	2076617	2076618	0.13	1952	+	WBGene00021351	three prime utr	eif-2alpha	protein coding gene
I	2076619	2076620	0.06	1945	+	WBGene00021351	three prime utr	eif-2alpha	protein coding gene
I	2076628	2076629	0.72	2055	+	WBGene00021351	three prime utr	eif-2alpha	protein coding gene
I	2076629	2076630	0.53	2038	+	WBGene00021351	three prime utr	eif-2alpha	protein coding gene
I	2076630	2076631	0.08	2094	+	WBGene00021351	three prime utr	eif-2alpha	protein coding gene
I	2076631	2076632	0.24	2074	+	WBGene00021351	three prime utr	eif-2alpha	protein coding gene
I	2076632	2076633	0.16	2093	+	WBGene00021351	three prime utr	eif-2alpha	protein coding gene
I	2076638	2076639	0.42	2226	+	WBGene00021351	three prime utr	eif-2alpha	protein coding gene
I	2076639	2076640	0.83	2123	+	WBGene00021351	three prime utr	eif-2alpha	protein coding gene
I	2076642	2076643	0.52	2319	+	WBGene00021351	three prime utr	eif-2alpha	protein coding gene
I	2076643	2076644	0.32	2400	+	WBGene00021351	three prime utr	eif-2alpha	protein coding gene
I	2076644	2076645	0.18	2487	+	WBGene00021351	three prime utr	eif-2alpha	protein coding gene
I	2076647	2076648	0.28	2736	+	WBGene00021351	three prime utr	eif-2alpha	protein coding gene
I	2076648	2076649	0.14	2773	+	WBGene00021351	three prime utr	eif-2alpha	protein coding gene
I	2076653	2076654	0.48	2854	+	WBGene00021351	three prime utr	eif-2alpha	protein coding gene
I	2076654	2076655	0.19	2874	+	WBGene00021351	three prime utr	eif-2alpha	protein coding gene
I	2076667	2076668	0.59	3186	+	WBGene00021351	three prime utr	eif-2alpha	protein coding gene
I	2076672	2076673	0.19	3408	+	WBGene00021351	three prime utr	eif-2alpha	protein coding gene
I	2076676	2076677	0.1	3661	+	WBGene00021351	three prime utr	eif-2alpha	protein coding gene
I	2076679	2076680	0.19	3642	+	WBGene00021351	three prime utr	eif-2alpha	protein coding gene
I	2076696	2076697	0.4	4000	+	WBGene00021351	three prime utr	eif-2alpha	protein coding gene
I	2076701	2076702	0.65	3875	+	WBGene00021351	three prime utr	eif-2alpha	protein coding gene
I	2076725	2076726	0.17	3882	+	WBGene00021351	three prime utr	eif-2alpha	protein coding gene
I	2076734	2076735	0.63	3871	+	WBGene00021351	three prime utr	eif-2alpha	protein coding gene
I	2076735	2076736	0.08	3838	+	WBGene00021351	three prime utr	eif-2alpha	protein coding gene
I	2076744	2076745	0.1	3457	+	WBGene00021351	three prime utr	eif-2alpha	protein coding gene
I	2076766	2076767	0.55	4191	+	WBGene00021351	three prime utr	eif-2alpha	protein coding gene
I	2081788	2081789	0.22	99	+	WBGene00021352	intron	pcyt-2.1	protein coding gene
I	2082413	2082414	0.15	92	+	WBGene00021352	intron	pcyt-2.1	protein coding gene
I	2082414	2082415	0.75	94	+	WBGene00021352	intron	pcyt-2.1	protein coding gene
I	2082415	2082416	0.08	94	+	WBGene00021352	intron	pcyt-2.1	protein coding gene
I	2082670	2082671	0.29	81	+	WBGene00021352	intron	pcyt-2.1	protein coding gene
I	2082679	2082680	0.38	89	+	WBGene00021352	intron	pcyt-2.1	protein coding gene
I	2082680	2082681	0.18	89	+	WBGene00021352	intron	pcyt-2.1	protein coding gene
I	2082690	2082691	0.3	95	+	WBGene00021352	intron	pcyt-2.1	protein coding gene
I	2082694	2082695	0.6	100	+	WBGene00021352	intron	pcyt-2.1	protein coding gene
I	2082696	2082697	0.33	107	+	WBGene00021352	intron	pcyt-2.1	protein coding gene
I	2082699	2082700	0.86	111	+	WBGene00021352	intron	pcyt-2.1	protein coding gene
I	2296684	2296685	0.1	202	+	WBGene00021469	three prime utr		protein coding gene
I	2296685	2296686	0.34	199	+	WBGene00021469	three prime utr		protein coding gene
I	2296687	2296688	0.35	209	+	WBGene00021469	three prime utr		protein coding gene
I	2296688	2296689	0.29	208	+	WBGene00021469	three prime utr		protein coding gene
I	2296696	2296697	0.46	208	+	WBGene00021469	three prime utr		protein coding gene
I	2296699	2296700	0.3	205	+	WBGene00021469	three prime utr		protein coding gene
I	2296702	2296703	0.85	201	+	WBGene00021469	three prime utr		protein coding gene
I	2296710	2296711	0.34	219	+	WBGene00021469	three prime utr		protein coding gene
I	2296714	2296715	0.27	221	+	WBGene00021469	three prime utr		protein coding gene
I	2296718	2296719	0.5	219	+	WBGene00021469	three prime utr		protein coding gene
I	2296725	2296726	0.21	200	+	WBGene00021469	three prime utr		protein coding gene
I	2296726	2296727	0.51	197	+	WBGene00021469	three prime utr		protein coding gene
I	2296729	2296730	0.09	199	+	WBGene00021469	three prime utr		protein coding gene
I	2296730	2296731	0.06	196	+	WBGene00021469	three prime utr		protein coding gene
I	2296734	2296735	0.11	214	+	WBGene00021469	three prime utr		protein coding gene
I	2296738	2296739	0.41	220	+	WBGene00021469	three prime utr		protein coding gene
I	2296744	2296745	0.13	202	+	WBGene00021469	three prime utr		protein coding gene
I	2296745	2296746	0.49	203	+	WBGene00021469	three prime utr		protein coding gene
I	2296757	2296758	0.54	190	+	WBGene00021469	three prime utr		protein coding gene
I	2296758	2296759	0.23	188	+	WBGene00021469	three prime utr		protein coding gene
I	2296769	2296770	0.21	183	+	WBGene00021469	three prime utr		protein coding gene
I	2296770	2296771	0.43	181	+	WBGene00021469	three prime utr		protein coding gene
I	2296778	2296779	0.22	179	+	WBGene00021469	three prime utr		protein coding gene
I	2296784	2296785	0.12	171	+	WBGene00021469	three prime utr		protein coding gene
I	2296924	2296925	0.29	144	+	WBGene00021469	three prime utr		protein coding gene
I	2296925	2296926	0.27	141	+	WBGene00021469	three prime utr		protein coding gene
I	2296926	2296927	0.1	142	+	WBGene00021469	three prime utr		protein coding gene
I	2296936	2296937	0.6	141	+	WBGene00021469	three prime utr		protein coding gene
I	2296937	2296938	0.82	143	+	WBGene00021469	three prime utr		protein coding gene
I	2296939	2296940	0.13	151	+	WBGene00021469	three prime utr		protein coding gene
I	2296959	2296960	0.16	152	+	WBGene00021469	three prime utr		protein coding gene
I	2296970	2296971	0.12	213	+	WBGene00021469	three prime utr		protein coding gene
I	2296975	2296976	0.29	225	+	WBGene00021469	three prime utr		protein coding gene
I	2296981	2296982	0.14	239	+	WBGene00021469	three prime utr		protein coding gene
I	2296984	2296985	0.17	238	+	WBGene00021469	three prime utr		protein coding gene
I	2296991	2296992	0.28	242	+	WBGene00021469	three prime utr		protein coding gene
I	2296998	2296999	0.11	261	+	WBGene00021469	three prime utr		protein coding gene
I	2297006	2297007	0.08	271	+	WBGene00021469	three prime utr		protein coding gene
I	2297009	2297010	0.37	278	+	WBGene00021469	three prime utr		protein coding gene
I	2376086	2376087	0.68	164	-	intergenic	intergenic region	NA	NA
I	2376103	2376104	0.14	180	-	intergenic	intergenic region	NA	NA
I	2376108	2376109	0.4	185	-	intergenic	intergenic region	NA	NA
I	2376115	2376116	0.47	179	-	intergenic	intergenic region	NA	NA
I	2376117	2376118	0.35	175	-	intergenic	intergenic region	NA	NA
I	2376118	2376119	0.36	174	-	intergenic	intergenic region	NA	NA
I	2376119	2376120	0.15	174	-	intergenic	intergenic region	NA	NA
I	2376120	2376121	0.12	177	-	intergenic	intergenic region	NA	NA
I	2376121	2376122	0.78	175	-	intergenic	intergenic region	NA	NA
I	2376122	2376123	0.45	174	-	intergenic	intergenic region	NA	NA
I	2376133	2376134	0.07	181	-	intergenic	intergenic region	NA	NA
I	2376173	2376174	0.27	142	-	intergenic	intergenic region	NA	NA
I	2376178	2376179	0.09	142	-	intergenic	intergenic region	NA	NA
I	2394686	2394687	0.12	139	-	WBGene00021474	intron	dot-1.1	protein coding gene
I	2394867	2394868	0.18	135	-	WBGene00021474	intron	dot-1.1	protein coding gene
I	2642716	2642717	0.69	158	+	intergenic	intergenic region	NA	NA
I	2721897	2721898	0.09	682	-	WBGene00022128	three prime utr		protein coding gene
I	2721900	2721901	0.09	677	-	WBGene00022128	three prime utr		protein coding gene
I	2721901	2721902	0.25	679	-	WBGene00022128	three prime utr		protein coding gene
I	2721902	2721903	0.79	678	-	WBGene00022128	three prime utr		protein coding gene
I	2721909	2721910	0.09	694	-	WBGene00022128	three prime utr		protein coding gene
I	2721926	2721927	0.11	691	-	WBGene00022128	three prime utr		protein coding gene
I	2721936	2721937	0.29	696	-	WBGene00022128	three prime utr		protein coding gene
I	2721939	2721940	0.09	688	-	WBGene00022128	three prime utr		protein coding gene
I	2721950	2721951	0.6	668	-	WBGene00022128	three prime utr		protein coding gene
I	2721951	2721952	0.26	671	-	WBGene00022128	three prime utr		protein coding gene
I	2721960	2721961	0.12	532	-	WBGene00022128	three prime utr		protein coding gene
I	2721961	2721962	0.09	515	-	WBGene00022128	three prime utr		protein coding gene
I	2721962	2721963	0.14	513	-	WBGene00022128	three prime utr		protein coding gene
I	2721965	2721966	0.82	497	-	WBGene00022128	three prime utr		protein coding gene
I	2721970	2721971	0.23	496	-	WBGene00022128	three prime utr		protein coding gene
I	2721971	2721972	0.75	472	-	WBGene00022128	three prime utr		protein coding gene
I	2721972	2721973	0.34	470	-	WBGene00022128	three prime utr		protein coding gene
I	2721974	2721975	0.14	475	-	WBGene00022128	three prime utr		protein coding gene
I	2721988	2721989	0.22	439	-	WBGene00022128	three prime utr		protein coding gene
I	2722312	2722313	0.24	281	-	WBGene00022128	three prime utr		protein coding gene
I	2722313	2722314	0.09	283	-	WBGene00022128	three prime utr		protein coding gene
I	2722340	2722341	0.2	235	-	WBGene00022128	three prime utr		protein coding gene
I	2722341	2722342	0.63	214	-	WBGene00022128	three prime utr		protein coding gene
I	2722342	2722343	0.73	216	-	WBGene00022128	three prime utr		protein coding gene
I	2722343	2722344	0.22	215	-	WBGene00022128	three prime utr		protein coding gene
I	2722345	2722346	0.77	218	-	WBGene00022128	three prime utr		protein coding gene
I	2722346	2722347	0.75	218	-	WBGene00022128	three prime utr		protein coding gene
I	2722351	2722352	0.19	243	-	WBGene00022128	three prime utr		protein coding gene
I	2722352	2722353	0.17	246	-	WBGene00022128	three prime utr		protein coding gene
I	2722353	2722354	0.11	245	-	WBGene00022128	three prime utr		protein coding gene
I	2722356	2722357	0.17	248	-	WBGene00022128	three prime utr		protein coding gene
I	2722366	2722367	0.1	357	-	WBGene00022128	three prime utr		protein coding gene
I	2722374	2722375	0.34	741	-	WBGene00022128	three prime utr		protein coding gene
I	2722375	2722376	0.16	762	-	WBGene00022128	three prime utr		protein coding gene
I	2722385	2722386	0.3	811	-	WBGene00022128	three prime utr		protein coding gene
I	2722393	2722394	0.09	881	-	WBGene00022128	three prime utr		protein coding gene
I	2722395	2722396	0.13	889	-	WBGene00022128	three prime utr		protein coding gene
I	2722396	2722397	0.34	894	-	WBGene00022128	three prime utr		protein coding gene
I	2722405	2722406	0.12	871	-	WBGene00022128	three prime utr		protein coding gene
I	2722408	2722409	0.32	890	-	WBGene00022128	three prime utr		protein coding gene
I	2722419	2722420	0.16	952	-	WBGene00022128	three prime utr		protein coding gene
I	2722428	2722429	0.09	978	-	WBGene00022128	three prime utr		protein coding gene
I	2722500	2722501	0.11	830	-	WBGene00022128	three prime utr		protein coding gene
I	2722501	2722502	0.08	845	-	WBGene00022128	three prime utr		protein coding gene
I	2722508	2722509	0.07	818	-	WBGene00022128	three prime utr		protein coding gene
I	2773775	2773776	0.8	88	-	WBGene00004946	intron	sop-3	protein coding gene
I	2822919	2822920	0.41	196	-	WBGene00004077	three prime utr	pop-1	protein coding gene
I	2822933	2822934	0.07	194	-	WBGene00004077	three prime utr	pop-1	protein coding gene
I	2822937	2822938	0.12	191	-	WBGene00004077	three prime utr	pop-1	protein coding gene
I	2822949	2822950	0.09	197	-	WBGene00004077	three prime utr	pop-1	protein coding gene
I	2822976	2822977	0.14	177	-	WBGene00004077	three prime utr	pop-1	protein coding gene
I	2822977	2822978	0.71	178	-	WBGene00004077	three prime utr	pop-1	protein coding gene
I	2823023	2823024	0.22	117	-	WBGene00004077	three prime utr	pop-1	protein coding gene
I	2823056	2823057	0.21	85	-	WBGene00004077	three prime utr	pop-1	protein coding gene
I	2869440	2869441	0.34	271	+	WBGene00022115	three prime utr		protein coding gene
I	2869453	2869454	0.28	217	+	WBGene00022115	three prime utr		protein coding gene
I	2869630	2869631	0.67	147	+	WBGene00022115	three prime utr		protein coding gene
I	2870272	2870273	0.09	760	-	WBGene00022117	three prime utr		protein coding gene
I	2870295	2870296	0.59	584	-	WBGene00022117	three prime utr		protein coding gene
I	2870320	2870321	0.5	412	-	WBGene00022117	three prime utr		protein coding gene
I	2870321	2870322	0.32	413	-	WBGene00022117	three prime utr		protein coding gene
I	2870339	2870340	0.48	315	-	WBGene00022117	three prime utr		protein coding gene
I	2870348	2870349	0.15	246	-	WBGene00022117	three prime utr		protein coding gene
I	2870389	2870390	0.1	115	-	WBGene00022117	three prime utr		protein coding gene
I	2870393	2870394	0.5	97	-	WBGene00022117	three prime utr		protein coding gene
I	2870398	2870399	0.31	92	-	WBGene00022117	three prime utr		protein coding gene
I	2870403	2870404	0.08	92	-	WBGene00022117	three prime utr		protein coding gene
I	2870458	2870459	0.48	303	-	WBGene00022117	three prime utr		protein coding gene
I	2929829	2929830	0.26	853	+	WBGene00003836	five prime utr	nxt-1	protein coding gene
I	3033926	3033927	0.48	1494	+	WBGene00021841	three prime utr		protein coding gene
I	3033933	3033934	0.14	1613	+	WBGene00021841	three prime utr		protein coding gene
I	3033940	3033941	0.78	1814	+	WBGene00021841	three prime utr		protein coding gene
I	3033949	3033950	0.95	2023	+	WBGene00021841	three prime utr		protein coding gene
I	3033964	3033965	0.12	2287	+	WBGene00021841	three prime utr		protein coding gene
I	3033971	3033972	0.1	2340	+	WBGene00021841	three prime utr		protein coding gene
I	3033972	3033973	0.67	2345	+	WBGene00021841	three prime utr		protein coding gene
I	3033978	3033979	0.72	2233	+	WBGene00021841	three prime utr		protein coding gene
I	3033984	3033985	0.45	2073	+	WBGene00021841	three prime utr		protein coding gene
I	3033985	3033986	0.53	2070	+	WBGene00021841	three prime utr		protein coding gene
I	3033989	3033990	0.11	2153	+	WBGene00021841	three prime utr		protein coding gene
I	3034031	3034032	0.1	2014	+	WBGene00021841	three prime utr		protein coding gene
I	3034053	3034054	0.31	1606	+	WBGene00021841	three prime utr		protein coding gene
I	3034066	3034067	0.89	1105	+	WBGene00021841	three prime utr		protein coding gene
I	3034136	3034137	0.15	884	+	WBGene00021841	three prime utr		protein coding gene
I	3034140	3034141	0.27	869	+	WBGene00021841	three prime utr		protein coding gene
I	3034145	3034146	0.32	855	+	WBGene00021841	three prime utr		protein coding gene
I	3034146	3034147	0.75	844	+	WBGene00021841	three prime utr		protein coding gene
I	3034165	3034166	0.41	782	+	WBGene00021841	three prime utr		protein coding gene
I	3034168	3034169	0.39	783	+	WBGene00021841	three prime utr		protein coding gene
I	3034170	3034171	0.14	775	+	WBGene00021841	three prime utr		protein coding gene
I	3034179	3034180	0.88	709	+	WBGene00021841	three prime utr		protein coding gene
I	3034188	3034189	0.07	580	+	WBGene00021841	three prime utr		protein coding gene
I	3034192	3034193	0.53	553	+	WBGene00021841	three prime utr		protein coding gene
I	3034197	3034198	0.09	514	+	WBGene00021841	three prime utr		protein coding gene
I	3034205	3034206	0.28	425	+	WBGene00021841	three prime utr		protein coding gene
I	3034206	3034207	0.18	405	+	WBGene00021841	three prime utr		protein coding gene
I	3034209	3034210	0.06	370	+	WBGene00021841	three prime utr		protein coding gene
I	3034336	3034337	0.83	271	+	WBGene00021841	three prime utr		protein coding gene
I	3034337	3034338	0.7	273	+	WBGene00021841	three prime utr		protein coding gene
I	3034340	3034341	0.28	334	+	WBGene00021841	three prime utr		protein coding gene
I	3034349	3034350	0.3	365	+	WBGene00021841	three prime utr		protein coding gene
I	3034366	3034367	0.12	414	+	WBGene00021841	three prime utr		protein coding gene
I	3034381	3034382	0.19	464	+	WBGene00021841	three prime utr		protein coding gene
I	3034382	3034383	0.65	476	+	WBGene00021841	three prime utr		protein coding gene
I	3034387	3034388	0.1	531	+	WBGene00021841	three prime utr		protein coding gene
I	3034465	3034466	0.08	1200	+	WBGene00021841	three prime utr		protein coding gene
I	3034489	3034490	0.09	1248	+	WBGene00021841	three prime utr		protein coding gene
I	3034491	3034492	0.17	1264	+	WBGene00021841	three prime utr		protein coding gene
I	3034504	3034505	0.33	1180	+	WBGene00021841	three prime utr		protein coding gene
I	3034510	3034511	0.1	1249	+	WBGene00021841	three prime utr		protein coding gene
I	3034516	3034517	0.07	1338	+	WBGene00021841	three prime utr		protein coding gene
I	3034518	3034519	0.35	1338	+	WBGene00021841	three prime utr		protein coding gene
I	3034525	3034526	0.12	1329	+	WBGene00021841	three prime utr		protein coding gene
I	3034526	3034527	0.33	1360	+	WBGene00021841	three prime utr		protein coding gene
I	3034545	3034546	0.71	1319	+	WBGene00021841	three prime utr		protein coding gene
I	3034546	3034547	0.81	1322	+	WBGene00021841	three prime utr		protein coding gene
I	3034547	3034548	0.08	1490	+	WBGene00021841	three prime utr		protein coding gene
I	3034550	3034551	0.13	1732	+	WBGene00021841	three prime utr		protein coding gene
I	3034551	3034552	0.23	1734	+	WBGene00021841	three prime utr		protein coding gene
I	3034555	3034556	0.38	1827	+	WBGene00021841	three prime utr		protein coding gene
I	3034556	3034557	0.83	1806	+	WBGene00021841	three prime utr		protein coding gene
I	3034566	3034567	0.91	1899	+	WBGene00021841	three prime utr		protein coding gene
I	3034567	3034568	0.71	1903	+	WBGene00021841	three prime utr		protein coding gene
I	3034568	3034569	0.72	1909	+	WBGene00021841	three prime utr		protein coding gene
I	3034588	3034589	0.4	2328	+	WBGene00021841	three prime utr		protein coding gene
I	3034595	3034596	0.33	2414	+	WBGene00021841	three prime utr		protein coding gene
I	3034598	3034599	0.28	2401	+	WBGene00021841	three prime utr		protein coding gene
I	3034604	3034605	0.55	2416	+	WBGene00021841	three prime utr		protein coding gene
I	3161790	3161791	0.27	114	-	WBGene00006888	intron	vbh-1	protein coding gene
I	3167502	3167503	0.4	1082	+	WBGene00021828	three prime utr		protein coding gene
I	3167507	3167508	0.14	1118	+	WBGene00021828	three prime utr		protein coding gene
I	3167511	3167512	0.08	1112	+	WBGene00021828	three prime utr		protein coding gene
I	3167524	3167525	0.23	894	+	WBGene00021828	three prime utr		protein coding gene
I	3167527	3167528	0.47	958	+	WBGene00021828	three prime utr		protein coding gene
I	3167531	3167532	0.16	1000	+	WBGene00021828	three prime utr		protein coding gene
I	3167555	3167556	0.09	869	+	WBGene00021828	three prime utr		protein coding gene
I	3167556	3167557	0.64	869	+	WBGene00021828	three prime utr		protein coding gene
I	3167559	3167560	0.86	873	+	WBGene00021828	three prime utr		protein coding gene
I	3167574	3167575	0.06	712	+	WBGene00021828	three prime utr		protein coding gene
I	3167579	3167580	0.45	712	+	WBGene00021828	three prime utr		protein coding gene
I	3167591	3167592	0.17	732	+	WBGene00021828	three prime utr		protein coding gene
I	3167592	3167593	0.09	721	+	WBGene00021828	three prime utr		protein coding gene
I	3167594	3167595	0.07	717	+	WBGene00021828	three prime utr		protein coding gene
I	3167601	3167602	0.76	681	+	WBGene00021828	three prime utr		protein coding gene
I	3167605	3167606	0.08	669	+	WBGene00021828	three prime utr		protein coding gene
I	3167606	3167607	0.14	657	+	WBGene00021828	three prime utr		protein coding gene
I	3167607	3167608	0.11	651	+	WBGene00021828	three prime utr		protein coding gene
I	3167611	3167612	0.88	568	+	WBGene00021828	three prime utr		protein coding gene
I	3167617	3167618	0.39	452	+	WBGene00021828	three prime utr		protein coding gene
I	3167618	3167619	0.46	428	+	WBGene00021828	three prime utr		protein coding gene
I	3167619	3167620	0.41	428	+	WBGene00021828	three prime utr		protein coding gene
I	3167622	3167623	0.46	427	+	WBGene00021828	three prime utr		protein coding gene
I	3167635	3167636	0.22	363	+	WBGene00021828	three prime utr		protein coding gene
I	3167645	3167646	0.28	354	+	WBGene00021828	three prime utr		protein coding gene
I	3167648	3167649	0.17	350	+	WBGene00021828	three prime utr		protein coding gene
I	3167661	3167662	0.07	356	+	WBGene00021828	three prime utr		protein coding gene
I	3167742	3167743	0.09	676	+	WBGene00021828	three prime utr		protein coding gene
I	3167748	3167749	0.72	661	+	WBGene00021828	three prime utr		protein coding gene
I	3167749	3167750	0.76	657	+	WBGene00021828	three prime utr		protein coding gene
I	3167750	3167751	0.25	659	+	WBGene00021828	three prime utr		protein coding gene
I	3167760	3167761	0.54	764	+	WBGene00021828	three prime utr		protein coding gene
I	3167770	3167771	0.4	826	+	WBGene00021828	three prime utr		protein coding gene
I	3167772	3167773	0.28	841	+	WBGene00021828	three prime utr		protein coding gene
I	3167775	3167776	0.48	878	+	WBGene00021828	three prime utr		protein coding gene
I	3167776	3167777	0.36	895	+	WBGene00021828	three prime utr		protein coding gene
I	3167785	3167786	0.07	929	+	WBGene00021828	three prime utr		protein coding gene
I	3167791	3167792	0.21	972	+	WBGene00021828	three prime utr		protein coding gene
I	3167796	3167797	0.19	983	+	WBGene00021828	three prime utr		protein coding gene
I	3167797	3167798	0.12	972	+	WBGene00021828	three prime utr		protein coding gene
I	3167803	3167804	0.77	961	+	WBGene00021828	three prime utr		protein coding gene
I	3167804	3167805	0.17	977	+	WBGene00021828	three prime utr		protein coding gene
I	3167809	3167810	0.34	1018	+	WBGene00021828	three prime utr		protein coding gene
I	3167810	3167811	0.13	1004	+	WBGene00021828	three prime utr		protein coding gene
I	3167811	3167812	0.6	1005	+	WBGene00021828	three prime utr		protein coding gene
I	3167821	3167822	0.23	1208	+	WBGene00021828	three prime utr		protein coding gene
I	3167822	3167823	0.07	1226	+	WBGene00021828	three prime utr		protein coding gene
I	3167825	3167826	0.08	1216	+	WBGene00021828	three prime utr		protein coding gene
I	3167828	3167829	0.79	1216	+	WBGene00021828	three prime utr		protein coding gene
I	3167831	3167832	0.24	1284	+	WBGene00021828	three prime utr		protein coding gene
I	3167841	3167842	0.11	1418	+	WBGene00021828	three prime utr		protein coding gene
I	3167842	3167843	0.29	1415	+	WBGene00021828	three prime utr		protein coding gene
I	3167843	3167844	0.12	1416	+	WBGene00021828	three prime utr		protein coding gene
I	3167849	3167850	0.13	1505	+	WBGene00021828	three prime utr		protein coding gene
I	3167858	3167859	0.31	1461	+	WBGene00021828	three prime utr		protein coding gene
I	3167859	3167860	0.94	1430	+	WBGene00021828	three prime utr		protein coding gene
I	3167860	3167861	0.25	1422	+	WBGene00021828	three prime utr		protein coding gene
I	3167898	3167899	0.12	1561	+	WBGene00021828	three prime utr		protein coding gene
I	3231608	3231609	0.66	191	+	WBGene00021826	intron	txl-1	protein coding gene
I	3255682	3255683	0.35	510	+	WBGene00003258	three prime utr	cogc-1	protein coding gene
I	3865944	3865945	0.74	185	-	intergenic	intergenic region	NA	NA
I	3888865	3888866	0.61	73	-	WBGene00016838	three prime utr		protein coding gene
I	4179270	4179271	0.88	404	+	WBGene00020031	intron	suco-1	protein coding gene
I	4583812	4583813	0.16	117	-	intergenic	intergenic region	NA	NA
I	4671620	4671621	0.88	118	-	WBGene00006961	intron	xnp-1	protein coding gene
I	4827068	4827069	0.95	533	+	intergenic	intergenic region	NA	NA
I	4958196	4958197	0.9	873	-	WBGene00044431	five prime utr	mzt-1	protein coding gene
I	5245739	5245740	0.12	545	+	intergenic	intergenic region	NA	NA
I	5290696	5290697	0.91	110	-	WBGene00001333	intron	erm-1	protein coding gene
I	5368870	5368871	0.11	499	+	WBGene00018862	noncoding exon	wago-2	pseudogene
I	5368876	5368877	0.3	496	+	WBGene00018862	noncoding exon	wago-2	pseudogene
I	5368884	5368885	0.1	444	+	WBGene00018862	noncoding exon	wago-2	pseudogene
I	5368885	5368886	0.58	432	+	WBGene00018862	noncoding exon	wago-2	pseudogene
I	5368886	5368887	0.18	431	+	WBGene00018862	noncoding exon	wago-2	pseudogene
I	5368889	5368890	0.14	423	+	WBGene00018862	noncoding exon	wago-2	pseudogene
I	5368890	5368891	0.64	392	+	WBGene00018862	noncoding exon	wago-2	pseudogene
I	5368891	5368892	0.4	390	+	WBGene00018862	noncoding exon	wago-2	pseudogene
I	5368895	5368896	0.11	278	+	WBGene00018862	noncoding exon	wago-2	pseudogene
I	5368896	5368897	0.14	275	+	WBGene00018862	noncoding exon	wago-2	pseudogene
I	5368897	5368898	0.16	271	+	WBGene00018862	noncoding exon	wago-2	pseudogene
I	5368898	5368899	0.65	272	+	WBGene00018862	noncoding exon	wago-2	pseudogene
I	5368903	5368904	0.32	244	+	WBGene00018862	noncoding exon	wago-2	pseudogene
I	5368908	5368909	0.35	218	+	WBGene00018862	noncoding exon	wago-2	pseudogene
I	5368910	5368911	0.1	224	+	WBGene00018862	noncoding exon	wago-2	pseudogene
I	5368914	5368915	0.12	210	+	WBGene00018862	noncoding exon	wago-2	pseudogene
I	5368922	5368923	0.76	134	+	WBGene00018862	noncoding exon	wago-2	pseudogene
I	5368923	5368924	0.9	130	+	WBGene00018862	noncoding exon	wago-2	pseudogene
I	5368929	5368930	0.26	145	+	WBGene00018862	noncoding exon	wago-2	pseudogene
I	5368947	5368948	0.8	127	+	WBGene00018862	noncoding exon	wago-2	pseudogene
I	5368948	5368949	0.4	128	+	WBGene00018862	noncoding exon	wago-2	pseudogene
I	5368958	5368959	0.16	104	+	WBGene00018862	noncoding exon	wago-2	pseudogene
I	5368959	5368960	0.7	105	+	WBGene00018862	noncoding exon	wago-2	pseudogene
I	5368960	5368961	0.61	106	+	WBGene00018862	noncoding exon	wago-2	pseudogene
I	5368965	5368966	0.17	104	+	WBGene00018862	noncoding exon	wago-2	pseudogene
I	5368966	5368967	0.27	104	+	WBGene00018862	noncoding exon	wago-2	pseudogene
I	5368967	5368968	0.15	104	+	WBGene00018862	noncoding exon	wago-2	pseudogene
I	5369419	5369420	0.21	162	+	WBGene00018862	noncoding exon	wago-2	pseudogene
I	5369431	5369432	0.08	170	+	WBGene00018862	noncoding exon	wago-2	pseudogene
I	5369437	5369438	0.23	168	+	WBGene00018862	noncoding exon	wago-2	pseudogene
I	5369438	5369439	0.2	167	+	WBGene00018862	noncoding exon	wago-2	pseudogene
I	5369445	5369446	0.59	169	+	WBGene00018862	noncoding exon	wago-2	pseudogene
I	5369449	5369450	0.59	174	+	WBGene00018862	noncoding exon	wago-2	pseudogene
I	5369459	5369460	0.45	169	+	WBGene00018862	noncoding exon	wago-2	pseudogene
I	5369463	5369464	0.17	172	+	WBGene00018862	noncoding exon	wago-2	pseudogene
I	5369466	5369467	0.16	170	+	WBGene00018862	noncoding exon	wago-2	pseudogene
I	5369468	5369469	0.2	165	+	WBGene00018862	noncoding exon	wago-2	pseudogene
I	5369470	5369471	0.11	169	+	WBGene00018862	noncoding exon	wago-2	pseudogene
I	5369484	5369485	0.33	144	+	WBGene00018862	noncoding exon	wago-2	pseudogene
I	5369485	5369486	0.89	143	+	WBGene00018862	noncoding exon	wago-2	pseudogene
I	5369487	5369488	0.11	149	+	WBGene00018862	noncoding exon	wago-2	pseudogene
I	5369488	5369489	0.25	148	+	WBGene00018862	noncoding exon	wago-2	pseudogene
I	5369489	5369490	0.14	144	+	WBGene00018862	noncoding exon	wago-2	pseudogene
I	5369495	5369496	0.2	167	+	WBGene00018862	noncoding exon	wago-2	pseudogene
I	5369502	5369503	0.73	158	+	WBGene00018862	noncoding exon	wago-2	pseudogene
I	5369503	5369504	0.48	161	+	WBGene00018862	noncoding exon	wago-2	pseudogene
I	5369510	5369511	0.29	165	+	WBGene00018862	noncoding exon	wago-2	pseudogene
I	5369511	5369512	0.16	167	+	WBGene00018862	noncoding exon	wago-2	pseudogene
I	5369517	5369518	0.51	188	+	WBGene00018862	noncoding exon	wago-2	pseudogene
I	5369530	5369531	0.14	201	+	WBGene00018862	noncoding exon	wago-2	pseudogene
I	5369534	5369535	0.77	209	+	WBGene00018862	noncoding exon	wago-2	pseudogene
I	5369535	5369536	0.52	212	+	WBGene00018862	noncoding exon	wago-2	pseudogene
I	5369538	5369539	0.11	245	+	WBGene00018862	noncoding exon	wago-2	pseudogene
I	5369545	5369546	0.63	241	+	WBGene00018862	noncoding exon	wago-2	pseudogene
I	5369546	5369547	0.5	240	+	WBGene00018862	noncoding exon	wago-2	pseudogene
I	5369547	5369548	0.1	245	+	WBGene00018862	noncoding exon	wago-2	pseudogene
I	5369548	5369549	0.11	251	+	WBGene00018862	noncoding exon	wago-2	pseudogene
I	5369561	5369562	0.58	263	+	WBGene00018862	noncoding exon	wago-2	pseudogene
I	5369565	5369566	0.09	264	+	WBGene00018862	noncoding exon	wago-2	pseudogene
I	5369567	5369568	0.75	264	+	WBGene00018862	noncoding exon	wago-2	pseudogene
I	5369569	5369570	0.12	280	+	WBGene00018862	noncoding exon	wago-2	pseudogene
I	5369574	5369575	0.38	303	+	WBGene00018862	noncoding exon	wago-2	pseudogene
I	5369605	5369606	0.55	346	+	WBGene00018862	noncoding exon	wago-2	pseudogene
I	5578062	5578063	0.94	605	-	WBGene00002225	intron	klp-15	protein coding gene
I	5760802	5760803	0.1	121	-	intergenic	intergenic region	NA	NA
I	5800215	5800216	0.38	3512	-	WBGene00003472	CDS	mtk-1	protein coding gene
I	5859626	5859627	0.53	106	-	WBGene00018006	intron	gpaa-1	protein coding gene
I	5979326	5979327	0.7	108	-	intergenic	intergenic region	NA	NA
I	5979335	5979336	0.17	115	-	intergenic	intergenic region	NA	NA
I	5979344	5979345	0.21	116	-	intergenic	intergenic region	NA	NA
I	5979354	5979355	0.09	116	-	intergenic	intergenic region	NA	NA
I	5979357	5979358	0.14	114	-	intergenic	intergenic region	NA	NA
I	5979529	5979530	0.06	370	+	intergenic	intergenic region	NA	NA
I	5979676	5979677	0.06	386	+	intergenic	intergenic region	NA	NA
I	5979677	5979678	0.06	389	+	intergenic	intergenic region	NA	NA
I	5982920	5982921	0.1	152	-	WBGene00015504	intron	simr-1	protein coding gene
I	5982935	5982936	0.07	163	-	WBGene00015504	intron	simr-1	protein coding gene
I	5982936	5982937	0.13	163	-	WBGene00015504	intron	simr-1	protein coding gene
I	5982937	5982938	0.1	165	-	WBGene00015504	intron	simr-1	protein coding gene
I	6295065	6295066	0.95	200	+	intergenic	intergenic region	NA	NA
I	6349598	6349599	0.08	77	+	WBGene00000254	CDS	bli-4	protein coding gene
I	6755764	6755765	0.96	277	-	WBGene00020936	intron	hrpf-1	protein coding gene
I	6974757	6974758	0.86	104	+	WBGene00016266	five prime utr	idhg-2	protein coding gene
I	7021978	7021979	0.98	508	+	WBGene00008852	five prime utr	ubql-1	protein coding gene
I	7069432	7069433	0.84	87	+	intergenic	intergenic region	NA	NA
I	7302977	7302978	0.14	592	-	intergenic	intergenic region	NA	NA
I	7694324	7694325	0.12	391	+	WBGene00011969	five prime utr		protein coding gene
I	7725015	7725016	0.8	302	+	intergenic	intergenic region	NA	NA
I	7781390	7781391	0.19	144	-	WBGene00012151	CDS		protein coding gene
I	7781410	7781411	0.13	169	-	WBGene00012151	CDS		protein coding gene
I	7781420	7781421	0.13	190	-	WBGene00012151	CDS		protein coding gene
I	7869332	7869333	0.32	251	+	WBGene00011232	five prime utr	pck-2	protein coding gene
I	7869412	7869413	0.11	213	+	WBGene00011232	five prime utr	pck-2	protein coding gene
I	7936256	7936257	0.66	264	+	intergenic	intergenic region	NA	NA
I	8323993	8323994	0.23	635	-	intergenic	intergenic region	NA	NA
I	8487058	8487059	0.9	289	-	WBGene00008387	five prime utr	zhp-2	protein coding gene
I	8488787	8488788	0.55	114	+	WBGene00008385	intron		protein coding gene
I	8529273	8529274	0.16	561	-	intergenic	intergenic region	NA	NA
I	8602121	8602122	0.08	654	+	intergenic	intergenic region	NA	NA
I	8728384	8728385	0.7	301	-	WBGene00003925	intron	pas-4	protein coding gene
I	8735719	8735720	0.95	346	-	intergenic	intergenic region	NA	NA
I	8757605	8757606	0.89	797	-	intergenic	intergenic region	NA	NA
I	9341758	9341759	0.89	218	-	WBGene00003026	intron	lin-41	protein coding gene
I	9471548	9471549	0.73	1311	+	intergenic	intergenic region	NA	NA
I	9507907	9507908	0.99	2778	+	WBGene00009267	CDS	usp-48	protein coding gene
I	9513643	9513644	0.95	508	+	WBGene00002226	intron	klp-16	protein coding gene
I	9585844	9585845	0.96	457	+	WBGene00010609	intron	dut-1	protein coding gene
I	9780345	9780346	0.85	105	+	intergenic	intergenic region	NA	NA
I	9789601	9789602	0.89	114	+	WBGene00000371	intron	cox-5B	protein coding gene
I	9991541	9991542	0.6	85	+	WBGene00011945	intron	alg-5	protein coding gene
I	10266712	10266713	0.14	315	-	WBGene00013859	CDS		protein coding gene
I	10269394	10269395	0.22	692	-	WBGene00013859	CDS		protein coding gene
I	10269856	10269857	0.24	102	-	WBGene00013859	CDS		protein coding gene
I	10270303	10270304	0.14	378	-	WBGene00013859	CDS		protein coding gene
I	10270351	10270352	0.09	543	-	WBGene00013859	CDS		protein coding gene
I	10271088	10271089	0.18	546	-	WBGene00013859	CDS		protein coding gene
I	10639332	10639333	0.15	507	-	WBGene00015235	three prime utr	cdc-26	protein coding gene
I	10819155	10819156	0.33	333	+	WBGene00016458	three prime utr		protein coding gene
I	10819157	10819158	0.34	330	+	WBGene00016458	three prime utr		protein coding gene
I	10819179	10819180	0.64	226	+	WBGene00016458	three prime utr		protein coding gene
I	10819188	10819189	0.11	163	+	WBGene00016458	three prime utr		protein coding gene
I	10819193	10819194	0.73	170	+	WBGene00016458	three prime utr		protein coding gene
I	10819194	10819195	0.18	180	+	WBGene00016458	three prime utr		protein coding gene
I	10819195	10819196	0.09	182	+	WBGene00016458	three prime utr		protein coding gene
I	10819196	10819197	0.4	187	+	WBGene00016458	three prime utr		protein coding gene
I	10819197	10819198	0.22	195	+	WBGene00016458	three prime utr		protein coding gene
I	10819198	10819199	0.21	198	+	WBGene00016458	three prime utr		protein coding gene
I	10819203	10819204	0.1	212	+	WBGene00016458	three prime utr		protein coding gene
I	10819206	10819207	0.26	213	+	WBGene00016458	three prime utr		protein coding gene
I	10819208	10819209	0.09	215	+	WBGene00016458	three prime utr		protein coding gene
I	10819221	10819222	0.21	215	+	WBGene00016458	three prime utr		protein coding gene
I	10819231	10819232	0.16	218	+	WBGene00016458	three prime utr		protein coding gene
I	10819234	10819235	0.24	207	+	WBGene00016458	three prime utr		protein coding gene
I	10819239	10819240	0.16	200	+	WBGene00016458	three prime utr		protein coding gene
I	10819240	10819241	0.15	208	+	WBGene00016458	three prime utr		protein coding gene
I	10819272	10819273	0.13	196	+	WBGene00016458	three prime utr		protein coding gene
I	10819278	10819279	0.53	193	+	WBGene00016458	three prime utr		protein coding gene
I	10819279	10819280	0.68	190	+	WBGene00016458	three prime utr		protein coding gene
I	10819280	10819281	0.25	191	+	WBGene00016458	three prime utr		protein coding gene
I	10819284	10819285	0.24	200	+	WBGene00016458	three prime utr		protein coding gene
I	10819286	10819287	0.67	189	+	WBGene00016458	three prime utr		protein coding gene
I	10819292	10819293	0.1	188	+	WBGene00016458	three prime utr		protein coding gene
I	10819297	10819298	0.22	169	+	WBGene00016458	three prime utr		protein coding gene
I	10819298	10819299	0.25	161	+	WBGene00016458	three prime utr		protein coding gene
I	10819301	10819302	0.15	167	+	WBGene00016458	three prime utr		protein coding gene
I	10819306	10819307	0.34	164	+	WBGene00016458	three prime utr		protein coding gene
I	10819307	10819308	0.23	164	+	WBGene00016458	three prime utr		protein coding gene
I	10819308	10819309	0.33	160	+	WBGene00016458	three prime utr		protein coding gene
I	10819309	10819310	0.11	159	+	WBGene00016458	three prime utr		protein coding gene
I	10819329	10819330	0.34	158	+	WBGene00016458	three prime utr		protein coding gene
I	10819331	10819332	0.16	157	+	WBGene00016458	three prime utr		protein coding gene
I	10819351	10819352	0.2	132	+	WBGene00016458	three prime utr		protein coding gene
I	10819352	10819353	0.16	135	+	WBGene00016458	three prime utr		protein coding gene
I	10819353	10819354	0.17	132	+	WBGene00016458	three prime utr		protein coding gene
I	10819384	10819385	0.24	125	+	WBGene00016458	three prime utr		protein coding gene
I	10819390	10819391	0.54	123	+	WBGene00016458	three prime utr		protein coding gene
I	10819391	10819392	0.94	121	+	WBGene00016458	three prime utr		protein coding gene
I	10819392	10819393	0.14	130	+	WBGene00016458	three prime utr		protein coding gene
I	10819394	10819395	0.12	135	+	WBGene00016458	three prime utr		protein coding gene
I	10819398	10819399	0.17	141	+	WBGene00016458	three prime utr		protein coding gene
I	10819399	10819400	0.41	142	+	WBGene00016458	three prime utr		protein coding gene
I	10819416	10819417	0.33	152	+	WBGene00016458	three prime utr		protein coding gene
I	10819429	10819430	0.12	150	+	WBGene00016458	three prime utr		protein coding gene
I	10819462	10819463	0.77	141	+	WBGene00016458	three prime utr		protein coding gene
I	10819463	10819464	0.12	148	+	WBGene00016458	three prime utr		protein coding gene
I	10819472	10819473	0.4	149	+	WBGene00016458	three prime utr		protein coding gene
I	10819479	10819480	0.25	165	+	WBGene00016458	three prime utr		protein coding gene
I	10819483	10819484	0.54	164	+	WBGene00016458	three prime utr		protein coding gene
I	10819484	10819485	0.15	167	+	WBGene00016458	three prime utr		protein coding gene
I	10819487	10819488	0.09	176	+	WBGene00016458	three prime utr		protein coding gene
I	10819503	10819504	0.65	175	+	WBGene00016458	three prime utr		protein coding gene
I	10819505	10819506	0.08	179	+	WBGene00016458	three prime utr		protein coding gene
I	10819517	10819518	0.53	186	+	WBGene00016458	three prime utr		protein coding gene
I	10819521	10819522	0.13	204	+	WBGene00016458	three prime utr		protein coding gene
I	10819532	10819533	0.17	215	+	WBGene00016458	three prime utr		protein coding gene
I	10819543	10819544	0.18	224	+	WBGene00016458	three prime utr		protein coding gene
I	10819549	10819550	0.15	226	+	WBGene00016458	three prime utr		protein coding gene
I	10819554	10819555	0.13	229	+	WBGene00016458	three prime utr		protein coding gene
I	10819559	10819560	0.12	227	+	WBGene00016458	three prime utr		protein coding gene
I	10819564	10819565	0.19	210	+	WBGene00016458	three prime utr		protein coding gene
I	10819579	10819580	0.56	195	+	WBGene00016458	three prime utr		protein coding gene
I	10819580	10819581	0.48	198	+	WBGene00016458	three prime utr		protein coding gene
I	10819583	10819584	0.11	206	+	WBGene00016458	three prime utr		protein coding gene
I	10819585	10819586	0.17	216	+	WBGene00016458	three prime utr		protein coding gene
I	10819595	10819596	0.13	228	+	WBGene00016458	three prime utr		protein coding gene
I	10819632	10819633	0.39	201	+	WBGene00016458	three prime utr		protein coding gene
I	10819635	10819636	0.19	198	+	WBGene00016458	three prime utr		protein coding gene
I	10819641	10819642	0.5	199	+	WBGene00016458	three prime utr		protein coding gene
I	10819655	10819656	0.93	191	+	WBGene00016458	three prime utr		protein coding gene
I	10819666	10819667	0.8	193	+	WBGene00016458	three prime utr		protein coding gene
I	10819682	10819683	0.09	195	+	WBGene00016458	three prime utr		protein coding gene
I	10819697	10819698	0.52	177	+	WBGene00016458	three prime utr		protein coding gene
I	10819723	10819724	0.08	166	+	WBGene00016458	three prime utr		protein coding gene
I	10819731	10819732	0.61	182	+	WBGene00016458	three prime utr		protein coding gene
I	10819736	10819737	0.11	187	+	WBGene00016458	three prime utr		protein coding gene
I	10819740	10819741	0.22	183	+	WBGene00016458	three prime utr		protein coding gene
I	10819759	10819760	0.18	146	+	WBGene00016458	three prime utr		protein coding gene
I	10819760	10819761	0.28	144	+	WBGene00016458	three prime utr		protein coding gene
I	10819768	10819769	0.53	133	+	WBGene00016458	three prime utr		protein coding gene
I	10819769	10819770	0.57	130	+	WBGene00016458	three prime utr		protein coding gene
I	10819895	10819896	0.14	210	+	WBGene00016458	three prime utr		protein coding gene
I	10819896	10819897	0.3	214	+	WBGene00016458	three prime utr		protein coding gene
I	10819910	10819911	0.2	251	+	WBGene00016458	three prime utr		protein coding gene
I	10819911	10819912	0.3	251	+	WBGene00016458	three prime utr		protein coding gene
I	10819921	10819922	0.13	279	+	WBGene00016458	three prime utr		protein coding gene
I	10819938	10819939	0.25	282	+	WBGene00016458	three prime utr		protein coding gene
I	10819939	10819940	0.4	280	+	WBGene00016458	three prime utr		protein coding gene
I	10819940	10819941	0.49	280	+	WBGene00016458	three prime utr		protein coding gene
I	10819942	10819943	0.98	281	+	WBGene00016458	three prime utr		protein coding gene
I	10819962	10819963	0.16	310	+	WBGene00016458	three prime utr		protein coding gene
I	10819970	10819971	0.15	304	+	WBGene00016458	three prime utr		protein coding gene
I	10819993	10819994	0.26	323	+	WBGene00016458	three prime utr		protein coding gene
I	10819997	10819998	0.47	317	+	WBGene00016458	three prime utr		protein coding gene
I	10820007	10820008	0.59	335	+	WBGene00016458	three prime utr		protein coding gene
I	10820008	10820009	0.88	333	+	WBGene00016458	three prime utr		protein coding gene
I	10820011	10820012	0.29	354	+	WBGene00016458	three prime utr		protein coding gene
I	10820015	10820016	0.11	360	+	WBGene00016458	three prime utr		protein coding gene
I	10820034	10820035	0.2	318	+	WBGene00016458	three prime utr		protein coding gene
I	10820035	10820036	0.71	318	+	WBGene00016458	three prime utr		protein coding gene
I	10820036	10820037	0.21	312	+	WBGene00016458	three prime utr		protein coding gene
I	10820042	10820043	0.23	318	+	WBGene00016458	three prime utr		protein coding gene
I	10820048	10820049	0.13	306	+	WBGene00016458	three prime utr		protein coding gene
I	10820049	10820050	0.44	303	+	WBGene00016458	three prime utr		protein coding gene
I	10820050	10820051	0.31	302	+	WBGene00016458	three prime utr		protein coding gene
I	10820082	10820083	0.09	258	+	WBGene00016458	three prime utr		protein coding gene
I	10820085	10820086	0.86	229	+	WBGene00016458	three prime utr		protein coding gene
I	10820092	10820093	0.19	215	+	WBGene00016458	three prime utr		protein coding gene
I	10820103	10820104	0.13	165	+	WBGene00016458	three prime utr		protein coding gene
I	10820112	10820113	0.21	143	+	WBGene00016458	three prime utr		protein coding gene
I	10820113	10820114	0.31	133	+	WBGene00016458	three prime utr		protein coding gene
I	10820127	10820128	0.16	98	+	WBGene00016458	three prime utr		protein coding gene
I	10820174	10820175	0.19	136	+	WBGene00016458	three prime utr		protein coding gene
I	10820180	10820181	0.5	130	+	WBGene00016458	three prime utr		protein coding gene
I	10820181	10820182	0.32	128	+	WBGene00016458	three prime utr		protein coding gene
I	10820187	10820188	0.15	118	+	WBGene00016458	three prime utr		protein coding gene
I	10820188	10820189	0.26	117	+	WBGene00016458	three prime utr		protein coding gene
I	10820190	10820191	0.23	121	+	WBGene00016458	three prime utr		protein coding gene
I	10820191	10820192	0.33	119	+	WBGene00016458	three prime utr		protein coding gene
I	10820207	10820208	0.46	109	+	WBGene00016458	three prime utr		protein coding gene
I	10820208	10820209	0.19	107	+	WBGene00016458	three prime utr		protein coding gene
I	10820213	10820214	0.11	111	+	WBGene00016458	three prime utr		protein coding gene
I	10820214	10820215	0.7	108	+	WBGene00016458	three prime utr		protein coding gene
I	10820228	10820229	0.45	125	+	WBGene00016458	three prime utr		protein coding gene
I	10820331	10820332	0.15	109	+	WBGene00016458	three prime utr		protein coding gene
I	10820341	10820342	0.09	120	+	WBGene00016458	three prime utr		protein coding gene
I	10820343	10820344	0.07	115	+	WBGene00016458	three prime utr		protein coding gene
I	10820348	10820349	0.52	96	+	WBGene00016458	three prime utr		protein coding gene
I	10820349	10820350	0.92	100	+	WBGene00016458	three prime utr		protein coding gene
I	10820358	10820359	0.29	127	+	WBGene00016458	three prime utr		protein coding gene
I	10820360	10820361	0.38	134	+	WBGene00016458	three prime utr		protein coding gene
I	10820363	10820364	0.18	140	+	WBGene00016458	three prime utr		protein coding gene
I	10820377	10820378	0.37	152	+	WBGene00016458	three prime utr		protein coding gene
I	10820384	10820385	0.11	160	+	WBGene00016458	three prime utr		protein coding gene
I	10820388	10820389	0.12	163	+	WBGene00016458	three prime utr		protein coding gene
I	10820405	10820406	0.16	175	+	WBGene00016458	three prime utr		protein coding gene
I	10820411	10820412	0.32	172	+	WBGene00016458	three prime utr		protein coding gene
I	10820412	10820413	0.27	169	+	WBGene00016458	three prime utr		protein coding gene
I	10820417	10820418	0.84	156	+	WBGene00016458	three prime utr		protein coding gene
I	10820418	10820419	0.65	155	+	WBGene00016458	three prime utr		protein coding gene
I	10820426	10820427	0.15	163	+	WBGene00016458	three prime utr		protein coding gene
I	10820427	10820428	0.62	163	+	WBGene00016458	three prime utr		protein coding gene
I	10820428	10820429	0.25	167	+	WBGene00016458	three prime utr		protein coding gene
I	10820454	10820455	0.1	247	+	WBGene00016458	three prime utr		protein coding gene
I	10820460	10820461	0.08	260	+	WBGene00016458	three prime utr		protein coding gene
I	10820461	10820462	0.16	258	+	WBGene00016458	three prime utr		protein coding gene
I	10820472	10820473	0.15	263	+	WBGene00016458	three prime utr		protein coding gene
I	10820474	10820475	0.36	263	+	WBGene00016458	three prime utr		protein coding gene
I	10820475	10820476	0.86	263	+	WBGene00016458	three prime utr		protein coding gene
I	10820477	10820478	0.11	267	+	WBGene00016458	three prime utr		protein coding gene
I	10820485	10820486	0.8	298	+	WBGene00016458	three prime utr		protein coding gene
I	10820498	10820499	0.38	350	+	WBGene00016458	three prime utr		protein coding gene
I	10820507	10820508	0.37	358	+	WBGene00016458	three prime utr		protein coding gene
I	10820509	10820510	0.15	362	+	WBGene00016458	three prime utr		protein coding gene
I	10820518	10820519	0.09	370	+	WBGene00016458	three prime utr		protein coding gene
I	10925165	10925166	0.91	140	-	WBGene00000780	intron	cpn-4	protein coding gene
I	11032333	11032334	0.84	270	+	intergenic	intergenic region	NA	NA
I	11579090	11579091	0.91	214	+	WBGene00008857	intron	timm-23	protein coding gene
I	11604327	11604328	0.08	337	-	WBGene00007640	three prime utr	pcmd-1	protein coding gene
I	11604345	11604346	0.11	346	-	WBGene00007640	three prime utr	pcmd-1	protein coding gene
I	11604355	11604356	0.08	323	-	WBGene00007640	three prime utr	pcmd-1	protein coding gene
I	11604451	11604452	0.39	281	-	WBGene00007640	three prime utr	pcmd-1	protein coding gene
I	11604456	11604457	0.62	291	-	WBGene00007640	three prime utr	pcmd-1	protein coding gene
I	11924695	11924696	0.37	954	-	WBGene00006958	three prime utr	wve-1	protein coding gene
I	11924696	11924697	0.16	943	-	WBGene00006958	three prime utr	wve-1	protein coding gene
I	11924697	11924698	0.88	940	-	WBGene00006958	three prime utr	wve-1	protein coding gene
I	11924698	11924699	0.52	949	-	WBGene00006958	three prime utr	wve-1	protein coding gene
I	11924722	11924723	0.7	722	-	WBGene00006958	three prime utr	wve-1	protein coding gene
I	11924723	11924724	0.41	719	-	WBGene00006958	three prime utr	wve-1	protein coding gene
I	11924733	11924734	0.42	629	-	WBGene00006958	three prime utr	wve-1	protein coding gene
I	11924757	11924758	0.16	570	-	WBGene00006958	three prime utr	wve-1	protein coding gene
I	11924789	11924790	0.11	385	-	WBGene00006958	three prime utr	wve-1	protein coding gene
I	11924790	11924791	0.73	360	-	WBGene00006958	three prime utr	wve-1	protein coding gene
I	11925198	11925199	0.12	393	-	WBGene00006958	three prime utr	wve-1	protein coding gene
I	11925202	11925203	0.52	372	-	WBGene00006958	three prime utr	wve-1	protein coding gene
I	12207093	12207094	0.67	301	+	intergenic	intergenic region	NA	NA
I	12748773	12748774	0.5	1622	+	WBGene00006700	three prime utr	uba-2	protein coding gene
I	12748774	12748775	0.79	1634	+	WBGene00006700	three prime utr	uba-2	protein coding gene
I	12748801	12748802	0.58	1997	+	WBGene00006700	three prime utr	uba-2	protein coding gene
I	12748862	12748863	0.45	1465	+	WBGene00006700	three prime utr	uba-2	protein coding gene
I	12748881	12748882	0.08	1300	+	WBGene00006700	three prime utr	uba-2	protein coding gene
I	12748890	12748891	0.09	1306	+	WBGene00006700	three prime utr	uba-2	protein coding gene
I	12748891	12748892	0.31	1295	+	WBGene00006700	three prime utr	uba-2	protein coding gene
I	12748900	12748901	0.2	1270	+	WBGene00006700	three prime utr	uba-2	protein coding gene
I	12749028	12749029	0.14	1345	+	WBGene00006700	three prime utr	uba-2	protein coding gene
I	12749029	12749030	0.43	1367	+	WBGene00006700	three prime utr	uba-2	protein coding gene
I	12749030	12749031	0.24	1376	+	WBGene00006700	three prime utr	uba-2	protein coding gene
I	12749048	12749049	0.14	1614	+	WBGene00006700	three prime utr	uba-2	protein coding gene
I	12749069	12749070	0.34	1811	+	WBGene00006700	three prime utr	uba-2	protein coding gene
I	12749085	12749086	0.35	2371	+	WBGene00006700	three prime utr	uba-2	protein coding gene
I	12749089	12749090	0.19	2410	+	WBGene00006700	three prime utr	uba-2	protein coding gene
I	12749140	12749141	0.42	2339	+	WBGene00006700	three prime utr	uba-2	protein coding gene
I	12749141	12749142	0.08	2333	+	WBGene00006700	three prime utr	uba-2	protein coding gene
I	12749150	12749151	0.06	2242	+	WBGene00006700	three prime utr	uba-2	protein coding gene
I	12810097	12810098	0.23	87	-	WBGene00012476	three prime utr		protein coding gene
I	12810127	12810128	0.1	113	-	WBGene00012476	three prime utr		protein coding gene
I	12917768	12917769	0.44	114	+	WBGene00001433	CDS	fkb-8	protein coding gene
I	13360279	13360280	0.84	158	-	WBGene00012735	three prime utr	sptf-3	protein coding gene
I	13360282	13360283	0.14	151	-	WBGene00012735	three prime utr	sptf-3	protein coding gene
I	13360283	13360284	0.12	146	-	WBGene00012735	three prime utr	sptf-3	protein coding gene
I	13360293	13360294	0.19	125	-	WBGene00012735	three prime utr	sptf-3	protein coding gene
I	13360307	13360308	0.9	104	-	WBGene00012735	three prime utr	sptf-3	protein coding gene
I	13360311	13360312	0.16	92	-	WBGene00012735	three prime utr	sptf-3	protein coding gene
I	13360390	13360391	0.09	92	-	WBGene00012735	three prime utr	sptf-3	protein coding gene
I	13360391	13360392	0.43	92	-	WBGene00012735	three prime utr	sptf-3	protein coding gene
I	13360395	13360396	0.59	98	-	WBGene00012735	three prime utr	sptf-3	protein coding gene
I	13360409	13360410	0.17	111	-	WBGene00012735	three prime utr	sptf-3	protein coding gene
I	13360410	13360411	0.21	111	-	WBGene00012735	three prime utr	sptf-3	protein coding gene
I	13360420	13360421	0.09	173	-	WBGene00012735	three prime utr	sptf-3	protein coding gene
I	13360426	13360427	0.1	196	-	WBGene00012735	three prime utr	sptf-3	protein coding gene
I	13360430	13360431	0.15	198	-	WBGene00012735	three prime utr	sptf-3	protein coding gene
I	13360436	13360437	0.4	196	-	WBGene00012735	three prime utr	sptf-3	protein coding gene
I	13578500	13578501	0.99	440	+	WBGene00013597	intron	gpi-1	protein coding gene
I	13771824	13771825	0.08	274	+	intergenic	intergenic region	NA	NA
I	13771836	13771837	0.32	274	+	intergenic	intergenic region	NA	NA
I	13771840	13771841	0.12	273	+	intergenic	intergenic region	NA	NA
I	13771841	13771842	0.16	271	+	intergenic	intergenic region	NA	NA
I	13771861	13771862	0.2	210	+	intergenic	intergenic region	NA	NA
I	13771868	13771869	0.29	187	+	intergenic	intergenic region	NA	NA
I	13771869	13771870	0.31	180	+	intergenic	intergenic region	NA	NA
I	13771874	13771875	0.15	148	+	intergenic	intergenic region	NA	NA
I	13815460	13815461	0.19	132	-	WBGene00012369	intron		protein coding gene
I	14361179	14361180	0.33	1683	+	WBGene00013668	CDS	slc-30A5	protein coding gene
I	14400335	14400336	0.25	297	-	intergenic	intergenic region	NA	NA
I	14400347	14400348	0.3	326	-	intergenic	intergenic region	NA	NA
I	14400348	14400349	0.73	328	-	intergenic	intergenic region	NA	NA
I	14400362	14400363	0.17	338	-	intergenic	intergenic region	NA	NA
I	14400369	14400370	0.62	319	-	intergenic	intergenic region	NA	NA
I	14400370	14400371	0.44	319	-	intergenic	intergenic region	NA	NA
I	14400371	14400372	0.11	322	-	intergenic	intergenic region	NA	NA
I	14400374	14400375	0.73	316	-	intergenic	intergenic region	NA	NA
I	14400375	14400376	0.29	319	-	intergenic	intergenic region	NA	NA
I	14400396	14400397	0.09	286	-	intergenic	intergenic region	NA	NA
I	14400398	14400399	0.64	283	-	intergenic	intergenic region	NA	NA
I	14400419	14400420	0.09	239	-	intergenic	intergenic region	NA	NA
I	14400450	14400451	0.63	156	-	intergenic	intergenic region	NA	NA
I	14400603	14400604	0.35	237	-	intergenic	intergenic region	NA	NA
I	14400610	14400611	0.31	240	-	intergenic	intergenic region	NA	NA
I	14400611	14400612	0.36	240	-	intergenic	intergenic region	NA	NA
I	14400612	14400613	0.52	241	-	intergenic	intergenic region	NA	NA
I	14400613	14400614	0.63	240	-	intergenic	intergenic region	NA	NA
I	14400618	14400619	0.1	236	-	intergenic	intergenic region	NA	NA
I	14400630	14400631	0.2	250	-	intergenic	intergenic region	NA	NA
I	14418237	14418238	0.07	468	+	WBGene00013670	CDS	hpo-13	protein coding gene
I	14483242	14483243	0.93	100	-	WBGene00013677	intron	yars-1	protein coding gene
I	14792370	14792371	0.62	107	+	WBGene00009553	intron	hinf-1	protein coding gene
I	15015421	15015422	0.81	183	-	WBGene00009369	intron		protein coding gene
I	15052422	15052423	0.96	630	-	intergenic	intergenic region	NA	NA
I	15068009	15068010	0.99	2128	+	WBGene00004622	noncoding exon	rrn-3.1	rRNA gene
II	219936	219937	0.18	541	-	WBGene00018586	intron	ubxn-3	protein coding gene
II	1123265	1123266	0.38	181	-	intergenic	intergenic region	NA	NA
II	1861190	1861191	0.09	314	-	WBGene00194998	five prime utr		protein coding gene
II	2290759	2290760	0.07	89	-	intergenic	intergenic region	NA	NA
II	2290763	2290764	0.15	88	-	intergenic	intergenic region	NA	NA
II	2290832	2290833	0.07	103	-	intergenic	intergenic region	NA	NA
II	2290833	2290834	0.07	104	-	intergenic	intergenic region	NA	NA
II	2290838	2290839	0.07	103	-	intergenic	intergenic region	NA	NA
II	2290859	2290860	0.09	110	-	intergenic	intergenic region	NA	NA
II	2465448	2465449	0.08	846	-	WBGene00006647	CDS	tsr-1	protein coding gene
II	3351060	3351061	0.14	135	+	WBGene00017452	intron	bath-29	protein coding gene
II	3360203	3360204	0.92	200	+	WBGene00017450	five prime utr	bath-27	protein coding gene
II	3735615	3735616	0.21	111	-	intergenic	intergenic region	NA	NA
II	3735633	3735634	0.84	114	-	intergenic	intergenic region	NA	NA
II	3735634	3735635	0.27	113	-	intergenic	intergenic region	NA	NA
II	3735636	3735637	0.23	114	-	intergenic	intergenic region	NA	NA
II	3796615	3796616	0.59	126	+	WBGene00021171	CDS		protein coding gene
II	3796825	3796826	0.44	515	+	WBGene00021171	CDS		protein coding gene
II	3808179	3808180	0.92	368	-	intergenic	intergenic region	NA	NA
II	4741038	4741039	0.89	67	+	WBGene00018270	intron	eas-1	protein coding gene
II	4753747	4753748	0.83	112	+	WBGene00016163	intron		protein coding gene
II	4903798	4903799	0.98	616	-	intergenic	intergenic region	NA	NA
II	5083443	5083444	0.14	362	-	intergenic	intergenic region	NA	NA
II	5474557	5474558	0.68	137	+	WBGene00018961	intron	mrps-16	protein coding gene
II	6587166	6587167	0.83	63	-	WBGene00016964	intron		protein coding gene
II	6913369	6913370	0.85	152	-	intergenic	intergenic region	NA	NA
II	7049913	7049914	0.61	260	-	WBGene00022855	intron	tcer-1	protein coding gene
II	7123750	7123751	0.17	1219	+	WBGene00017344	CDS		protein coding gene
II	7123997	7123998	0.57	841	+	WBGene00017344	CDS		protein coding gene
II	7152644	7152645	0.42	366	+	WBGene00016173	five prime utr	fust-1	protein coding gene
II	7194595	7194596	0.96	202	-	WBGene00017125	intron	acdh-12	protein coding gene
II	7312262	7312263	0.9	91	+	WBGene00018474	intron	cnep-1	protein coding gene
II	7356428	7356429	0.97	600	-	intergenic	intergenic region	NA	NA
II	7391029	7391030	0.13	117	-	intergenic	intergenic region	NA	NA
II	7391047	7391048	0.34	136	-	intergenic	intergenic region	NA	NA
II	7391048	7391049	0.08	136	-	intergenic	intergenic region	NA	NA
II	7391059	7391060	0.52	139	-	intergenic	intergenic region	NA	NA
II	7391063	7391064	0.2	139	-	intergenic	intergenic region	NA	NA
II	7391098	7391099	0.12	158	-	intergenic	intergenic region	NA	NA
II	7391106	7391107	0.11	159	-	intergenic	intergenic region	NA	NA
II	7391125	7391126	0.22	170	-	intergenic	intergenic region	NA	NA
II	7391134	7391135	0.24	169	-	intergenic	intergenic region	NA	NA
II	7391151	7391152	0.38	174	-	intergenic	intergenic region	NA	NA
II	8283210	8283211	0.95	1042	-	intergenic	intergenic region	NA	NA
II	8468924	8468925	0.98	412	+	WBGene00010875	intron		protein coding gene
II	8578045	8578046	0.37	336	+	intergenic	intergenic region	NA	NA
II	9054968	9054969	0.62	321	+	intergenic	intergenic region	NA	NA
II	9177154	9177155	0.91	393	-	intergenic	intergenic region	NA	NA
II	9333536	9333537	0.91	89	+	WBGene00001229	intron	eif-3.F	protein coding gene
II	9352015	9352016	0.98	171	-	WBGene00006433	intron	sdhb-1	protein coding gene
II	9352737	9352738	0.63	244	-	intergenic	intergenic region	NA	NA
II	9524170	9524171	0.99	2319	+	intergenic	intergenic region	NA	NA
II	9746074	9746075	0.95	267	-	WBGene00013143	five prime utr		protein coding gene
II	10101668	10101669	0.86	146	+	WBGene00014165	intron	puf-12	protein coding gene
II	10247241	10247242	0.75	174	-	WBGene00011333	intron	nrde-2	protein coding gene
II	10451457	10451458	0.91	105	+	WBGene00003038	intron	lin-56	protein coding gene
II	10707404	10707405	0.95	419	+	WBGene00000656	intron	col-80	protein coding gene
II	10788033	10788034	0.08	743	-	intergenic	intergenic region	NA	NA
II	10788203	10788204	0.12	225	-	WBGene00011067	three prime utr	vps-11	protein coding gene
II	10788205	10788206	0.58	230	-	WBGene00011067	three prime utr	vps-11	protein coding gene
II	10788253	10788254	0.12	624	-	WBGene00011067	three prime utr	vps-11	protein coding gene
II	10788261	10788262	0.09	639	-	WBGene00011067	three prime utr	vps-11	protein coding gene
II	10788266	10788267	0.07	644	-	WBGene00011067	three prime utr	vps-11	protein coding gene
II	10844034	10844035	0.06	567	-	intergenic	intergenic region	NA	NA
II	10844178	10844179	0.09	262	-	intergenic	intergenic region	NA	NA
II	10844186	10844187	0.12	281	-	intergenic	intergenic region	NA	NA
II	10844202	10844203	0.15	341	-	intergenic	intergenic region	NA	NA
II	10844210	10844211	0.1	387	-	intergenic	intergenic region	NA	NA
II	10844223	10844224	0.59	422	-	intergenic	intergenic region	NA	NA
II	10860806	10860807	0.95	184	-	WBGene00010911	intron		protein coding gene
II	11027620	11027621	0.22	4651	+	WBGene00002957	CDS	let-858	protein coding gene
II	11027629	11027630	0.26	4645	+	WBGene00002957	CDS	let-858	protein coding gene
II	11027638	11027639	0.3	4925	+	WBGene00002957	CDS	let-858	protein coding gene
II	11211494	11211495	0.12	155	+	WBGene00011522	CDS	srap-1	protein coding gene
II	11211500	11211501	0.2	152	+	WBGene00011522	CDS	srap-1	protein coding gene
II	11211521	11211522	0.24	157	+	WBGene00011522	CDS	srap-1	protein coding gene
II	11211892	11211893	0.46	273	+	WBGene00011522	CDS	srap-1	protein coding gene
II	11212632	11212633	0.24	97	+	WBGene00011522	CDS	srap-1	protein coding gene
II	11212704	11212705	0.13	120	+	WBGene00011522	CDS	srap-1	protein coding gene
II	11344811	11344812	0.95	184	-	WBGene00007192	intron		protein coding gene
II	11347819	11347820	0.1	664	-	WBGene00007193	five prime utr		protein coding gene
II	11653120	11653121	0.84	1094	+	intergenic	intergenic region	NA	NA
II	11694295	11694296	0.92	137	-	WBGene00006617	intron	tars-1	protein coding gene
II	11967378	11967379	0.94	308	-	WBGene00012221	intron		protein coding gene
II	11976686	11976687	0.16	88	-	WBGene00012472	three prime utr		protein coding gene
II	11976686	11976687	0.16	88	-	WBGene00012472	intron		protein coding gene
II	12672967	12672968	0.27	208	-	WBGene00012600	three prime utr		protein coding gene
II	12672973	12672974	0.1	183	-	WBGene00012600	three prime utr		protein coding gene
II	12672974	12672975	0.08	182	-	WBGene00012600	three prime utr		protein coding gene
II	12672975	12672976	0.09	179	-	WBGene00012600	three prime utr		protein coding gene
II	12672978	12672979	0.54	160	-	WBGene00012600	three prime utr		protein coding gene
II	12896189	12896190	0.9	179	+	WBGene00009394	intron	clec-63	protein coding gene
II	13237913	13237914	0.78	208	-	intergenic	intergenic region	NA	NA
II	13237914	13237915	0.09	201	-	intergenic	intergenic region	NA	NA
II	13485906	13485907	0.1	308	-	intergenic	intergenic region	NA	NA
II	13485920	13485921	0.12	289	-	intergenic	intergenic region	NA	NA
II	13485921	13485922	0.77	283	-	intergenic	intergenic region	NA	NA
II	13485922	13485923	0.95	288	-	intergenic	intergenic region	NA	NA
II	13485923	13485924	0.93	290	-	intergenic	intergenic region	NA	NA
II	13485939	13485940	0.86	318	-	intergenic	intergenic region	NA	NA
II	13485941	13485942	0.12	331	-	intergenic	intergenic region	NA	NA
II	13485945	13485946	0.09	316	-	intergenic	intergenic region	NA	NA
II	13485947	13485948	0.3	295	-	intergenic	intergenic region	NA	NA
II	13485948	13485949	0.14	295	-	intergenic	intergenic region	NA	NA
II	13485949	13485950	0.46	279	-	intergenic	intergenic region	NA	NA
II	13485950	13485951	0.47	278	-	intergenic	intergenic region	NA	NA
II	13485951	13485952	0.11	286	-	intergenic	intergenic region	NA	NA
II	13485955	13485956	0.74	284	-	intergenic	intergenic region	NA	NA
II	13485958	13485959	0.13	292	-	intergenic	intergenic region	NA	NA
II	13485985	13485986	0.11	272	-	intergenic	intergenic region	NA	NA
II	13486009	13486010	0.11	277	-	intergenic	intergenic region	NA	NA
II	13486010	13486011	0.22	281	-	intergenic	intergenic region	NA	NA
II	13486020	13486021	0.18	284	-	intergenic	intergenic region	NA	NA
II	13486025	13486026	0.1	276	-	intergenic	intergenic region	NA	NA
II	13486026	13486027	0.23	281	-	intergenic	intergenic region	NA	NA
II	13486033	13486034	0.09	264	-	intergenic	intergenic region	NA	NA
II	13486034	13486035	0.32	273	-	intergenic	intergenic region	NA	NA
II	13486035	13486036	0.14	276	-	intergenic	intergenic region	NA	NA
II	13486046	13486047	0.21	272	-	intergenic	intergenic region	NA	NA
II	13486053	13486054	0.36	272	-	intergenic	intergenic region	NA	NA
II	13486380	13486381	0.16	237	-	intergenic	intergenic region	NA	NA
II	13486387	13486388	0.38	237	-	intergenic	intergenic region	NA	NA
II	13486388	13486389	0.16	234	-	intergenic	intergenic region	NA	NA
II	13486393	13486394	0.18	241	-	intergenic	intergenic region	NA	NA
II	13486394	13486395	0.12	237	-	intergenic	intergenic region	NA	NA
II	13486399	13486400	0.41	262	-	intergenic	intergenic region	NA	NA
II	13486405	13486406	0.09	266	-	intergenic	intergenic region	NA	NA
II	13486416	13486417	0.19	249	-	intergenic	intergenic region	NA	NA
II	13486424	13486425	0.12	232	-	intergenic	intergenic region	NA	NA
II	13486425	13486426	0.42	231	-	intergenic	intergenic region	NA	NA
II	13486426	13486427	0.65	232	-	intergenic	intergenic region	NA	NA
II	13486430	13486431	0.1	230	-	intergenic	intergenic region	NA	NA
II	13486431	13486432	0.34	233	-	intergenic	intergenic region	NA	NA
II	13486436	13486437	0.22	237	-	intergenic	intergenic region	NA	NA
II	13486454	13486455	0.27	233	-	intergenic	intergenic region	NA	NA
II	13486500	13486501	0.23	185	-	intergenic	intergenic region	NA	NA
II	13486511	13486512	0.2	248	-	intergenic	intergenic region	NA	NA
II	13486545	13486546	0.47	234	-	intergenic	intergenic region	NA	NA
II	13486551	13486552	0.51	235	-	intergenic	intergenic region	NA	NA
II	13486552	13486553	0.76	235	-	intergenic	intergenic region	NA	NA
II	13486674	13486675	0.75	475	-	intergenic	intergenic region	NA	NA
II	13486675	13486676	0.24	481	-	intergenic	intergenic region	NA	NA
II	13486677	13486678	0.65	482	-	intergenic	intergenic region	NA	NA
II	13486684	13486685	0.08	487	-	intergenic	intergenic region	NA	NA
II	13486715	13486716	0.6	344	-	intergenic	intergenic region	NA	NA
II	13486716	13486717	0.99	342	-	intergenic	intergenic region	NA	NA
II	13486717	13486718	0.71	343	-	intergenic	intergenic region	NA	NA
II	13486721	13486722	0.87	343	-	intergenic	intergenic region	NA	NA
II	13486722	13486723	0.36	346	-	intergenic	intergenic region	NA	NA
II	13486726	13486727	0.93	342	-	intergenic	intergenic region	NA	NA
II	13486738	13486739	0.1	307	-	intergenic	intergenic region	NA	NA
II	13486742	13486743	0.14	284	-	intergenic	intergenic region	NA	NA
II	13486745	13486746	0.33	248	-	intergenic	intergenic region	NA	NA
II	13486746	13486747	0.09	244	-	intergenic	intergenic region	NA	NA
II	13486747	13486748	0.19	238	-	intergenic	intergenic region	NA	NA
II	13486757	13486758	0.16	226	-	intergenic	intergenic region	NA	NA
II	13486768	13486769	0.2	205	-	intergenic	intergenic region	NA	NA
II	13486773	13486774	0.15	204	-	intergenic	intergenic region	NA	NA
II	13486778	13486779	0.24	184	-	intergenic	intergenic region	NA	NA
II	13486779	13486780	0.17	180	-	intergenic	intergenic region	NA	NA
II	13486782	13486783	0.5	179	-	intergenic	intergenic region	NA	NA
II	13486788	13486789	0.13	181	-	intergenic	intergenic region	NA	NA
II	13486795	13486796	0.67	175	-	intergenic	intergenic region	NA	NA
II	13486801	13486802	0.48	162	-	intergenic	intergenic region	NA	NA
II	13486805	13486806	0.36	161	-	intergenic	intergenic region	NA	NA
II	13486806	13486807	0.22	164	-	intergenic	intergenic region	NA	NA
II	13486822	13486823	0.08	196	-	intergenic	intergenic region	NA	NA
II	13486842	13486843	0.16	200	-	intergenic	intergenic region	NA	NA
II	13486901	13486902	0.36	173	-	intergenic	intergenic region	NA	NA
II	13487239	13487240	0.51	168	-	intergenic	intergenic region	NA	NA
II	13487243	13487244	0.18	167	-	WBGene00000113	three prime utr	alh-7	protein coding gene
II	13487244	13487245	0.35	170	-	WBGene00000113	three prime utr	alh-7	protein coding gene
II	13487245	13487246	0.64	169	-	WBGene00000113	three prime utr	alh-7	protein coding gene
II	13487252	13487253	0.34	286	-	WBGene00000113	three prime utr	alh-7	protein coding gene
II	13487264	13487265	0.07	327	-	WBGene00000113	three prime utr	alh-7	protein coding gene
II	13487265	13487266	0.16	319	-	WBGene00000113	three prime utr	alh-7	protein coding gene
II	13487267	13487268	0.07	314	-	WBGene00000113	three prime utr	alh-7	protein coding gene
II	13487268	13487269	0.41	312	-	WBGene00000113	three prime utr	alh-7	protein coding gene
II	13487269	13487270	0.65	317	-	WBGene00000113	three prime utr	alh-7	protein coding gene
II	13487281	13487282	0.19	386	-	WBGene00000113	three prime utr	alh-7	protein coding gene
II	13487356	13487357	0.3	901	-	WBGene00000113	three prime utr	alh-7	protein coding gene
II	13487362	13487363	0.57	876	-	WBGene00000113	three prime utr	alh-7	protein coding gene
II	13487363	13487364	0.55	871	-	WBGene00000113	three prime utr	alh-7	protein coding gene
II	13487372	13487373	0.1	885	-	WBGene00000113	three prime utr	alh-7	protein coding gene
II	13487385	13487386	0.55	945	-	WBGene00000113	three prime utr	alh-7	protein coding gene
II	13487397	13487398	0.07	943	-	WBGene00000113	three prime utr	alh-7	protein coding gene
II	13487401	13487402	0.26	886	-	WBGene00000113	three prime utr	alh-7	protein coding gene
II	13531033	13531034	0.9	100	-	WBGene00013011	intron	snx-14	protein coding gene
II	13758404	13758405	0.92	154	+	intergenic	intergenic region	NA	NA
II	14065919	14065920	0.1	5035	+	WBGene00002275	three prime utr	lem-2	protein coding gene
II	14065925	14065926	0.14	4756	+	WBGene00002275	three prime utr	lem-2	protein coding gene
II	14065967	14065968	0.09	2144	+	WBGene00002275	three prime utr	lem-2	protein coding gene
II	14065974	14065975	0.08	1310	+	WBGene00002275	three prime utr	lem-2	protein coding gene
II	14065999	14066000	0.1	1382	+	WBGene00002275	three prime utr	lem-2	protein coding gene
II	14066039	14066040	0.07	1813	+	WBGene00002275	three prime utr	lem-2	protein coding gene
II	14066040	14066041	0.24	1818	+	WBGene00002275	three prime utr	lem-2	protein coding gene
II	14066041	14066042	0.14	1822	+	WBGene00002275	three prime utr	lem-2	protein coding gene
II	14066042	14066043	0.08	1824	+	WBGene00002275	three prime utr	lem-2	protein coding gene
II	14066046	14066047	0.85	1821	+	WBGene00002275	three prime utr	lem-2	protein coding gene
II	14066049	14066050	0.06	1865	+	WBGene00002275	three prime utr	lem-2	protein coding gene
II	14066050	14066051	0.19	1865	+	WBGene00002275	three prime utr	lem-2	protein coding gene
II	14066051	14066052	0.16	1870	+	WBGene00002275	three prime utr	lem-2	protein coding gene
II	14066056	14066057	0.06	2014	+	WBGene00002275	three prime utr	lem-2	protein coding gene
II	14066063	14066064	0.78	2142	+	WBGene00002275	three prime utr	lem-2	protein coding gene
II	14066074	14066075	0.31	2215	+	WBGene00002275	three prime utr	lem-2	protein coding gene
II	14066079	14066080	0.09	2221	+	WBGene00002275	three prime utr	lem-2	protein coding gene
II	14066083	14066084	0.1	2210	+	WBGene00002275	three prime utr	lem-2	protein coding gene
II	14066089	14066090	0.16	2164	+	WBGene00002275	three prime utr	lem-2	protein coding gene
II	14066090	14066091	0.08	2153	+	WBGene00002275	three prime utr	lem-2	protein coding gene
II	14066127	14066128	0.31	1796	+	WBGene00002275	three prime utr	lem-2	protein coding gene
II	14066128	14066129	0.09	1814	+	WBGene00002275	three prime utr	lem-2	protein coding gene
II	14066129	14066130	0.12	1826	+	WBGene00002275	three prime utr	lem-2	protein coding gene
II	14066152	14066153	0.58	1964	+	WBGene00002275	three prime utr	lem-2	protein coding gene
II	14066179	14066180	0.28	1835	+	WBGene00002275	three prime utr	lem-2	protein coding gene
II	14066208	14066209	0.13	1789	+	WBGene00002275	three prime utr	lem-2	protein coding gene
II	14066342	14066343	0.31	820	+	WBGene00002275	three prime utr	lem-2	protein coding gene
II	14066358	14066359	0.08	890	+	WBGene00002275	three prime utr	lem-2	protein coding gene
II	14066359	14066360	0.11	902	+	WBGene00002275	three prime utr	lem-2	protein coding gene
II	14066369	14066370	0.34	946	+	WBGene00002275	three prime utr	lem-2	protein coding gene
II	14066381	14066382	0.11	1267	+	WBGene00002275	three prime utr	lem-2	protein coding gene
II	14066386	14066387	0.76	1251	+	WBGene00002275	three prime utr	lem-2	protein coding gene
II	14066388	14066389	0.41	1299	+	WBGene00002275	three prime utr	lem-2	protein coding gene
II	14066389	14066390	0.1	1327	+	WBGene00002275	three prime utr	lem-2	protein coding gene
II	14066390	14066391	0.17	1345	+	WBGene00002275	three prime utr	lem-2	protein coding gene
II	14066391	14066392	0.19	1371	+	WBGene00002275	three prime utr	lem-2	protein coding gene
II	14066392	14066393	0.29	1390	+	WBGene00002275	three prime utr	lem-2	protein coding gene
II	14066399	14066400	0.73	1630	+	WBGene00002275	three prime utr	lem-2	protein coding gene
II	14066401	14066402	0.09	1679	+	WBGene00002275	three prime utr	lem-2	protein coding gene
II	14066405	14066406	0.22	1713	+	WBGene00002275	three prime utr	lem-2	protein coding gene
II	14066421	14066422	0.18	1817	+	WBGene00002275	three prime utr	lem-2	protein coding gene
II	14066425	14066426	0.06	1846	+	WBGene00002275	three prime utr	lem-2	protein coding gene
II	14066454	14066455	0.06	2102	+	WBGene00002275	three prime utr	lem-2	protein coding gene
II	14066458	14066459	0.11	2159	+	WBGene00002275	three prime utr	lem-2	protein coding gene
II	14066462	14066463	0.17	2072	+	WBGene00002275	three prime utr	lem-2	protein coding gene
II	14066468	14066469	0.14	2064	+	WBGene00002275	three prime utr	lem-2	protein coding gene
II	14066477	14066478	0.11	1725	+	WBGene00002275	three prime utr	lem-2	protein coding gene
II	14066482	14066483	0.06	1740	+	WBGene00002275	three prime utr	lem-2	protein coding gene
II	14066483	14066484	0.23	1718	+	WBGene00002275	three prime utr	lem-2	protein coding gene
II	14066484	14066485	0.2	1684	+	WBGene00002275	three prime utr	lem-2	protein coding gene
II	14066486	14066487	0.39	1704	+	WBGene00002275	three prime utr	lem-2	protein coding gene
II	14066500	14066501	0.25	1542	+	WBGene00002275	three prime utr	lem-2	protein coding gene
II	14066505	14066506	0.16	1591	+	WBGene00002275	three prime utr	lem-2	protein coding gene
II	14066515	14066516	0.06	1668	+	WBGene00002275	three prime utr	lem-2	protein coding gene
II	14066516	14066517	0.1	1663	+	WBGene00002275	three prime utr	lem-2	protein coding gene
II	14066524	14066525	0.06	1753	+	WBGene00002275	three prime utr	lem-2	protein coding gene
II	14066525	14066526	0.09	1775	+	WBGene00002275	three prime utr	lem-2	protein coding gene
II	14066543	14066544	0.17	1950	+	WBGene00002275	three prime utr	lem-2	protein coding gene
II	14066564	14066565	0.68	2165	+	WBGene00002275	three prime utr	lem-2	protein coding gene
II	14066565	14066566	0.31	2162	+	WBGene00002275	three prime utr	lem-2	protein coding gene
II	14066572	14066573	0.36	2202	+	WBGene00002275	three prime utr	lem-2	protein coding gene
II	14066574	14066575	0.09	2098	+	WBGene00002275	three prime utr	lem-2	protein coding gene
II	14066595	14066596	0.22	2282	+	WBGene00002275	three prime utr	lem-2	protein coding gene
II	14066606	14066607	0.58	2217	+	WBGene00002275	three prime utr	lem-2	protein coding gene
II	14066607	14066608	0.24	2213	+	WBGene00002275	three prime utr	lem-2	protein coding gene
II	14306266	14306267	0.59	123	-	intergenic	intergenic region	NA	NA
II	14324237	14324238	0.1	80	+	intergenic	intergenic region	NA	NA
II	14326112	14326113	0.08	139	+	intergenic	intergenic region	NA	NA
II	14346313	14346314	0.32	124	-	WBGene00002996	three prime utr	lin-7	protein coding gene
II	14346313	14346314	0.32	124	-	WBGene00013218	five prime utr		protein coding gene
II	14346328	14346329	0.71	133	-	WBGene00002996	three prime utr	lin-7	protein coding gene
II	14346328	14346329	0.71	133	-	WBGene00013218	five prime utr		protein coding gene
II	14346358	14346359	0.21	141	-	WBGene00002996	three prime utr	lin-7	protein coding gene
II	14346358	14346359	0.21	141	-	WBGene00013218	five prime utr		protein coding gene
II	14346364	14346365	0.1	140	-	WBGene00002996	three prime utr	lin-7	protein coding gene
II	14346364	14346365	0.1	140	-	WBGene00013218	five prime utr		protein coding gene
II	14346600	14346601	0.07	168	-	WBGene00002996	three prime utr	lin-7	protein coding gene
II	14346608	14346609	0.36	211	-	WBGene00002996	three prime utr	lin-7	protein coding gene
II	14346720	14346721	0.54	899	-	WBGene00002996	three prime utr	lin-7	protein coding gene
II	14346740	14346741	0.06	877	-	WBGene00002996	three prime utr	lin-7	protein coding gene
II	14346758	14346759	0.26	826	-	WBGene00002996	three prime utr	lin-7	protein coding gene
II	14346763	14346764	0.78	810	-	WBGene00002996	three prime utr	lin-7	protein coding gene
II	14346766	14346767	0.6	808	-	WBGene00002996	three prime utr	lin-7	protein coding gene
II	14346777	14346778	0.07	750	-	WBGene00002996	three prime utr	lin-7	protein coding gene
II	14346779	14346780	0.79	729	-	WBGene00002996	three prime utr	lin-7	protein coding gene
II	14346795	14346796	0.16	559	-	WBGene00002996	three prime utr	lin-7	protein coding gene
II	14346979	14346980	0.16	1003	-	WBGene00002996	three prime utr	lin-7	protein coding gene
II	14346989	14346990	0.88	994	-	WBGene00002996	three prime utr	lin-7	protein coding gene
II	14346991	14346992	0.36	998	-	WBGene00002996	three prime utr	lin-7	protein coding gene
II	14346992	14346993	0.37	1001	-	WBGene00002996	three prime utr	lin-7	protein coding gene
II	14347000	14347001	0.08	1004	-	WBGene00002996	three prime utr	lin-7	protein coding gene
II	14347005	14347006	0.08	1068	-	WBGene00002996	three prime utr	lin-7	protein coding gene
II	14347009	14347010	0.16	1076	-	WBGene00002996	three prime utr	lin-7	protein coding gene
II	14347015	14347016	0.07	1120	-	WBGene00002996	three prime utr	lin-7	protein coding gene
II	14347026	14347027	0.56	1141	-	WBGene00002996	three prime utr	lin-7	protein coding gene
II	14347027	14347028	0.48	1146	-	WBGene00002996	three prime utr	lin-7	protein coding gene
II	14347037	14347038	0.67	1168	-	WBGene00002996	three prime utr	lin-7	protein coding gene
II	14347038	14347039	0.25	1175	-	WBGene00002996	three prime utr	lin-7	protein coding gene
II	14347042	14347043	0.11	1189	-	WBGene00002996	three prime utr	lin-7	protein coding gene
II	14385023	14385024	0.96	194	+	WBGene00003220	intron	mes-2	protein coding gene
II	15105930	15105931	0.58	98	+	WBGene00013167	intron		protein coding gene
II	15105931	15105932	0.44	98	+	WBGene00013167	intron		protein coding gene
II	15229120	15229121	0.08	452	+	WBGene00021597	three prime utr	spsb-1	protein coding gene
III	200352	200353	0.73	70	+	WBGene00185078	three prime utr		protein coding gene
III	200368	200369	0.88	67	+	WBGene00185078	three prime utr		protein coding gene
III	201042	201043	0.17	80	+	WBGene00185078	three prime utr		protein coding gene
III	201043	201044	0.37	80	+	WBGene00185078	three prime utr		protein coding gene
III	201044	201045	0.16	77	+	WBGene00185078	three prime utr		protein coding gene
III	256600	256601	0.06	134	+	WBGene00021753	three prime utr		protein coding gene
III	256683	256684	0.11	113	+	WBGene00021753	three prime utr		protein coding gene
III	256688	256689	0.18	111	+	WBGene00021753	three prime utr		protein coding gene
III	794672	794673	0.61	105	+	WBGene00004498	intron	rps-29	protein coding gene
III	850415	850416	0.14	531	+	WBGene00019326	three prime utr		protein coding gene
III	850430	850431	0.07	556	+	WBGene00019326	three prime utr		protein coding gene
III	850850	850851	0.23	888	+	WBGene00019326	three prime utr		protein coding gene
III	861221	861222	0.12	2651	+	WBGene00000202	three prime utr	exos-4.2	protein coding gene
III	861246	861247	0.08	1468	+	WBGene00000202	three prime utr	exos-4.2	protein coding gene
III	861768	861769	0.11	102	+	WBGene00000202	three prime utr	exos-4.2	protein coding gene
III	861770	861771	0.69	107	+	WBGene00000202	three prime utr	exos-4.2	protein coding gene
III	861860	861861	0.5	521	+	WBGene00000202	three prime utr	exos-4.2	protein coding gene
III	1555574	1555575	0.2	765	-	WBGene00022057	three prime utr		protein coding gene
III	1555580	1555581	0.11	746	-	WBGene00022057	three prime utr		protein coding gene
III	1555581	1555582	0.17	754	-	WBGene00022057	three prime utr		protein coding gene
III	1555586	1555587	0.21	734	-	WBGene00022057	three prime utr		protein coding gene
III	1555607	1555608	0.15	752	-	WBGene00022057	three prime utr		protein coding gene
III	1555608	1555609	0.94	757	-	WBGene00022057	three prime utr		protein coding gene
III	1555615	1555616	0.57	806	-	WBGene00022057	three prime utr		protein coding gene
III	1555712	1555713	0.11	823	-	WBGene00022057	three prime utr		protein coding gene
III	1555722	1555723	0.11	928	-	WBGene00022057	three prime utr		protein coding gene
III	1555723	1555724	0.46	920	-	WBGene00022057	three prime utr		protein coding gene
III	1555724	1555725	0.8	915	-	WBGene00022057	three prime utr		protein coding gene
III	1555731	1555732	0.23	898	-	WBGene00022057	three prime utr		protein coding gene
III	1555734	1555735	0.16	851	-	WBGene00022057	three prime utr		protein coding gene
III	1555754	1555755	0.59	977	-	WBGene00022057	three prime utr		protein coding gene
III	1555764	1555765	0.09	926	-	WBGene00022057	three prime utr		protein coding gene
III	1580003	1580004	0.19	86	+	WBGene00021246	intron		protein coding gene
III	1580004	1580005	0.28	79	+	WBGene00021246	intron		protein coding gene
III	1580108	1580109	0.29	138	+	WBGene00021246	intron		protein coding gene
III	1580122	1580123	0.61	199	+	WBGene00021246	intron		protein coding gene
III	1580137	1580138	0.37	188	+	WBGene00021246	intron		protein coding gene
III	1580138	1580139	0.39	187	+	WBGene00021246	intron		protein coding gene
III	1580141	1580142	0.11	187	+	WBGene00021246	intron		protein coding gene
III	1580145	1580146	0.54	188	+	WBGene00021246	intron		protein coding gene
III	1580155	1580156	0.59	188	+	WBGene00021246	intron		protein coding gene
III	1877400	1877401	0.35	382	+	WBGene00021444	three prime utr	ttc-7	protein coding gene
III	1877440	1877441	0.33	394	+	WBGene00021444	three prime utr	ttc-7	protein coding gene
III	1877514	1877515	0.47	272	+	WBGene00021444	three prime utr	ttc-7	protein coding gene
III	1877515	1877516	0.28	273	+	WBGene00021444	three prime utr	ttc-7	protein coding gene
III	1877519	1877520	0.26	277	+	WBGene00021444	three prime utr	ttc-7	protein coding gene
III	1877571	1877572	0.09	212	+	WBGene00021444	three prime utr	ttc-7	protein coding gene
III	1877581	1877582	0.16	189	+	WBGene00021444	three prime utr	ttc-7	protein coding gene
III	2568968	2568969	0.88	139	-	WBGene00021855	intron		protein coding gene
III	2582652	2582653	0.19	98	+	WBGene00022197	three prime utr		protein coding gene
III	2582683	2582684	0.12	87	+	WBGene00022197	three prime utr		protein coding gene
III	2707199	2707200	0.07	201	+	WBGene00022173	three prime utr	set-27	protein coding gene
III	2707200	2707201	0.13	199	+	WBGene00022173	three prime utr	set-27	protein coding gene
III	2707202	2707203	0.16	196	+	WBGene00022173	three prime utr	set-27	protein coding gene
III	2707216	2707217	0.19	149	+	WBGene00022173	three prime utr	set-27	protein coding gene
III	2707217	2707218	0.39	155	+	WBGene00022173	three prime utr	set-27	protein coding gene
III	2707224	2707225	0.56	124	+	WBGene00022173	three prime utr	set-27	protein coding gene
III	2707225	2707226	0.14	120	+	WBGene00022173	three prime utr	set-27	protein coding gene
III	2707549	2707550	0.21	360	+	WBGene00022173	three prime utr	set-27	protein coding gene
III	2707550	2707551	0.3	357	+	WBGene00022173	three prime utr	set-27	protein coding gene
III	2707576	2707577	0.43	355	+	WBGene00022173	three prime utr	set-27	protein coding gene
III	2707577	2707578	0.43	347	+	WBGene00022173	three prime utr	set-27	protein coding gene
III	2707580	2707581	0.44	336	+	WBGene00022173	three prime utr	set-27	protein coding gene
III	2792318	2792319	0.87	90	+	WBGene00044609	intron	tbcc-1	protein coding gene
III	2824674	2824675	0.8	385	+	WBGene00022167	three prime utr		protein coding gene
III	3494094	3494095	0.08	554	-	WBGene00010815	three prime utr		protein coding gene
III	3494096	3494097	0.3	557	-	WBGene00010815	three prime utr		protein coding gene
III	3505039	3505040	0.33	629	-	WBGene00010809	five prime utr	lias-1	protein coding gene
III	3735045	3735046	0.95	153	-	intergenic	intergenic region	NA	NA
III	4405707	4405708	0.76	120	+	WBGene00011111	intron	snfc-5	protein coding gene
III	4419844	4419845	0.83	179	+	intergenic	intergenic region	NA	NA
III	4431166	4431167	0.64	85	-	WBGene00007788	intron		protein coding gene
III	4569779	4569780	1	734	+	WBGene00009440	intron	idhg-1	protein coding gene
III	4588358	4588359	0.76	102	+	WBGene00004874	intron	smc-4	protein coding gene
III	4754053	4754054	0.99	14215	-	intergenic	intergenic region	NA	NA
III	4995681	4995682	0.92	153	-	WBGene00016170	intron	tmem-131	protein coding gene
III	5153460	5153461	0.65	155	+	intergenic	intergenic region	NA	NA
III	5254192	5254193	0.83	173	-	intergenic	intergenic region	NA	NA
III	5273473	5273474	0.11	630	-	intergenic	intergenic region	NA	NA
III	5282909	5282910	0.27	95	-	intergenic	intergenic region	NA	NA
III	5282916	5282917	0.31	111	-	intergenic	intergenic region	NA	NA
III	5282927	5282928	0.19	134	-	intergenic	intergenic region	NA	NA
III	5282934	5282935	0.44	135	-	intergenic	intergenic region	NA	NA
III	5282935	5282936	0.34	137	-	intergenic	intergenic region	NA	NA
III	5282940	5282941	0.52	137	-	intergenic	intergenic region	NA	NA
III	5282944	5282945	0.21	143	-	intergenic	intergenic region	NA	NA
III	5282947	5282948	0.61	144	-	intergenic	intergenic region	NA	NA
III	5282950	5282951	0.1	151	-	intergenic	intergenic region	NA	NA
III	5282951	5282952	0.58	152	-	intergenic	intergenic region	NA	NA
III	5282952	5282953	0.56	154	-	intergenic	intergenic region	NA	NA
III	5282953	5282954	0.12	156	-	intergenic	intergenic region	NA	NA
III	5282966	5282967	0.12	172	-	intergenic	intergenic region	NA	NA
III	5282968	5282969	0.23	176	-	intergenic	intergenic region	NA	NA
III	5282973	5282974	0.42	183	-	intergenic	intergenic region	NA	NA
III	5282978	5282979	0.38	187	-	intergenic	intergenic region	NA	NA
III	5282997	5282998	0.13	267	-	intergenic	intergenic region	NA	NA
III	5283007	5283008	0.08	293	-	intergenic	intergenic region	NA	NA
III	5283039	5283040	0.11	336	-	intergenic	intergenic region	NA	NA
III	5283040	5283041	0.38	331	-	intergenic	intergenic region	NA	NA
III	5283041	5283042	0.39	327	-	intergenic	intergenic region	NA	NA
III	5283043	5283044	0.57	323	-	intergenic	intergenic region	NA	NA
III	5283044	5283045	0.46	326	-	intergenic	intergenic region	NA	NA
III	5283046	5283047	0.07	356	-	intergenic	intergenic region	NA	NA
III	5283051	5283052	0.56	358	-	intergenic	intergenic region	NA	NA
III	5283063	5283064	0.4	422	-	intergenic	intergenic region	NA	NA
III	5283064	5283065	0.14	430	-	intergenic	intergenic region	NA	NA
III	5283072	5283073	0.57	424	-	intergenic	intergenic region	NA	NA
III	5283074	5283075	0.11	421	-	intergenic	intergenic region	NA	NA
III	5283082	5283083	0.13	421	-	intergenic	intergenic region	NA	NA
III	5283085	5283086	0.37	411	-	intergenic	intergenic region	NA	NA
III	5283089	5283090	0.14	424	-	intergenic	intergenic region	NA	NA
III	5283091	5283092	0.09	421	-	intergenic	intergenic region	NA	NA
III	5283099	5283100	0.13	412	-	intergenic	intergenic region	NA	NA
III	5283117	5283118	0.19	326	-	intergenic	intergenic region	NA	NA
III	5283123	5283124	0.11	300	-	intergenic	intergenic region	NA	NA
III	5283134	5283135	0.78	180	-	intergenic	intergenic region	NA	NA
III	5283135	5283136	0.69	178	-	intergenic	intergenic region	NA	NA
III	5283140	5283141	0.7	177	-	intergenic	intergenic region	NA	NA
III	5283144	5283145	0.27	174	-	intergenic	intergenic region	NA	NA
III	5283145	5283146	0.11	172	-	intergenic	intergenic region	NA	NA
III	5283195	5283196	0.76	202	-	intergenic	intergenic region	NA	NA
III	5283199	5283200	0.18	210	-	intergenic	intergenic region	NA	NA
III	5283201	5283202	0.16	215	-	intergenic	intergenic region	NA	NA
III	5283397	5283398	0.84	82	+	intergenic	intergenic region	NA	NA
III	5283412	5283413	0.47	165	+	intergenic	intergenic region	NA	NA
III	5283413	5283414	0.49	172	+	intergenic	intergenic region	NA	NA
III	5283416	5283417	0.17	241	+	intergenic	intergenic region	NA	NA
III	5283420	5283421	0.71	265	+	intergenic	intergenic region	NA	NA
III	5283430	5283431	0.82	320	+	intergenic	intergenic region	NA	NA
III	5283447	5283448	0.17	429	+	intergenic	intergenic region	NA	NA
III	5283451	5283452	0.2	480	+	intergenic	intergenic region	NA	NA
III	5283453	5283454	0.14	482	+	intergenic	intergenic region	NA	NA
III	5454982	5454983	0.17	342	+	WBGene00018611	intron		protein coding gene
III	5459484	5459485	0.1	1188	+	WBGene00018611	three prime utr		protein coding gene
III	5459499	5459500	0.29	714	+	WBGene00018611	three prime utr		protein coding gene
III	5459500	5459501	0.12	718	+	WBGene00018611	three prime utr		protein coding gene
III	5459511	5459512	0.08	728	+	WBGene00018611	three prime utr		protein coding gene
III	5459515	5459516	0.54	683	+	WBGene00018611	three prime utr		protein coding gene
III	5459516	5459517	0.94	676	+	WBGene00018611	three prime utr		protein coding gene
III	5459517	5459518	0.38	679	+	WBGene00018611	three prime utr		protein coding gene
III	5459527	5459528	0.71	626	+	WBGene00018611	three prime utr		protein coding gene
III	5459531	5459532	0.36	637	+	WBGene00018611	three prime utr		protein coding gene
III	5459534	5459535	0.24	596	+	WBGene00018611	three prime utr		protein coding gene
III	5459535	5459536	0.6	581	+	WBGene00018611	three prime utr		protein coding gene
III	5459536	5459537	0.07	586	+	WBGene00018611	three prime utr		protein coding gene
III	5459541	5459542	0.79	569	+	WBGene00018611	three prime utr		protein coding gene
III	5459552	5459553	0.08	612	+	WBGene00018611	three prime utr		protein coding gene
III	5459553	5459554	0.09	615	+	WBGene00018611	three prime utr		protein coding gene
III	5459554	5459555	0.23	614	+	WBGene00018611	three prime utr		protein coding gene
III	5459573	5459574	0.33	694	+	WBGene00018611	three prime utr		protein coding gene
III	5459580	5459581	0.12	775	+	WBGene00018611	three prime utr		protein coding gene
III	5459584	5459585	0.43	763	+	WBGene00018611	three prime utr		protein coding gene
III	5459585	5459586	0.71	753	+	WBGene00018611	three prime utr		protein coding gene
III	5459588	5459589	0.15	813	+	WBGene00018611	three prime utr		protein coding gene
III	5459594	5459595	0.1	819	+	WBGene00018611	three prime utr		protein coding gene
III	5459595	5459596	0.08	821	+	WBGene00018611	three prime utr		protein coding gene
III	5459597	5459598	0.09	833	+	WBGene00018611	three prime utr		protein coding gene
III	5459599	5459600	0.1	828	+	WBGene00018611	three prime utr		protein coding gene
III	5459614	5459615	0.39	751	+	WBGene00018611	three prime utr		protein coding gene
III	5459615	5459616	0.15	763	+	WBGene00018611	three prime utr		protein coding gene
III	5459621	5459622	0.1	760	+	WBGene00018611	three prime utr		protein coding gene
III	5459623	5459624	0.6	723	+	WBGene00018611	three prime utr		protein coding gene
III	5459624	5459625	0.56	733	+	WBGene00018611	three prime utr		protein coding gene
III	5459636	5459637	0.13	723	+	WBGene00018611	three prime utr		protein coding gene
III	5459650	5459651	0.68	622	+	WBGene00018611	three prime utr		protein coding gene
III	5459653	5459654	0.1	617	+	WBGene00018611	three prime utr		protein coding gene
III	5459654	5459655	0.08	612	+	WBGene00018611	three prime utr		protein coding gene
III	5459655	5459656	0.12	611	+	WBGene00018611	three prime utr		protein coding gene
III	5459662	5459663	0.52	487	+	WBGene00018611	three prime utr		protein coding gene
III	5459663	5459664	0.12	494	+	WBGene00018611	three prime utr		protein coding gene
III	5459667	5459668	0.53	461	+	WBGene00018611	three prime utr		protein coding gene
III	5459712	5459713	0.21	357	+	WBGene00018611	three prime utr		protein coding gene
III	5459713	5459714	0.14	359	+	WBGene00018611	three prime utr		protein coding gene
III	5459725	5459726	0.16	362	+	WBGene00018611	three prime utr		protein coding gene
III	5459726	5459727	0.75	344	+	WBGene00018611	three prime utr		protein coding gene
III	5459727	5459728	0.18	361	+	WBGene00018611	three prime utr		protein coding gene
III	5459732	5459733	0.95	356	+	WBGene00018611	three prime utr		protein coding gene
III	5459733	5459734	0.48	352	+	WBGene00018611	three prime utr		protein coding gene
III	5459739	5459740	0.2	377	+	WBGene00018611	three prime utr		protein coding gene
III	5459757	5459758	0.14	370	+	WBGene00018611	three prime utr		protein coding gene
III	5459759	5459760	0.14	351	+	WBGene00018611	three prime utr		protein coding gene
III	5459763	5459764	0.74	316	+	WBGene00018611	three prime utr		protein coding gene
III	5459777	5459778	0.26	221	+	WBGene00018611	three prime utr		protein coding gene
III	5459778	5459779	0.23	218	+	WBGene00018611	three prime utr		protein coding gene
III	5459783	5459784	0.5	182	+	WBGene00018611	three prime utr		protein coding gene
III	5459784	5459785	0.24	181	+	WBGene00018611	three prime utr		protein coding gene
III	5459791	5459792	0.91	138	+	WBGene00018611	three prime utr		protein coding gene
III	5459796	5459797	0.19	92	+	WBGene00018611	three prime utr		protein coding gene
III	5459797	5459798	0.34	91	+	WBGene00018611	three prime utr		protein coding gene
III	5459798	5459799	0.44	85	+	WBGene00018611	three prime utr		protein coding gene
III	5459813	5459814	0.08	121	+	WBGene00018611	three prime utr		protein coding gene
III	5459818	5459819	0.62	120	+	WBGene00018611	three prime utr		protein coding gene
III	5459835	5459836	0.22	155	+	WBGene00018611	three prime utr		protein coding gene
III	5459859	5459860	0.21	221	+	WBGene00018611	three prime utr		protein coding gene
III	5459860	5459861	0.08	223	+	WBGene00018611	three prime utr		protein coding gene
III	5459869	5459870	0.18	230	+	WBGene00018611	three prime utr		protein coding gene
III	5459873	5459874	0.38	237	+	WBGene00018611	three prime utr		protein coding gene
III	5459876	5459877	0.09	263	+	WBGene00018611	three prime utr		protein coding gene
III	5459884	5459885	0.1	281	+	WBGene00018611	three prime utr		protein coding gene
III	5459886	5459887	0.62	283	+	WBGene00018611	three prime utr		protein coding gene
III	5459894	5459895	0.13	294	+	WBGene00018611	three prime utr		protein coding gene
III	5459895	5459896	0.39	290	+	WBGene00018611	three prime utr		protein coding gene
III	5459907	5459908	0.54	263	+	WBGene00018611	three prime utr		protein coding gene
III	5459914	5459915	0.52	250	+	WBGene00018611	three prime utr		protein coding gene
III	5459915	5459916	0.59	246	+	WBGene00018611	three prime utr		protein coding gene
III	5459917	5459918	0.41	255	+	WBGene00018611	three prime utr		protein coding gene
III	5459918	5459919	0.33	263	+	WBGene00018611	three prime utr		protein coding gene
III	5459951	5459952	0.07	356	+	WBGene00018611	three prime utr		protein coding gene
III	5459961	5459962	0.14	374	+	WBGene00018611	three prime utr		protein coding gene
III	5459980	5459981	0.35	370	+	WBGene00018611	three prime utr		protein coding gene
III	5459985	5459986	0.42	375	+	WBGene00018611	three prime utr		protein coding gene
III	5459990	5459991	0.22	389	+	WBGene00018611	three prime utr		protein coding gene
III	5459992	5459993	0.11	382	+	WBGene00018611	three prime utr		protein coding gene
III	5460005	5460006	0.1	352	+	WBGene00018611	three prime utr		protein coding gene
III	5460006	5460007	0.63	358	+	WBGene00018611	three prime utr		protein coding gene
III	5460007	5460008	0.59	363	+	WBGene00018611	three prime utr		protein coding gene
III	5460008	5460009	0.09	359	+	WBGene00018611	three prime utr		protein coding gene
III	5460011	5460012	0.59	369	+	WBGene00018611	three prime utr		protein coding gene
III	5460014	5460015	0.19	362	+	WBGene00018611	three prime utr		protein coding gene
III	5460018	5460019	0.52	350	+	WBGene00018611	three prime utr		protein coding gene
III	5460023	5460024	0.3	354	+	WBGene00018611	three prime utr		protein coding gene
III	5460024	5460025	0.48	361	+	WBGene00018611	three prime utr		protein coding gene
III	5460031	5460032	0.23	426	+	WBGene00018611	three prime utr		protein coding gene
III	5460042	5460043	0.21	431	+	WBGene00018611	three prime utr		protein coding gene
III	5460049	5460050	0.16	425	+	WBGene00018611	three prime utr		protein coding gene
III	5460065	5460066	0.08	424	+	WBGene00018611	three prime utr		protein coding gene
III	5460066	5460067	0.26	410	+	WBGene00018611	three prime utr		protein coding gene
III	5460072	5460073	0.29	390	+	WBGene00018611	three prime utr		protein coding gene
III	5460077	5460078	0.68	339	+	WBGene00018611	three prime utr		protein coding gene
III	5460078	5460079	0.23	334	+	WBGene00018611	three prime utr		protein coding gene
III	5460080	5460081	0.28	326	+	WBGene00018611	three prime utr		protein coding gene
III	5460081	5460082	0.44	314	+	WBGene00018611	three prime utr		protein coding gene
III	5460083	5460084	0.16	320	+	WBGene00018611	three prime utr		protein coding gene
III	5460094	5460095	0.94	280	+	WBGene00018611	three prime utr		protein coding gene
III	5460095	5460096	0.1	290	+	WBGene00018611	three prime utr		protein coding gene
III	5460098	5460099	0.15	288	+	WBGene00018611	three prime utr		protein coding gene
III	5460099	5460100	0.56	281	+	WBGene00018611	three prime utr		protein coding gene
III	5460113	5460114	0.29	284	+	WBGene00018611	three prime utr		protein coding gene
III	5460117	5460118	0.23	210	+	WBGene00018611	three prime utr		protein coding gene
III	5460118	5460119	0.18	200	+	WBGene00018611	three prime utr		protein coding gene
III	5460119	5460120	0.49	198	+	WBGene00018611	three prime utr		protein coding gene
III	5460120	5460121	0.52	199	+	WBGene00018611	three prime utr		protein coding gene
III	5460128	5460129	0.41	197	+	WBGene00018611	three prime utr		protein coding gene
III	5460129	5460130	0.09	195	+	WBGene00018611	three prime utr		protein coding gene
III	5460130	5460131	0.23	200	+	WBGene00018611	three prime utr		protein coding gene
III	5460135	5460136	0.13	212	+	WBGene00018611	three prime utr		protein coding gene
III	5460139	5460140	0.12	218	+	WBGene00018611	three prime utr		protein coding gene
III	5460147	5460148	0.18	213	+	WBGene00018611	three prime utr		protein coding gene
III	5460148	5460149	0.1	210	+	WBGene00018611	three prime utr		protein coding gene
III	5460153	5460154	0.64	212	+	WBGene00018611	three prime utr		protein coding gene
III	5460157	5460158	0.79	191	+	WBGene00018611	three prime utr		protein coding gene
III	5460165	5460166	0.66	220	+	WBGene00018611	three prime utr		protein coding gene
III	5460166	5460167	0.29	222	+	WBGene00018611	three prime utr		protein coding gene
III	5460170	5460171	0.12	233	+	WBGene00018611	three prime utr		protein coding gene
III	5460171	5460172	0.35	239	+	WBGene00018611	three prime utr		protein coding gene
III	5460175	5460176	0.32	253	+	WBGene00018611	three prime utr		protein coding gene
III	5460176	5460177	0.78	247	+	WBGene00018611	three prime utr		protein coding gene
III	5460186	5460187	0.19	280	+	WBGene00018611	three prime utr		protein coding gene
III	5460193	5460194	0.24	286	+	WBGene00018611	three prime utr		protein coding gene
III	5460194	5460195	0.37	289	+	WBGene00018611	three prime utr		protein coding gene
III	5460201	5460202	0.38	300	+	WBGene00018611	three prime utr		protein coding gene
III	5460202	5460203	0.33	299	+	WBGene00018611	three prime utr		protein coding gene
III	5460319	5460320	0.07	457	+	WBGene00018611	three prime utr		protein coding gene
III	5460320	5460321	0.14	455	+	WBGene00018611	three prime utr		protein coding gene
III	5460321	5460322	0.26	453	+	WBGene00018611	three prime utr		protein coding gene
III	5460333	5460334	0.13	485	+	WBGene00018611	three prime utr		protein coding gene
III	5460340	5460341	0.59	493	+	WBGene00018611	three prime utr		protein coding gene
III	5460347	5460348	0.26	501	+	intergenic	intergenic region	NA	NA
III	5460348	5460349	0.64	493	+	intergenic	intergenic region	NA	NA
III	5460364	5460365	0.66	475	+	intergenic	intergenic region	NA	NA
III	5460368	5460369	0.57	488	+	intergenic	intergenic region	NA	NA
III	5460381	5460382	0.08	484	+	intergenic	intergenic region	NA	NA
III	5460389	5460390	0.26	481	+	intergenic	intergenic region	NA	NA
III	5460390	5460391	0.23	494	+	intergenic	intergenic region	NA	NA
III	5460395	5460396	0.1	507	+	intergenic	intergenic region	NA	NA
III	5460396	5460397	0.47	508	+	intergenic	intergenic region	NA	NA
III	5460420	5460421	0.68	430	+	intergenic	intergenic region	NA	NA
III	5460421	5460422	0.15	438	+	intergenic	intergenic region	NA	NA
III	5460425	5460426	0.5	409	+	intergenic	intergenic region	NA	NA
III	5460439	5460440	0.85	357	+	intergenic	intergenic region	NA	NA
III	5460440	5460441	0.37	367	+	intergenic	intergenic region	NA	NA
III	5460456	5460457	0.34	322	+	intergenic	intergenic region	NA	NA
III	5460457	5460458	0.47	312	+	intergenic	intergenic region	NA	NA
III	5460462	5460463	0.16	308	+	intergenic	intergenic region	NA	NA
III	5460469	5460470	0.61	209	+	intergenic	intergenic region	NA	NA
III	5460470	5460471	0.58	213	+	intergenic	intergenic region	NA	NA
III	5460471	5460472	0.54	211	+	intergenic	intergenic region	NA	NA
III	5460472	5460473	0.39	218	+	intergenic	intergenic region	NA	NA
III	5460484	5460485	0.1	328	+	intergenic	intergenic region	NA	NA
III	5460492	5460493	0.76	280	+	intergenic	intergenic region	NA	NA
III	5460493	5460494	0.26	279	+	intergenic	intergenic region	NA	NA
III	5460495	5460496	0.75	279	+	intergenic	intergenic region	NA	NA
III	5460505	5460506	0.43	307	+	intergenic	intergenic region	NA	NA
III	5460533	5460534	0.42	254	+	intergenic	intergenic region	NA	NA
III	5460534	5460535	0.9	255	+	intergenic	intergenic region	NA	NA
III	5460540	5460541	0.13	103	-	intergenic	intergenic region	NA	NA
III	5460542	5460543	0.15	102	-	intergenic	intergenic region	NA	NA
III	5460545	5460546	0.25	238	+	intergenic	intergenic region	NA	NA
III	5460546	5460547	0.47	233	+	intergenic	intergenic region	NA	NA
III	5460547	5460548	0.42	102	-	intergenic	intergenic region	NA	NA
III	5460552	5460553	0.27	105	-	intergenic	intergenic region	NA	NA
III	5460571	5460572	0.13	129	-	intergenic	intergenic region	NA	NA
III	5460712	5460713	0.6	147	+	intergenic	intergenic region	NA	NA
III	5460716	5460717	0.57	150	+	intergenic	intergenic region	NA	NA
III	5460717	5460718	0.69	154	+	intergenic	intergenic region	NA	NA
III	5460726	5460727	0.09	171	+	intergenic	intergenic region	NA	NA
III	5460727	5460728	0.36	171	+	intergenic	intergenic region	NA	NA
III	5460743	5460744	0.54	173	+	intergenic	intergenic region	NA	NA
III	5460747	5460748	0.14	168	+	intergenic	intergenic region	NA	NA
III	5460752	5460753	0.28	155	+	intergenic	intergenic region	NA	NA
III	5460753	5460754	0.15	153	+	intergenic	intergenic region	NA	NA
III	5460757	5460758	0.68	137	+	intergenic	intergenic region	NA	NA
III	5460837	5460838	0.24	133	+	intergenic	intergenic region	NA	NA
III	5460838	5460839	0.51	135	+	intergenic	intergenic region	NA	NA
III	5460839	5460840	0.5	139	+	intergenic	intergenic region	NA	NA
III	5460842	5460843	0.22	161	+	intergenic	intergenic region	NA	NA
III	5460843	5460844	0.29	171	+	intergenic	intergenic region	NA	NA
III	5460844	5460845	0.14	193	+	intergenic	intergenic region	NA	NA
III	5460853	5460854	0.39	272	+	intergenic	intergenic region	NA	NA
III	5460854	5460855	0.76	283	+	intergenic	intergenic region	NA	NA
III	5460865	5460866	0.12	432	+	intergenic	intergenic region	NA	NA
III	5460868	5460869	0.14	455	+	intergenic	intergenic region	NA	NA
III	5460888	5460889	0.1	541	+	intergenic	intergenic region	NA	NA
III	5460898	5460899	0.16	558	+	intergenic	intergenic region	NA	NA
III	5460901	5460902	0.67	562	+	intergenic	intergenic region	NA	NA
III	5460902	5460903	0.11	568	+	intergenic	intergenic region	NA	NA
III	5460922	5460923	0.9	570	+	intergenic	intergenic region	NA	NA
III	5460925	5460926	0.34	576	+	intergenic	intergenic region	NA	NA
III	5460933	5460934	0.82	520	+	intergenic	intergenic region	NA	NA
III	5460937	5460938	0.18	533	+	intergenic	intergenic region	NA	NA
III	5460939	5460940	0.19	531	+	intergenic	intergenic region	NA	NA
III	5460946	5460947	0.22	534	+	intergenic	intergenic region	NA	NA
III	5460948	5460949	0.13	541	+	intergenic	intergenic region	NA	NA
III	5460957	5460958	0.18	497	+	intergenic	intergenic region	NA	NA
III	5460958	5460959	0.48	491	+	intergenic	intergenic region	NA	NA
III	5460962	5460963	0.23	458	+	intergenic	intergenic region	NA	NA
III	5460972	5460973	0.87	367	+	intergenic	intergenic region	NA	NA
III	5460987	5460988	0.48	268	+	intergenic	intergenic region	NA	NA
III	5460988	5460989	0.51	264	+	intergenic	intergenic region	NA	NA
III	5460991	5460992	0.17	251	+	intergenic	intergenic region	NA	NA
III	5460995	5460996	0.74	237	+	intergenic	intergenic region	NA	NA
III	5461005	5461006	0.81	206	+	intergenic	intergenic region	NA	NA
III	5461022	5461023	0.14	139	+	intergenic	intergenic region	NA	NA
III	5461026	5461027	0.32	131	+	intergenic	intergenic region	NA	NA
III	5555435	5555436	0.22	232	+	intergenic	intergenic region	NA	NA
III	5926076	5926077	0.36	257	+	intergenic	intergenic region	NA	NA
III	6206213	6206214	0.86	242	-	intergenic	intergenic region	NA	NA
III	6622248	6622249	0.31	111	+	WBGene00015733	three prime utr		protein coding gene
III	6622250	6622251	0.45	114	+	WBGene00015733	three prime utr		protein coding gene
III	6622251	6622252	0.36	113	+	WBGene00015733	three prime utr		protein coding gene
III	6622259	6622260	0.29	114	+	WBGene00015733	three prime utr		protein coding gene
III	6622262	6622263	0.43	112	+	WBGene00015733	three prime utr		protein coding gene
III	6622265	6622266	0.54	110	+	WBGene00015733	three prime utr		protein coding gene
III	6622266	6622267	0.42	109	+	WBGene00015733	three prime utr		protein coding gene
III	6622273	6622274	0.58	108	+	WBGene00015733	three prime utr		protein coding gene
III	6622277	6622278	0.43	105	+	WBGene00015733	three prime utr		protein coding gene
III	6622281	6622282	0.68	104	+	WBGene00015733	three prime utr		protein coding gene
III	6622549	6622550	0.59	144	+	WBGene00015733	three prime utr		protein coding gene
III	6622552	6622553	0.11	148	+	WBGene00015733	three prime utr		protein coding gene
III	6622554	6622555	0.44	149	+	WBGene00015733	three prime utr		protein coding gene
III	6622560	6622561	0.12	169	+	WBGene00015733	three prime utr		protein coding gene
III	6622570	6622571	0.17	175	+	WBGene00015733	three prime utr		protein coding gene
III	6622577	6622578	0.1	186	+	WBGene00015733	three prime utr		protein coding gene
III	6622588	6622589	0.32	206	+	WBGene00015733	three prime utr		protein coding gene
III	6622591	6622592	0.08	222	+	WBGene00015733	three prime utr		protein coding gene
III	6622595	6622596	0.12	206	+	WBGene00015733	three prime utr		protein coding gene
III	6889770	6889771	0.34	260	+	intergenic	intergenic region	NA	NA
III	7021881	7021882	0.95	267	+	WBGene00004341	intron	rfl-1	protein coding gene
III	7271145	7271146	0.78	84	-	WBGene00015159	intron	psd-1	protein coding gene
III	7481322	7481323	0.26	103	-	WBGene00003497	intron	mup-4	protein coding gene
III	7602014	7602015	0.09	475	+	WBGene00206459	noncoding exon		pseudogene
III	7602023	7602024	0.17	437	+	WBGene00206459	noncoding exon		pseudogene
III	7602024	7602025	0.07	447	+	WBGene00206459	noncoding exon		pseudogene
III	7602039	7602040	0.21	129	+	WBGene00206459	intron		pseudogene
III	7602040	7602041	0.31	127	+	WBGene00206459	intron		pseudogene
III	7602044	7602045	0.21	129	+	WBGene00206459	intron		pseudogene
III	7602048	7602049	0.18	125	+	WBGene00206459	intron		pseudogene
III	7602049	7602050	0.43	120	+	WBGene00206459	intron		pseudogene
III	7602056	7602057	0.32	107	+	WBGene00206459	intron		pseudogene
III	7602057	7602058	0.31	106	+	WBGene00206459	intron		pseudogene
III	7602058	7602059	0.15	102	+	WBGene00206459	intron		pseudogene
III	7602061	7602062	0.47	111	+	WBGene00206459	intron		pseudogene
III	7602068	7602069	0.49	97	+	WBGene00206459	intron		pseudogene
III	7602072	7602073	0.28	92	+	WBGene00206459	intron		pseudogene
III	7602073	7602074	0.39	92	+	WBGene00206459	intron		pseudogene
III	7602084	7602085	0.18	90	+	WBGene00206459	intron		pseudogene
III	7766042	7766043	0.09	1428	-	WBGene00022792	CDS		protein coding gene
III	7855114	7855115	0.91	105	+	intergenic	intergenic region	NA	NA
III	8250967	8250968	0.93	131	+	WBGene00002231	intron	knl-1	protein coding gene
III	8862509	8862510	0.12	197	+	intergenic	intergenic region	NA	NA
III	8907590	8907591	0.77	108	+	WBGene00006768	intron	unc-32	protein coding gene
III	8937803	8937804	0.07	845	+	WBGene00045132	noncoding exon		snoRNA gene
III	8967963	8967964	0.77	477	+	intergenic	intergenic region	NA	NA
III	9125725	9125726	0.4	206	+	intergenic	intergenic region	NA	NA
III	9513148	9513149	0.07	656	+	WBGene00010131	three prime utr		protein coding gene
III	9513151	9513152	0.1	686	+	WBGene00010131	three prime utr		protein coding gene
III	9513198	9513199	0.1	939	+	WBGene00010131	three prime utr		protein coding gene
III	9513199	9513200	0.07	944	+	WBGene00010131	three prime utr		protein coding gene
III	9551957	9551958	0.36	454	+	WBGene00006755	three prime utr	unc-16	protein coding gene
III	9552181	9552182	0.41	425	+	WBGene00006755	three prime utr	unc-16	protein coding gene
III	9552227	9552228	0.19	531	+	WBGene00006755	three prime utr	unc-16	protein coding gene
III	9925912	9925913	0.14	244	-	WBGene00010538	CDS	ttr-3	protein coding gene
III	10093136	10093137	0.99	675	-	WBGene00011815	intron	spop-1	protein coding gene
III	10405445	10405446	0.11	3654	-	WBGene00044069	three prime utr	hat-1	protein coding gene
III	10405466	10405467	0.27	3210	-	WBGene00044069	three prime utr	hat-1	protein coding gene
III	10405654	10405655	0.15	1803	-	WBGene00044069	three prime utr	hat-1	protein coding gene
III	10405655	10405656	0.07	1808	-	WBGene00044069	three prime utr	hat-1	protein coding gene
III	10702974	10702975	0.16	232	-	WBGene00012659	three prime utr		protein coding gene
III	10987217	10987218	0.21	289	+	WBGene00012272	intron	dhc-4	protein coding gene
III	11503796	11503797	0.88	313	-	WBGene00013446	intron		protein coding gene
III	11960182	11960183	0.16	204	-	intergenic	intergenic region	NA	NA
III	11961144	11961145	0.14	545	-	WBGene00013240	three prime utr		protein coding gene
III	11961160	11961161	0.51	434	-	WBGene00013240	three prime utr		protein coding gene
III	11961161	11961162	0.63	434	-	WBGene00013240	three prime utr		protein coding gene
III	11961171	11961172	0.08	430	-	WBGene00013240	three prime utr		protein coding gene
III	11961222	11961223	0.08	404	-	WBGene00013240	three prime utr		protein coding gene
III	11961223	11961224	0.07	417	-	WBGene00013240	three prime utr		protein coding gene
III	11961245	11961246	0.07	361	-	WBGene00013240	three prime utr		protein coding gene
III	11961246	11961247	0.14	355	-	WBGene00013240	three prime utr		protein coding gene
III	11961261	11961262	0.19	274	-	WBGene00013240	three prime utr		protein coding gene
III	11961748	11961749	0.17	352	-	WBGene00013240	three prime utr		protein coding gene
III	11961749	11961750	0.17	349	-	WBGene00013240	three prime utr		protein coding gene
III	11961750	11961751	0.28	347	-	WBGene00013240	three prime utr		protein coding gene
III	11961751	11961752	0.9	343	-	WBGene00013240	three prime utr		protein coding gene
III	11961755	11961756	0.12	349	-	WBGene00013240	three prime utr		protein coding gene
III	11961787	11961788	0.24	441	-	WBGene00013240	three prime utr		protein coding gene
III	11961788	11961789	0.75	424	-	WBGene00013240	three prime utr		protein coding gene
III	11961793	11961794	0.29	416	-	WBGene00013240	three prime utr		protein coding gene
III	11961794	11961795	0.59	417	-	WBGene00013240	three prime utr		protein coding gene
III	11961795	11961796	0.07	426	-	WBGene00013240	three prime utr		protein coding gene
III	11961805	11961806	0.16	381	-	WBGene00013240	three prime utr		protein coding gene
III	11961815	11961816	0.1	369	-	WBGene00013240	three prime utr		protein coding gene
III	11961834	11961835	0.14	328	-	WBGene00013240	three prime utr		protein coding gene
III	12152895	12152896	0.87	141	+	intergenic	intergenic region	NA	NA
III	12159699	12159700	0.36	598	+	WBGene00013544	three prime utr		protein coding gene
III	12159700	12159701	0.07	587	+	WBGene00013544	three prime utr		protein coding gene
III	12159701	12159702	0.24	593	+	WBGene00013544	three prime utr		protein coding gene
III	12159703	12159704	0.17	597	+	WBGene00013544	three prime utr		protein coding gene
III	12159710	12159711	0.2	576	+	WBGene00013544	three prime utr		protein coding gene
III	12159717	12159718	0.28	504	+	WBGene00013544	three prime utr		protein coding gene
III	12159718	12159719	0.59	506	+	WBGene00013544	three prime utr		protein coding gene
III	12159730	12159731	0.97	505	+	WBGene00013544	three prime utr		protein coding gene
III	12159741	12159742	0.95	457	+	WBGene00013544	three prime utr		protein coding gene
III	12159765	12159766	0.18	341	+	WBGene00013544	three prime utr		protein coding gene
III	12159766	12159767	0.08	353	+	WBGene00013544	three prime utr		protein coding gene
III	12159770	12159771	0.88	320	+	WBGene00013544	three prime utr		protein coding gene
III	12159775	12159776	0.09	315	+	WBGene00013544	three prime utr		protein coding gene
III	12159797	12159798	0.58	251	+	WBGene00013544	three prime utr		protein coding gene
III	12159798	12159799	0.42	250	+	WBGene00013544	three prime utr		protein coding gene
III	12159802	12159803	0.2	258	+	WBGene00013544	three prime utr		protein coding gene
III	12159804	12159805	0.71	258	+	WBGene00013544	three prime utr		protein coding gene
III	12159828	12159829	0.29	257	+	WBGene00013544	three prime utr		protein coding gene
III	12159833	12159834	0.12	260	+	WBGene00013544	three prime utr		protein coding gene
III	12159835	12159836	0.18	262	+	WBGene00013544	three prime utr		protein coding gene
III	12159840	12159841	0.21	276	+	WBGene00013544	three prime utr		protein coding gene
III	12160056	12160057	0.12	243	+	WBGene00013544	three prime utr		protein coding gene
III	12160057	12160058	0.29	243	+	WBGene00013544	three prime utr		protein coding gene
III	12160075	12160076	0.07	278	+	WBGene00013544	three prime utr		protein coding gene
III	12160079	12160080	0.88	269	+	WBGene00013544	three prime utr		protein coding gene
III	12160089	12160090	0.07	335	+	WBGene00013544	three prime utr		protein coding gene
III	12160090	12160091	0.07	340	+	WBGene00013544	three prime utr		protein coding gene
III	12160101	12160102	0.18	354	+	WBGene00013544	three prime utr		protein coding gene
III	12160102	12160103	0.29	359	+	WBGene00013544	three prime utr		protein coding gene
III	12160125	12160126	0.27	371	+	WBGene00013544	three prime utr		protein coding gene
III	12160126	12160127	0.84	356	+	WBGene00013544	three prime utr		protein coding gene
III	12160137	12160138	0.51	384	+	WBGene00013544	three prime utr		protein coding gene
III	12160138	12160139	0.96	377	+	WBGene00013544	three prime utr		protein coding gene
III	12160139	12160140	0.61	381	+	WBGene00013544	three prime utr		protein coding gene
III	12160140	12160141	0.14	383	+	WBGene00013544	three prime utr		protein coding gene
III	12160144	12160145	0.13	428	+	WBGene00013544	three prime utr		protein coding gene
III	12160153	12160154	0.59	448	+	WBGene00013544	three prime utr		protein coding gene
III	12160154	12160155	0.84	439	+	WBGene00013544	three prime utr		protein coding gene
III	12160164	12160165	0.15	441	+	WBGene00013544	three prime utr		protein coding gene
III	12160166	12160167	0.09	451	+	WBGene00013544	three prime utr		protein coding gene
III	12160169	12160170	0.24	474	+	WBGene00013544	three prime utr		protein coding gene
III	12160173	12160174	0.08	519	+	WBGene00013544	three prime utr		protein coding gene
III	12160184	12160185	0.16	497	+	WBGene00013544	three prime utr		protein coding gene
III	12171073	12171074	0.43	193	+	WBGene00013545	three prime utr		protein coding gene
III	12171074	12171075	0.86	190	+	WBGene00013545	three prime utr		protein coding gene
III	12224033	12224034	0.07	4693	-	WBGene00013552	three prime utr	gmn-1	protein coding gene
III	12224036	12224037	0.25	4626	-	WBGene00013552	three prime utr	gmn-1	protein coding gene
III	12224050	12224051	0.42	3858	-	WBGene00013552	three prime utr	gmn-1	protein coding gene
III	12224062	12224063	0.09	3868	-	WBGene00013552	three prime utr	gmn-1	protein coding gene
III	12224084	12224085	0.59	2927	-	WBGene00013552	three prime utr	gmn-1	protein coding gene
III	12224085	12224086	0.49	2904	-	WBGene00013552	three prime utr	gmn-1	protein coding gene
III	12224098	12224099	0.33	2630	-	WBGene00013552	three prime utr	gmn-1	protein coding gene
III	12224105	12224106	0.11	2340	-	WBGene00013552	three prime utr	gmn-1	protein coding gene
III	12224106	12224107	0.19	2340	-	WBGene00013552	three prime utr	gmn-1	protein coding gene
III	12224115	12224116	0.06	2105	-	WBGene00013552	three prime utr	gmn-1	protein coding gene
III	12224116	12224117	0.17	2047	-	WBGene00013552	three prime utr	gmn-1	protein coding gene
III	12224117	12224118	0.17	1945	-	WBGene00013552	three prime utr	gmn-1	protein coding gene
III	12224122	12224123	0.77	1686	-	WBGene00013552	three prime utr	gmn-1	protein coding gene
III	12224123	12224124	0.84	1690	-	WBGene00013552	three prime utr	gmn-1	protein coding gene
III	12224131	12224132	0.09	1447	-	WBGene00013552	three prime utr	gmn-1	protein coding gene
III	12224132	12224133	0.12	1389	-	WBGene00013552	three prime utr	gmn-1	protein coding gene
III	12224133	12224134	0.46	1363	-	WBGene00013552	three prime utr	gmn-1	protein coding gene
III	12224134	12224135	0.48	1360	-	WBGene00013552	three prime utr	gmn-1	protein coding gene
III	12224135	12224136	0.46	1383	-	WBGene00013552	three prime utr	gmn-1	protein coding gene
III	12224140	12224141	0.17	1316	-	WBGene00013552	three prime utr	gmn-1	protein coding gene
III	12224141	12224142	0.11	1265	-	WBGene00013552	three prime utr	gmn-1	protein coding gene
III	12224143	12224144	0.61	1186	-	WBGene00013552	three prime utr	gmn-1	protein coding gene
III	12224144	12224145	0.96	1137	-	WBGene00013552	three prime utr	gmn-1	protein coding gene
III	12224156	12224157	0.75	941	-	WBGene00013552	three prime utr	gmn-1	protein coding gene
III	12224157	12224158	0.74	939	-	WBGene00013552	three prime utr	gmn-1	protein coding gene
III	12224158	12224159	0.51	940	-	WBGene00013552	three prime utr	gmn-1	protein coding gene
III	12224161	12224162	0.27	1120	-	WBGene00013552	three prime utr	gmn-1	protein coding gene
III	12224162	12224163	0.26	1168	-	WBGene00013552	three prime utr	gmn-1	protein coding gene
III	12224169	12224170	0.08	1370	-	WBGene00013552	three prime utr	gmn-1	protein coding gene
III	12224180	12224181	0.14	1387	-	WBGene00013552	three prime utr	gmn-1	protein coding gene
III	12224182	12224183	0.49	1346	-	WBGene00013552	three prime utr	gmn-1	protein coding gene
III	12224191	12224192	0.82	1315	-	WBGene00013552	three prime utr	gmn-1	protein coding gene
III	12224196	12224197	0.14	1422	-	WBGene00013552	three prime utr	gmn-1	protein coding gene
III	12224201	12224202	0.44	1335	-	WBGene00013552	three prime utr	gmn-1	protein coding gene
III	12224202	12224203	0.45	1344	-	WBGene00013552	three prime utr	gmn-1	protein coding gene
III	12224203	12224204	0.23	1328	-	WBGene00013552	three prime utr	gmn-1	protein coding gene
III	12224206	12224207	0.13	1372	-	WBGene00013552	three prime utr	gmn-1	protein coding gene
III	12224217	12224218	0.57	1465	-	WBGene00013552	three prime utr	gmn-1	protein coding gene
III	12224220	12224221	0.12	1516	-	WBGene00013552	three prime utr	gmn-1	protein coding gene
III	12224229	12224230	0.42	1483	-	WBGene00013552	three prime utr	gmn-1	protein coding gene
III	12224230	12224231	0.29	1485	-	WBGene00013552	three prime utr	gmn-1	protein coding gene
III	12224234	12224235	0.24	1502	-	WBGene00013552	three prime utr	gmn-1	protein coding gene
III	12224235	12224236	0.25	1519	-	WBGene00013552	three prime utr	gmn-1	protein coding gene
III	12224236	12224237	0.08	1511	-	WBGene00013552	three prime utr	gmn-1	protein coding gene
III	12224267	12224268	0.06	1192	-	WBGene00013552	three prime utr	gmn-1	protein coding gene
III	12224273	12224274	0.15	1065	-	WBGene00013552	three prime utr	gmn-1	protein coding gene
III	12224274	12224275	0.18	1046	-	WBGene00013552	three prime utr	gmn-1	protein coding gene
III	12224281	12224282	0.34	928	-	WBGene00013552	three prime utr	gmn-1	protein coding gene
III	12224362	12224363	0.6	448	-	WBGene00013552	three prime utr	gmn-1	protein coding gene
III	12224383	12224384	0.56	606	-	WBGene00013552	three prime utr	gmn-1	protein coding gene
III	12224384	12224385	0.64	629	-	WBGene00013552	three prime utr	gmn-1	protein coding gene
III	12224398	12224399	0.1	1103	-	WBGene00013552	three prime utr	gmn-1	protein coding gene
III	12224406	12224407	0.15	1110	-	WBGene00013552	three prime utr	gmn-1	protein coding gene
III	12224407	12224408	0.12	1118	-	WBGene00013552	three prime utr	gmn-1	protein coding gene
III	12224408	12224409	0.34	1122	-	WBGene00013552	three prime utr	gmn-1	protein coding gene
III	12224409	12224410	0.96	1105	-	WBGene00013552	three prime utr	gmn-1	protein coding gene
III	12224432	12224433	0.1	1612	-	WBGene00013552	three prime utr	gmn-1	protein coding gene
III	12224435	12224436	0.07	1579	-	WBGene00013552	three prime utr	gmn-1	protein coding gene
III	12224436	12224437	0.25	1573	-	WBGene00013552	three prime utr	gmn-1	protein coding gene
III	12224437	12224438	0.57	1567	-	WBGene00013552	three prime utr	gmn-1	protein coding gene
III	12224438	12224439	0.15	1601	-	WBGene00013552	three prime utr	gmn-1	protein coding gene
III	12224446	12224447	0.53	1663	-	WBGene00013552	three prime utr	gmn-1	protein coding gene
III	12224447	12224448	0.86	1661	-	WBGene00013552	three prime utr	gmn-1	protein coding gene
III	12224458	12224459	0.07	1843	-	WBGene00013552	three prime utr	gmn-1	protein coding gene
III	12224463	12224464	0.69	2104	-	WBGene00013552	three prime utr	gmn-1	protein coding gene
[truncated: 1,230 more rows]

## Sheet: AG edit sites old
A-to-G editing sites detected in 3 replicates in old (days 7, 10, 15) animals
chr	start	end	proportion_modified	supporting_reads	strand	WB_ID	feature	gene	biotype
I	26787	26788	0.86	287	-	intergenic	intergenic region	NA	NA
I	49472	49473	0.09	276	+	WBGene00044345	three prime utr		protein coding gene
I	318315	318316	0.15	110	-	intergenic	intergenic region	NA	NA
I	318465	318466	0.85	105	-	intergenic	intergenic region	NA	NA
I	318466	318467	0.72	105	-	intergenic	intergenic region	NA	NA
I	318489	318490	0.23	155	-	intergenic	intergenic region	NA	NA
I	618221	618222	0.78	362	+	WBGene00018921	CDS	sago-2	protein coding gene
I	618243	618244	0.77	368	+	WBGene00018921	CDS	sago-2	protein coding gene
I	618827	618828	0.42	245	+	WBGene00018921	CDS	sago-2	protein coding gene
I	629806	629807	0.52	86	-	WBGene00022029	three prime utr		protein coding gene
I	629812	629813	0.16	125	-	WBGene00022029	three prime utr		protein coding gene
I	629813	629814	0.14	129	-	WBGene00022029	three prime utr		protein coding gene
I	629820	629821	0.22	139	-	WBGene00022029	three prime utr		protein coding gene
I	629822	629823	0.14	144	-	WBGene00022029	three prime utr		protein coding gene
I	629826	629827	0.23	272	-	WBGene00022029	three prime utr		protein coding gene
I	629830	629831	0.75	290	-	WBGene00022029	three prime utr		protein coding gene
I	629831	629832	0.74	291	-	WBGene00022029	three prime utr		protein coding gene
I	629832	629833	0.89	290	-	WBGene00022029	three prime utr		protein coding gene
I	629833	629834	0.13	303	-	WBGene00022029	three prime utr		protein coding gene
I	629840	629841	0.67	480	-	WBGene00022029	three prime utr		protein coding gene
I	629841	629842	0.63	480	-	WBGene00022029	three prime utr		protein coding gene
I	629842	629843	0.57	480	-	WBGene00022029	three prime utr		protein coding gene
I	629843	629844	0.34	484	-	WBGene00022029	three prime utr		protein coding gene
I	629844	629845	0.1	490	-	WBGene00022029	three prime utr		protein coding gene
I	629849	629850	0.29	543	-	WBGene00022029	three prime utr		protein coding gene
I	629883	629884	0.54	643	-	WBGene00022029	three prime utr		protein coding gene
I	629893	629894	0.11	668	-	WBGene00022029	three prime utr		protein coding gene
I	629903	629904	0.13	657	-	WBGene00022029	three prime utr		protein coding gene
I	629919	629920	0.69	769	-	WBGene00022029	three prime utr		protein coding gene
I	629920	629921	0.86	765	-	WBGene00022029	three prime utr		protein coding gene
I	629933	629934	0.15	735	-	WBGene00022029	three prime utr		protein coding gene
I	630069	630070	0.12	187	-	WBGene00022029	three prime utr		protein coding gene
I	630069	630070	0.12	187	-	WBGene00220188	noncoding exon		snoRNA gene
I	630075	630076	0.28	158	-	WBGene00022029	three prime utr		protein coding gene
I	630075	630076	0.28	158	-	WBGene00220188	noncoding exon		snoRNA gene
I	630079	630080	0.13	130	-	WBGene00022029	three prime utr		protein coding gene
I	630079	630080	0.13	130	-	WBGene00220188	noncoding exon		snoRNA gene
I	630080	630081	0.4	131	-	WBGene00022029	three prime utr		protein coding gene
I	630080	630081	0.4	131	-	WBGene00220188	noncoding exon		snoRNA gene
I	630082	630083	0.08	126	-	WBGene00022029	three prime utr		protein coding gene
I	630082	630083	0.08	126	-	WBGene00220188	noncoding exon		snoRNA gene
I	630083	630084	0.08	130	-	WBGene00022029	three prime utr		protein coding gene
I	630083	630084	0.08	130	-	WBGene00220188	noncoding exon		snoRNA gene
I	630084	630085	0.26	128	-	WBGene00022029	three prime utr		protein coding gene
I	630084	630085	0.26	128	-	WBGene00220188	noncoding exon		snoRNA gene
I	630085	630086	0.2	129	-	WBGene00022029	three prime utr		protein coding gene
I	630085	630086	0.2	129	-	WBGene00220188	noncoding exon		snoRNA gene
I	630089	630090	0.07	113	-	WBGene00022029	three prime utr		protein coding gene
I	630089	630090	0.07	113	-	WBGene00220188	noncoding exon		snoRNA gene
I	630090	630091	0.45	109	-	WBGene00022029	three prime utr		protein coding gene
I	630090	630091	0.45	109	-	WBGene00220188	noncoding exon		snoRNA gene
I	630091	630092	0.67	107	-	WBGene00022029	three prime utr		protein coding gene
I	630091	630092	0.67	107	-	WBGene00220188	noncoding exon		snoRNA gene
I	630394	630395	0.1	1365	-	WBGene00022029	three prime utr		protein coding gene
I	630405	630406	0.53	1326	-	WBGene00022029	three prime utr		protein coding gene
I	630408	630409	0.11	1304	-	WBGene00022029	three prime utr		protein coding gene
I	630409	630410	0.61	1281	-	WBGene00022029	three prime utr		protein coding gene
I	630411	630412	0.2	1277	-	WBGene00022029	three prime utr		protein coding gene
I	630412	630413	0.58	1275	-	WBGene00022029	three prime utr		protein coding gene
I	630422	630423	0.89	1154	-	WBGene00022029	three prime utr		protein coding gene
I	630423	630424	0.44	1140	-	WBGene00022029	three prime utr		protein coding gene
I	630432	630433	0.34	790	-	WBGene00022029	three prime utr		protein coding gene
I	630437	630438	0.18	734	-	WBGene00022029	three prime utr		protein coding gene
I	630438	630439	0.65	716	-	WBGene00022029	three prime utr		protein coding gene
I	630441	630442	0.69	711	-	WBGene00022029	three prime utr		protein coding gene
I	630445	630446	0.15	792	-	WBGene00022029	three prime utr		protein coding gene
I	630452	630453	0.12	816	-	WBGene00022029	three prime utr		protein coding gene
I	630454	630455	0.09	721	-	WBGene00022029	three prime utr		protein coding gene
I	630456	630457	0.97	689	-	WBGene00022029	three prime utr		protein coding gene
I	630457	630458	0.44	689	-	WBGene00022029	three prime utr		protein coding gene
I	630461	630462	0.3	666	-	WBGene00022029	three prime utr		protein coding gene
I	630462	630463	0.12	670	-	WBGene00022029	three prime utr		protein coding gene
I	630468	630469	0.6	675	-	WBGene00022029	three prime utr		protein coding gene
I	630500	630501	0.67	456	-	WBGene00022029	three prime utr		protein coding gene
I	630501	630502	0.25	457	-	WBGene00022029	three prime utr		protein coding gene
I	630502	630503	0.57	452	-	WBGene00022029	three prime utr		protein coding gene
I	630503	630504	0.56	454	-	WBGene00022029	three prime utr		protein coding gene
I	630518	630519	0.08	438	-	WBGene00022029	three prime utr		protein coding gene
I	630519	630520	0.07	443	-	WBGene00022029	three prime utr		protein coding gene
I	630522	630523	0.19	424	-	WBGene00022029	three prime utr		protein coding gene
I	630527	630528	0.08	422	-	WBGene00022029	three prime utr		protein coding gene
I	630531	630532	0.36	357	-	WBGene00022029	three prime utr		protein coding gene
I	630532	630533	0.27	363	-	WBGene00022029	three prime utr		protein coding gene
I	630533	630534	0.07	362	-	WBGene00022029	three prime utr		protein coding gene
I	630544	630545	0.67	262	-	WBGene00022029	three prime utr		protein coding gene
I	630545	630546	0.83	252	-	WBGene00022029	three prime utr		protein coding gene
I	630546	630547	0.38	255	-	WBGene00022029	three prime utr		protein coding gene
I	630557	630558	0.3	257	-	WBGene00022029	three prime utr		protein coding gene
I	630569	630570	0.33	231	-	WBGene00022029	three prime utr		protein coding gene
I	630570	630571	0.78	208	-	WBGene00022029	three prime utr		protein coding gene
I	630579	630580	0.76	182	-	WBGene00022029	three prime utr		protein coding gene
I	630589	630590	0.5	104	-	WBGene00022029	three prime utr		protein coding gene
I	630590	630591	0.33	102	-	WBGene00022029	three prime utr		protein coding gene
I	630591	630592	0.23	103	-	WBGene00022029	three prime utr		protein coding gene
I	630594	630595	0.45	99	-	WBGene00022029	three prime utr		protein coding gene
I	630595	630596	0.75	95	-	WBGene00022029	three prime utr		protein coding gene
I	630602	630603	0.2	127	-	WBGene00022029	three prime utr		protein coding gene
I	630605	630606	0.26	122	-	WBGene00022029	three prime utr		protein coding gene
I	630606	630607	0.16	122	-	WBGene00022029	three prime utr		protein coding gene
I	630608	630609	0.42	121	-	WBGene00022029	three prime utr		protein coding gene
I	630617	630618	0.26	117	-	WBGene00022029	three prime utr		protein coding gene
I	630618	630619	0.9	106	-	WBGene00022029	three prime utr		protein coding gene
I	630623	630624	0.6	107	-	WBGene00022029	three prime utr		protein coding gene
I	630624	630625	0.77	104	-	WBGene00022029	three prime utr		protein coding gene
I	630632	630633	0.11	130	-	WBGene00022029	three prime utr		protein coding gene
I	630643	630644	0.09	121	-	WBGene00022029	three prime utr		protein coding gene
I	630648	630649	0.93	113	-	WBGene00022029	three prime utr		protein coding gene
I	630652	630653	0.2	112	-	WBGene00022029	three prime utr		protein coding gene
I	630655	630656	0.24	109	-	WBGene00022029	three prime utr		protein coding gene
I	630659	630660	0.5	98	-	WBGene00022029	three prime utr		protein coding gene
I	630661	630662	0.11	104	-	WBGene00022029	three prime utr		protein coding gene
I	630669	630670	0.56	97	-	WBGene00022029	three prime utr		protein coding gene
I	630670	630671	0.87	94	-	WBGene00022029	three prime utr		protein coding gene
I	630682	630683	0.65	98	-	WBGene00022029	three prime utr		protein coding gene
I	630749	630750	0.29	100	-	WBGene00022029	three prime utr		protein coding gene
I	630750	630751	0.2	100	-	WBGene00022029	three prime utr		protein coding gene
I	630758	630759	0.32	101	-	WBGene00022029	three prime utr		protein coding gene
I	630767	630768	0.18	104	-	WBGene00022029	three prime utr		protein coding gene
I	630773	630774	0.7	206	-	WBGene00022029	three prime utr		protein coding gene
I	630777	630778	0.08	269	-	WBGene00022029	three prime utr		protein coding gene
I	630780	630781	0.14	265	-	WBGene00022029	three prime utr		protein coding gene
I	630786	630787	0.29	281	-	WBGene00022029	three prime utr		protein coding gene
I	630787	630788	0.16	299	-	WBGene00022029	three prime utr		protein coding gene
I	630795	630796	0.32	307	-	WBGene00022029	three prime utr		protein coding gene
I	630796	630797	0.59	309	-	WBGene00022029	three prime utr		protein coding gene
I	630797	630798	0.53	312	-	WBGene00022029	three prime utr		protein coding gene
I	630821	630822	0.17	469	-	WBGene00022029	three prime utr		protein coding gene
I	630824	630825	0.09	469	-	WBGene00022029	three prime utr		protein coding gene
I	630825	630826	0.24	461	-	WBGene00022029	three prime utr		protein coding gene
I	630826	630827	0.68	464	-	WBGene00022029	three prime utr		protein coding gene
I	630827	630828	0.45	465	-	WBGene00022029	three prime utr		protein coding gene
I	630830	630831	0.08	485	-	WBGene00022029	three prime utr		protein coding gene
I	630835	630836	0.28	484	-	WBGene00022029	three prime utr		protein coding gene
I	630836	630837	0.72	485	-	WBGene00022029	three prime utr		protein coding gene
I	630840	630841	0.51	500	-	WBGene00022029	three prime utr		protein coding gene
I	630841	630842	0.17	508	-	WBGene00022029	three prime utr		protein coding gene
I	630845	630846	0.08	516	-	WBGene00022029	three prime utr		protein coding gene
I	630846	630847	0.22	515	-	WBGene00022029	three prime utr		protein coding gene
I	630848	630849	0.14	523	-	WBGene00022029	three prime utr		protein coding gene
I	630849	630850	0.62	513	-	WBGene00022029	three prime utr		protein coding gene
I	630855	630856	0.15	553	-	WBGene00022029	three prime utr		protein coding gene
I	630856	630857	0.78	555	-	WBGene00022029	three prime utr		protein coding gene
I	630870	630871	0.07	454	-	WBGene00022029	three prime utr		protein coding gene
I	630871	630872	0.09	369	-	WBGene00022029	three prime utr		protein coding gene
I	630893	630894	0.24	367	-	WBGene00022029	three prime utr		protein coding gene
I	630894	630895	0.23	366	-	WBGene00022029	three prime utr		protein coding gene
I	630895	630896	0.11	369	-	WBGene00022029	three prime utr		protein coding gene
I	630902	630903	0.88	372	-	WBGene00022029	three prime utr		protein coding gene
I	630908	630909	0.46	369	-	WBGene00022029	three prime utr		protein coding gene
I	630913	630914	0.7	389	-	WBGene00022029	three prime utr		protein coding gene
I	630919	630920	0.98	397	-	WBGene00022029	three prime utr		protein coding gene
I	630953	630954	0.44	597	-	WBGene00022029	three prime utr		protein coding gene
I	630953	630954	0.44	597	-	WBGene00220189	noncoding exon		snoRNA gene
I	630962	630963	0.54	690	-	WBGene00022029	three prime utr		protein coding gene
I	630962	630963	0.54	690	-	WBGene00220189	noncoding exon		snoRNA gene
I	630980	630981	0.14	697	-	WBGene00022029	three prime utr		protein coding gene
I	630980	630981	0.14	697	-	WBGene00220189	noncoding exon		snoRNA gene
I	630993	630994	0.94	639	-	WBGene00022029	three prime utr		protein coding gene
I	630993	630994	0.94	639	-	WBGene00220189	noncoding exon		snoRNA gene
I	630996	630997	0.47	660	-	WBGene00022029	three prime utr		protein coding gene
I	630996	630997	0.47	660	-	WBGene00220189	noncoding exon		snoRNA gene
I	630999	631000	0.18	654	-	WBGene00022029	three prime utr		protein coding gene
I	630999	631000	0.18	654	-	WBGene00220189	noncoding exon		snoRNA gene
I	631000	631001	0.36	646	-	WBGene00022029	three prime utr		protein coding gene
I	631000	631001	0.36	646	-	WBGene00220189	noncoding exon		snoRNA gene
I	631008	631009	0.1	1092	-	WBGene00022029	three prime utr		protein coding gene
I	631008	631009	0.1	1092	-	WBGene00220189	noncoding exon		snoRNA gene
I	631009	631010	0.84	1085	-	WBGene00022029	three prime utr		protein coding gene
I	631009	631010	0.84	1085	-	WBGene00220189	noncoding exon		snoRNA gene
I	631010	631011	0.89	1089	-	WBGene00022029	three prime utr		protein coding gene
I	631010	631011	0.89	1089	-	WBGene00220189	noncoding exon		snoRNA gene
I	659739	659740	0.22	257	-	WBGene00022031	three prime utr		protein coding gene
I	659746	659747	0.34	230	-	WBGene00022031	three prime utr		protein coding gene
I	659756	659757	0.67	206	-	WBGene00022031	three prime utr		protein coding gene
I	659761	659762	0.59	186	-	WBGene00022031	three prime utr		protein coding gene
I	659769	659770	0.61	151	-	WBGene00022031	three prime utr		protein coding gene
I	659777	659778	0.12	129	-	WBGene00022031	three prime utr		protein coding gene
I	659782	659783	0.88	114	-	WBGene00022031	three prime utr		protein coding gene
I	659790	659791	0.56	114	-	WBGene00022031	three prime utr		protein coding gene
I	1053970	1053971	0.09	107	-	WBGene00021334	three prime utr	vps-4	protein coding gene
I	1071728	1071729	0.97	3614	+	WBGene00001745	CDS	gsa-1	protein coding gene
I	1154596	1154597	0.1	397	-	WBGene00000165	three prime utr	aps-3	protein coding gene
I	1154602	1154603	0.71	441	-	WBGene00000165	three prime utr	aps-3	protein coding gene
I	1154605	1154606	0.96	443	-	WBGene00000165	three prime utr	aps-3	protein coding gene
I	1154644	1154645	0.95	718	-	WBGene00000165	three prime utr	aps-3	protein coding gene
I	1154645	1154646	0.3	717	-	WBGene00000165	three prime utr	aps-3	protein coding gene
I	1154649	1154650	0.88	674	-	WBGene00000165	three prime utr	aps-3	protein coding gene
I	1154650	1154651	0.46	696	-	WBGene00000165	three prime utr	aps-3	protein coding gene
I	1154653	1154654	0.13	747	-	WBGene00000165	three prime utr	aps-3	protein coding gene
I	1154654	1154655	0.14	741	-	WBGene00000165	three prime utr	aps-3	protein coding gene
I	1154655	1154656	0.17	736	-	WBGene00000165	three prime utr	aps-3	protein coding gene
I	1154659	1154660	0.37	749	-	WBGene00000165	three prime utr	aps-3	protein coding gene
I	1154660	1154661	0.08	772	-	WBGene00000165	three prime utr	aps-3	protein coding gene
I	1154670	1154671	0.27	836	-	WBGene00000165	three prime utr	aps-3	protein coding gene
I	1154673	1154674	0.51	871	-	WBGene00000165	three prime utr	aps-3	protein coding gene
I	1154682	1154683	0.15	975	-	WBGene00000165	three prime utr	aps-3	protein coding gene
I	1154700	1154701	0.15	1164	-	WBGene00000165	three prime utr	aps-3	protein coding gene
I	1154701	1154702	0.28	1133	-	WBGene00000165	three prime utr	aps-3	protein coding gene
I	1154702	1154703	0.34	1124	-	WBGene00000165	three prime utr	aps-3	protein coding gene
I	1154707	1154708	0.81	1088	-	WBGene00000165	three prime utr	aps-3	protein coding gene
I	1154708	1154709	0.96	1083	-	WBGene00000165	three prime utr	aps-3	protein coding gene
I	1154710	1154711	0.36	1311	-	WBGene00000165	three prime utr	aps-3	protein coding gene
I	1154724	1154725	0.36	1892	-	WBGene00000165	three prime utr	aps-3	protein coding gene
I	1154735	1154736	0.09	1953	-	WBGene00000165	three prime utr	aps-3	protein coding gene
I	1154745	1154746	0.53	2042	-	WBGene00000165	three prime utr	aps-3	protein coding gene
I	1154768	1154769	0.08	2030	-	WBGene00000165	three prime utr	aps-3	protein coding gene
I	1154769	1154770	0.07	2025	-	WBGene00000165	three prime utr	aps-3	protein coding gene
I	1154773	1154774	0.37	1948	-	WBGene00000165	three prime utr	aps-3	protein coding gene
I	1154775	1154776	0.09	1948	-	WBGene00000165	three prime utr	aps-3	protein coding gene
I	1154788	1154789	0.07	1940	-	WBGene00000165	three prime utr	aps-3	protein coding gene
I	1154794	1154795	0.37	1808	-	WBGene00000165	three prime utr	aps-3	protein coding gene
I	1154809	1154810	0.2	1395	-	WBGene00000165	three prime utr	aps-3	protein coding gene
I	1154814	1154815	0.16	1319	-	WBGene00000165	three prime utr	aps-3	protein coding gene
I	1154817	1154818	0.07	1228	-	WBGene00000165	three prime utr	aps-3	protein coding gene
I	1154821	1154822	0.79	980	-	WBGene00000165	three prime utr	aps-3	protein coding gene
I	1154822	1154823	0.94	965	-	WBGene00000165	three prime utr	aps-3	protein coding gene
I	1154839	1154840	0.83	745	-	WBGene00000165	three prime utr	aps-3	protein coding gene
I	1154844	1154845	0.27	630	-	WBGene00000165	three prime utr	aps-3	protein coding gene
I	1154845	1154846	0.3	624	-	WBGene00000165	three prime utr	aps-3	protein coding gene
I	1154846	1154847	0.1	628	-	WBGene00000165	three prime utr	aps-3	protein coding gene
I	1154847	1154848	0.11	600	-	WBGene00000165	three prime utr	aps-3	protein coding gene
I	1154857	1154858	0.1	582	-	WBGene00000165	three prime utr	aps-3	protein coding gene
I	1154860	1154861	0.21	504	-	WBGene00000165	three prime utr	aps-3	protein coding gene
I	1154862	1154863	0.97	415	-	WBGene00000165	three prime utr	aps-3	protein coding gene
I	1154872	1154873	0.44	475	-	WBGene00000165	three prime utr	aps-3	protein coding gene
I	1154873	1154874	0.11	479	-	WBGene00000165	three prime utr	aps-3	protein coding gene
I	1154877	1154878	0.92	428	-	WBGene00000165	three prime utr	aps-3	protein coding gene
I	1154878	1154879	0.62	440	-	WBGene00000165	three prime utr	aps-3	protein coding gene
I	1154890	1154891	0.63	530	-	WBGene00000165	three prime utr	aps-3	protein coding gene
I	1154894	1154895	0.08	546	-	WBGene00000165	three prime utr	aps-3	protein coding gene
I	1154896	1154897	0.11	559	-	WBGene00000165	three prime utr	aps-3	protein coding gene
I	1154899	1154900	0.47	541	-	WBGene00000165	three prime utr	aps-3	protein coding gene
I	1154911	1154912	0.41	498	-	WBGene00000165	three prime utr	aps-3	protein coding gene
I	1154921	1154922	0.11	495	-	WBGene00000165	three prime utr	aps-3	protein coding gene
I	1154922	1154923	0.93	465	-	WBGene00000165	three prime utr	aps-3	protein coding gene
I	1154930	1154931	0.07	476	-	WBGene00000165	three prime utr	aps-3	protein coding gene
I	1154936	1154937	0.22	461	-	WBGene00000165	three prime utr	aps-3	protein coding gene
I	1154937	1154938	0.15	467	-	WBGene00000165	three prime utr	aps-3	protein coding gene
I	1155032	1155033	0.14	188	-	WBGene00000165	three prime utr	aps-3	protein coding gene
I	1155038	1155039	0.78	191	-	WBGene00000165	three prime utr	aps-3	protein coding gene
I	1155045	1155046	0.87	204	-	WBGene00000165	three prime utr	aps-3	protein coding gene
I	1155054	1155055	0.87	219	-	WBGene00000165	three prime utr	aps-3	protein coding gene
I	1155056	1155057	0.36	225	-	WBGene00000165	three prime utr	aps-3	protein coding gene
I	1155065	1155066	0.11	283	-	WBGene00000165	three prime utr	aps-3	protein coding gene
I	1155066	1155067	0.12	288	-	WBGene00000165	three prime utr	aps-3	protein coding gene
I	1155067	1155068	0.1	295	-	WBGene00000165	three prime utr	aps-3	protein coding gene
I	1155078	1155079	0.2	309	-	WBGene00000165	three prime utr	aps-3	protein coding gene
I	1155079	1155080	0.86	309	-	WBGene00000165	three prime utr	aps-3	protein coding gene
I	1155085	1155086	0.19	328	-	WBGene00000165	three prime utr	aps-3	protein coding gene
I	1155086	1155087	0.09	332	-	WBGene00000165	three prime utr	aps-3	protein coding gene
I	1155090	1155091	0.29	342	-	WBGene00000165	three prime utr	aps-3	protein coding gene
I	1155096	1155097	0.46	426	-	WBGene00000165	three prime utr	aps-3	protein coding gene
I	1155103	1155104	0.13	469	-	WBGene00000165	three prime utr	aps-3	protein coding gene
I	1155106	1155107	0.12	480	-	WBGene00000165	three prime utr	aps-3	protein coding gene
I	1155108	1155109	0.54	480	-	WBGene00000165	three prime utr	aps-3	protein coding gene
I	1155109	1155110	0.12	514	-	WBGene00000165	three prime utr	aps-3	protein coding gene
I	1155123	1155124	0.13	595	-	WBGene00000165	three prime utr	aps-3	protein coding gene
I	1155130	1155131	0.42	592	-	WBGene00000165	three prime utr	aps-3	protein coding gene
I	1155133	1155134	0.3	593	-	WBGene00000165	three prime utr	aps-3	protein coding gene
I	1155134	1155135	0.56	592	-	WBGene00000165	three prime utr	aps-3	protein coding gene
I	1155141	1155142	0.18	765	-	WBGene00000165	three prime utr	aps-3	protein coding gene
I	1155155	1155156	0.07	787	-	WBGene00000165	three prime utr	aps-3	protein coding gene
I	1155160	1155161	0.93	722	-	WBGene00000165	three prime utr	aps-3	protein coding gene
I	1155161	1155162	0.94	716	-	WBGene00000165	three prime utr	aps-3	protein coding gene
I	1155167	1155168	0.52	740	-	WBGene00000165	three prime utr	aps-3	protein coding gene
I	1155168	1155169	0.25	745	-	WBGene00000165	three prime utr	aps-3	protein coding gene
I	1155171	1155172	0.14	772	-	WBGene00000165	three prime utr	aps-3	protein coding gene
I	1155172	1155173	0.82	772	-	WBGene00000165	three prime utr	aps-3	protein coding gene
I	1155173	1155174	0.99	771	-	WBGene00000165	three prime utr	aps-3	protein coding gene
I	1155180	1155181	0.43	1168	-	WBGene00000165	three prime utr	aps-3	protein coding gene
I	1155192	1155193	0.13	1165	-	WBGene00000165	three prime utr	aps-3	protein coding gene
I	1155193	1155194	0.34	1114	-	WBGene00000165	three prime utr	aps-3	protein coding gene
I	1155196	1155197	0.81	1043	-	WBGene00000165	three prime utr	aps-3	protein coding gene
I	1155197	1155198	0.93	1036	-	WBGene00000165	three prime utr	aps-3	protein coding gene
I	1155206	1155207	0.38	1206	-	WBGene00000165	three prime utr	aps-3	protein coding gene
I	1155209	1155210	0.27	1216	-	WBGene00000165	three prime utr	aps-3	protein coding gene
I	1155231	1155232	0.65	1338	-	WBGene00000165	three prime utr	aps-3	protein coding gene
I	1155233	1155234	0.08	1379	-	WBGene00000165	three prime utr	aps-3	protein coding gene
I	1155271	1155272	0.62	1697	-	WBGene00000165	three prime utr	aps-3	protein coding gene
I	1155275	1155276	0.23	1576	-	WBGene00000165	three prime utr	aps-3	protein coding gene
I	1155276	1155277	0.47	1507	-	WBGene00000165	three prime utr	aps-3	protein coding gene
I	1155282	1155283	0.55	1534	-	WBGene00000165	three prime utr	aps-3	protein coding gene
I	1155288	1155289	0.99	1525	-	WBGene00000165	three prime utr	aps-3	protein coding gene
I	1155289	1155290	0.5	1525	-	WBGene00000165	three prime utr	aps-3	protein coding gene
I	1155306	1155307	0.18	1633	-	WBGene00000165	three prime utr	aps-3	protein coding gene
I	1155311	1155312	0.96	1836	-	WBGene00000165	three prime utr	aps-3	protein coding gene
I	1155321	1155322	0.12	1957	-	WBGene00000165	three prime utr	aps-3	protein coding gene
I	1155327	1155328	0.27	1930	-	WBGene00000165	three prime utr	aps-3	protein coding gene
I	1155334	1155335	0.09	2425	-	WBGene00000165	three prime utr	aps-3	protein coding gene
I	1347015	1347016	0.14	212	-	intergenic	intergenic region	NA	NA
I	1347019	1347020	0.36	181	-	intergenic	intergenic region	NA	NA
I	1347070	1347071	0.34	156	-	intergenic	intergenic region	NA	NA
I	1347089	1347090	0.17	193	-	intergenic	intergenic region	NA	NA
I	1347094	1347095	0.96	192	-	intergenic	intergenic region	NA	NA
I	1347100	1347101	0.28	203	-	intergenic	intergenic region	NA	NA
I	1347101	1347102	0.42	202	-	intergenic	intergenic region	NA	NA
I	1347106	1347107	0.16	207	-	intergenic	intergenic region	NA	NA
I	1347107	1347108	0.26	201	-	intergenic	intergenic region	NA	NA
I	1347108	1347109	0.18	200	-	intergenic	intergenic region	NA	NA
I	1347116	1347117	0.87	208	-	intergenic	intergenic region	NA	NA
I	1347117	1347118	0.73	212	-	intergenic	intergenic region	NA	NA
I	1347128	1347129	0.67	247	-	intergenic	intergenic region	NA	NA
I	1347135	1347136	0.82	246	-	intergenic	intergenic region	NA	NA
I	1347137	1347138	0.36	238	-	intergenic	intergenic region	NA	NA
I	1347138	1347139	0.14	240	-	intergenic	intergenic region	NA	NA
I	1347139	1347140	0.15	240	-	intergenic	intergenic region	NA	NA
I	1347142	1347143	0.49	239	-	intergenic	intergenic region	NA	NA
I	1347143	1347144	0.15	240	-	intergenic	intergenic region	NA	NA
I	1347144	1347145	0.1	241	-	intergenic	intergenic region	NA	NA
I	1347195	1347196	0.08	463	-	intergenic	intergenic region	NA	NA
I	1347212	1347213	0.12	473	-	intergenic	intergenic region	NA	NA
I	1347215	1347216	0.88	448	-	intergenic	intergenic region	NA	NA
I	1347221	1347222	0.17	471	-	intergenic	intergenic region	NA	NA
I	1347227	1347228	0.68	487	-	intergenic	intergenic region	NA	NA
I	1347228	1347229	0.61	488	-	intergenic	intergenic region	NA	NA
I	1347230	1347231	0.07	495	-	intergenic	intergenic region	NA	NA
I	1347257	1347258	0.15	469	-	intergenic	intergenic region	NA	NA
I	1347258	1347259	0.76	459	-	intergenic	intergenic region	NA	NA
I	1347263	1347264	0.19	447	-	intergenic	intergenic region	NA	NA
I	1347264	1347265	0.09	467	-	intergenic	intergenic region	NA	NA
I	1347580	1347581	0.41	316	-	intergenic	intergenic region	NA	NA
I	1347587	1347588	0.1	314	-	intergenic	intergenic region	NA	NA
I	1347588	1347589	0.19	312	-	intergenic	intergenic region	NA	NA
I	1347589	1347590	0.42	312	-	intergenic	intergenic region	NA	NA
I	1347590	1347591	0.1	312	-	intergenic	intergenic region	NA	NA
I	1347598	1347599	0.11	345	-	intergenic	intergenic region	NA	NA
I	1347599	1347600	0.3	342	-	intergenic	intergenic region	NA	NA
I	1347603	1347604	0.27	342	-	intergenic	intergenic region	NA	NA
I	1347604	1347605	0.94	340	-	intergenic	intergenic region	NA	NA
I	1347605	1347606	0.26	346	-	intergenic	intergenic region	NA	NA
I	1347610	1347611	0.12	361	-	intergenic	intergenic region	NA	NA
I	1347613	1347614	0.14	361	-	intergenic	intergenic region	NA	NA
I	1347614	1347615	0.21	360	-	intergenic	intergenic region	NA	NA
I	1347626	1347627	0.16	342	-	intergenic	intergenic region	NA	NA
I	1347654	1347655	0.07	279	-	intergenic	intergenic region	NA	NA
I	1347658	1347659	0.15	279	-	intergenic	intergenic region	NA	NA
I	1347674	1347675	0.81	233	-	intergenic	intergenic region	NA	NA
I	1347682	1347683	0.9	218	-	intergenic	intergenic region	NA	NA
I	1347683	1347684	0.2	219	-	intergenic	intergenic region	NA	NA
I	1347685	1347686	0.52	218	-	intergenic	intergenic region	NA	NA
I	1347692	1347693	0.27	204	-	intergenic	intergenic region	NA	NA
I	1347711	1347712	0.11	135	-	intergenic	intergenic region	NA	NA
I	1347712	1347713	0.45	130	-	intergenic	intergenic region	NA	NA
I	1347713	1347714	0.33	128	-	intergenic	intergenic region	NA	NA
I	1358464	1358465	0.57	814	+	WBGene00022363	three prime utr		protein coding gene
I	1358466	1358467	0.07	833	+	WBGene00022363	three prime utr		protein coding gene
I	1358478	1358479	0.43	814	+	WBGene00022363	three prime utr		protein coding gene
I	1358488	1358489	0.53	783	+	WBGene00022363	three prime utr		protein coding gene
I	1358493	1358494	0.34	760	+	WBGene00022363	three prime utr		protein coding gene
I	1358500	1358501	0.91	739	+	WBGene00022363	three prime utr		protein coding gene
I	1358501	1358502	0.82	740	+	WBGene00022363	three prime utr		protein coding gene
I	1358503	1358504	0.59	747	+	WBGene00022363	three prime utr		protein coding gene
I	1358504	1358505	0.46	758	+	WBGene00022363	three prime utr		protein coding gene
I	1358505	1358506	0.17	758	+	WBGene00022363	three prime utr		protein coding gene
I	1358513	1358514	0.78	731	+	WBGene00022363	three prime utr		protein coding gene
I	1358514	1358515	0.47	739	+	WBGene00022363	three prime utr		protein coding gene
I	1358515	1358516	0.16	744	+	WBGene00022363	three prime utr		protein coding gene
I	1358524	1358525	0.08	710	+	WBGene00022363	three prime utr		protein coding gene
I	1358525	1358526	0.64	660	+	WBGene00022363	three prime utr		protein coding gene
I	1358526	1358527	0.24	667	+	WBGene00022363	three prime utr		protein coding gene
I	1358547	1358548	0.34	325	+	WBGene00022363	three prime utr		protein coding gene
I	1358553	1358554	0.14	346	+	WBGene00022363	three prime utr		protein coding gene
I	1358566	1358567	0.14	338	+	WBGene00022363	three prime utr		protein coding gene
I	1358577	1358578	0.8	295	+	WBGene00022363	three prime utr		protein coding gene
I	1358581	1358582	0.74	283	+	WBGene00022363	three prime utr		protein coding gene
I	1358582	1358583	0.6	288	+	WBGene00022363	three prime utr		protein coding gene
I	1358583	1358584	0.18	294	+	WBGene00022363	three prime utr		protein coding gene
I	1358584	1358585	0.3	280	+	WBGene00022363	three prime utr		protein coding gene
I	1358591	1358592	0.32	395	+	WBGene00022363	three prime utr		protein coding gene
I	1358615	1358616	0.06	465	+	WBGene00022363	three prime utr		protein coding gene
I	1358619	1358620	0.81	466	+	WBGene00022363	three prime utr		protein coding gene
I	1358647	1358648	0.46	659	+	WBGene00022363	three prime utr		protein coding gene
I	1358657	1358658	0.16	681	+	WBGene00022363	three prime utr		protein coding gene
I	1358696	1358697	0.1	693	+	WBGene00022363	three prime utr		protein coding gene
I	1358710	1358711	0.63	686	+	WBGene00022363	three prime utr		protein coding gene
I	1358716	1358717	0.15	653	+	WBGene00022363	three prime utr		protein coding gene
I	1358739	1358740	0.61	348	+	WBGene00022363	three prime utr		protein coding gene
I	1358740	1358741	0.72	348	+	WBGene00022363	three prime utr		protein coding gene
I	1358741	1358742	0.54	356	+	WBGene00022363	three prime utr		protein coding gene
I	1358746	1358747	0.11	391	+	WBGene00022363	three prime utr		protein coding gene
I	1358747	1358748	0.75	384	+	WBGene00022363	three prime utr		protein coding gene
I	1358750	1358751	0.98	383	+	WBGene00022363	three prime utr		protein coding gene
I	1358751	1358752	0.37	407	+	WBGene00022363	three prime utr		protein coding gene
I	1358760	1358761	0.49	397	+	WBGene00022363	three prime utr		protein coding gene
I	1358761	1358762	0.35	395	+	WBGene00022363	three prime utr		protein coding gene
I	1358762	1358763	0.48	394	+	WBGene00022363	three prime utr		protein coding gene
I	1358766	1358767	0.36	421	+	WBGene00022363	three prime utr		protein coding gene
I	1358769	1358770	0.17	433	+	WBGene00022363	three prime utr		protein coding gene
I	1358770	1358771	0.3	439	+	WBGene00022363	three prime utr		protein coding gene
I	1358775	1358776	0.17	452	+	WBGene00022363	three prime utr		protein coding gene
I	1358786	1358787	0.62	438	+	WBGene00022363	three prime utr		protein coding gene
I	1358787	1358788	0.87	435	+	WBGene00022363	three prime utr		protein coding gene
I	1358793	1358794	0.3	460	+	WBGene00022363	three prime utr		protein coding gene
I	1358798	1358799	0.23	475	+	WBGene00022363	three prime utr		protein coding gene
I	1358802	1358803	0.16	488	+	WBGene00022363	three prime utr		protein coding gene
I	1358808	1358809	0.09	465	+	WBGene00022363	three prime utr		protein coding gene
I	1358809	1358810	0.19	472	+	WBGene00022363	three prime utr		protein coding gene
I	1358823	1358824	0.19	459	+	WBGene00022363	three prime utr		protein coding gene
I	1358846	1358847	0.75	317	+	WBGene00022363	three prime utr		protein coding gene
I	1358847	1358848	0.48	319	+	WBGene00022363	three prime utr		protein coding gene
I	1358856	1358857	0.47	318	+	WBGene00022363	three prime utr		protein coding gene
I	1358861	1358862	0.59	316	+	WBGene00022363	three prime utr		protein coding gene
I	1358871	1358872	0.79	314	+	WBGene00022363	three prime utr		protein coding gene
I	1358878	1358879	0.1	311	+	WBGene00022363	three prime utr		protein coding gene
I	1358888	1358889	0.93	274	+	WBGene00022363	three prime utr		protein coding gene
I	1358889	1358890	0.25	284	+	WBGene00022363	three prime utr		protein coding gene
I	1358902	1358903	0.29	285	+	WBGene00022363	three prime utr		protein coding gene
I	1358913	1358914	0.11	276	+	WBGene00022363	three prime utr		protein coding gene
I	1358914	1358915	0.38	264	+	WBGene00022363	three prime utr		protein coding gene
I	1358919	1358920	0.24	250	+	WBGene00022363	three prime utr		protein coding gene
I	1358921	1358922	0.24	232	+	WBGene00022363	three prime utr		protein coding gene
I	1358927	1358928	0.46	160	+	WBGene00022363	three prime utr		protein coding gene
I	1358931	1358932	0.14	143	+	WBGene00022363	three prime utr		protein coding gene
I	1358932	1358933	0.48	136	+	WBGene00022363	three prime utr		protein coding gene
I	1358936	1358937	0.42	129	+	WBGene00022363	three prime utr		protein coding gene
I	1358937	1358938	0.53	131	+	WBGene00022363	three prime utr		protein coding gene
I	1358938	1358939	0.25	132	+	WBGene00022363	three prime utr		protein coding gene
I	1358942	1358943	0.1	130	+	WBGene00022363	three prime utr		protein coding gene
I	1358943	1358944	0.14	126	+	WBGene00022363	three prime utr		protein coding gene
I	1358954	1358955	0.17	120	+	WBGene00022363	three prime utr		protein coding gene
I	1358955	1358956	0.12	120	+	WBGene00022363	three prime utr		protein coding gene
I	1358956	1358957	0.19	118	+	WBGene00022363	three prime utr		protein coding gene
I	1359200	1359201	0.11	88	+	WBGene00022363	three prime utr		protein coding gene
I	1359201	1359202	0.22	89	+	WBGene00022363	three prime utr		protein coding gene
I	1359210	1359211	0.79	107	+	WBGene00022363	three prime utr		protein coding gene
I	1359211	1359212	0.81	108	+	WBGene00022363	three prime utr		protein coding gene
I	1359215	1359216	0.16	130	+	WBGene00022363	three prime utr		protein coding gene
I	1359216	1359217	0.4	134	+	WBGene00022363	three prime utr		protein coding gene
I	1359217	1359218	0.19	139	+	WBGene00022363	three prime utr		protein coding gene
I	1359219	1359220	0.21	162	+	WBGene00022363	three prime utr		protein coding gene
I	1359226	1359227	0.86	178	+	WBGene00022363	three prime utr		protein coding gene
I	1359233	1359234	0.85	229	+	WBGene00022363	three prime utr		protein coding gene
I	1359247	1359248	0.24	345	+	WBGene00022363	three prime utr		protein coding gene
I	1359248	1359249	0.36	346	+	WBGene00022363	three prime utr		protein coding gene
I	1359254	1359255	0.07	365	+	WBGene00022363	three prime utr		protein coding gene
I	1359255	1359256	0.21	366	+	WBGene00022363	three prime utr		protein coding gene
I	1359256	1359257	0.33	361	+	WBGene00022363	three prime utr		protein coding gene
I	1359257	1359258	0.79	363	+	WBGene00022363	three prime utr		protein coding gene
I	1359258	1359259	0.21	382	+	WBGene00022363	three prime utr		protein coding gene
I	1359259	1359260	0.1	379	+	WBGene00022363	three prime utr		protein coding gene
I	1359262	1359263	0.22	410	+	WBGene00022363	three prime utr		protein coding gene
I	1359264	1359265	0.17	426	+	WBGene00022363	three prime utr		protein coding gene
I	1359311	1359312	0.22	511	+	WBGene00022363	three prime utr		protein coding gene
I	1359320	1359321	0.14	481	+	WBGene00022363	three prime utr		protein coding gene
I	1359325	1359326	0.12	477	+	WBGene00022363	three prime utr		protein coding gene
I	1359347	1359348	0.14	312	+	WBGene00022363	three prime utr		protein coding gene
I	1359349	1359350	0.18	314	+	WBGene00022363	three prime utr		protein coding gene
I	1359350	1359351	0.18	312	+	WBGene00022363	three prime utr		protein coding gene
I	1359359	1359360	0.52	259	+	WBGene00022363	three prime utr		protein coding gene
I	1359360	1359361	0.32	264	+	WBGene00022363	three prime utr		protein coding gene
I	1359365	1359366	0.14	257	+	WBGene00022363	three prime utr		protein coding gene
I	1359366	1359367	0.29	251	+	WBGene00022363	three prime utr		protein coding gene
I	1359370	1359371	0.37	252	+	WBGene00022363	three prime utr		protein coding gene
I	1359376	1359377	0.22	293	+	WBGene00022363	three prime utr		protein coding gene
I	1359378	1359379	0.1	282	+	WBGene00022363	three prime utr		protein coding gene
I	1359385	1359386	0.44	252	+	WBGene00022363	three prime utr		protein coding gene
I	1359392	1359393	0.52	221	+	WBGene00022363	three prime utr		protein coding gene
I	1359399	1359400	0.5	223	+	WBGene00022363	three prime utr		protein coding gene
I	1359401	1359402	0.17	224	+	WBGene00022363	three prime utr		protein coding gene
I	1359409	1359410	0.89	214	+	WBGene00022363	three prime utr		protein coding gene
I	1359410	1359411	0.17	219	+	WBGene00022363	three prime utr		protein coding gene
I	1359423	1359424	0.92	225	+	WBGene00022363	three prime utr		protein coding gene
I	1359427	1359428	0.08	223	+	WBGene00022363	three prime utr		protein coding gene
I	1359428	1359429	0.89	221	+	WBGene00022363	three prime utr		protein coding gene
I	1359429	1359430	0.56	227	+	WBGene00022363	three prime utr		protein coding gene
I	1359433	1359434	0.48	263	+	WBGene00022363	three prime utr		protein coding gene
I	1359438	1359439	0.14	262	+	WBGene00022363	three prime utr		protein coding gene
I	1359439	1359440	0.18	257	+	WBGene00022363	three prime utr		protein coding gene
I	1359457	1359458	0.14	270	+	WBGene00022363	three prime utr		protein coding gene
I	1359473	1359474	0.72	204	+	WBGene00022363	three prime utr		protein coding gene
I	1359474	1359475	0.61	205	+	WBGene00022363	three prime utr		protein coding gene
I	1359476	1359477	0.08	215	+	WBGene00022363	three prime utr		protein coding gene
I	1359488	1359489	0.1	214	+	WBGene00022363	three prime utr		protein coding gene
I	1359489	1359490	0.42	212	+	WBGene00022363	three prime utr		protein coding gene
I	1359496	1359497	0.13	237	+	WBGene00022363	three prime utr		protein coding gene
I	1359505	1359506	0.15	261	+	WBGene00022363	three prime utr		protein coding gene
I	1359530	1359531	0.12	181	+	WBGene00022363	three prime utr		protein coding gene
I	1375807	1375808	0.1	362	+	WBGene00022366	three prime utr		protein coding gene
I	1375833	1375834	0.14	430	+	WBGene00022366	three prime utr		protein coding gene
I	1375848	1375849	0.28	494	+	WBGene00022366	three prime utr		protein coding gene
I	1375894	1375895	0.09	576	+	WBGene00022366	three prime utr		protein coding gene
I	1375902	1375903	0.1	510	+	WBGene00022366	three prime utr		protein coding gene
I	1375913	1375914	0.26	347	+	WBGene00022366	three prime utr		protein coding gene
I	1375914	1375915	0.54	351	+	WBGene00022366	three prime utr		protein coding gene
I	1375915	1375916	0.22	347	+	WBGene00022366	three prime utr		protein coding gene
I	1375916	1375917	0.13	339	+	WBGene00022366	three prime utr		protein coding gene
I	1375919	1375920	0.89	369	+	WBGene00022366	three prime utr		protein coding gene
I	1375923	1375924	0.22	374	+	WBGene00022366	three prime utr		protein coding gene
I	1375924	1375925	0.23	372	+	WBGene00022366	three prime utr		protein coding gene
I	1375925	1375926	0.18	372	+	WBGene00022366	three prime utr		protein coding gene
I	1375926	1375927	0.36	365	+	WBGene00022366	three prime utr		protein coding gene
I	1375931	1375932	0.73	366	+	WBGene00022366	three prime utr		protein coding gene
I	1375932	1375933	0.58	364	+	WBGene00022366	three prime utr		protein coding gene
I	1375933	1375934	0.18	357	+	WBGene00022366	three prime utr		protein coding gene
I	1375937	1375938	0.97	385	+	WBGene00022366	three prime utr		protein coding gene
I	1375938	1375939	0.61	386	+	WBGene00022366	three prime utr		protein coding gene
I	1375949	1375950	0.89	359	+	WBGene00022366	three prime utr		protein coding gene
I	1375950	1375951	0.9	356	+	WBGene00022366	three prime utr		protein coding gene
I	1375960	1375961	0.13	464	+	WBGene00022366	three prime utr		protein coding gene
I	1375964	1375965	0.21	489	+	WBGene00022366	three prime utr		protein coding gene
I	1375975	1375976	0.78	491	+	WBGene00022366	three prime utr		protein coding gene
I	1375997	1375998	0.45	509	+	WBGene00022366	three prime utr		protein coding gene
I	1376027	1376028	0.39	567	+	WBGene00022366	three prime utr		protein coding gene
I	1376033	1376034	0.78	565	+	WBGene00022366	three prime utr		protein coding gene
I	1376042	1376043	0.19	584	+	WBGene00022366	three prime utr		protein coding gene
I	1376043	1376044	0.27	581	+	WBGene00022366	three prime utr		protein coding gene
I	1376106	1376107	0.99	732	+	WBGene00022366	three prime utr		protein coding gene
I	1376111	1376112	0.09	755	+	WBGene00022366	three prime utr		protein coding gene
I	1376115	1376116	0.14	793	+	WBGene00022366	three prime utr		protein coding gene
I	1376120	1376121	0.29	902	+	WBGene00022366	three prime utr		protein coding gene
I	1376139	1376140	0.15	957	+	WBGene00022366	three prime utr		protein coding gene
I	1376202	1376203	0.1	716	+	WBGene00022366	three prime utr		protein coding gene
I	1376213	1376214	0.1	681	+	WBGene00022366	three prime utr		protein coding gene
I	1376216	1376217	0.39	554	+	WBGene00022366	three prime utr		protein coding gene
I	1376223	1376224	0.45	442	+	WBGene00022366	three prime utr		protein coding gene
I	1376227	1376228	0.71	401	+	WBGene00022366	three prime utr		protein coding gene
I	1376228	1376229	0.45	409	+	WBGene00022366	three prime utr		protein coding gene
I	1376229	1376230	0.14	408	+	WBGene00022366	three prime utr		protein coding gene
I	1376244	1376245	0.15	361	+	WBGene00022366	three prime utr		protein coding gene
I	1376251	1376252	0.76	305	+	WBGene00022366	three prime utr		protein coding gene
I	1376261	1376262	0.88	278	+	WBGene00022366	three prime utr		protein coding gene
I	1376268	1376269	0.64	265	+	WBGene00022366	three prime utr		protein coding gene
I	1376279	1376280	0.53	294	+	WBGene00022366	three prime utr		protein coding gene
I	1376317	1376318	0.16	352	+	WBGene00022366	three prime utr		protein coding gene
I	1376319	1376320	0.17	324	+	WBGene00022366	three prime utr		protein coding gene
I	1376340	1376341	0.52	285	+	WBGene00022366	three prime utr		protein coding gene
I	1376344	1376345	0.08	283	+	WBGene00022366	three prime utr		protein coding gene
I	1376352	1376353	0.55	253	+	WBGene00022366	three prime utr		protein coding gene
I	1376353	1376354	0.84	248	+	WBGene00022366	three prime utr		protein coding gene
I	1376356	1376357	0.14	250	+	WBGene00022366	three prime utr		protein coding gene
I	1376358	1376359	0.14	249	+	WBGene00022366	three prime utr		protein coding gene
I	1376369	1376370	0.27	236	+	WBGene00022366	three prime utr		protein coding gene
I	1376376	1376377	0.87	161	+	WBGene00022366	three prime utr		protein coding gene
I	1376377	1376378	0.63	159	+	WBGene00022366	three prime utr		protein coding gene
I	1376378	1376379	0.12	161	+	WBGene00022366	three prime utr		protein coding gene
I	1376379	1376380	0.13	160	+	WBGene00022366	three prime utr		protein coding gene
I	1376381	1376382	0.29	152	+	WBGene00022366	three prime utr		protein coding gene
I	1376382	1376383	0.96	145	+	WBGene00022366	three prime utr		protein coding gene
I	1376389	1376390	0.7	98	+	WBGene00022366	three prime utr		protein coding gene
I	1579069	1579070	0.88	89	+	WBGene00005077	intron	src-1	protein coding gene
I	1579735	1579736	0.13	104	+	WBGene00005077	three prime utr	src-1	protein coding gene
I	1759034	1759035	0.17	554	+	WBGene00022149	CDS	lin-65	protein coding gene
I	1872308	1872309	0.92	320	-	intergenic	intergenic region	NA	NA
I	2076336	2076337	0.1	1866	+	WBGene00021351	three prime utr	eif-2alpha	protein coding gene
I	2076345	2076346	0.06	1805	+	WBGene00021351	three prime utr	eif-2alpha	protein coding gene
I	2076360	2076361	0.21	1889	+	WBGene00021351	three prime utr	eif-2alpha	protein coding gene
I	2076361	2076362	0.68	1892	+	WBGene00021351	three prime utr	eif-2alpha	protein coding gene
I	2076362	2076363	0.99	1891	+	WBGene00021351	three prime utr	eif-2alpha	protein coding gene
I	2076363	2076364	0.95	1885	+	WBGene00021351	three prime utr	eif-2alpha	protein coding gene
I	2076367	2076368	0.41	2005	+	WBGene00021351	three prime utr	eif-2alpha	protein coding gene
I	2076377	2076378	0.13	1746	+	WBGene00021351	three prime utr	eif-2alpha	protein coding gene
I	2076378	2076379	0.11	1744	+	WBGene00021351	three prime utr	eif-2alpha	protein coding gene
I	2076387	2076388	0.6	1639	+	WBGene00021351	three prime utr	eif-2alpha	protein coding gene
I	2076388	2076389	0.22	1637	+	WBGene00021351	three prime utr	eif-2alpha	protein coding gene
I	2076389	2076390	0.27	1633	+	WBGene00021351	three prime utr	eif-2alpha	protein coding gene
I	2076404	2076405	0.7	1192	+	WBGene00021351	three prime utr	eif-2alpha	protein coding gene
I	2076408	2076409	0.35	1097	+	WBGene00021351	three prime utr	eif-2alpha	protein coding gene
I	2076409	2076410	0.66	1086	+	WBGene00021351	three prime utr	eif-2alpha	protein coding gene
I	2076410	2076411	0.37	1084	+	WBGene00021351	three prime utr	eif-2alpha	protein coding gene
I	2076411	2076412	0.22	1092	+	WBGene00021351	three prime utr	eif-2alpha	protein coding gene
I	2076415	2076416	0.14	1092	+	WBGene00021351	three prime utr	eif-2alpha	protein coding gene
I	2076416	2076417	0.19	1079	+	WBGene00021351	three prime utr	eif-2alpha	protein coding gene
I	2076426	2076427	0.14	1043	+	WBGene00021351	three prime utr	eif-2alpha	protein coding gene
I	2076441	2076442	0.08	647	+	WBGene00021351	three prime utr	eif-2alpha	protein coding gene
I	2076455	2076456	0.43	260	+	WBGene00021351	three prime utr	eif-2alpha	protein coding gene
I	2076456	2076457	0.09	267	+	WBGene00021351	three prime utr	eif-2alpha	protein coding gene
I	2076462	2076463	0.3	270	+	WBGene00021351	three prime utr	eif-2alpha	protein coding gene
I	2076466	2076467	0.47	292	+	WBGene00021351	three prime utr	eif-2alpha	protein coding gene
I	2076467	2076468	0.1	297	+	WBGene00021351	three prime utr	eif-2alpha	protein coding gene
I	2076470	2076471	0.09	299	+	WBGene00021351	three prime utr	eif-2alpha	protein coding gene
I	2076480	2076481	0.85	255	+	WBGene00021351	three prime utr	eif-2alpha	protein coding gene
I	2076481	2076482	0.06	269	+	WBGene00021351	three prime utr	eif-2alpha	protein coding gene
I	2076485	2076486	0.47	284	+	WBGene00021351	three prime utr	eif-2alpha	protein coding gene
I	2076487	2076488	0.17	316	+	WBGene00021351	three prime utr	eif-2alpha	protein coding gene
I	2076500	2076501	0.08	360	+	WBGene00021351	three prime utr	eif-2alpha	protein coding gene
I	2076606	2076607	0.3	851	+	WBGene00021351	three prime utr	eif-2alpha	protein coding gene
I	2076608	2076609	0.59	834	+	WBGene00021351	three prime utr	eif-2alpha	protein coding gene
I	2076609	2076610	0.74	826	+	WBGene00021351	three prime utr	eif-2alpha	protein coding gene
I	2076611	2076612	0.29	847	+	WBGene00021351	three prime utr	eif-2alpha	protein coding gene
I	2076616	2076617	0.09	902	+	WBGene00021351	three prime utr	eif-2alpha	protein coding gene
I	2076617	2076618	0.21	897	+	WBGene00021351	three prime utr	eif-2alpha	protein coding gene
I	2076618	2076619	0.08	893	+	WBGene00021351	three prime utr	eif-2alpha	protein coding gene
I	2076619	2076620	0.09	892	+	WBGene00021351	three prime utr	eif-2alpha	protein coding gene
I	2076628	2076629	0.82	850	+	WBGene00021351	three prime utr	eif-2alpha	protein coding gene
I	2076629	2076630	0.55	845	+	WBGene00021351	three prime utr	eif-2alpha	protein coding gene
I	2076630	2076631	0.09	859	+	WBGene00021351	three prime utr	eif-2alpha	protein coding gene
I	2076631	2076632	0.41	850	+	WBGene00021351	three prime utr	eif-2alpha	protein coding gene
I	2076632	2076633	0.2	867	+	WBGene00021351	three prime utr	eif-2alpha	protein coding gene
I	2076638	2076639	0.41	868	+	WBGene00021351	three prime utr	eif-2alpha	protein coding gene
I	2076639	2076640	0.8	824	+	WBGene00021351	three prime utr	eif-2alpha	protein coding gene
I	2076642	2076643	0.69	879	+	WBGene00021351	three prime utr	eif-2alpha	protein coding gene
I	2076643	2076644	0.38	926	+	WBGene00021351	three prime utr	eif-2alpha	protein coding gene
I	2076644	2076645	0.16	976	+	WBGene00021351	three prime utr	eif-2alpha	protein coding gene
I	2076647	2076648	0.37	1053	+	WBGene00021351	three prime utr	eif-2alpha	protein coding gene
I	2076648	2076649	0.15	1116	+	WBGene00021351	three prime utr	eif-2alpha	protein coding gene
I	2076653	2076654	0.69	1152	+	WBGene00021351	three prime utr	eif-2alpha	protein coding gene
I	2076654	2076655	0.24	1182	+	WBGene00021351	three prime utr	eif-2alpha	protein coding gene
I	2076667	2076668	0.78	1294	+	WBGene00021351	three prime utr	eif-2alpha	protein coding gene
I	2076672	2076673	0.42	1359	+	WBGene00021351	three prime utr	eif-2alpha	protein coding gene
I	2076676	2076677	0.24	1495	+	WBGene00021351	three prime utr	eif-2alpha	protein coding gene
I	2076679	2076680	0.42	1452	+	WBGene00021351	three prime utr	eif-2alpha	protein coding gene
I	2076696	2076697	0.45	1710	+	WBGene00021351	three prime utr	eif-2alpha	protein coding gene
I	2076701	2076702	0.84	1673	+	WBGene00021351	three prime utr	eif-2alpha	protein coding gene
I	2076706	2076707	0.12	1722	+	WBGene00021351	three prime utr	eif-2alpha	protein coding gene
I	2076707	2076708	0.16	1716	+	WBGene00021351	three prime utr	eif-2alpha	protein coding gene
I	2076725	2076726	0.24	1612	+	WBGene00021351	three prime utr	eif-2alpha	protein coding gene
I	2076734	2076735	0.84	1561	+	WBGene00021351	three prime utr	eif-2alpha	protein coding gene
I	2076735	2076736	0.15	1568	+	WBGene00021351	three prime utr	eif-2alpha	protein coding gene
I	2076744	2076745	0.16	1553	+	WBGene00021351	three prime utr	eif-2alpha	protein coding gene
I	2076759	2076760	0.14	1636	+	WBGene00021351	three prime utr	eif-2alpha	protein coding gene
I	2076765	2076766	0.1	1833	+	WBGene00021351	three prime utr	eif-2alpha	protein coding gene
I	2076766	2076767	0.7	1805	+	WBGene00021351	three prime utr	eif-2alpha	protein coding gene
I	2078953	2078954	0.78	78	+	intergenic	intergenic region	NA	NA
I	2296677	2296678	0.06	250	+	WBGene00021469	three prime utr		protein coding gene
I	2296684	2296685	0.08	256	+	WBGene00021469	three prime utr		protein coding gene
I	2296685	2296686	0.42	260	+	WBGene00021469	three prime utr		protein coding gene
I	2296687	2296688	0.51	263	+	WBGene00021469	three prime utr		protein coding gene
I	2296688	2296689	0.35	266	+	WBGene00021469	three prime utr		protein coding gene
I	2296691	2296692	0.07	268	+	WBGene00021469	three prime utr		protein coding gene
I	2296692	2296693	0.12	268	+	WBGene00021469	three prime utr		protein coding gene
I	2296696	2296697	0.63	263	+	WBGene00021469	three prime utr		protein coding gene
I	2296699	2296700	0.47	257	+	WBGene00021469	three prime utr		protein coding gene
I	2296700	2296701	0.07	257	+	WBGene00021469	three prime utr		protein coding gene
I	2296702	2296703	0.93	255	+	WBGene00021469	three prime utr		protein coding gene
I	2296706	2296707	0.08	257	+	WBGene00021469	three prime utr		protein coding gene
I	2296710	2296711	0.5	242	+	WBGene00021469	three prime utr		protein coding gene
I	2296714	2296715	0.38	252	+	WBGene00021469	three prime utr		protein coding gene
I	2296718	2296719	0.67	247	+	WBGene00021469	three prime utr		protein coding gene
I	2296725	2296726	0.23	192	+	WBGene00021469	three prime utr		protein coding gene
I	2296726	2296727	0.66	177	+	WBGene00021469	three prime utr		protein coding gene
I	2296729	2296730	0.26	180	+	WBGene00021469	three prime utr		protein coding gene
I	2296730	2296731	0.16	180	+	WBGene00021469	three prime utr		protein coding gene
I	2296734	2296735	0.22	198	+	WBGene00021469	three prime utr		protein coding gene
I	2296738	2296739	0.7	208	+	WBGene00021469	three prime utr		protein coding gene
I	2296739	2296740	0.08	211	+	WBGene00021469	three prime utr		protein coding gene
I	2296744	2296745	0.16	211	+	WBGene00021469	three prime utr		protein coding gene
I	2296745	2296746	0.46	203	+	WBGene00021469	three prime utr		protein coding gene
I	2296750	2296751	0.1	200	+	WBGene00021469	three prime utr		protein coding gene
I	2296757	2296758	0.7	184	+	WBGene00021469	three prime utr		protein coding gene
I	2296758	2296759	0.25	189	+	WBGene00021469	three prime utr		protein coding gene
I	2296762	2296763	0.09	189	+	WBGene00021469	three prime utr		protein coding gene
I	2296764	2296765	0.11	184	+	WBGene00021469	three prime utr		protein coding gene
I	2296769	2296770	0.2	184	+	WBGene00021469	three prime utr		protein coding gene
I	2296770	2296771	0.52	187	+	WBGene00021469	three prime utr		protein coding gene
I	2296775	2296776	0.11	189	+	WBGene00021469	three prime utr		protein coding gene
I	2296778	2296779	0.17	182	+	WBGene00021469	three prime utr		protein coding gene
I	2296784	2296785	0.23	182	+	WBGene00021469	three prime utr		protein coding gene
I	2296909	2296910	0.67	216	+	WBGene00021469	three prime utr		protein coding gene
I	2296916	2296917	0.55	221	+	WBGene00021469	three prime utr		protein coding gene
I	2296919	2296920	0.18	226	+	WBGene00021469	three prime utr		protein coding gene
I	2296924	2296925	0.3	253	+	WBGene00021469	three prime utr		protein coding gene
I	2296925	2296926	0.29	257	+	WBGene00021469	three prime utr		protein coding gene
I	2296926	2296927	0.13	260	+	WBGene00021469	three prime utr		protein coding gene
I	2296936	2296937	0.79	263	+	WBGene00021469	three prime utr		protein coding gene
I	2296937	2296938	0.85	258	+	WBGene00021469	three prime utr		protein coding gene
I	2296939	2296940	0.13	278	+	WBGene00021469	three prime utr		protein coding gene
I	2296943	2296944	0.13	275	+	WBGene00021469	three prime utr		protein coding gene
I	2296957	2296958	0.12	294	+	WBGene00021469	three prime utr		protein coding gene
I	2296959	2296960	0.22	288	+	WBGene00021469	three prime utr		protein coding gene
I	2296970	2296971	0.23	363	+	WBGene00021469	three prime utr		protein coding gene
I	2296975	2296976	0.41	371	+	WBGene00021469	three prime utr		protein coding gene
I	2296981	2296982	0.13	395	+	WBGene00021469	three prime utr		protein coding gene
I	2296984	2296985	0.3	393	+	WBGene00021469	three prime utr		protein coding gene
I	2296985	2296986	0.07	404	+	WBGene00021469	three prime utr		protein coding gene
I	2296987	2296988	0.06	395	+	WBGene00021469	three prime utr		protein coding gene
I	2296991	2296992	0.36	411	+	WBGene00021469	three prime utr		protein coding gene
I	2296997	2296998	0.06	416	+	WBGene00021469	three prime utr		protein coding gene
I	2296998	2296999	0.24	414	+	WBGene00021469	three prime utr		protein coding gene
I	2297006	2297007	0.15	420	+	WBGene00021469	three prime utr		protein coding gene
I	2297009	2297010	0.62	418	+	WBGene00021469	three prime utr		protein coding gene
I	2297012	2297013	0.12	427	+	WBGene00021469	three prime utr		protein coding gene
I	2297016	2297017	0.07	431	+	WBGene00021469	three prime utr		protein coding gene
I	2375627	2375628	0.23	100	-	intergenic	intergenic region	NA	NA
I	2375628	2375629	0.15	101	-	intergenic	intergenic region	NA	NA
I	2375638	2375639	0.28	92	-	intergenic	intergenic region	NA	NA
I	2375640	2375641	0.1	92	-	intergenic	intergenic region	NA	NA
I	2375645	2375646	0.12	94	-	intergenic	intergenic region	NA	NA
I	2376101	2376102	0.09	122	-	intergenic	intergenic region	NA	NA
I	2376103	2376104	0.27	123	-	intergenic	intergenic region	NA	NA
I	2376108	2376109	0.68	125	-	intergenic	intergenic region	NA	NA
I	2376115	2376116	0.57	128	-	intergenic	intergenic region	NA	NA
I	2376117	2376118	0.4	127	-	intergenic	intergenic region	NA	NA
I	2376118	2376119	0.49	125	-	intergenic	intergenic region	NA	NA
I	2376119	2376120	0.24	127	-	intergenic	intergenic region	NA	NA
I	2376120	2376121	0.13	125	-	intergenic	intergenic region	NA	NA
I	2376121	2376122	0.82	123	-	intergenic	intergenic region	NA	NA
I	2376122	2376123	0.56	124	-	intergenic	intergenic region	NA	NA
I	2376173	2376174	0.4	107	-	intergenic	intergenic region	NA	NA
I	2376178	2376179	0.13	109	-	intergenic	intergenic region	NA	NA
I	2376183	2376184	0.14	110	-	intergenic	intergenic region	NA	NA
I	2642716	2642717	0.72	151	+	intergenic	intergenic region	NA	NA
I	2721786	2721787	0.19	140	-	WBGene00022128	three prime utr		protein coding gene
I	2721884	2721885	0.11	287	-	WBGene00022128	three prime utr		protein coding gene
I	2721888	2721889	0.08	304	-	WBGene00022128	three prime utr		protein coding gene
I	2721897	2721898	0.13	335	-	WBGene00022128	three prime utr		protein coding gene
I	2721900	2721901	0.1	339	-	WBGene00022128	three prime utr		protein coding gene
I	2721901	2721902	0.3	338	-	WBGene00022128	three prime utr		protein coding gene
I	2721902	2721903	0.86	336	-	WBGene00022128	three prime utr		protein coding gene
I	2721909	2721910	0.09	334	-	WBGene00022128	three prime utr		protein coding gene
I	2721926	2721927	0.14	332	-	WBGene00022128	three prime utr		protein coding gene
I	2721934	2721935	0.07	335	-	WBGene00022128	three prime utr		protein coding gene
I	2721936	2721937	0.32	334	-	WBGene00022128	three prime utr		protein coding gene
I	2721939	2721940	0.13	342	-	WBGene00022128	three prime utr		protein coding gene
I	2721942	2721943	0.06	342	-	WBGene00022128	three prime utr		protein coding gene
I	2721950	2721951	0.58	338	-	WBGene00022128	three prime utr		protein coding gene
I	2721951	2721952	0.38	340	-	WBGene00022128	three prime utr		protein coding gene
I	2721960	2721961	0.14	270	-	WBGene00022128	three prime utr		protein coding gene
I	2721961	2721962	0.14	265	-	WBGene00022128	three prime utr		protein coding gene
I	2721962	2721963	0.22	266	-	WBGene00022128	three prime utr		protein coding gene
I	2721965	2721966	0.79	260	-	WBGene00022128	three prime utr		protein coding gene
I	2721970	2721971	0.29	261	-	WBGene00022128	three prime utr		protein coding gene
I	2721971	2721972	0.8	252	-	WBGene00022128	three prime utr		protein coding gene
I	2721972	2721973	0.42	243	-	WBGene00022128	three prime utr		protein coding gene
I	2721974	2721975	0.16	255	-	WBGene00022128	three prime utr		protein coding gene
I	2721988	2721989	0.16	236	-	WBGene00022128	three prime utr		protein coding gene
I	2722352	2722353	0.27	65	-	WBGene00022128	three prime utr		protein coding gene
I	2722353	2722354	0.17	66	-	WBGene00022128	three prime utr		protein coding gene
I	2722356	2722357	0.18	66	-	WBGene00022128	three prime utr		protein coding gene
I	2722361	2722362	0.13	100	-	WBGene00022128	three prime utr		protein coding gene
I	2722366	2722367	0.19	104	-	WBGene00022128	three prime utr		protein coding gene
I	2722374	2722375	0.39	224	-	WBGene00022128	three prime utr		protein coding gene
I	2722375	2722376	0.28	225	-	WBGene00022128	three prime utr		protein coding gene
I	2722385	2722386	0.44	261	-	WBGene00022128	three prime utr		protein coding gene
I	2722393	2722394	0.22	281	-	WBGene00022128	three prime utr		protein coding gene
I	2722395	2722396	0.19	282	-	WBGene00022128	three prime utr		protein coding gene
I	2722396	2722397	0.51	283	-	WBGene00022128	three prime utr		protein coding gene
I	2722405	2722406	0.2	288	-	WBGene00022128	three prime utr		protein coding gene
I	2722408	2722409	0.36	293	-	WBGene00022128	three prime utr		protein coding gene
I	2722419	2722420	0.29	356	-	WBGene00022128	three prime utr		protein coding gene
I	2722428	2722429	0.17	372	-	WBGene00022128	three prime utr		protein coding gene
I	2722500	2722501	0.23	313	-	WBGene00022128	three prime utr		protein coding gene
I	2722501	2722502	0.25	321	-	WBGene00022128	three prime utr		protein coding gene
I	2722508	2722509	0.12	289	-	WBGene00022128	three prime utr		protein coding gene
I	2822919	2822920	0.54	74	-	WBGene00004077	three prime utr	pop-1	protein coding gene
I	2822933	2822934	0.17	71	-	WBGene00004077	three prime utr	pop-1	protein coding gene
I	2822936	2822937	0.38	71	-	WBGene00004077	three prime utr	pop-1	protein coding gene
I	2822937	2822938	0.32	72	-	WBGene00004077	three prime utr	pop-1	protein coding gene
I	2822949	2822950	0.26	78	-	WBGene00004077	three prime utr	pop-1	protein coding gene
I	2822956	2822957	0.1	78	-	WBGene00004077	three prime utr	pop-1	protein coding gene
I	2822974	2822975	0.1	77	-	WBGene00004077	three prime utr	pop-1	protein coding gene
I	2822976	2822977	0.11	76	-	WBGene00004077	three prime utr	pop-1	protein coding gene
I	2822977	2822978	0.84	76	-	WBGene00004077	three prime utr	pop-1	protein coding gene
I	2823023	2823024	0.52	74	-	WBGene00004077	three prime utr	pop-1	protein coding gene
I	2823024	2823025	0.11	75	-	WBGene00004077	three prime utr	pop-1	protein coding gene
I	2823364	2823365	0.12	233	-	WBGene00004077	three prime utr	pop-1	protein coding gene
I	2869440	2869441	0.47	112	+	WBGene00022115	three prime utr		protein coding gene
I	2869817	2869818	0.08	109	+	WBGene00022115	three prime utr		protein coding gene
I	2869823	2869824	0.11	118	+	WBGene00022115	three prime utr		protein coding gene
I	2870266	2870267	0.22	439	-	WBGene00022117	three prime utr		protein coding gene
I	2870272	2870273	0.29	429	-	WBGene00022117	three prime utr		protein coding gene
I	2870273	2870274	0.12	442	-	WBGene00022117	three prime utr		protein coding gene
I	2870281	2870282	0.15	388	-	WBGene00022117	three prime utr		protein coding gene
I	2870293	2870294	0.15	350	-	WBGene00022117	three prime utr		protein coding gene
I	2870294	2870295	0.06	353	-	WBGene00022117	three prime utr		protein coding gene
I	2870295	2870296	0.8	350	-	WBGene00022117	three prime utr		protein coding gene
I	2870300	2870301	0.07	300	-	WBGene00022117	three prime utr		protein coding gene
I	2870320	2870321	0.82	274	-	WBGene00022117	three prime utr		protein coding gene
I	2870321	2870322	0.63	274	-	WBGene00022117	three prime utr		protein coding gene
I	2870339	2870340	0.73	242	-	WBGene00022117	three prime utr		protein coding gene
I	2870342	2870343	0.16	246	-	WBGene00022117	three prime utr		protein coding gene
I	2870348	2870349	0.21	210	-	WBGene00022117	three prime utr		protein coding gene
I	2870389	2870390	0.44	109	-	WBGene00022117	three prime utr		protein coding gene
I	2870393	2870394	0.67	98	-	WBGene00022117	three prime utr		protein coding gene
I	2870398	2870399	0.46	100	-	WBGene00022117	three prime utr		protein coding gene
I	2870403	2870404	0.18	86	-	WBGene00022117	three prime utr		protein coding gene
I	2870406	2870407	0.17	81	-	WBGene00022117	three prime utr		protein coding gene
I	2870457	2870458	0.27	134	-	WBGene00022117	three prime utr		protein coding gene
I	2870458	2870459	0.86	131	-	WBGene00022117	three prime utr		protein coding gene
I	2870473	2870474	0.08	143	-	WBGene00022117	three prime utr		protein coding gene
I	2929829	2929830	0.28	1042	+	WBGene00003836	five prime utr	nxt-1	protein coding gene
I	3028325	3028326	0.11	105	-	WBGene00021844	three prime utr	sec-11	protein coding gene
I	3028347	3028348	0.07	289	-	WBGene00021844	three prime utr	sec-11	protein coding gene
I	3028355	3028356	0.13	105	+	WBGene00021842	three prime utr		protein coding gene
I	3028368	3028369	0.1	341	-	WBGene00021844	three prime utr	sec-11	protein coding gene
I	3028369	3028370	0.13	108	+	WBGene00021842	three prime utr		protein coding gene
I	3028389	3028390	0.09	99	+	WBGene00021842	three prime utr		protein coding gene
I	3033926	3033927	0.57	773	+	WBGene00021841	three prime utr		protein coding gene
I	3033933	3033934	0.26	813	+	WBGene00021841	three prime utr		protein coding gene
I	3033937	3033938	0.07	799	+	WBGene00021841	three prime utr		protein coding gene
I	3033940	3033941	0.78	850	+	WBGene00021841	three prime utr		protein coding gene
I	3033949	3033950	0.98	997	+	WBGene00021841	three prime utr		protein coding gene
I	3033964	3033965	0.24	1131	+	WBGene00021841	three prime utr		protein coding gene
I	3033971	3033972	0.16	1220	+	WBGene00021841	three prime utr		protein coding gene
I	3033972	3033973	0.77	1218	+	WBGene00021841	three prime utr		protein coding gene
I	3033978	3033979	0.82	1201	+	WBGene00021841	three prime utr		protein coding gene
I	3033984	3033985	0.61	1108	+	WBGene00021841	three prime utr		protein coding gene
I	3033985	3033986	0.68	1100	+	WBGene00021841	three prime utr		protein coding gene
I	3033989	3033990	0.12	1144	+	WBGene00021841	three prime utr		protein coding gene
I	3034027	3034028	0.16	1124	+	WBGene00021841	three prime utr		protein coding gene
I	3034031	3034032	0.24	1123	+	WBGene00021841	three prime utr		protein coding gene
I	3034053	3034054	0.5	880	+	WBGene00021841	three prime utr		protein coding gene
I	3034066	3034067	0.95	545	+	WBGene00021841	three prime utr		protein coding gene
I	3034070	3034071	0.08	591	+	WBGene00021841	three prime utr		protein coding gene
I	3034136	3034137	0.2	596	+	WBGene00021841	three prime utr		protein coding gene
I	3034140	3034141	0.34	590	+	WBGene00021841	three prime utr		protein coding gene
I	3034145	3034146	0.45	571	+	WBGene00021841	three prime utr		protein coding gene
I	3034146	3034147	0.81	572	+	WBGene00021841	three prime utr		protein coding gene
I	3034158	3034159	0.11	537	+	WBGene00021841	three prime utr		protein coding gene
I	3034165	3034166	0.66	514	+	WBGene00021841	three prime utr		protein coding gene
I	3034166	3034167	0.14	514	+	WBGene00021841	three prime utr		protein coding gene
I	3034168	3034169	0.61	517	+	WBGene00021841	three prime utr		protein coding gene
I	3034170	3034171	0.14	520	+	WBGene00021841	three prime utr		protein coding gene
I	3034188	3034189	0.12	381	+	WBGene00021841	three prime utr		protein coding gene
I	3034192	3034193	0.67	354	+	WBGene00021841	three prime utr		protein coding gene
I	3034197	3034198	0.12	321	+	WBGene00021841	three prime utr		protein coding gene
I	3034205	3034206	0.38	274	+	WBGene00021841	three prime utr		protein coding gene
I	3034206	3034207	0.17	271	+	WBGene00021841	three prime utr		protein coding gene
I	3034209	3034210	0.1	241	+	WBGene00021841	three prime utr		protein coding gene
I	3034288	3034289	0.24	93	+	WBGene00021841	three prime utr		protein coding gene
I	3034294	3034295	0.37	97	+	WBGene00021841	three prime utr		protein coding gene
I	3034296	3034297	0.16	101	+	WBGene00021841	three prime utr		protein coding gene
I	3034303	3034304	0.14	132	+	WBGene00021841	three prime utr		protein coding gene
I	3034315	3034316	0.23	143	+	WBGene00021841	three prime utr		protein coding gene
I	3034327	3034328	0.98	170	+	WBGene00021841	three prime utr		protein coding gene
I	3034330	3034331	0.12	209	+	WBGene00021841	three prime utr		protein coding gene
I	3034333	3034334	0.17	207	+	WBGene00021841	three prime utr		protein coding gene
I	3034336	3034337	0.95	208	+	WBGene00021841	three prime utr		protein coding gene
I	3034337	3034338	0.87	213	+	WBGene00021841	three prime utr		protein coding gene
I	3034340	3034341	0.6	250	+	WBGene00021841	three prime utr		protein coding gene
I	3034346	3034347	0.26	270	+	WBGene00021841	three prime utr		protein coding gene
I	3034349	3034350	0.49	284	+	WBGene00021841	three prime utr		protein coding gene
I	3034353	3034354	0.22	302	+	WBGene00021841	three prime utr		protein coding gene
I	3034360	3034361	0.35	291	+	WBGene00021841	three prime utr		protein coding gene
I	3034366	3034367	0.17	322	+	WBGene00021841	three prime utr		protein coding gene
I	3034381	3034382	0.19	361	+	WBGene00021841	three prime utr		protein coding gene
I	3034382	3034383	0.71	353	+	WBGene00021841	three prime utr		protein coding gene
I	3034387	3034388	0.25	411	+	WBGene00021841	three prime utr		protein coding gene
I	3034465	3034466	0.19	743	+	WBGene00021841	three prime utr		protein coding gene
I	3034475	3034476	0.07	764	+	WBGene00021841	three prime utr		protein coding gene
I	3034489	3034490	0.13	747	+	WBGene00021841	three prime utr		protein coding gene
I	3034491	3034492	0.24	738	+	WBGene00021841	three prime utr		protein coding gene
I	3034497	3034498	0.13	738	+	WBGene00021841	three prime utr		protein coding gene
I	3034498	3034499	0.09	725	+	WBGene00021841	three prime utr		protein coding gene
I	3034504	3034505	0.58	562	+	WBGene00021841	three prime utr		protein coding gene
I	3034505	3034506	0.16	575	+	WBGene00021841	three prime utr		protein coding gene
I	3034506	3034507	0.13	572	+	WBGene00021841	three prime utr		protein coding gene
I	3034510	3034511	0.13	572	+	WBGene00021841	three prime utr		protein coding gene
I	3034516	3034517	0.16	574	+	WBGene00021841	three prime utr		protein coding gene
I	3034517	3034518	0.07	567	+	WBGene00021841	three prime utr		protein coding gene
I	3034518	3034519	0.55	571	+	WBGene00021841	three prime utr		protein coding gene
I	3034525	3034526	0.26	579	+	WBGene00021841	three prime utr		protein coding gene
I	3034526	3034527	0.45	578	+	WBGene00021841	three prime utr		protein coding gene
I	3034545	3034546	0.8	429	+	WBGene00021841	three prime utr		protein coding gene
I	3034546	3034547	0.84	429	+	WBGene00021841	three prime utr		protein coding gene
I	3034547	3034548	0.08	466	+	WBGene00021841	three prime utr		protein coding gene
I	3034550	3034551	0.18	509	+	WBGene00021841	three prime utr		protein coding gene
I	3034551	3034552	0.29	484	+	WBGene00021841	three prime utr		protein coding gene
I	3034555	3034556	0.39	517	+	WBGene00021841	three prime utr		protein coding gene
I	3034556	3034557	0.91	512	+	WBGene00021841	three prime utr		protein coding gene
I	3034566	3034567	0.94	502	+	WBGene00021841	three prime utr		protein coding gene
I	3034567	3034568	0.69	507	+	WBGene00021841	three prime utr		protein coding gene
I	3034568	3034569	0.72	509	+	WBGene00021841	three prime utr		protein coding gene
I	3034588	3034589	0.54	705	+	WBGene00021841	three prime utr		protein coding gene
I	3034595	3034596	0.35	722	+	WBGene00021841	three prime utr		protein coding gene
I	3034597	3034598	0.11	725	+	WBGene00021841	three prime utr		protein coding gene
I	3034598	3034599	0.43	718	+	WBGene00021841	three prime utr		protein coding gene
I	3034604	3034605	0.68	738	+	WBGene00021841	three prime utr		protein coding gene
I	3167502	3167503	0.49	457	+	WBGene00021828	three prime utr		protein coding gene
I	3167507	3167508	0.28	456	+	WBGene00021828	three prime utr		protein coding gene
I	3167511	3167512	0.12	445	+	WBGene00021828	three prime utr		protein coding gene
I	3167520	3167521	0.2	325	+	WBGene00021828	three prime utr		protein coding gene
I	3167524	3167525	0.27	309	+	WBGene00021828	three prime utr		protein coding gene
I	3167527	3167528	0.68	333	+	WBGene00021828	three prime utr		protein coding gene
I	3167531	3167532	0.38	340	+	WBGene00021828	three prime utr		protein coding gene
I	3167555	3167556	0.15	314	+	WBGene00021828	three prime utr		protein coding gene
I	3167556	3167557	0.72	314	+	WBGene00021828	three prime utr		protein coding gene
I	3167559	3167560	0.92	311	+	WBGene00021828	three prime utr		protein coding gene
I	3167579	3167580	0.59	263	+	WBGene00021828	three prime utr		protein coding gene
I	3167591	3167592	0.21	247	+	WBGene00021828	three prime utr		protein coding gene
I	3167592	3167593	0.16	242	+	WBGene00021828	three prime utr		protein coding gene
I	3167601	3167602	0.72	227	+	WBGene00021828	three prime utr		protein coding gene
I	3167605	3167606	0.16	226	+	WBGene00021828	three prime utr		protein coding gene
I	3167606	3167607	0.26	219	+	WBGene00021828	three prime utr		protein coding gene
I	3167607	3167608	0.15	218	+	WBGene00021828	three prime utr		protein coding gene
I	3167611	3167612	0.88	191	+	WBGene00021828	three prime utr		protein coding gene
I	3167617	3167618	0.69	91	+	WBGene00021828	three prime utr		protein coding gene
I	3167618	3167619	0.57	90	+	WBGene00021828	three prime utr		protein coding gene
I	3167622	3167623	0.54	95	+	WBGene00021828	three prime utr		protein coding gene
I	3167635	3167636	0.27	91	+	WBGene00021828	three prime utr		protein coding gene
I	3167645	3167646	0.33	92	+	WBGene00021828	three prime utr		protein coding gene
I	3167648	3167649	0.27	94	+	WBGene00021828	three prime utr		protein coding gene
I	3167661	3167662	0.12	121	+	WBGene00021828	three prime utr		protein coding gene
I	3167742	3167743	0.13	236	+	WBGene00021828	three prime utr		protein coding gene
I	3167748	3167749	0.86	228	+	WBGene00021828	three prime utr		protein coding gene
I	3167749	3167750	0.85	229	+	WBGene00021828	three prime utr		protein coding gene
I	3167750	3167751	0.23	226	+	WBGene00021828	three prime utr		protein coding gene
I	3167760	3167761	0.55	254	+	WBGene00021828	three prime utr		protein coding gene
I	3167770	3167771	0.48	269	+	WBGene00021828	three prime utr		protein coding gene
I	3167772	3167773	0.33	277	+	WBGene00021828	three prime utr		protein coding gene
I	3167775	3167776	0.68	280	+	WBGene00021828	three prime utr		protein coding gene
I	3167776	3167777	0.47	287	+	WBGene00021828	three prime utr		protein coding gene
I	3167791	3167792	0.22	330	+	WBGene00021828	three prime utr		protein coding gene
I	3167796	3167797	0.31	337	+	WBGene00021828	three prime utr		protein coding gene
I	3167797	3167798	0.15	343	+	WBGene00021828	three prime utr		protein coding gene
I	3167803	3167804	0.84	345	+	WBGene00021828	three prime utr		protein coding gene
I	3167804	3167805	0.16	354	+	WBGene00021828	three prime utr		protein coding gene
I	3167808	3167809	0.09	360	+	WBGene00021828	three prime utr		protein coding gene
I	3167809	3167810	0.52	353	+	WBGene00021828	three prime utr		protein coding gene
I	3167810	3167811	0.26	356	+	WBGene00021828	three prime utr		protein coding gene
I	3167811	3167812	0.68	355	+	WBGene00021828	three prime utr		protein coding gene
I	3167821	3167822	0.47	393	+	WBGene00021828	three prime utr		protein coding gene
I	3167822	3167823	0.08	400	+	WBGene00021828	three prime utr		protein coding gene
I	3167825	3167826	0.08	401	+	WBGene00021828	three prime utr		protein coding gene
I	3167828	3167829	0.94	407	+	WBGene00021828	three prime utr		protein coding gene
I	3167831	3167832	0.44	395	+	WBGene00021828	three prime utr		protein coding gene
I	3167841	3167842	0.14	457	+	WBGene00021828	three prime utr		protein coding gene
I	3167842	3167843	0.32	458	+	WBGene00021828	three prime utr		protein coding gene
I	3167843	3167844	0.14	455	+	WBGene00021828	three prime utr		protein coding gene
I	3167849	3167850	0.18	502	+	WBGene00021828	three prime utr		protein coding gene
I	3167858	3167859	0.57	460	+	WBGene00021828	three prime utr		protein coding gene
I	3167859	3167860	0.98	455	+	WBGene00021828	three prime utr		protein coding gene
I	3167860	3167861	0.42	462	+	WBGene00021828	three prime utr		protein coding gene
I	3167898	3167899	0.18	512	+	WBGene00021828	three prime utr		protein coding gene
I	3255682	3255683	0.69	253	+	WBGene00003258	three prime utr	cogc-1	protein coding gene
I	3255867	3255868	0.08	261	+	WBGene00003258	three prime utr	cogc-1	protein coding gene
I	3255874	3255875	0.2	283	+	WBGene00003258	three prime utr	cogc-1	protein coding gene
I	3255909	3255910	0.1	312	+	WBGene00003258	three prime utr	cogc-1	protein coding gene
I	3484353	3484354	0.07	1045	+	WBGene00000794	CDS	crn-1	protein coding gene
I	3865944	3865945	0.9	235	-	intergenic	intergenic region	NA	NA
I	4179270	4179271	0.74	119	+	WBGene00020031	intron	suco-1	protein coding gene
I	4533503	4533504	0.09	76	-	WBGene00022473	intron	bet-1	protein coding gene
I	4533504	4533505	0.51	75	-	WBGene00022473	intron	bet-1	protein coding gene
I	4671620	4671621	0.92	176	-	WBGene00006961	intron	xnp-1	protein coding gene
I	4827068	4827069	0.97	413	+	intergenic	intergenic region	NA	NA
I	4938197	4938198	0.89	135	+	WBGene00017885	intron	dip-2	protein coding gene
I	4958196	4958197	0.8	601	-	WBGene00044431	five prime utr	mzt-1	protein coding gene
I	5002516	5002517	0.19	216	+	WBGene00003221	three prime utr	mes-3	protein coding gene
I	5002635	5002636	0.16	423	+	WBGene00003221	three prime utr	mes-3	protein coding gene
I	5002652	5002653	0.07	480	+	WBGene00003221	three prime utr	mes-3	protein coding gene
I	5245739	5245740	0.11	478	+	intergenic	intergenic region	NA	NA
I	5368870	5368871	0.18	157	+	WBGene00018862	noncoding exon	wago-2	pseudogene
I	5368876	5368877	0.29	157	+	WBGene00018862	noncoding exon	wago-2	pseudogene
I	5368884	5368885	0.15	127	+	WBGene00018862	noncoding exon	wago-2	pseudogene
I	5368885	5368886	0.56	123	+	WBGene00018862	noncoding exon	wago-2	pseudogene
I	5368886	5368887	0.24	124	+	WBGene00018862	noncoding exon	wago-2	pseudogene
I	5368890	5368891	0.54	101	+	WBGene00018862	noncoding exon	wago-2	pseudogene
I	5368891	5368892	0.45	102	+	WBGene00018862	noncoding exon	wago-2	pseudogene
I	5369546	5369547	0.53	79	+	WBGene00018862	noncoding exon	wago-2	pseudogene
I	5369547	5369548	0.09	77	+	WBGene00018862	noncoding exon	wago-2	pseudogene
I	5369561	5369562	0.78	82	+	WBGene00018862	noncoding exon	wago-2	pseudogene
I	5369565	5369566	0.13	88	+	WBGene00018862	noncoding exon	wago-2	pseudogene
I	5369567	5369568	0.87	84	+	WBGene00018862	noncoding exon	wago-2	pseudogene
I	5369569	5369570	0.18	97	+	WBGene00018862	noncoding exon	wago-2	pseudogene
I	5369574	5369575	0.44	100	+	WBGene00018862	noncoding exon	wago-2	pseudogene
I	5369605	5369606	0.64	119	+	WBGene00018862	noncoding exon	wago-2	pseudogene
I	5578062	5578063	0.99	544	-	WBGene00002225	intron	klp-15	protein coding gene
I	5760802	5760803	0.07	97	-	intergenic	intergenic region	NA	NA
I	5800215	5800216	0.39	2501	-	WBGene00003472	CDS	mtk-1	protein coding gene
I	5983110	5983111	0.11	161	-	WBGene00015504	three prime utr	simr-1	protein coding gene
I	6295065	6295066	0.77	150	+	intergenic	intergenic region	NA	NA
I	6742317	6742318	0.06	462	+	WBGene00020937	three prime utr		protein coding gene
I	6742327	6742328	0.05	447	+	WBGene00020937	three prime utr		protein coding gene
I	7021974	7021975	0.86	90	+	WBGene00008852	five prime utr	ubql-1	protein coding gene
I	7021978	7021979	0.96	449	+	WBGene00008852	five prime utr	ubql-1	protein coding gene
I	7069432	7069433	0.91	77	+	intergenic	intergenic region	NA	NA
I	7224299	7224300	0.14	78	+	WBGene00007255	three prime utr	cnnm-4	protein coding gene
I	7224340	7224341	0.12	85	+	WBGene00007255	three prime utr	cnnm-4	protein coding gene
I	7302977	7302978	0.12	534	-	intergenic	intergenic region	NA	NA
I	7725015	7725016	0.79	79	+	intergenic	intergenic region	NA	NA
I	7781368	7781369	0.1	133	-	WBGene00012151	CDS		protein coding gene
I	7781378	7781379	0.07	148	-	WBGene00012151	CDS		protein coding gene
I	7781420	7781421	0.16	209	-	WBGene00012151	CDS		protein coding gene
I	7869332	7869333	0.28	151	+	WBGene00011232	five prime utr	pck-2	protein coding gene
I	7936256	7936257	0.89	226	+	intergenic	intergenic region	NA	NA
I	8323993	8323994	0.26	374	-	intergenic	intergenic region	NA	NA
I	8487058	8487059	0.92	172	-	WBGene00008387	five prime utr	zhp-2	protein coding gene
I	8529273	8529274	0.12	768	-	intergenic	intergenic region	NA	NA
I	8735719	8735720	0.98	322	-	intergenic	intergenic region	NA	NA
I	8757605	8757606	0.79	344	-	intergenic	intergenic region	NA	NA
I	9471548	9471549	0.74	1257	+	intergenic	intergenic region	NA	NA
I	9507907	9507908	1	2105	+	WBGene00009267	CDS	usp-48	protein coding gene
I	9583975	9583976	0.74	103	-	WBGene00010617	three prime utr		protein coding gene
I	10266712	10266713	0.19	301	-	WBGene00013859	CDS		protein coding gene
I	10269394	10269395	0.21	545	-	WBGene00013859	CDS		protein coding gene
I	10270303	10270304	0.11	327	-	WBGene00013859	CDS		protein coding gene
I	10270351	10270352	0.09	434	-	WBGene00013859	CDS		protein coding gene
I	10270780	10270781	0.12	1298	-	WBGene00013859	CDS		protein coding gene
I	10271088	10271089	0.21	412	-	WBGene00013859	CDS		protein coding gene
I	10271830	10271831	0.26	300	-	WBGene00013859	CDS		protein coding gene
I	10531817	10531818	0.95	322	+	intergenic	intergenic region	NA	NA
I	10639332	10639333	0.4	177	-	WBGene00015235	three prime utr	cdc-26	protein coding gene
I	10819155	10819156	0.5	329	+	WBGene00016458	three prime utr		protein coding gene
I	10819157	10819158	0.48	333	+	WBGene00016458	three prime utr		protein coding gene
I	10819179	10819180	0.69	207	+	WBGene00016458	three prime utr		protein coding gene
I	10819181	10819182	0.07	208	+	WBGene00016458	three prime utr		protein coding gene
I	10819193	10819194	0.82	134	+	WBGene00016458	three prime utr		protein coding gene
I	10819194	10819195	0.15	133	+	WBGene00016458	three prime utr		protein coding gene
I	10819195	10819196	0.16	133	+	WBGene00016458	three prime utr		protein coding gene
I	10819196	10819197	0.62	138	+	WBGene00016458	three prime utr		protein coding gene
I	10819197	10819198	0.21	148	+	WBGene00016458	three prime utr		protein coding gene
I	10819198	10819199	0.19	156	+	WBGene00016458	three prime utr		protein coding gene
I	10819203	10819204	0.1	180	+	WBGene00016458	three prime utr		protein coding gene
I	10819206	10819207	0.32	177	+	WBGene00016458	three prime utr		protein coding gene
I	10819208	10819209	0.13	176	+	WBGene00016458	three prime utr		protein coding gene
I	10819221	10819222	0.29	183	+	WBGene00016458	three prime utr		protein coding gene
I	10819231	10819232	0.22	176	+	WBGene00016458	three prime utr		protein coding gene
I	10819234	10819235	0.27	163	+	WBGene00016458	three prime utr		protein coding gene
I	10819239	10819240	0.22	178	+	WBGene00016458	three prime utr		protein coding gene
I	10819240	10819241	0.22	185	+	WBGene00016458	three prime utr		protein coding gene
I	10819272	10819273	0.22	216	+	WBGene00016458	three prime utr		protein coding gene
I	10819278	10819279	0.7	208	+	WBGene00016458	three prime utr		protein coding gene
I	10819279	10819280	0.77	208	+	WBGene00016458	three prime utr		protein coding gene
I	10819280	10819281	0.31	207	+	WBGene00016458	three prime utr		protein coding gene
I	10819284	10819285	0.29	207	+	WBGene00016458	three prime utr		protein coding gene
I	10819286	10819287	0.68	193	+	WBGene00016458	three prime utr		protein coding gene
I	10819292	10819293	0.2	184	+	WBGene00016458	three prime utr		protein coding gene
I	10819297	10819298	0.29	147	+	WBGene00016458	three prime utr		protein coding gene
I	10819298	10819299	0.32	143	+	WBGene00016458	three prime utr		protein coding gene
I	10819299	10819300	0.2	144	+	WBGene00016458	three prime utr		protein coding gene
I	10819301	10819302	0.2	147	+	WBGene00016458	three prime utr		protein coding gene
I	10819306	10819307	0.44	130	+	WBGene00016458	three prime utr		protein coding gene
I	10819307	10819308	0.18	130	+	WBGene00016458	three prime utr		protein coding gene
I	10819308	10819309	0.34	131	+	WBGene00016458	three prime utr		protein coding gene
I	10819309	10819310	0.17	132	+	WBGene00016458	three prime utr		protein coding gene
I	10819329	10819330	0.42	133	+	WBGene00016458	three prime utr		protein coding gene
I	10819331	10819332	0.28	134	+	WBGene00016458	three prime utr		protein coding gene
I	10819351	10819352	0.18	91	+	WBGene00016458	three prime utr		protein coding gene
I	10819352	10819353	0.22	90	+	WBGene00016458	three prime utr		protein coding gene
I	10819353	10819354	0.25	92	+	WBGene00016458	three prime utr		protein coding gene
I	10819360	10819361	0.11	93	+	WBGene00016458	three prime utr		protein coding gene
I	10819364	10819365	0.18	98	+	WBGene00016458	three prime utr		protein coding gene
I	10819365	10819366	0.13	97	+	WBGene00016458	three prime utr		protein coding gene
I	10819384	10819385	0.31	126	+	WBGene00016458	three prime utr		protein coding gene
I	10819390	10819391	0.72	123	+	WBGene00016458	three prime utr		protein coding gene
I	10819391	10819392	0.97	120	+	WBGene00016458	three prime utr		protein coding gene
I	10819392	10819393	0.14	125	+	WBGene00016458	three prime utr		protein coding gene
I	10819393	10819394	0.1	123	+	WBGene00016458	three prime utr		protein coding gene
I	10819398	10819399	0.11	138	+	WBGene00016458	three prime utr		protein coding gene
I	10819399	10819400	0.41	134	+	WBGene00016458	three prime utr		protein coding gene
I	10819416	10819417	0.42	164	+	WBGene00016458	three prime utr		protein coding gene
I	10819418	10819419	0.08	174	+	WBGene00016458	three prime utr		protein coding gene
I	10819429	10819430	0.11	199	+	WBGene00016458	three prime utr		protein coding gene
I	10819453	10819454	0.09	195	+	WBGene00016458	three prime utr		protein coding gene
I	10819462	10819463	0.81	175	+	WBGene00016458	three prime utr		protein coding gene
I	10819472	10819473	0.37	159	+	WBGene00016458	three prime utr		protein coding gene
I	10819479	10819480	0.23	162	+	WBGene00016458	three prime utr		protein coding gene
I	10819483	10819484	0.74	153	+	WBGene00016458	three prime utr		protein coding gene
I	10819484	10819485	0.25	159	+	WBGene00016458	three prime utr		protein coding gene
I	10819486	10819487	0.15	164	+	WBGene00016458	three prime utr		protein coding gene
I	10819487	10819488	0.13	166	+	WBGene00016458	three prime utr		protein coding gene
I	10819503	10819504	0.72	177	+	WBGene00016458	three prime utr		protein coding gene
I	10819505	10819506	0.09	178	+	WBGene00016458	three prime utr		protein coding gene
I	10819517	10819518	0.51	165	+	WBGene00016458	three prime utr		protein coding gene
I	10819521	10819522	0.24	164	+	WBGene00016458	three prime utr		protein coding gene
I	10819529	10819530	0.13	179	+	WBGene00016458	three prime utr		protein coding gene
I	10819532	10819533	0.22	183	+	WBGene00016458	three prime utr		protein coding gene
I	10819543	10819544	0.21	196	+	WBGene00016458	three prime utr		protein coding gene
I	10819554	10819555	0.1	203	+	WBGene00016458	three prime utr		protein coding gene
I	10819559	10819560	0.21	202	+	WBGene00016458	three prime utr		protein coding gene
I	10819564	10819565	0.26	195	+	WBGene00016458	three prime utr		protein coding gene
I	10819579	10819580	0.59	176	+	WBGene00016458	three prime utr		protein coding gene
I	10819580	10819581	0.52	173	+	WBGene00016458	three prime utr		protein coding gene
I	10819583	10819584	0.2	182	+	WBGene00016458	three prime utr		protein coding gene
I	10819585	10819586	0.23	191	+	WBGene00016458	three prime utr		protein coding gene
I	10819594	10819595	0.14	202	+	WBGene00016458	three prime utr		protein coding gene
I	10819595	10819596	0.15	200	+	WBGene00016458	three prime utr		protein coding gene
I	10819617	10819618	0.08	204	+	WBGene00016458	three prime utr		protein coding gene
I	10819618	10819619	0.07	205	+	WBGene00016458	three prime utr		protein coding gene
I	10819619	10819620	0.07	203	+	WBGene00016458	three prime utr		protein coding gene
I	10819632	10819633	0.46	182	+	WBGene00016458	three prime utr		protein coding gene
I	10819635	10819636	0.17	173	+	WBGene00016458	three prime utr		protein coding gene
I	10819641	10819642	0.47	169	+	WBGene00016458	three prime utr		protein coding gene
I	10819655	10819656	0.91	160	+	WBGene00016458	three prime utr		protein coding gene
I	10819666	10819667	0.71	170	+	WBGene00016458	three prime utr		protein coding gene
I	10819682	10819683	0.09	179	+	WBGene00016458	three prime utr		protein coding gene
I	10819692	10819693	0.76	138	+	WBGene00016458	three prime utr		protein coding gene
I	10819696	10819697	0.14	138	+	WBGene00016458	three prime utr		protein coding gene
I	10819697	10819698	0.6	135	+	WBGene00016458	three prime utr		protein coding gene
I	10819727	10819728	0.29	133	+	WBGene00016458	three prime utr		protein coding gene
I	10819731	10819732	0.66	140	+	WBGene00016458	three prime utr		protein coding gene
I	10819736	10819737	0.2	140	+	WBGene00016458	three prime utr		protein coding gene
I	10819739	10819740	0.06	142	+	WBGene00016458	three prime utr		protein coding gene
I	10819740	10819741	0.28	141	+	WBGene00016458	three prime utr		protein coding gene
I	10819747	10819748	0.1	140	+	WBGene00016458	three prime utr		protein coding gene
I	10819759	10819760	0.25	125	+	WBGene00016458	three prime utr		protein coding gene
I	10819760	10819761	0.32	122	+	WBGene00016458	three prime utr		protein coding gene
I	10819895	10819896	0.22	171	+	WBGene00016458	three prime utr		protein coding gene
I	10819896	10819897	0.32	177	+	WBGene00016458	three prime utr		protein coding gene
I	10819910	10819911	0.19	190	+	WBGene00016458	three prime utr		protein coding gene
I	10819911	10819912	0.36	180	+	WBGene00016458	three prime utr		protein coding gene
I	10819921	10819922	0.15	217	+	WBGene00016458	three prime utr		protein coding gene
I	10819938	10819939	0.44	204	+	WBGene00016458	three prime utr		protein coding gene
I	10819939	10819940	0.48	201	+	WBGene00016458	three prime utr		protein coding gene
I	10819940	10819941	0.48	203	+	WBGene00016458	three prime utr		protein coding gene
I	10819962	10819963	0.18	224	+	WBGene00016458	three prime utr		protein coding gene
I	10819970	10819971	0.15	203	+	WBGene00016458	three prime utr		protein coding gene
I	10819972	10819973	0.13	199	+	WBGene00016458	three prime utr		protein coding gene
I	10819993	10819994	0.23	181	+	WBGene00016458	three prime utr		protein coding gene
I	10819997	10819998	0.51	176	+	WBGene00016458	three prime utr		protein coding gene
I	10820007	10820008	0.72	176	+	WBGene00016458	three prime utr		protein coding gene
I	10820008	10820009	0.87	179	+	WBGene00016458	three prime utr		protein coding gene
I	10820011	10820012	0.35	199	+	WBGene00016458	three prime utr		protein coding gene
I	10820012	10820013	0.07	208	+	WBGene00016458	three prime utr		protein coding gene
I	10820015	10820016	0.21	213	+	WBGene00016458	three prime utr		protein coding gene
I	10820034	10820035	0.41	185	+	WBGene00016458	three prime utr		protein coding gene
I	10820035	10820036	0.81	185	+	WBGene00016458	three prime utr		protein coding gene
I	10820036	10820037	0.14	188	+	WBGene00016458	three prime utr		protein coding gene
I	10820042	10820043	0.32	195	+	WBGene00016458	three prime utr		protein coding gene
I	10820048	10820049	0.15	199	+	WBGene00016458	three prime utr		protein coding gene
I	10820049	10820050	0.44	199	+	WBGene00016458	three prime utr		protein coding gene
I	10820050	10820051	0.32	200	+	WBGene00016458	three prime utr		protein coding gene
I	10820082	10820083	0.13	157	+	WBGene00016458	three prime utr		protein coding gene
I	10820085	10820086	0.86	153	+	WBGene00016458	three prime utr		protein coding gene
I	10820092	10820093	0.19	132	+	WBGene00016458	three prime utr		protein coding gene
I	10820099	10820100	0.1	140	+	WBGene00016458	three prime utr		protein coding gene
I	10820103	10820104	0.14	116	+	WBGene00016458	three prime utr		protein coding gene
I	10820112	10820113	0.2	126	+	WBGene00016458	three prime utr		protein coding gene
I	10820113	10820114	0.27	122	+	WBGene00016458	three prime utr		protein coding gene
I	10820124	10820125	0.11	113	+	WBGene00016458	three prime utr		protein coding gene
I	10820127	10820128	0.15	111	+	WBGene00016458	three prime utr		protein coding gene
I	10820136	10820137	0.89	98	+	WBGene00016458	three prime utr		protein coding gene
I	10820137	10820138	0.9	96	+	WBGene00016458	three prime utr		protein coding gene
I	10820142	10820143	0.35	106	+	WBGene00016458	three prime utr		protein coding gene
I	10820143	10820144	0.25	106	+	WBGene00016458	three prime utr		protein coding gene
I	10820148	10820149	0.07	118	+	WBGene00016458	three prime utr		protein coding gene
I	10820150	10820151	0.06	119	+	WBGene00016458	three prime utr		protein coding gene
I	10820151	10820152	0.2	117	+	WBGene00016458	three prime utr		protein coding gene
I	10820168	10820169	0.16	124	+	WBGene00016458	three prime utr		protein coding gene
I	10820174	10820175	0.25	123	+	WBGene00016458	three prime utr		protein coding gene
I	10820180	10820181	0.61	108	+	WBGene00016458	three prime utr		protein coding gene
I	10820181	10820182	0.35	107	+	WBGene00016458	three prime utr		protein coding gene
I	10820187	10820188	0.22	102	+	WBGene00016458	three prime utr		protein coding gene
I	10820188	10820189	0.21	97	+	WBGene00016458	three prime utr		protein coding gene
I	10820190	10820191	0.32	98	+	WBGene00016458	three prime utr		protein coding gene
I	10820191	10820192	0.3	99	+	WBGene00016458	three prime utr		protein coding gene
I	10820207	10820208	0.47	81	+	WBGene00016458	three prime utr		protein coding gene
I	10820208	10820209	0.15	81	+	WBGene00016458	three prime utr		protein coding gene
I	10820209	10820210	0.15	76	+	WBGene00016458	three prime utr		protein coding gene
I	10820214	10820215	0.86	79	+	WBGene00016458	three prime utr		protein coding gene
I	10820228	10820229	0.7	79	+	WBGene00016458	three prime utr		protein coding gene
I	10820252	10820253	0.09	86	+	WBGene00016458	three prime utr		protein coding gene
I	10820256	10820257	0.09	101	+	WBGene00016458	three prime utr		protein coding gene
I	10820260	10820261	0.43	100	+	WBGene00016458	three prime utr		protein coding gene
I	10820263	10820264	0.32	111	+	WBGene00016458	three prime utr		protein coding gene
I	10820273	10820274	0.14	104	+	WBGene00016458	three prime utr		protein coding gene
I	10820274	10820275	0.13	104	+	WBGene00016458	three prime utr		protein coding gene
I	10820285	10820286	0.43	110	+	WBGene00016458	three prime utr		protein coding gene
I	10820286	10820287	0.35	110	+	WBGene00016458	three prime utr		protein coding gene
I	10820291	10820292	0.61	111	+	WBGene00016458	three prime utr		protein coding gene
I	10820305	10820306	0.26	106	+	WBGene00016458	three prime utr		protein coding gene
I	10820326	10820327	0.53	103	+	WBGene00016458	three prime utr		protein coding gene
I	10820332	10820333	0.19	116	+	WBGene00016458	three prime utr		protein coding gene
I	10820341	10820342	0.09	120	+	WBGene00016458	three prime utr		protein coding gene
I	10820343	10820344	0.06	117	+	WBGene00016458	three prime utr		protein coding gene
I	10820348	10820349	0.71	100	+	WBGene00016458	three prime utr		protein coding gene
I	10820358	10820359	0.41	118	+	WBGene00016458	three prime utr		protein coding gene
I	10820360	10820361	0.42	121	+	WBGene00016458	three prime utr		protein coding gene
I	10820363	10820364	0.29	134	+	WBGene00016458	three prime utr		protein coding gene
I	10820367	10820368	0.11	141	+	WBGene00016458	three prime utr		protein coding gene
I	10820376	10820377	0.17	155	+	WBGene00016458	three prime utr		protein coding gene
I	10820377	10820378	0.28	157	+	WBGene00016458	three prime utr		protein coding gene
I	10820384	10820385	0.15	168	+	WBGene00016458	three prime utr		protein coding gene
I	10820386	10820387	0.09	168	+	WBGene00016458	three prime utr		protein coding gene
I	10820388	10820389	0.14	176	+	WBGene00016458	three prime utr		protein coding gene
I	10820405	10820406	0.16	184	+	WBGene00016458	three prime utr		protein coding gene
I	10820411	10820412	0.42	176	+	WBGene00016458	three prime utr		protein coding gene
I	10820412	10820413	0.25	173	+	WBGene00016458	three prime utr		protein coding gene
I	10820417	10820418	0.84	160	+	WBGene00016458	three prime utr		protein coding gene
I	10820418	10820419	0.68	157	+	WBGene00016458	three prime utr		protein coding gene
I	10820426	10820427	0.2	191	+	WBGene00016458	three prime utr		protein coding gene
I	10820427	10820428	0.66	188	+	WBGene00016458	three prime utr		protein coding gene
I	10820428	10820429	0.19	202	+	WBGene00016458	three prime utr		protein coding gene
I	10820435	10820436	0.1	253	+	WBGene00016458	three prime utr		protein coding gene
I	10820452	10820453	0.16	288	+	WBGene00016458	three prime utr		protein coding gene
I	10820454	10820455	0.09	287	+	WBGene00016458	three prime utr		protein coding gene
I	10820460	10820461	0.13	303	+	WBGene00016458	three prime utr		protein coding gene
I	10820461	10820462	0.27	300	+	WBGene00016458	three prime utr		protein coding gene
I	10820472	10820473	0.18	311	+	WBGene00016458	three prime utr		protein coding gene
I	10820474	10820475	0.48	303	+	WBGene00016458	three prime utr		protein coding gene
I	10820475	10820476	0.87	305	+	WBGene00016458	three prime utr		protein coding gene
I	10820477	10820478	0.15	318	+	WBGene00016458	three prime utr		protein coding gene
I	10820485	10820486	0.78	348	+	WBGene00016458	three prime utr		protein coding gene
I	10820498	10820499	0.44	385	+	WBGene00016458	three prime utr		protein coding gene
I	10820507	10820508	0.49	395	+	WBGene00016458	three prime utr		protein coding gene
I	10820509	10820510	0.15	396	+	WBGene00016458	three prime utr		protein coding gene
I	10820517	10820518	0.1	404	+	WBGene00016458	three prime utr		protein coding gene
I	10820518	10820519	0.16	402	+	WBGene00016458	three prime utr		protein coding gene
I	10820532	10820533	0.07	332	+	WBGene00016458	three prime utr		protein coding gene
I	11579090	11579091	0.9	92	+	WBGene00008857	intron	timm-23	protein coding gene
I	11604327	11604328	0.42	160	-	WBGene00007640	three prime utr	pcmd-1	protein coding gene
I	11604329	11604330	0.18	167	-	WBGene00007640	three prime utr	pcmd-1	protein coding gene
I	11604345	11604346	0.47	146	-	WBGene00007640	three prime utr	pcmd-1	protein coding gene
I	11604346	11604347	0.36	144	-	WBGene00007640	three prime utr	pcmd-1	protein coding gene
I	11604355	11604356	0.26	141	-	WBGene00007640	three prime utr	pcmd-1	protein coding gene
I	11604363	11604364	0.43	125	-	WBGene00007640	three prime utr	pcmd-1	protein coding gene
I	11604442	11604443	0.15	156	-	WBGene00007640	three prime utr	pcmd-1	protein coding gene
I	11604444	11604445	0.09	171	-	WBGene00007640	three prime utr	pcmd-1	protein coding gene
I	11604450	11604451	0.1	301	-	WBGene00007640	three prime utr	pcmd-1	protein coding gene
I	11604451	11604452	0.69	301	-	WBGene00007640	three prime utr	pcmd-1	protein coding gene
I	11604456	11604457	0.88	307	-	WBGene00007640	three prime utr	pcmd-1	protein coding gene
I	11924695	11924696	0.57	431	-	WBGene00006958	three prime utr	wve-1	protein coding gene
I	11924696	11924697	0.33	432	-	WBGene00006958	three prime utr	wve-1	protein coding gene
I	11924697	11924698	0.91	429	-	WBGene00006958	three prime utr	wve-1	protein coding gene
I	11924698	11924699	0.7	429	-	WBGene00006958	three prime utr	wve-1	protein coding gene
I	11924722	11924723	0.81	419	-	WBGene00006958	three prime utr	wve-1	protein coding gene
I	11924723	11924724	0.57	417	-	WBGene00006958	three prime utr	wve-1	protein coding gene
I	11924733	11924734	0.66	402	-	WBGene00006958	three prime utr	wve-1	protein coding gene
I	11924757	11924758	0.36	392	-	WBGene00006958	three prime utr	wve-1	protein coding gene
I	11924765	11924766	0.1	354	-	WBGene00006958	three prime utr	wve-1	protein coding gene
I	11924770	11924771	0.11	342	-	WBGene00006958	three prime utr	wve-1	protein coding gene
I	11924789	11924790	0.27	277	-	WBGene00006958	three prime utr	wve-1	protein coding gene
I	11924790	11924791	0.91	245	-	WBGene00006958	three prime utr	wve-1	protein coding gene
I	11925198	11925199	0.28	221	-	WBGene00006958	three prime utr	wve-1	protein coding gene
I	11925199	11925200	0.21	219	-	WBGene00006958	three prime utr	wve-1	protein coding gene
I	11925200	11925201	0.16	214	-	WBGene00006958	three prime utr	wve-1	protein coding gene
I	11925202	11925203	0.79	218	-	WBGene00006958	three prime utr	wve-1	protein coding gene
I	11925222	11925223	0.16	298	-	WBGene00006958	three prime utr	wve-1	protein coding gene
I	12173821	12173822	0.26	251	-	WBGene00014483	noncoding exon		snRNA gene
I	12207093	12207094	0.7	296	+	intergenic	intergenic region	NA	NA
I	12324823	12324824	0.2	79	-	WBGene00014288	noncoding exon		snRNA gene
I	12748767	12748768	0.1	728	+	WBGene00006700	three prime utr	uba-2	protein coding gene
I	12748768	12748769	0.09	729	+	WBGene00006700	three prime utr	uba-2	protein coding gene
I	12748769	12748770	0.09	726	+	WBGene00006700	three prime utr	uba-2	protein coding gene
I	12748773	12748774	0.75	751	+	WBGene00006700	three prime utr	uba-2	protein coding gene
I	12748774	12748775	0.91	754	+	WBGene00006700	three prime utr	uba-2	protein coding gene
I	12748775	12748776	0.11	775	+	WBGene00006700	three prime utr	uba-2	protein coding gene
I	12748776	12748777	0.09	760	+	WBGene00006700	three prime utr	uba-2	protein coding gene
I	12748787	12748788	0.08	891	+	WBGene00006700	three prime utr	uba-2	protein coding gene
I	12748801	12748802	0.82	875	+	WBGene00006700	three prime utr	uba-2	protein coding gene
I	12748862	12748863	0.71	693	+	WBGene00006700	three prime utr	uba-2	protein coding gene
I	12748875	12748876	0.07	696	+	WBGene00006700	three prime utr	uba-2	protein coding gene
I	12748881	12748882	0.27	707	+	WBGene00006700	three prime utr	uba-2	protein coding gene
I	12748890	12748891	0.27	722	+	WBGene00006700	three prime utr	uba-2	protein coding gene
I	12748891	12748892	0.49	725	+	WBGene00006700	three prime utr	uba-2	protein coding gene
I	12748894	12748895	0.07	735	+	WBGene00006700	three prime utr	uba-2	protein coding gene
I	12748900	12748901	0.38	734	+	WBGene00006700	three prime utr	uba-2	protein coding gene
I	12748913	12748914	0.06	724	+	WBGene00006700	three prime utr	uba-2	protein coding gene
I	12748918	12748919	0.06	653	+	WBGene00006700	three prime utr	uba-2	protein coding gene
I	12749028	12749029	0.51	1035	+	WBGene00006700	three prime utr	uba-2	protein coding gene
I	12749029	12749030	0.71	1046	+	WBGene00006700	three prime utr	uba-2	protein coding gene
I	12749030	12749031	0.37	1071	+	WBGene00006700	three prime utr	uba-2	protein coding gene
I	12749048	12749049	0.25	1272	+	WBGene00006700	three prime utr	uba-2	protein coding gene
I	12749056	12749057	0.1	1412	+	WBGene00006700	three prime utr	uba-2	protein coding gene
I	12749069	12749070	0.51	1468	+	WBGene00006700	three prime utr	uba-2	protein coding gene
I	12749076	12749077	0.11	1626	+	WBGene00006700	three prime utr	uba-2	protein coding gene
I	12749085	12749086	0.65	1722	+	WBGene00006700	three prime utr	uba-2	protein coding gene
I	12749086	12749087	0.11	1752	+	WBGene00006700	three prime utr	uba-2	protein coding gene
I	12749087	12749088	0.1	1731	+	WBGene00006700	three prime utr	uba-2	protein coding gene
I	12749089	12749090	0.45	1728	+	WBGene00006700	three prime utr	uba-2	protein coding gene
I	12749140	12749141	0.72	1470	+	WBGene00006700	three prime utr	uba-2	protein coding gene
I	12749141	12749142	0.16	1472	+	WBGene00006700	three prime utr	uba-2	protein coding gene
I	12749150	12749151	0.11	1359	+	WBGene00006700	three prime utr	uba-2	protein coding gene
I	12749156	12749157	0.11	1157	+	WBGene00006700	three prime utr	uba-2	protein coding gene
I	12749159	12749160	0.08	1136	+	WBGene00006700	three prime utr	uba-2	protein coding gene
I	12810097	12810098	0.32	106	-	WBGene00012476	three prime utr		protein coding gene
I	12810101	12810102	0.21	103	-	WBGene00012476	three prime utr		protein coding gene
I	12810102	12810103	0.33	101	-	WBGene00012476	three prime utr		protein coding gene
I	12810103	12810104	0.19	105	-	WBGene00012476	three prime utr		protein coding gene
I	12810108	12810109	0.47	102	-	WBGene00012476	three prime utr		protein coding gene
I	12810114	12810115	0.11	119	-	WBGene00012476	three prime utr		protein coding gene
I	12810126	12810127	0.14	114	-	WBGene00012476	three prime utr		protein coding gene
I	12810127	12810128	0.28	117	-	WBGene00012476	three prime utr		protein coding gene
I	12810134	12810135	0.12	123	-	WBGene00012476	three prime utr		protein coding gene
I	12917636	12917637	0.46	89	+	WBGene00001433	CDS	fkb-8	protein coding gene
I	13360261	13360262	0.11	159	-	WBGene00012735	three prime utr	sptf-3	protein coding gene
I	13360276	13360277	0.18	133	-	WBGene00012735	three prime utr	sptf-3	protein coding gene
I	13360279	13360280	0.86	136	-	WBGene00012735	three prime utr	sptf-3	protein coding gene
I	13360282	13360283	0.15	137	-	WBGene00012735	three prime utr	sptf-3	protein coding gene
I	13360283	13360284	0.24	134	-	WBGene00012735	three prime utr	sptf-3	protein coding gene
I	13360286	13360287	0.15	133	-	WBGene00012735	three prime utr	sptf-3	protein coding gene
I	13360291	13360292	0.08	118	-	WBGene00012735	three prime utr	sptf-3	protein coding gene
I	13360293	13360294	0.29	116	-	WBGene00012735	three prime utr	sptf-3	protein coding gene
I	13360307	13360308	0.92	104	-	WBGene00012735	three prime utr	sptf-3	protein coding gene
I	13360311	13360312	0.27	100	-	WBGene00012735	three prime utr	sptf-3	protein coding gene
I	13360315	13360316	0.19	84	-	WBGene00012735	three prime utr	sptf-3	protein coding gene
I	13360316	13360317	0.88	84	-	WBGene00012735	three prime utr	sptf-3	protein coding gene
I	13360324	13360325	0.61	72	-	WBGene00012735	three prime utr	sptf-3	protein coding gene
I	13360327	13360328	0.21	72	-	WBGene00012735	three prime utr	sptf-3	protein coding gene
I	13360391	13360392	0.47	78	-	WBGene00012735	three prime utr	sptf-3	protein coding gene
I	13360392	13360393	0.73	78	-	WBGene00012735	three prime utr	sptf-3	protein coding gene
I	13360395	13360396	0.51	79	-	WBGene00012735	three prime utr	sptf-3	protein coding gene
I	13360399	13360400	0.33	83	-	WBGene00012735	three prime utr	sptf-3	protein coding gene
I	13360408	13360409	0.21	86	-	WBGene00012735	three prime utr	sptf-3	protein coding gene
I	13360409	13360410	0.23	86	-	WBGene00012735	three prime utr	sptf-3	protein coding gene
I	13360410	13360411	0.29	87	-	WBGene00012735	three prime utr	sptf-3	protein coding gene
I	13360420	13360421	0.13	152	-	WBGene00012735	three prime utr	sptf-3	protein coding gene
I	13360421	13360422	0.17	155	-	WBGene00012735	three prime utr	sptf-3	protein coding gene
I	13360426	13360427	0.16	212	-	WBGene00012735	three prime utr	sptf-3	protein coding gene
I	13360430	13360431	0.36	211	-	WBGene00012735	three prime utr	sptf-3	protein coding gene
I	13360436	13360437	0.5	212	-	WBGene00012735	three prime utr	sptf-3	protein coding gene
I	13360437	13360438	0.12	211	-	WBGene00012735	three prime utr	sptf-3	protein coding gene
I	13471307	13471308	0.16	85	-	WBGene00013020	three prime utr		protein coding gene
I	13771817	13771818	0.2	229	+	intergenic	intergenic region	NA	NA
I	13771823	13771824	0.07	208	+	intergenic	intergenic region	NA	NA
I	13771824	13771825	0.22	210	+	intergenic	intergenic region	NA	NA
I	13771836	13771837	0.58	217	+	intergenic	intergenic region	NA	NA
I	13771840	13771841	0.34	219	+	intergenic	intergenic region	NA	NA
I	13771841	13771842	0.47	219	+	intergenic	intergenic region	NA	NA
I	13771861	13771862	0.44	159	+	intergenic	intergenic region	NA	NA
I	13771862	13771863	0.08	160	+	intergenic	intergenic region	NA	NA
I	13771868	13771869	0.51	120	+	intergenic	intergenic region	NA	NA
I	13771869	13771870	0.46	116	+	intergenic	intergenic region	NA	NA
I	13771874	13771875	0.36	100	+	intergenic	intergenic region	NA	NA
I	13771875	13771876	0.11	99	+	intergenic	intergenic region	NA	NA
I	13854632	13854633	0.79	105	+	intergenic	intergenic region	NA	NA
I	13933543	13933544	0.15	87	+	intergenic	intergenic region	NA	NA
I	14361179	14361180	0.62	629	+	WBGene00013668	CDS	slc-30A5	protein coding gene
I	14400335	14400336	0.49	133	-	intergenic	intergenic region	NA	NA
I	14400347	14400348	0.46	141	-	intergenic	intergenic region	NA	NA
I	14400348	14400349	0.84	141	-	intergenic	intergenic region	NA	NA
I	14400362	14400363	0.22	141	-	intergenic	intergenic region	NA	NA
I	14400369	14400370	0.73	137	-	intergenic	intergenic region	NA	NA
I	14400370	14400371	0.79	138	-	intergenic	intergenic region	NA	NA
I	14400371	14400372	0.34	136	-	intergenic	intergenic region	NA	NA
I	14400374	14400375	0.75	141	-	intergenic	intergenic region	NA	NA
I	14400375	14400376	0.35	145	-	intergenic	intergenic region	NA	NA
I	14400396	14400397	0.15	128	-	intergenic	intergenic region	NA	NA
I	14400398	14400399	0.78	127	-	intergenic	intergenic region	NA	NA
I	14400414	14400415	0.1	114	-	intergenic	intergenic region	NA	NA
I	14400419	14400420	0.18	111	-	intergenic	intergenic region	NA	NA
I	14400420	14400421	0.15	108	-	intergenic	intergenic region	NA	NA
I	14400450	14400451	0.76	71	-	intergenic	intergenic region	NA	NA
I	14400603	14400604	0.7	202	-	intergenic	intergenic region	NA	NA
I	14400606	14400607	0.26	204	-	intergenic	intergenic region	NA	NA
I	14400610	14400611	0.6	204	-	intergenic	intergenic region	NA	NA
I	14400611	14400612	0.43	204	-	intergenic	intergenic region	NA	NA
I	14400612	14400613	0.57	204	-	intergenic	intergenic region	NA	NA
I	14400613	14400614	0.78	204	-	intergenic	intergenic region	NA	NA
I	14400618	14400619	0.11	207	-	intergenic	intergenic region	NA	NA
I	14400629	14400630	0.14	209	-	intergenic	intergenic region	NA	NA
I	14400630	14400631	0.29	208	-	intergenic	intergenic region	NA	NA
I	15052422	15052423	0.93	540	-	intergenic	intergenic region	NA	NA
II	219936	219937	0.1	283	-	WBGene00018586	intron	ubxn-3	protein coding gene
II	1123265	1123266	0.64	162	-	intergenic	intergenic region	NA	NA
II	1861319	1861320	0.07	157	-	WBGene00194998	five prime utr		protein coding gene
II	2242759	2242760	0.09	120	+	WBGene00018782	three prime utr	cct-3	protein coding gene
II	2285306	2285307	0.13	123	-	intergenic	intergenic region	NA	NA
II	2285563	2285564	0.14	249	-	intergenic	intergenic region	NA	NA
II	2465448	2465449	0.09	513	-	WBGene00006647	CDS	tsr-1	protein coding gene
II	2570780	2570781	0.14	92	+	WBGene00017280	intron	usp-39	protein coding gene
II	3210769	3210770	0.11	96	+	WBGene00022568	five prime utr		protein coding gene
II	3210769	3210770	0.11	96	+	WBGene00022569	three prime utr		protein coding gene
II	3210841	3210842	0.1	88	+	WBGene00022568	five prime utr		protein coding gene
II	3210841	3210842	0.1	88	+	WBGene00022569	three prime utr		protein coding gene
II	3210909	3210910	0.13	94	+	WBGene00022568	five prime utr		protein coding gene
II	3210909	3210910	0.13	94	+	WBGene00022569	three prime utr		protein coding gene
II	3211099	3211100	0.31	77	+	WBGene00022568	five prime utr		protein coding gene
II	3211099	3211100	0.31	77	+	WBGene00022569	three prime utr		protein coding gene
II	3211121	3211122	0.22	114	+	WBGene00022568	five prime utr		protein coding gene
II	3211121	3211122	0.22	114	+	WBGene00022569	three prime utr		protein coding gene
II	3211122	3211123	0.23	116	+	WBGene00022568	five prime utr		protein coding gene
II	3211122	3211123	0.23	116	+	WBGene00022569	three prime utr		protein coding gene
II	3211150	3211151	0.13	110	+	WBGene00022568	five prime utr		protein coding gene
II	3211150	3211151	0.13	110	+	WBGene00022569	three prime utr		protein coding gene
II	3211158	3211159	0.79	107	+	WBGene00022568	five prime utr		protein coding gene
II	3211158	3211159	0.79	107	+	WBGene00022569	three prime utr		protein coding gene
II	3211159	3211160	0.42	108	+	WBGene00022568	five prime utr		protein coding gene
II	3211159	3211160	0.42	108	+	WBGene00022569	three prime utr		protein coding gene
II	3211178	3211179	0.16	152	+	WBGene00022568	five prime utr		protein coding gene
II	3211178	3211179	0.16	152	+	WBGene00022569	three prime utr		protein coding gene
II	3211188	3211189	0.42	158	+	WBGene00022568	five prime utr		protein coding gene
II	3211188	3211189	0.42	158	+	WBGene00022569	three prime utr		protein coding gene
II	3211189	3211190	0.22	159	+	WBGene00022568	five prime utr		protein coding gene
II	3211189	3211190	0.22	159	+	WBGene00022569	three prime utr		protein coding gene
II	3211201	3211202	0.45	162	+	WBGene00022568	five prime utr		protein coding gene
II	3211201	3211202	0.45	162	+	WBGene00022569	three prime utr		protein coding gene
II	3211206	3211207	0.18	152	+	WBGene00022568	five prime utr		protein coding gene
II	3211206	3211207	0.18	152	+	WBGene00022569	three prime utr		protein coding gene
II	3211212	3211213	0.11	151	+	WBGene00022568	five prime utr		protein coding gene
II	3211212	3211213	0.11	151	+	WBGene00022569	three prime utr		protein coding gene
II	3211238	3211239	0.07	140	+	WBGene00022568	five prime utr		protein coding gene
II	3211238	3211239	0.07	140	+	WBGene00022569	three prime utr		protein coding gene
II	3211239	3211240	0.18	137	+	WBGene00022568	five prime utr		protein coding gene
II	3211239	3211240	0.18	137	+	WBGene00022569	three prime utr		protein coding gene
II	3351060	3351061	0.3	131	+	WBGene00017452	intron	bath-29	protein coding gene
II	3360203	3360204	0.93	218	+	WBGene00017450	five prime utr	bath-27	protein coding gene
II	3796825	3796826	0.34	266	+	WBGene00021171	CDS		protein coding gene
II	3796861	3796862	0.06	261	+	WBGene00021171	CDS		protein coding gene
II	3808179	3808180	0.95	234	-	intergenic	intergenic region	NA	NA
II	4324054	4324055	0.15	96	+	WBGene00019221	three prime utr		protein coding gene
II	4753747	4753748	0.96	100	+	WBGene00016163	intron		protein coding gene
II	4903798	4903799	0.97	383	-	intergenic	intergenic region	NA	NA
II	5083443	5083444	0.09	379	-	intergenic	intergenic region	NA	NA
II	5372073	5372074	0.12	113	-	WBGene00000094	three prime utr	agt-2	protein coding gene
II	5372086	5372087	0.17	118	-	WBGene00000094	three prime utr	agt-2	protein coding gene
II	5372099	5372100	0.09	129	-	WBGene00000094	three prime utr	agt-2	protein coding gene
II	5513762	5513763	0.43	122	-	WBGene00022673	five prime utr		protein coding gene
II	5629717	5629718	0.17	188	-	WBGene00019122	five prime utr		protein coding gene
II	5873620	5873621	0.94	175	-	intergenic	intergenic region	NA	NA
II	6187755	6187756	0.37	114	-	WBGene00018252	noncoding exon		ncRNA gene
II	6913369	6913370	0.95	235	-	intergenic	intergenic region	NA	NA
II	7049913	7049914	0.35	136	-	WBGene00022855	intron	tcer-1	protein coding gene
II	7123729	7123730	0.09	468	+	WBGene00017344	CDS		protein coding gene
II	7123750	7123751	0.12	523	+	WBGene00017344	CDS		protein coding gene
II	7123997	7123998	0.6	374	+	WBGene00017344	CDS		protein coding gene
II	7152644	7152645	0.56	349	+	WBGene00016173	five prime utr	fust-1	protein coding gene
II	7356428	7356429	0.97	379	-	intergenic	intergenic region	NA	NA
II	7391019	7391020	0.09	84	-	intergenic	intergenic region	NA	NA
II	7391028	7391029	0.2	86	-	intergenic	intergenic region	NA	NA
II	7391029	7391030	0.31	91	-	intergenic	intergenic region	NA	NA
II	7391043	7391044	0.13	103	-	intergenic	intergenic region	NA	NA
II	7391045	7391046	0.15	103	-	intergenic	intergenic region	NA	NA
II	7391059	7391060	0.58	109	-	intergenic	intergenic region	NA	NA
II	7391064	7391065	0.95	111	-	intergenic	intergenic region	NA	NA
II	7391098	7391099	0.12	122	-	intergenic	intergenic region	NA	NA
II	7391118	7391119	0.11	115	-	intergenic	intergenic region	NA	NA
II	7391125	7391126	0.31	123	-	intergenic	intergenic region	NA	NA
II	7391129	7391130	0.2	129	-	intergenic	intergenic region	NA	NA
II	7391131	7391132	0.14	124	-	intergenic	intergenic region	NA	NA
II	7391134	7391135	0.28	124	-	intergenic	intergenic region	NA	NA
II	7391135	7391136	0.15	123	-	intergenic	intergenic region	NA	NA
II	7391151	7391152	0.28	128	-	intergenic	intergenic region	NA	NA
II	7391200	7391201	0.39	88	-	intergenic	intergenic region	NA	NA
II	7391201	7391202	0.94	94	-	intergenic	intergenic region	NA	NA
II	7391202	7391203	0.82	88	-	intergenic	intergenic region	NA	NA
II	7391203	7391204	0.58	94	-	intergenic	intergenic region	NA	NA
II	7391204	7391205	0.29	93	-	intergenic	intergenic region	NA	NA
II	7391213	7391214	0.19	85	-	intergenic	intergenic region	NA	NA
II	7391214	7391215	0.35	76	-	intergenic	intergenic region	NA	NA
II	7391228	7391229	0.25	95	-	intergenic	intergenic region	NA	NA
II	7391232	7391233	0.22	93	-	intergenic	intergenic region	NA	NA
II	7391242	7391243	0.09	93	-	intergenic	intergenic region	NA	NA
II	7391247	7391248	0.47	94	-	intergenic	intergenic region	NA	NA
II	7391248	7391249	0.65	93	-	intergenic	intergenic region	NA	NA
II	7391259	7391260	0.07	93	-	intergenic	intergenic region	NA	NA
II	7391260	7391261	0.12	91	-	intergenic	intergenic region	NA	NA
II	7662294	7662295	0.2	89	-	WBGene00017547	intron	alfa-1	protein coding gene
II	7682614	7682615	0.09	2512	+	WBGene00003012	CDS	lin-26	protein coding gene
II	8068048	8068049	0.09	98	-	WBGene00011511	three prime utr	gpcp-2	protein coding gene
II	8068064	8068065	0.12	122	-	WBGene00011511	three prime utr	gpcp-2	protein coding gene
II	8068065	8068066	0.1	121	-	WBGene00011511	three prime utr	gpcp-2	protein coding gene
II	8068075	8068076	0.06	122	-	WBGene00011511	three prime utr	gpcp-2	protein coding gene
II	8283210	8283211	0.97	1116	-	intergenic	intergenic region	NA	NA
II	8578045	8578046	0.23	558	+	intergenic	intergenic region	NA	NA
II	9054968	9054969	0.67	404	+	intergenic	intergenic region	NA	NA
II	9109794	9109795	0.96	151	+	WBGene00012002	intron		protein coding gene
II	9177154	9177155	0.97	278	-	intergenic	intergenic region	NA	NA
II	9352737	9352738	0.9	131	-	intergenic	intergenic region	NA	NA
II	9524170	9524171	0.98	1161	+	intergenic	intergenic region	NA	NA
II	9746074	9746075	0.95	177	-	WBGene00013143	five prime utr		protein coding gene
II	10101668	10101669	0.94	174	+	WBGene00014165	intron	puf-12	protein coding gene
II	10171287	10171288	0.07	3111	+	WBGene00001686	CDS	gpd-4	protein coding gene
II	10247241	10247242	0.92	123	-	WBGene00011333	intron	nrde-2	protein coding gene
II	10788015	10788016	0.11	424	-	intergenic	intergenic region	NA	NA
II	10788032	10788033	0.15	418	-	intergenic	intergenic region	NA	NA
II	10788033	10788034	0.11	416	-	intergenic	intergenic region	NA	NA
II	10788055	10788056	0.11	326	-	intergenic	intergenic region	NA	NA
II	10788203	10788204	0.2	119	-	WBGene00011067	three prime utr	vps-11	protein coding gene
II	10788205	10788206	0.8	126	-	WBGene00011067	three prime utr	vps-11	protein coding gene
II	10788253	10788254	0.26	483	-	WBGene00011067	three prime utr	vps-11	protein coding gene
II	10788261	10788262	0.22	494	-	WBGene00011067	three prime utr	vps-11	protein coding gene
II	10788265	10788266	0.16	496	-	WBGene00011067	three prime utr	vps-11	protein coding gene
II	10788266	10788267	0.16	496	-	WBGene00011067	three prime utr	vps-11	protein coding gene
II	10843974	10843975	0.11	448	-	intergenic	intergenic region	NA	NA
II	10844007	10844008	0.15	458	-	intergenic	intergenic region	NA	NA
II	10844008	10844009	0.15	457	-	intergenic	intergenic region	NA	NA
II	10844034	10844035	0.2	374	-	intergenic	intergenic region	NA	NA
II	10844178	10844179	0.34	111	-	intergenic	intergenic region	NA	NA
II	10844186	10844187	0.36	117	-	intergenic	intergenic region	NA	NA
II	10844202	10844203	0.41	148	-	intergenic	intergenic region	NA	NA
II	10844203	10844204	0.19	153	-	intergenic	intergenic region	NA	NA
II	10844210	10844211	0.25	168	-	intergenic	intergenic region	NA	NA
II	10844223	10844224	0.78	166	-	intergenic	intergenic region	NA	NA
II	11027620	11027621	0.16	3107	+	WBGene00002957	CDS	let-858	protein coding gene
II	11027629	11027630	0.19	3178	+	WBGene00002957	CDS	let-858	protein coding gene
II	11027638	11027639	0.27	3354	+	WBGene00002957	CDS	let-858	protein coding gene
II	11211494	11211495	0.12	310	+	WBGene00011522	CDS	srap-1	protein coding gene
II	11211500	11211501	0.17	309	+	WBGene00011522	CDS	srap-1	protein coding gene
II	11211521	11211522	0.21	363	+	WBGene00011522	CDS	srap-1	protein coding gene
II	11211892	11211893	0.42	709	+	WBGene00011522	CDS	srap-1	protein coding gene
II	11212632	11212633	0.15	240	+	WBGene00011522	CDS	srap-1	protein coding gene
II	11300978	11300979	0.06	570	+	WBGene00008166	three prime utr	saps-1	protein coding gene
II	11347819	11347820	0.13	495	-	WBGene00007193	five prime utr		protein coding gene
II	11653120	11653121	0.9	751	+	intergenic	intergenic region	NA	NA
II	11694295	11694296	0.95	165	-	WBGene00006617	intron	tars-1	protein coding gene
II	11967378	11967379	0.92	129	-	WBGene00012221	intron		protein coding gene
II	11976376	11976377	0.81	135	-	WBGene00012472	intron		protein coding gene
II	11976376	11976377	0.81	135	-	WBGene00012472	three prime utr		protein coding gene
II	11976381	11976382	0.09	147	-	WBGene00012472	intron		protein coding gene
II	11976381	11976382	0.09	147	-	WBGene00012472	three prime utr		protein coding gene
II	11976382	11976383	0.12	147	-	WBGene00012472	three prime utr		protein coding gene
II	11976382	11976383	0.12	147	-	WBGene00012472	intron		protein coding gene
II	11976387	11976388	0.27	132	-	WBGene00012472	intron		protein coding gene
II	11976387	11976388	0.27	132	-	WBGene00012472	three prime utr		protein coding gene
II	11976422	11976423	0.29	112	-	WBGene00012472	intron		protein coding gene
II	11976422	11976423	0.29	112	-	WBGene00012472	three prime utr		protein coding gene
II	11976436	11976437	0.77	94	-	WBGene00012472	intron		protein coding gene
II	11976436	11976437	0.77	94	-	WBGene00012472	three prime utr		protein coding gene
II	11976437	11976438	0.7	93	-	WBGene00012472	three prime utr		protein coding gene
II	11976437	11976438	0.7	93	-	WBGene00012472	intron		protein coding gene
II	11976440	11976441	0.34	94	-	WBGene00012472	three prime utr		protein coding gene
II	11976440	11976441	0.34	94	-	WBGene00012472	intron		protein coding gene
II	11976656	11976657	0.73	104	-	WBGene00012472	intron		protein coding gene
II	11976656	11976657	0.73	104	-	WBGene00012472	three prime utr		protein coding gene
II	11976663	11976664	0.37	106	-	WBGene00012472	intron		protein coding gene
II	11976663	11976664	0.37	106	-	WBGene00012472	three prime utr		protein coding gene
II	11976677	11976678	0.16	115	-	WBGene00012472	three prime utr		protein coding gene
II	11976677	11976678	0.16	115	-	WBGene00012472	intron		protein coding gene
II	11976678	11976679	0.08	114	-	WBGene00012472	three prime utr		protein coding gene
II	11976678	11976679	0.08	114	-	WBGene00012472	intron		protein coding gene
II	11976686	11976687	0.32	110	-	WBGene00012472	intron		protein coding gene
II	11976686	11976687	0.32	110	-	WBGene00012472	three prime utr		protein coding gene
II	12606672	12606673	0.99	1026	+	WBGene00012585	CDS	lips-15	protein coding gene
II	12630067	12630068	0.98	232	+	WBGene00044034	intron		protein coding gene
II	12672957	12672958	0.08	232	-	WBGene00012600	three prime utr		protein coding gene
II	12672966	12672967	0.17	205	-	WBGene00012600	three prime utr		protein coding gene
II	12672967	12672968	0.45	200	-	WBGene00012600	three prime utr		protein coding gene
II	12672973	12672974	0.14	151	-	WBGene00012600	three prime utr		protein coding gene
II	12672974	12672975	0.13	151	-	WBGene00012600	three prime utr		protein coding gene
II	12672975	12672976	0.26	147	-	WBGene00012600	three prime utr		protein coding gene
II	12672978	12672979	0.77	121	-	WBGene00012600	three prime utr		protein coding gene
II	12796646	12796647	0.9	88	-	intergenic	intergenic region	NA	NA
II	12796647	12796648	0.59	87	-	intergenic	intergenic region	NA	NA
II	12796681	12796682	0.25	95	-	intergenic	intergenic region	NA	NA
II	12796694	12796695	0.67	87	-	intergenic	intergenic region	NA	NA
II	12796704	12796705	0.13	90	-	intergenic	intergenic region	NA	NA
II	12797039	12797040	0.1	72	-	intergenic	intergenic region	NA	NA
II	12797040	12797041	0.24	71	-	intergenic	intergenic region	NA	NA
II	12797043	12797044	0.3	75	-	intergenic	intergenic region	NA	NA
II	12798630	12798631	0.14	96	-	intergenic	intergenic region	NA	NA
II	12798631	12798632	0.15	97	-	intergenic	intergenic region	NA	NA
II	12798633	12798634	0.22	98	-	intergenic	intergenic region	NA	NA
II	12798641	12798642	0.29	95	-	intergenic	intergenic region	NA	NA
II	12798643	12798644	0.18	96	-	intergenic	intergenic region	NA	NA
II	12798645	12798646	0.66	92	-	intergenic	intergenic region	NA	NA
II	12798646	12798647	0.31	94	-	intergenic	intergenic region	NA	NA
II	13237913	13237914	0.91	165	-	intergenic	intergenic region	NA	NA
II	13388909	13388910	0.14	104	+	intergenic	intergenic region	NA	NA
II	13485906	13485907	0.15	148	-	intergenic	intergenic region	NA	NA
II	13485920	13485921	0.23	140	-	intergenic	intergenic region	NA	NA
II	13485937	13485938	0.13	170	-	intergenic	intergenic region	NA	NA
II	13485939	13485940	0.84	172	-	intergenic	intergenic region	NA	NA
II	13485940	13485941	0.09	167	-	intergenic	intergenic region	NA	NA
II	13485941	13485942	0.11	182	-	intergenic	intergenic region	NA	NA
II	13485947	13485948	0.36	186	-	intergenic	intergenic region	NA	NA
II	13485948	13485949	0.14	191	-	intergenic	intergenic region	NA	NA
II	13485949	13485950	0.57	181	-	intergenic	intergenic region	NA	NA
II	13485950	13485951	0.54	182	-	intergenic	intergenic region	NA	NA
II	13485951	13485952	0.15	182	-	intergenic	intergenic region	NA	NA
II	13485955	13485956	0.81	194	-	intergenic	intergenic region	NA	NA
II	13485958	13485959	0.22	211	-	intergenic	intergenic region	NA	NA
II	13485980	13485981	0.15	213	-	intergenic	intergenic region	NA	NA
II	13485985	13485986	0.1	208	-	intergenic	intergenic region	NA	NA
II	13485988	13485989	0.07	211	-	intergenic	intergenic region	NA	NA
II	13486009	13486010	0.11	261	-	intergenic	intergenic region	NA	NA
II	13486010	13486011	0.29	256	-	intergenic	intergenic region	NA	NA
II	13486016	13486017	0.08	264	-	intergenic	intergenic region	NA	NA
II	13486020	13486021	0.32	254	-	intergenic	intergenic region	NA	NA
II	13486025	13486026	0.11	256	-	intergenic	intergenic region	NA	NA
II	13486026	13486027	0.32	257	-	intergenic	intergenic region	NA	NA
II	13486033	13486034	0.2	222	-	intergenic	intergenic region	NA	NA
II	13486034	13486035	0.48	222	-	intergenic	intergenic region	NA	NA
II	13486035	13486036	0.26	222	-	intergenic	intergenic region	NA	NA
II	13486046	13486047	0.32	218	-	intergenic	intergenic region	NA	NA
II	13486052	13486053	0.17	210	-	intergenic	intergenic region	NA	NA
II	13486053	13486054	0.38	206	-	intergenic	intergenic region	NA	NA
II	13486054	13486055	0.08	213	-	intergenic	intergenic region	NA	NA
II	13486055	13486056	0.14	209	-	intergenic	intergenic region	NA	NA
II	13486378	13486379	0.15	121	-	intergenic	intergenic region	NA	NA
II	13486380	13486381	0.21	128	-	intergenic	intergenic region	NA	NA
II	13486387	13486388	0.51	129	-	intergenic	intergenic region	NA	NA
II	13486388	13486389	0.21	132	-	intergenic	intergenic region	NA	NA
II	13486393	13486394	0.17	131	-	intergenic	intergenic region	NA	NA
II	13486394	13486395	0.18	131	-	intergenic	intergenic region	NA	NA
II	13486399	13486400	0.48	137	-	intergenic	intergenic region	NA	NA
II	13486405	13486406	0.12	139	-	intergenic	intergenic region	NA	NA
II	13486416	13486417	0.21	123	-	intergenic	intergenic region	NA	NA
II	13486424	13486425	0.11	118	-	intergenic	intergenic region	NA	NA
II	13486425	13486426	0.48	119	-	intergenic	intergenic region	NA	NA
II	13486426	13486427	0.66	116	-	intergenic	intergenic region	NA	NA
II	13486431	13486432	0.5	119	-	intergenic	intergenic region	NA	NA
II	13486436	13486437	0.38	129	-	intergenic	intergenic region	NA	NA
II	13486454	13486455	0.33	148	-	intergenic	intergenic region	NA	NA
II	13486455	13486456	0.09	150	-	intergenic	intergenic region	NA	NA
II	13486500	13486501	0.28	117	-	intergenic	intergenic region	NA	NA
II	13486511	13486512	0.31	153	-	intergenic	intergenic region	NA	NA
II	13486542	13486543	0.16	140	-	intergenic	intergenic region	NA	NA
II	13486545	13486546	0.54	136	-	intergenic	intergenic region	NA	NA
II	13486551	13486552	0.75	131	-	intergenic	intergenic region	NA	NA
II	13486552	13486553	0.89	130	-	intergenic	intergenic region	NA	NA
II	13486674	13486675	0.87	246	-	intergenic	intergenic region	NA	NA
II	13486675	13486676	0.31	248	-	intergenic	intergenic region	NA	NA
II	13486677	13486678	0.7	250	-	intergenic	intergenic region	NA	NA
II	13486684	13486685	0.1	242	-	intergenic	intergenic region	NA	NA
II	13486715	13486716	0.73	170	-	intergenic	intergenic region	NA	NA
II	13486717	13486718	0.87	170	-	intergenic	intergenic region	NA	NA
II	13486721	13486722	0.92	168	-	intergenic	intergenic region	NA	NA
II	13486722	13486723	0.61	171	-	intergenic	intergenic region	NA	NA
II	13486726	13486727	0.93	168	-	intergenic	intergenic region	NA	NA
II	13486738	13486739	0.27	152	-	intergenic	intergenic region	NA	NA
II	13486742	13486743	0.18	126	-	intergenic	intergenic region	NA	NA
II	13486745	13486746	0.39	108	-	intergenic	intergenic region	NA	NA
II	13486746	13486747	0.19	104	-	intergenic	intergenic region	NA	NA
II	13486747	13486748	0.25	106	-	intergenic	intergenic region	NA	NA
II	13486757	13486758	0.22	101	-	intergenic	intergenic region	NA	NA
II	13486768	13486769	0.3	95	-	intergenic	intergenic region	NA	NA
II	13486772	13486773	0.09	89	-	intergenic	intergenic region	NA	NA
II	13486773	13486774	0.24	89	-	intergenic	intergenic region	NA	NA
II	13486774	13486775	0.09	91	-	intergenic	intergenic region	NA	NA
II	13486778	13486779	0.25	83	-	intergenic	intergenic region	NA	NA
II	13486779	13486780	0.24	85	-	intergenic	intergenic region	NA	NA
II	13486782	13486783	0.63	93	-	intergenic	intergenic region	NA	NA
II	13486788	13486789	0.23	99	-	intergenic	intergenic region	NA	NA
II	13486795	13486796	0.82	104	-	intergenic	intergenic region	NA	NA
II	13486801	13486802	0.63	104	-	intergenic	intergenic region	NA	NA
II	13486802	13486803	0.18	103	-	intergenic	intergenic region	NA	NA
II	13486803	13486804	0.1	103	-	intergenic	intergenic region	NA	NA
II	13486805	13486806	0.6	103	-	intergenic	intergenic region	NA	NA
II	13486806	13486807	0.46	104	-	intergenic	intergenic region	NA	NA
II	13486815	13486816	0.97	117	-	intergenic	intergenic region	NA	NA
II	13486822	13486823	0.14	124	-	intergenic	intergenic region	NA	NA
II	13486842	13486843	0.21	118	-	intergenic	intergenic region	NA	NA
II	13486844	13486845	0.09	119	-	intergenic	intergenic region	NA	NA
II	13486846	13486847	0.71	105	-	intergenic	intergenic region	NA	NA
II	13486847	13486848	0.37	107	-	intergenic	intergenic region	NA	NA
II	13486865	13486866	0.31	113	-	intergenic	intergenic region	NA	NA
II	13487223	13487224	0.16	75	-	intergenic	intergenic region	NA	NA
II	13487228	13487229	0.78	73	-	intergenic	intergenic region	NA	NA
II	13487229	13487230	0.72	72	-	intergenic	intergenic region	NA	NA
II	13487232	13487233	0.96	75	-	intergenic	intergenic region	NA	NA
II	13487233	13487234	0.65	76	-	intergenic	intergenic region	NA	NA
II	13487239	13487240	0.63	105	-	intergenic	intergenic region	NA	NA
II	13487243	13487244	0.2	111	-	WBGene00000113	three prime utr	alh-7	protein coding gene
II	13487244	13487245	0.49	111	-	WBGene00000113	three prime utr	alh-7	protein coding gene
II	13487245	13487246	0.78	113	-	WBGene00000113	three prime utr	alh-7	protein coding gene
II	13487252	13487253	0.45	180	-	WBGene00000113	three prime utr	alh-7	protein coding gene
II	13487264	13487265	0.11	196	-	WBGene00000113	three prime utr	alh-7	protein coding gene
II	13487265	13487266	0.24	191	-	WBGene00000113	three prime utr	alh-7	protein coding gene
II	13487268	13487269	0.53	184	-	WBGene00000113	three prime utr	alh-7	protein coding gene
II	13487269	13487270	0.77	185	-	WBGene00000113	three prime utr	alh-7	protein coding gene
II	13487281	13487282	0.21	209	-	WBGene00000113	three prime utr	alh-7	protein coding gene
II	13487302	13487303	0.2	272	-	WBGene00000113	three prime utr	alh-7	protein coding gene
II	13487356	13487357	0.28	472	-	WBGene00000113	three prime utr	alh-7	protein coding gene
II	13487362	13487363	0.49	461	-	WBGene00000113	three prime utr	alh-7	protein coding gene
II	13487363	13487364	0.48	460	-	WBGene00000113	three prime utr	alh-7	protein coding gene
II	13487372	13487373	0.11	468	-	WBGene00000113	three prime utr	alh-7	protein coding gene
II	13487385	13487386	0.47	540	-	WBGene00000113	three prime utr	alh-7	protein coding gene
II	13487401	13487402	0.28	534	-	WBGene00000113	three prime utr	alh-7	protein coding gene
II	13598618	13598619	0.97	258	+	intergenic	intergenic region	NA	NA
II	13758404	13758405	0.88	110	+	intergenic	intergenic region	NA	NA
II	14065919	14065920	0.18	3285	+	WBGene00002275	three prime utr	lem-2	protein coding gene
II	14065925	14065926	0.31	3227	+	WBGene00002275	three prime utr	lem-2	protein coding gene
II	14065961	14065962	0.1	1221	+	WBGene00002275	three prime utr	lem-2	protein coding gene
II	14065963	14065964	0.13	1229	+	WBGene00002275	three prime utr	lem-2	protein coding gene
II	14065967	14065968	0.23	1114	+	WBGene00002275	three prime utr	lem-2	protein coding gene
II	14065974	14065975	0.1	723	+	WBGene00002275	three prime utr	lem-2	protein coding gene
II	14065999	14066000	0.24	763	+	WBGene00002275	three prime utr	lem-2	protein coding gene
II	14066000	14066001	0.17	760	+	WBGene00002275	three prime utr	lem-2	protein coding gene
II	14066039	14066040	0.16	1112	+	WBGene00002275	three prime utr	lem-2	protein coding gene
II	14066040	14066041	0.42	1117	+	WBGene00002275	three prime utr	lem-2	protein coding gene
II	14066041	14066042	0.22	1126	+	WBGene00002275	three prime utr	lem-2	protein coding gene
II	14066042	14066043	0.13	1117	+	WBGene00002275	three prime utr	lem-2	protein coding gene
II	14066046	14066047	0.9	1132	+	WBGene00002275	three prime utr	lem-2	protein coding gene
II	14066047	14066048	0.07	1182	+	WBGene00002275	three prime utr	lem-2	protein coding gene
II	14066049	14066050	0.12	1184	+	WBGene00002275	three prime utr	lem-2	protein coding gene
II	14066050	14066051	0.25	1179	+	WBGene00002275	three prime utr	lem-2	protein coding gene
II	14066051	14066052	0.27	1201	+	WBGene00002275	three prime utr	lem-2	protein coding gene
II	14066056	14066057	0.14	1351	+	WBGene00002275	three prime utr	lem-2	protein coding gene
II	14066063	14066064	0.87	1374	+	WBGene00002275	three prime utr	lem-2	protein coding gene
II	14066074	14066075	0.47	1480	+	WBGene00002275	three prime utr	lem-2	protein coding gene
II	14066079	14066080	0.26	1470	+	WBGene00002275	three prime utr	lem-2	protein coding gene
II	14066083	14066084	0.18	1477	+	WBGene00002275	three prime utr	lem-2	protein coding gene
II	14066089	14066090	0.34	1502	+	WBGene00002275	three prime utr	lem-2	protein coding gene
II	14066090	14066091	0.11	1536	+	WBGene00002275	three prime utr	lem-2	protein coding gene
II	14066127	14066128	0.47	1169	+	WBGene00002275	three prime utr	lem-2	protein coding gene
II	14066128	14066129	0.14	1190	+	WBGene00002275	three prime utr	lem-2	protein coding gene
II	14066129	14066130	0.22	1222	+	WBGene00002275	three prime utr	lem-2	protein coding gene
II	14066142	14066143	0.1	1535	+	WBGene00002275	three prime utr	lem-2	protein coding gene
II	14066152	14066153	0.86	1455	+	WBGene00002275	three prime utr	lem-2	protein coding gene
II	14066179	14066180	0.39	1655	+	WBGene00002275	three prime utr	lem-2	protein coding gene
II	14066208	14066209	0.31	1648	+	WBGene00002275	three prime utr	lem-2	protein coding gene
II	14066213	14066214	0.11	1723	+	WBGene00002275	three prime utr	lem-2	protein coding gene
II	14066342	14066343	0.39	805	+	WBGene00002275	three prime utr	lem-2	protein coding gene
II	14066358	14066359	0.18	843	+	WBGene00002275	three prime utr	lem-2	protein coding gene
II	14066359	14066360	0.23	848	+	WBGene00002275	three prime utr	lem-2	protein coding gene
II	14066368	14066369	0.07	683	+	WBGene00002275	three prime utr	lem-2	protein coding gene
II	14066369	14066370	0.54	665	+	WBGene00002275	three prime utr	lem-2	protein coding gene
II	14066381	14066382	0.17	797	+	WBGene00002275	three prime utr	lem-2	protein coding gene
II	14066386	14066387	0.89	764	+	WBGene00002275	three prime utr	lem-2	protein coding gene
II	14066388	14066389	0.61	768	+	WBGene00002275	three prime utr	lem-2	protein coding gene
II	14066389	14066390	0.2	777	+	WBGene00002275	three prime utr	lem-2	protein coding gene
II	14066390	14066391	0.36	781	+	WBGene00002275	three prime utr	lem-2	protein coding gene
II	14066391	14066392	0.38	794	+	WBGene00002275	three prime utr	lem-2	protein coding gene
II	14066392	14066393	0.46	802	+	WBGene00002275	three prime utr	lem-2	protein coding gene
II	14066399	14066400	0.83	999	+	WBGene00002275	three prime utr	lem-2	protein coding gene
II	14066401	14066402	0.1	1036	+	WBGene00002275	three prime utr	lem-2	protein coding gene
II	14066405	14066406	0.37	1060	+	WBGene00002275	three prime utr	lem-2	protein coding gene
II	14066421	14066422	0.26	1150	+	WBGene00002275	three prime utr	lem-2	protein coding gene
II	14066425	14066426	0.11	1164	+	WBGene00002275	three prime utr	lem-2	protein coding gene
II	14066430	14066431	0.1	1181	+	WBGene00002275	three prime utr	lem-2	protein coding gene
II	14066454	14066455	0.12	1140	+	WBGene00002275	three prime utr	lem-2	protein coding gene
II	14066458	14066459	0.23	1125	+	WBGene00002275	three prime utr	lem-2	protein coding gene
II	14066461	14066462	0.12	1052	+	WBGene00002275	three prime utr	lem-2	protein coding gene
II	14066462	14066463	0.26	1032	+	WBGene00002275	three prime utr	lem-2	protein coding gene
II	14066467	14066468	0.09	1028	+	WBGene00002275	three prime utr	lem-2	protein coding gene
II	14066468	14066469	0.2	1009	+	WBGene00002275	three prime utr	lem-2	protein coding gene
II	14066476	14066477	0.09	669	+	WBGene00002275	three prime utr	lem-2	protein coding gene
II	14066477	14066478	0.2	633	+	WBGene00002275	three prime utr	lem-2	protein coding gene
II	14066478	14066479	0.08	624	+	WBGene00002275	three prime utr	lem-2	protein coding gene
II	14066482	14066483	0.11	619	+	WBGene00002275	three prime utr	lem-2	protein coding gene
II	14066483	14066484	0.4	602	+	WBGene00002275	three prime utr	lem-2	protein coding gene
II	14066484	14066485	0.28	603	+	WBGene00002275	three prime utr	lem-2	protein coding gene
II	14066486	14066487	0.65	590	+	WBGene00002275	three prime utr	lem-2	protein coding gene
II	14066493	14066494	0.08	623	+	WBGene00002275	three prime utr	lem-2	protein coding gene
II	14066499	14066500	0.1	503	+	WBGene00002275	three prime utr	lem-2	protein coding gene
II	14066500	14066501	0.27	495	+	WBGene00002275	three prime utr	lem-2	protein coding gene
II	14066505	14066506	0.24	491	+	WBGene00002275	three prime utr	lem-2	protein coding gene
II	14066515	14066516	0.08	474	+	WBGene00002275	three prime utr	lem-2	protein coding gene
II	14066516	14066517	0.19	476	+	WBGene00002275	three prime utr	lem-2	protein coding gene
II	14066524	14066525	0.14	495	+	WBGene00002275	three prime utr	lem-2	protein coding gene
II	14066525	14066526	0.2	492	+	WBGene00002275	three prime utr	lem-2	protein coding gene
II	14066543	14066544	0.32	532	+	WBGene00002275	three prime utr	lem-2	protein coding gene
II	14066564	14066565	0.78	619	+	WBGene00002275	three prime utr	lem-2	protein coding gene
II	14066565	14066566	0.46	626	+	WBGene00002275	three prime utr	lem-2	protein coding gene
II	14066572	14066573	0.5	644	+	WBGene00002275	three prime utr	lem-2	protein coding gene
II	14066574	14066575	0.15	639	+	WBGene00002275	three prime utr	lem-2	protein coding gene
II	14066595	14066596	0.38	546	+	WBGene00002275	three prime utr	lem-2	protein coding gene
II	14066606	14066607	0.72	472	+	WBGene00002275	three prime utr	lem-2	protein coding gene
II	14066607	14066608	0.36	474	+	WBGene00002275	three prime utr	lem-2	protein coding gene
II	14066620	14066621	0.12	416	+	WBGene00002275	three prime utr	lem-2	protein coding gene
II	14066623	14066624	0.13	381	+	WBGene00002275	three prime utr	lem-2	protein coding gene
II	14187767	14187768	0.58	189	+	WBGene00012980	intron	efhd-1	protein coding gene
II	14277147	14277148	0.37	91	+	WBGene00013214	intron		protein coding gene
II	14277148	14277149	0.36	90	+	WBGene00013214	intron		protein coding gene
II	14277174	14277175	0.14	106	+	WBGene00013214	intron		protein coding gene
II	14277175	14277176	0.09	107	+	WBGene00013214	intron		protein coding gene
II	14277176	14277177	0.15	101	+	WBGene00013214	intron		protein coding gene
II	14277184	14277185	0.17	104	+	WBGene00013214	intron		protein coding gene
II	14277189	14277190	0.8	107	+	WBGene00013214	intron		protein coding gene
II	14277193	14277194	0.15	108	+	WBGene00013214	intron		protein coding gene
II	14277194	14277195	0.17	108	+	WBGene00013214	intron		protein coding gene
II	14277195	14277196	0.09	110	+	WBGene00013214	intron		protein coding gene
II	14277196	14277197	0.18	108	+	WBGene00013214	intron		protein coding gene
II	14277229	14277230	0.12	121	+	WBGene00013214	intron		protein coding gene
II	14277240	14277241	0.46	106	+	WBGene00013214	intron		protein coding gene
II	14277250	14277251	0.11	107	+	WBGene00013214	intron		protein coding gene
II	14277260	14277261	0.09	109	+	WBGene00013214	intron		protein coding gene
II	14277263	14277264	0.92	110	+	WBGene00013214	intron		protein coding gene
II	14277270	14277271	0.36	112	+	WBGene00013214	intron		protein coding gene
II	14277276	14277277	0.15	112	+	WBGene00013214	intron		protein coding gene
II	14277288	14277289	0.16	88	+	WBGene00013214	intron		protein coding gene
II	14277295	14277296	0.19	101	+	WBGene00013214	intron		protein coding gene
II	14277296	14277297	0.13	101	+	WBGene00013214	intron		protein coding gene
II	14306266	14306267	0.69	85	-	intergenic	intergenic region	NA	NA
II	14346298	14346299	0.12	130	-	WBGene00002996	three prime utr	lin-7	protein coding gene
II	14346298	14346299	0.12	130	-	WBGene00013218	five prime utr		protein coding gene
II	14346313	14346314	0.34	126	-	WBGene00002996	three prime utr	lin-7	protein coding gene
II	14346313	14346314	0.34	126	-	WBGene00013218	five prime utr		protein coding gene
II	14346328	14346329	0.74	123	-	WBGene00002996	three prime utr	lin-7	protein coding gene
II	14346328	14346329	0.74	123	-	WBGene00013218	five prime utr		protein coding gene
II	14346356	14346357	0.1	112	-	WBGene00002996	three prime utr	lin-7	protein coding gene
II	14346356	14346357	0.1	112	-	WBGene00013218	five prime utr		protein coding gene
II	14346358	14346359	0.35	109	-	WBGene00002996	three prime utr	lin-7	protein coding gene
II	14346358	14346359	0.35	109	-	WBGene00013218	five prime utr		protein coding gene
II	14346600	14346601	0.21	282	-	WBGene00002996	three prime utr	lin-7	protein coding gene
II	14346601	14346602	0.15	285	-	WBGene00002996	three prime utr	lin-7	protein coding gene
II	14346602	14346603	0.11	282	-	WBGene00002996	three prime utr	lin-7	protein coding gene
II	14346608	14346609	0.43	330	-	WBGene00002996	three prime utr	lin-7	protein coding gene
II	14346617	14346618	0.11	346	-	WBGene00002996	three prime utr	lin-7	protein coding gene
II	14346618	14346619	0.16	350	-	WBGene00002996	three prime utr	lin-7	protein coding gene
II	14346720	14346721	0.76	603	-	WBGene00002996	three prime utr	lin-7	protein coding gene
II	14346740	14346741	0.13	575	-	WBGene00002996	three prime utr	lin-7	protein coding gene
II	14346758	14346759	0.5	535	-	WBGene00002996	three prime utr	lin-7	protein coding gene
II	14346763	14346764	0.85	529	-	WBGene00002996	three prime utr	lin-7	protein coding gene
II	14346766	14346767	0.81	524	-	WBGene00002996	three prime utr	lin-7	protein coding gene
II	14346777	14346778	0.1	436	-	WBGene00002996	three prime utr	lin-7	protein coding gene
II	14346779	14346780	0.87	417	-	WBGene00002996	three prime utr	lin-7	protein coding gene
II	14346795	14346796	0.41	328	-	WBGene00002996	three prime utr	lin-7	protein coding gene
II	14346796	14346797	0.13	325	-	WBGene00002996	three prime utr	lin-7	protein coding gene
II	14346979	14346980	0.3	792	-	WBGene00002996	three prime utr	lin-7	protein coding gene
II	14346989	14346990	0.91	782	-	WBGene00002996	three prime utr	lin-7	protein coding gene
II	14346991	14346992	0.43	782	-	WBGene00002996	three prime utr	lin-7	protein coding gene
II	14346992	14346993	0.53	786	-	WBGene00002996	three prime utr	lin-7	protein coding gene
II	14347000	14347001	0.23	802	-	WBGene00002996	three prime utr	lin-7	protein coding gene
II	14347005	14347006	0.12	841	-	WBGene00002996	three prime utr	lin-7	protein coding gene
II	14347009	14347010	0.25	819	-	WBGene00002996	three prime utr	lin-7	protein coding gene
II	14347015	14347016	0.13	830	-	WBGene00002996	three prime utr	lin-7	protein coding gene
II	14347022	14347023	0.09	831	-	WBGene00002996	three prime utr	lin-7	protein coding gene
II	14347026	14347027	0.73	801	-	WBGene00002996	three prime utr	lin-7	protein coding gene
II	14347027	14347028	0.71	804	-	WBGene00002996	three prime utr	lin-7	protein coding gene
II	14347037	14347038	0.8	817	-	WBGene00002996	three prime utr	lin-7	protein coding gene
II	14347038	14347039	0.37	820	-	WBGene00002996	three prime utr	lin-7	protein coding gene
II	14347042	14347043	0.14	815	-	WBGene00002996	three prime utr	lin-7	protein coding gene
II	15229120	15229121	0.16	314	+	WBGene00021597	three prime utr	spsb-1	protein coding gene
III	140665	140666	0.17	96	-	WBGene00020541	CDS	fbxb-81	protein coding gene
III	182712	182713	0.12	145	+	WBGene00018241	five prime utr		protein coding gene
III	182712	182713	0.12	145	+	WBGene00077531	CDS		protein coding gene
III	200352	200353	0.79	90	+	WBGene00185078	three prime utr		protein coding gene
III	200356	200357	0.38	85	+	WBGene00185078	three prime utr		protein coding gene
III	200358	200359	0.26	87	+	WBGene00185078	three prime utr		protein coding gene
III	200373	200374	0.67	67	+	WBGene00185078	three prime utr		protein coding gene
III	200446	200447	0.41	70	+	WBGene00185078	three prime utr		protein coding gene
III	256821	256822	0.17	78	+	WBGene00021753	three prime utr		protein coding gene
III	355511	355512	0.61	75	+	intergenic	intergenic region	NA	NA
III	355512	355513	0.32	75	+	intergenic	intergenic region	NA	NA
III	355513	355514	0.44	74	+	intergenic	intergenic region	NA	NA
III	464349	464350	0.85	90	-	WBGene00021914	three prime utr	magu-1	protein coding gene
III	464354	464355	0.41	85	-	WBGene00021914	three prime utr	magu-1	protein coding gene
III	464355	464356	0.14	89	-	WBGene00021914	three prime utr	magu-1	protein coding gene
III	464374	464375	0.39	89	-	WBGene00021914	three prime utr	magu-1	protein coding gene
III	464375	464376	0.9	81	-	WBGene00021914	three prime utr	magu-1	protein coding gene
III	464377	464378	0.79	84	-	WBGene00021914	three prime utr	magu-1	protein coding gene
III	464387	464388	0.14	89	-	WBGene00021914	three prime utr	magu-1	protein coding gene
III	464397	464398	0.22	77	-	WBGene00021914	three prime utr	magu-1	protein coding gene
III	464398	464399	0.26	75	-	WBGene00021914	three prime utr	magu-1	protein coding gene
III	464679	464680	0.1	97	-	WBGene00021914	three prime utr	magu-1	protein coding gene
III	464681	464682	0.38	92	-	WBGene00021914	three prime utr	magu-1	protein coding gene
III	464689	464690	0.22	86	-	WBGene00021914	three prime utr	magu-1	protein coding gene
III	464694	464695	0.28	80	-	WBGene00021914	three prime utr	magu-1	protein coding gene
III	464697	464698	0.18	85	-	WBGene00021914	three prime utr	magu-1	protein coding gene
III	464702	464703	0.12	89	-	WBGene00021914	three prime utr	magu-1	protein coding gene
III	464710	464711	0.51	84	-	WBGene00021914	three prime utr	magu-1	protein coding gene
III	464711	464712	0.48	85	-	WBGene00021914	three prime utr	magu-1	protein coding gene
III	464712	464713	0.08	83	-	WBGene00021914	three prime utr	magu-1	protein coding gene
III	464720	464721	0.09	87	-	WBGene00021914	three prime utr	magu-1	protein coding gene
III	464721	464722	0.29	88	-	WBGene00021914	three prime utr	magu-1	protein coding gene
III	464722	464723	0.83	83	-	WBGene00021914	three prime utr	magu-1	protein coding gene
III	464723	464724	0.25	84	-	WBGene00021914	three prime utr	magu-1	protein coding gene
III	464729	464730	0.73	79	-	WBGene00021914	three prime utr	magu-1	protein coding gene
III	464732	464733	0.71	77	-	WBGene00021914	three prime utr	magu-1	protein coding gene
III	850415	850416	0.25	281	+	WBGene00019326	three prime utr		protein coding gene
III	850430	850431	0.12	288	+	WBGene00019326	three prime utr		protein coding gene
III	850456	850457	0.13	298	+	WBGene00019326	three prime utr		protein coding gene
III	850850	850851	0.34	207	+	WBGene00019326	three prime utr		protein coding gene
III	861208	861209	0.12	1476	+	WBGene00000202	three prime utr	exos-4.2	protein coding gene
III	861212	861213	0.08	1488	+	WBGene00000202	three prime utr	exos-4.2	protein coding gene
III	861221	861222	0.35	1477	+	WBGene00000202	three prime utr	exos-4.2	protein coding gene
III	861244	861245	0.18	602	+	WBGene00000202	three prime utr	exos-4.2	protein coding gene
III	861246	861247	0.29	594	+	WBGene00000202	three prime utr	exos-4.2	protein coding gene
III	861735	861736	0.18	85	+	WBGene00000202	three prime utr	exos-4.2	protein coding gene
III	861736	861737	0.37	88	+	WBGene00000202	three prime utr	exos-4.2	protein coding gene
III	861738	861739	0.17	88	+	WBGene00000202	three prime utr	exos-4.2	protein coding gene
III	861739	861740	0.57	88	+	WBGene00000202	three prime utr	exos-4.2	protein coding gene
III	861746	861747	0.44	108	+	WBGene00000202	three prime utr	exos-4.2	protein coding gene
III	861750	861751	0.28	123	+	WBGene00000202	three prime utr	exos-4.2	protein coding gene
III	861751	861752	0.45	122	+	WBGene00000202	three prime utr	exos-4.2	protein coding gene
III	861753	861754	0.35	123	+	WBGene00000202	three prime utr	exos-4.2	protein coding gene
III	861758	861759	0.5	136	+	WBGene00000202	three prime utr	exos-4.2	protein coding gene
III	861767	861768	0.09	151	+	WBGene00000202	three prime utr	exos-4.2	protein coding gene
III	861770	861771	0.76	146	+	WBGene00000202	three prime utr	exos-4.2	protein coding gene
III	861776	861777	0.1	191	+	WBGene00000202	three prime utr	exos-4.2	protein coding gene
III	861783	861784	0.1	216	+	WBGene00000202	three prime utr	exos-4.2	protein coding gene
III	861860	861861	0.73	508	+	WBGene00000202	three prime utr	exos-4.2	protein coding gene
III	1031631	1031632	0.12	506	-	WBGene00015267	three prime utr	chin-1	protein coding gene
III	1196681	1196682	0.42	74	-	WBGene00022493	three prime utr	mrpl-45	protein coding gene
III	1196682	1196683	0.54	75	-	WBGene00022493	three prime utr	mrpl-45	protein coding gene
III	1196692	1196693	0.25	76	-	WBGene00022493	three prime utr	mrpl-45	protein coding gene
III	1196693	1196694	0.21	77	-	WBGene00022493	three prime utr	mrpl-45	protein coding gene
III	1196694	1196695	0.28	78	-	WBGene00022493	three prime utr	mrpl-45	protein coding gene
III	1196695	1196696	0.35	78	-	WBGene00022493	three prime utr	mrpl-45	protein coding gene
III	1196696	1196697	0.13	78	-	WBGene00022493	three prime utr	mrpl-45	protein coding gene
III	1196706	1196707	0.13	78	-	WBGene00022493	three prime utr	mrpl-45	protein coding gene
III	1282564	1282565	0.14	98	-	WBGene00013842	noncoding exon	fbxa-34	pseudogene
III	1282581	1282582	0.09	104	-	WBGene00013842	noncoding exon	fbxa-34	pseudogene
III	1282582	1282583	0.09	107	-	WBGene00013842	noncoding exon	fbxa-34	pseudogene
III	1282720	1282721	0.07	105	-	WBGene00013842	noncoding exon	fbxa-34	pseudogene
III	1282738	1282739	0.11	101	-	WBGene00013842	noncoding exon	fbxa-34	pseudogene
III	1282751	1282752	0.12	102	-	WBGene00013842	noncoding exon	fbxa-34	pseudogene
III	1282839	1282840	0.12	84	-	WBGene00013842	noncoding exon	fbxa-34	pseudogene
III	1282900	1282901	0.13	60	-	WBGene00013842	noncoding exon	fbxa-34	pseudogene
III	1284030	1284031	0.17	88	-	WBGene00013842	intron	fbxa-34	pseudogene
III	1284031	1284032	0.09	90	-	WBGene00013842	intron	fbxa-34	pseudogene
III	1284058	1284059	0.08	104	-	WBGene00013842	intron	fbxa-34	pseudogene
III	1284097	1284098	0.13	149	-	WBGene00013842	noncoding exon	fbxa-34	pseudogene
III	1284155	1284156	0.07	117	-	intergenic	intergenic region	NA	NA
III	1415015	1415016	0.09	220	-	WBGene00001236	three prime utr	elc-1	protein coding gene
III	1415046	1415047	0.09	147	-	WBGene00001236	three prime utr	elc-1	protein coding gene
III	1415166	1415167	0.09	93	-	WBGene00001236	three prime utr	elc-1	protein coding gene
III	1415204	1415205	0.1	118	-	WBGene00001236	three prime utr	elc-1	protein coding gene
III	1555556	1555557	0.11	242	-	WBGene00022057	three prime utr		protein coding gene
III	1555574	1555575	0.32	278	-	WBGene00022057	three prime utr		protein coding gene
III	1555580	1555581	0.24	277	-	WBGene00022057	three prime utr		protein coding gene
III	1555581	1555582	0.3	273	-	WBGene00022057	three prime utr		protein coding gene
III	1555586	1555587	0.39	266	-	WBGene00022057	three prime utr		protein coding gene
III	1555598	1555599	0.06	273	-	WBGene00022057	three prime utr		protein coding gene
III	1555607	1555608	0.4	292	-	WBGene00022057	three prime utr		protein coding gene
III	1555608	1555609	0.98	293	-	WBGene00022057	three prime utr		protein coding gene
III	1555615	1555616	0.79	317	-	WBGene00022057	three prime utr		protein coding gene
III	1555616	1555617	0.11	314	-	WBGene00022057	three prime utr		protein coding gene
III	1555712	1555713	0.24	413	-	WBGene00022057	three prime utr		protein coding gene
III	1555722	1555723	0.15	509	-	WBGene00022057	three prime utr		protein coding gene
III	1555723	1555724	0.56	504	-	WBGene00022057	three prime utr		protein coding gene
III	1555724	1555725	0.96	504	-	WBGene00022057	three prime utr		protein coding gene
III	1555731	1555732	0.41	486	-	WBGene00022057	three prime utr		protein coding gene
III	1555734	1555735	0.27	463	-	WBGene00022057	three prime utr		protein coding gene
III	1555746	1555747	0.14	509	-	WBGene00022057	three prime utr		protein coding gene
III	1555754	1555755	0.75	454	-	WBGene00022057	three prime utr		protein coding gene
III	1555764	1555765	0.21	445	-	WBGene00022057	three prime utr		protein coding gene
III	1580122	1580123	0.65	72	+	WBGene00021246	intron		protein coding gene
III	1580137	1580138	0.44	72	+	WBGene00021246	intron		protein coding gene
III	1580138	1580139	0.49	73	+	WBGene00021246	intron		protein coding gene
III	1580145	1580146	0.53	73	+	WBGene00021246	intron		protein coding gene
III	1580155	1580156	0.7	75	+	WBGene00021246	intron		protein coding gene
III	1877239	1877240	0.07	158	+	WBGene00021444	three prime utr	ttc-7	protein coding gene
III	1877356	1877357	0.12	160	+	WBGene00021444	three prime utr	ttc-7	protein coding gene
III	1877400	1877401	0.45	148	+	WBGene00021444	three prime utr	ttc-7	protein coding gene
III	1877440	1877441	0.49	170	+	WBGene00021444	three prime utr	ttc-7	protein coding gene
III	1877514	1877515	0.49	128	+	WBGene00021444	three prime utr	ttc-7	protein coding gene
III	1877515	1877516	0.4	127	+	WBGene00021444	three prime utr	ttc-7	protein coding gene
III	1877519	1877520	0.5	132	+	WBGene00021444	three prime utr	ttc-7	protein coding gene
III	1877561	1877562	0.23	107	+	WBGene00021444	three prime utr	ttc-7	protein coding gene
III	1877581	1877582	0.26	93	+	WBGene00021444	three prime utr	ttc-7	protein coding gene
III	2236576	2236577	0.23	64	+	WBGene00016520	intron		protein coding gene
III	2568968	2568969	0.88	75	-	WBGene00021855	intron		protein coding gene
III	2582299	2582300	0.37	69	+	WBGene00022197	three prime utr		protein coding gene
III	2582300	2582301	0.79	69	+	WBGene00022197	three prime utr		protein coding gene
III	2582301	2582302	0.27	71	+	WBGene00022197	three prime utr		protein coding gene
III	2582302	2582303	0.27	72	+	WBGene00022197	three prime utr		protein coding gene
III	2582306	2582307	0.32	76	+	WBGene00022197	three prime utr		protein coding gene
III	2582324	2582325	0.21	82	+	WBGene00022197	three prime utr		protein coding gene
III	2693561	2693562	0.07	1113	-	WBGene00022174	CDS	slc-30A9	protein coding gene
III	2707198	2707199	0.11	115	+	WBGene00022173	three prime utr	set-27	protein coding gene
III	2707199	2707200	0.14	115	+	WBGene00022173	three prime utr	set-27	protein coding gene
III	2707200	2707201	0.2	114	+	WBGene00022173	three prime utr	set-27	protein coding gene
III	2707202	2707203	0.32	115	+	WBGene00022173	three prime utr	set-27	protein coding gene
III	2707548	2707549	0.09	257	+	WBGene00022173	three prime utr	set-27	protein coding gene
III	2707549	2707550	0.51	256	+	WBGene00022173	three prime utr	set-27	protein coding gene
III	2707550	2707551	0.47	253	+	WBGene00022173	three prime utr	set-27	protein coding gene
III	2707576	2707577	0.64	246	+	WBGene00022173	three prime utr	set-27	protein coding gene
III	2707577	2707578	0.54	245	+	WBGene00022173	three prime utr	set-27	protein coding gene
III	2707580	2707581	0.5	245	+	WBGene00022173	three prime utr	set-27	protein coding gene
III	2824674	2824675	0.88	200	+	WBGene00022167	three prime utr		protein coding gene
III	3318114	3318115	0.13	953	-	WBGene00021816	three prime utr		protein coding gene
III	3318704	3318705	0.14	141	-	WBGene00021816	three prime utr		protein coding gene
III	3318705	3318706	0.24	143	-	WBGene00021816	three prime utr		protein coding gene
III	3318714	3318715	0.29	231	-	WBGene00021816	three prime utr		protein coding gene
III	3318739	3318740	0.13	311	-	WBGene00021816	three prime utr		protein coding gene
III	3318740	3318741	0.11	317	-	WBGene00021816	three prime utr		protein coding gene
III	3318744	3318745	0.09	345	-	WBGene00021816	three prime utr		protein coding gene
III	3467191	3467192	0.21	152	+	WBGene00007922	three prime utr	pph-6	protein coding gene
III	3467192	3467193	0.09	152	+	WBGene00007922	three prime utr	pph-6	protein coding gene
III	3467208	3467209	0.11	128	+	WBGene00007922	three prime utr	pph-6	protein coding gene
III	3467262	3467263	0.25	149	+	WBGene00007922	three prime utr	pph-6	protein coding gene
III	3467269	3467270	0.11	153	+	WBGene00007922	three prime utr	pph-6	protein coding gene
III	3494094	3494095	0.22	310	-	WBGene00010815	three prime utr		protein coding gene
III	3494095	3494096	0.09	319	-	WBGene00010815	three prime utr		protein coding gene
III	3494096	3494097	0.55	316	-	WBGene00010815	three prime utr		protein coding gene
III	3505039	3505040	0.41	551	-	WBGene00010809	five prime utr	lias-1	protein coding gene
III	3612599	3612600	0.15	284	-	intergenic	intergenic region	NA	NA
III	3612666	3612667	0.1	107	-	intergenic	intergenic region	NA	NA
III	3652929	3652930	0.15	100	-	WBGene00008120	three prime utr		protein coding gene
III	3652943	3652944	0.15	105	-	WBGene00008120	three prime utr		protein coding gene
III	3735045	3735046	0.96	130	-	intergenic	intergenic region	NA	NA
III	4419844	4419845	0.69	141	+	intergenic	intergenic region	NA	NA
III	4569779	4569780	1	761	+	WBGene00009440	intron	idhg-1	protein coding gene
III	4754053	4754054	0.99	6440	-	intergenic	intergenic region	NA	NA
III	4860713	4860714	0.07	146	-	WBGene00016446	three prime utr		protein coding gene
III	4860759	4860760	0.07	836	-	WBGene00016446	three prime utr		protein coding gene
III	5153460	5153461	0.62	73	+	intergenic	intergenic region	NA	NA
III	5254192	5254193	0.84	83	-	intergenic	intergenic region	NA	NA
III	5282966	5282967	0.21	78	-	intergenic	intergenic region	NA	NA
III	5282968	5282969	0.18	82	-	intergenic	intergenic region	NA	NA
III	5282973	5282974	0.57	82	-	intergenic	intergenic region	NA	NA
III	5282974	5282975	0.18	87	-	intergenic	intergenic region	NA	NA
III	5282978	5282979	0.57	91	-	intergenic	intergenic region	NA	NA
III	5282996	5282997	0.08	125	-	intergenic	intergenic region	NA	NA
III	5282997	5282998	0.38	124	-	intergenic	intergenic region	NA	NA
III	5283007	5283008	0.14	161	-	intergenic	intergenic region	NA	NA
III	5283039	5283040	0.07	167	-	intergenic	intergenic region	NA	NA
III	5283040	5283041	0.4	160	-	intergenic	intergenic region	NA	NA
III	5283041	5283042	0.52	154	-	intergenic	intergenic region	NA	NA
III	5283043	5283044	0.65	154	-	intergenic	intergenic region	NA	NA
III	5283044	5283045	0.65	155	-	intergenic	intergenic region	NA	NA
III	5283051	5283052	0.64	166	-	intergenic	intergenic region	NA	NA
III	5283063	5283064	0.38	205	-	intergenic	intergenic region	NA	NA
III	5283064	5283065	0.19	206	-	intergenic	intergenic region	NA	NA
III	5283072	5283073	0.7	210	-	intergenic	intergenic region	NA	NA
III	5283074	5283075	0.15	213	-	intergenic	intergenic region	NA	NA
III	5283082	5283083	0.09	209	-	intergenic	intergenic region	NA	NA
III	5283085	5283086	0.46	208	-	intergenic	intergenic region	NA	NA
III	5283089	5283090	0.31	208	-	intergenic	intergenic region	NA	NA
III	5283091	5283092	0.13	211	-	intergenic	intergenic region	NA	NA
III	5283098	5283099	0.07	214	-	intergenic	intergenic region	NA	NA
III	5283099	5283100	0.19	212	-	intergenic	intergenic region	NA	NA
III	5283117	5283118	0.21	167	-	intergenic	intergenic region	NA	NA
III	5283123	5283124	0.09	161	-	intergenic	intergenic region	NA	NA
III	5283195	5283196	0.87	96	-	intergenic	intergenic region	NA	NA
III	5283199	5283200	0.21	101	-	intergenic	intergenic region	NA	NA
III	5283201	5283202	0.22	105	-	intergenic	intergenic region	NA	NA
III	5283219	5283220	0.25	110	-	intergenic	intergenic region	NA	NA
III	5283225	5283226	0.48	106	-	intergenic	intergenic region	NA	NA
III	5283231	5283232	0.13	109	-	intergenic	intergenic region	NA	NA
III	5283232	5283233	0.71	107	-	intergenic	intergenic region	NA	NA
III	5283233	5283234	0.22	109	-	intergenic	intergenic region	NA	NA
III	5283246	5283247	0.21	108	-	intergenic	intergenic region	NA	NA
III	5283412	5283413	0.62	83	+	intergenic	intergenic region	NA	NA
III	5283413	5283414	0.73	85	+	intergenic	intergenic region	NA	NA
III	5283416	5283417	0.19	106	+	intergenic	intergenic region	NA	NA
III	5283420	5283421	0.85	119	+	intergenic	intergenic region	NA	NA
III	5283430	5283431	0.91	145	+	intergenic	intergenic region	NA	NA
III	5283436	5283437	0.15	159	+	intergenic	intergenic region	NA	NA
III	5283440	5283441	0.06	189	+	intergenic	intergenic region	NA	NA
III	5283447	5283448	0.23	196	+	intergenic	intergenic region	NA	NA
III	5283451	5283452	0.33	225	+	intergenic	intergenic region	NA	NA
III	5283453	5283454	0.25	227	+	intergenic	intergenic region	NA	NA
III	5283458	5283459	0.15	252	+	intergenic	intergenic region	NA	NA
III	5283475	5283476	0.06	252	+	intergenic	intergenic region	NA	NA
III	5454982	5454983	0.38	130	+	WBGene00018611	intron		protein coding gene
III	5459480	5459481	0.14	727	+	WBGene00018611	three prime utr		protein coding gene
III	5459481	5459482	0.14	725	+	WBGene00018611	three prime utr		protein coding gene
III	5459484	5459485	0.25	726	+	WBGene00018611	three prime utr		protein coding gene
III	5459486	5459487	0.09	705	+	WBGene00018611	three prime utr		protein coding gene
III	5459498	5459499	0.14	370	+	WBGene00018611	three prime utr		protein coding gene
III	5459499	5459500	0.37	369	+	WBGene00018611	three prime utr		protein coding gene
III	5459500	5459501	0.2	372	+	WBGene00018611	three prime utr		protein coding gene
III	5459508	5459509	0.12	403	+	WBGene00018611	three prime utr		protein coding gene
III	5459510	5459511	0.1	407	+	WBGene00018611	three prime utr		protein coding gene
III	5459511	5459512	0.19	400	+	WBGene00018611	three prime utr		protein coding gene
[truncated: 1,889 more rows]

## Sheet: young AG repeat overlaps
A-to-G edit sites overlapping repeats in young animals
chr	start	end	proportion_modified	supporting_reads	strand	overlapping_repeat	WB_ID	gene
I	10819155	10819156	0.33	333	+	Tc3	WBGene00016458
I	10819157	10819158	0.34	330	+	Tc3	WBGene00016458
I	10819179	10819180	0.64	226	+	Tc3	WBGene00016458
I	10819193	10819194	0.73	170	+	Tc3	WBGene00016458
I	10819194	10819195	0.18	180	+	Tc3	WBGene00016458
I	10819196	10819197	0.4	187	+	Tc3	WBGene00016458
I	10819197	10819198	0.22	195	+	Tc3	WBGene00016458
I	10819198	10819199	0.21	198	+	Tc3	WBGene00016458
I	10819206	10819207	0.26	213	+	Tc3	WBGene00016458
I	10819221	10819222	0.21	215	+	Tc3	WBGene00016458
I	10819231	10819232	0.16	218	+	Tc3	WBGene00016458
I	10819234	10819235	0.24	207	+	Tc3	WBGene00016458
I	10819278	10819279	0.53	193	+	Tc3	WBGene00016458
I	10819279	10819280	0.68	190	+	Tc3	WBGene00016458
I	10819280	10819281	0.25	191	+	Tc3	WBGene00016458
I	10819284	10819285	0.24	200	+	Tc3	WBGene00016458
I	10819286	10819287	0.67	189	+	Tc3	WBGene00016458
I	10819297	10819298	0.22	169	+	Tc3	WBGene00016458
I	10819298	10819299	0.25	161	+	Tc3	WBGene00016458
I	10819306	10819307	0.34	164	+	Tc3	WBGene00016458
I	10819307	10819308	0.23	164	+	Tc3	WBGene00016458
I	10819308	10819309	0.33	160	+	Tc3	WBGene00016458
I	10819329	10819330	0.34	158	+	Tc3	WBGene00016458
I	10819331	10819332	0.16	157	+	Tc3	WBGene00016458
I	10819351	10819352	0.2	132	+	Tc3	WBGene00016458
I	10819352	10819353	0.16	135	+	Tc3	WBGene00016458
I	10819353	10819354	0.17	132	+	Tc3	WBGene00016458
I	10820331	10820332	0.15	109	+	Tc3	WBGene00016458
I	10820348	10820349	0.52	96	+	Tc3	WBGene00016458
I	10820349	10820350	0.92	100	+	Tc3	WBGene00016458
I	10820358	10820359	0.29	127	+	Tc3	WBGene00016458
I	10820360	10820361	0.38	134	+	Tc3	WBGene00016458
I	10820363	10820364	0.18	140	+	Tc3	WBGene00016458
I	10820377	10820378	0.37	152	+	Tc3	WBGene00016458
I	10820405	10820406	0.16	175	+	Tc3	WBGene00016458
I	10820411	10820412	0.32	172	+	Tc3	WBGene00016458
I	10820412	10820413	0.27	169	+	Tc3	WBGene00016458
I	10820417	10820418	0.84	156	+	Tc3	WBGene00016458
I	10820418	10820419	0.65	155	+	Tc3	WBGene00016458
I	10820426	10820427	0.15	163	+	Tc3	WBGene00016458
I	10820427	10820428	0.62	163	+	Tc3	WBGene00016458
I	10820428	10820429	0.25	167	+	Tc3	WBGene00016458
I	10820461	10820462	0.16	258	+	Tc3	WBGene00016458
I	10820472	10820473	0.15	263	+	Tc3	WBGene00016458
I	10820474	10820475	0.36	263	+	Tc3	WBGene00016458
I	10820475	10820476	0.86	263	+	Tc3	WBGene00016458
I	10820485	10820486	0.8	298	+	Tc3	WBGene00016458
I	10820498	10820499	0.38	350	+	Tc3	WBGene00016458
I	10820507	10820508	0.37	358	+	Tc3	WBGene00016458
I	1154602	1154603	0.56	2635	-	PAL5A_CE	WBGene00000165	aps-3
I	1154605	1154606	0.91	2666	-	PAL5A_CE	WBGene00000165	aps-3
I	1154644	1154645	0.9	3403	-	PAL5A_CE	WBGene00000165	aps-3
I	1154645	1154646	0.25	3415	-	PAL5A_CE	WBGene00000165	aps-3
I	1154649	1154650	0.86	3219	-	PAL5A_CE	WBGene00000165	aps-3
I	1154650	1154651	0.48	3269	-	PAL5A_CE	WBGene00000165	aps-3
I	1154655	1154656	0.13	3314	-	PAL5A_CE	WBGene00000165	aps-3
I	1154659	1154660	0.28	3313	-	PAL5A_CE	WBGene00000165	aps-3
I	1154670	1154671	0.16	3569	-	PAL5A_CE	WBGene00000165	aps-3
I	1154673	1154674	0.42	3492	-	PAL5A_CE	WBGene00000165	aps-3
I	1154701	1154702	0.14	3121	-	PAL5A_CE	WBGene00000165	aps-3
I	1154702	1154703	0.15	3077	-	PAL5A_CE	WBGene00000165	aps-3
I	1154707	1154708	0.82	2716	-	PAL5A_CE	WBGene00000165	aps-3
I	1154708	1154709	0.94	2724	-	PAL5A_CE	WBGene00000165	aps-3
I	1154710	1154711	0.39	2896	-	PAL5A_CE	WBGene00000165	aps-3
I	1154724	1154725	0.24	3416	-	PAL5A_CE	WBGene00000165	aps-3
I	1154745	1154746	0.36	3612	-	PAL5A_CE	WBGene00000165	aps-3
I	1154773	1154774	0.29	3337	-	PAL5A_CE	WBGene00000165	aps-3
I	1154794	1154795	0.26	3433	-	PAL5A_CE	WBGene00000165	aps-3
I	1154809	1154810	0.11	3049	-	PAL5A_CE	WBGene00000165	aps-3
I	1154821	1154822	0.75	2503	-	PAL5A_CE	WBGene00000165	aps-3
I	1154822	1154823	0.88	2496	-	PAL5A_CE	WBGene00000165	aps-3
I	1154839	1154840	0.73	2169	-	PAL5A_CE	WBGene00000165	aps-3
I	1154844	1154845	0.27	1882	-	PAL5A_CE	WBGene00000165	aps-3
I	1154845	1154846	0.22	1824	-	PAL5A_CE	WBGene00000165	aps-3
I	1154860	1154861	0.14	1483	-	PAL5A_CE	WBGene00000165	aps-3
I	1154862	1154863	0.97	1289	-	PAL5A_CE	WBGene00000165	aps-3
I	1154872	1154873	0.29	1271	-	PAL5A_CE	WBGene00000165	aps-3
I	1154877	1154878	0.81	1074	-	PAL5A_CE	WBGene00000165	aps-3
I	1154878	1154879	0.52	1075	-	PAL5A_CE	WBGene00000165	aps-3
I	1154890	1154891	0.43	1016	-	PAL5A_CE	WBGene00000165	aps-3
I	1154899	1154900	0.35	885	-	PAL5A_CE	WBGene00000165	aps-3
I	1154911	1154912	0.25	779	-	PAL5A_CE	WBGene00000165	aps-3
I	1154922	1154923	0.83	704	-	PAL5A_CE	WBGene00000165	aps-3
I	1154936	1154937	0.21	659	-	PAL5A_CE	WBGene00000165	aps-3
I	1154985	1154986	0.18	144	-	PAL5A_CE	WBGene00000165	aps-3
I	1155038	1155039	0.66	719	-	PAL5A_CE	WBGene00000165	aps-3
I	1155045	1155046	0.75	793	-	PAL5A_CE	WBGene00000165	aps-3
I	1155054	1155055	0.89	874	-	PAL5A_CE	WBGene00000165	aps-3
I	1155056	1155057	0.35	888	-	PAL5A_CE	WBGene00000165	aps-3
I	1155078	1155079	0.12	1152	-	PAL5A_CE	WBGene00000165	aps-3
I	1155079	1155080	0.86	1155	-	PAL5A_CE	WBGene00000165	aps-3
I	1155085	1155086	0.18	1238	-	PAL5A_CE	WBGene00000165	aps-3
I	1155090	1155091	0.15	1267	-	PAL5A_CE	WBGene00000165	aps-3
I	1155096	1155097	0.37	1530	-	PAL5A_CE	WBGene00000165	aps-3
I	1155103	1155104	0.11	1677	-	PAL5A_CE	WBGene00000165	aps-3
I	1155108	1155109	0.47	1687	-	PAL5A_CE	WBGene00000165	aps-3
I	1155130	1155131	0.25	1844	-	PAL5A_CE	WBGene00000165	aps-3
I	1155133	1155134	0.27	1826	-	PAL5A_CE	WBGene00000165	aps-3
I	1155134	1155135	0.46	1862	-	PAL5A_CE	WBGene00000165	aps-3
I	1155141	1155142	0.13	2060	-	PAL5A_CE	WBGene00000165	aps-3
I	1155160	1155161	0.82	1779	-	PAL5A_CE	WBGene00000165	aps-3
I	1155161	1155162	0.86	1778	-	PAL5A_CE	WBGene00000165	aps-3
I	1155167	1155168	0.38	1776	-	PAL5A_CE	WBGene00000165	aps-3
I	1155168	1155169	0.15	1787	-	PAL5A_CE	WBGene00000165	aps-3
I	1155172	1155173	0.79	1695	-	PAL5A_CE	WBGene00000165	aps-3
I	1155173	1155174	0.99	1703	-	PAL5A_CE	WBGene00000165	aps-3
I	1155180	1155181	0.32	2331	-	PAL5A_CE	WBGene00000165	aps-3
I	1155193	1155194	0.16	2249	-	PAL5A_CE	WBGene00000165	aps-3
I	1155196	1155197	0.68	2066	-	PAL5A_CE	WBGene00000165	aps-3
I	1155197	1155198	0.89	2030	-	PAL5A_CE	WBGene00000165	aps-3
I	1155206	1155207	0.26	2211	-	PAL5A_CE	WBGene00000165	aps-3
I	1155209	1155210	0.23	2231	-	PAL5A_CE	WBGene00000165	aps-3
I	1155231	1155232	0.36	2865	-	PAL5A_CE	WBGene00000165	aps-3
I	1155271	1155272	0.52	3997	-	PAL5A_CE	WBGene00000165	aps-3
I	1155275	1155276	0.17	3852	-	PAL5A_CE	WBGene00000165	aps-3
I	1155276	1155277	0.39	3807	-	PAL5A_CE	WBGene00000165	aps-3
I	1155282	1155283	0.46	3896	-	PAL5A_CE	WBGene00000165	aps-3
I	1155288	1155289	0.97	3911	-	PAL5A_CE	WBGene00000165	aps-3
I	1155289	1155290	0.34	3922	-	PAL5A_CE	WBGene00000165	aps-3
I	1155311	1155312	0.91	4042	-	PAL5A_CE	WBGene00000165	aps-3
I	1155327	1155328	0.14	3832	-	PAL5A_CE	WBGene00000165	aps-3
I	12748862	12748863	0.45	1465	+	CELE7	WBGene00006700	uba-2
I	12748891	12748892	0.31	1295	+	CELE7	WBGene00006700	uba-2
I	12748900	12748901	0.2	1270	+	CELE7	WBGene00006700	uba-2
I	12749028	12749029	0.14	1345	+	CELE7	WBGene00006700	uba-2
I	12749029	12749030	0.43	1367	+	CELE7	WBGene00006700	uba-2
I	12749030	12749031	0.24	1376	+	CELE7	WBGene00006700	uba-2
I	12749048	12749049	0.14	1614	+	CELE7	WBGene00006700	uba-2
I	12749069	12749070	0.34	1811	+	CELE7	WBGene00006700	uba-2
I	12749085	12749086	0.35	2371	+	CELE7	WBGene00006700	uba-2
I	12749089	12749090	0.19	2410	+	CELE7	WBGene00006700	uba-2
I	13360279	13360280	0.84	158	-	PALNN1_CE	WBGene00012735	sptf-3
I	13360282	13360283	0.14	151	-	PALNN1_CE	WBGene00012735	sptf-3
I	13360293	13360294	0.19	125	-	PALNN1_CE	WBGene00012735	sptf-3
I	13360307	13360308	0.9	104	-	PALNN1_CE	WBGene00012735	sptf-3
I	13360391	13360392	0.43	92	-	PALNN1_CE	WBGene00012735	sptf-3
I	13360395	13360396	0.59	98	-	PALNN1_CE	WBGene00012735	sptf-3
I	13360409	13360410	0.17	111	-	PALNN1_CE	WBGene00012735	sptf-3
I	13360410	13360411	0.21	111	-	PALNN1_CE	WBGene00012735	sptf-3
I	13360430	13360431	0.15	198	-	PALNN1_CE	WBGene00012735	sptf-3
I	13360436	13360437	0.4	196	-	PALNN1_CE	WBGene00012735	sptf-3
I	1347094	1347095	0.91	315	-	PALTTAA1_CE	intergenic	NA
I	1347100	1347101	0.26	331	-	PALTTAA1_CE	intergenic	NA
I	1347101	1347102	0.34	331	-	PALTTAA1_CE	intergenic	NA
I	1347106	1347107	0.17	328	-	PALTTAA1_CE	intergenic	NA
I	1347107	1347108	0.18	325	-	PALTTAA1_CE	intergenic	NA
I	1347108	1347109	0.14	324	-	PALTTAA1_CE	intergenic	NA
I	1347116	1347117	0.89	327	-	PALTTAA1_CE	intergenic	NA
I	1347117	1347118	0.71	324	-	PALTTAA1_CE	intergenic	NA
I	1347128	1347129	0.51	379	-	PALTTAA1_CE	intergenic	NA
I	1347135	1347136	0.78	385	-	PALTTAA1_CE	intergenic	NA
I	1347137	1347138	0.42	374	-	PALTTAA1_CE	intergenic	NA
I	1347142	1347143	0.34	377	-	PALTTAA1_CE	intergenic	NA
I	1347674	1347675	0.79	485	-	PAL5A_CE	intergenic	NA
I	1347682	1347683	0.89	468	-	PAL5A_CE	intergenic	NA
I	1347683	1347684	0.16	464	-	PAL5A_CE	intergenic	NA
I	1347685	1347686	0.42	466	-	PAL5A_CE	intergenic	NA
I	1347712	1347713	0.53	335	-	PAL5A_CE	intergenic	NA
I	1347713	1347714	0.33	328	-	PAL5A_CE	intergenic	NA
I	1347723	1347724	0.15	219	-	PAL5A_CE	intergenic	NA
I	1347725	1347726	0.79	207	-	PAL5A_CE	intergenic	NA
I	1347729	1347730	0.77	169	-	PAL5A_CE	intergenic	NA
I	1347730	1347731	0.28	166	-	PAL5A_CE	intergenic	NA
I	1347734	1347735	0.83	99	-	PAL5A_CE	intergenic	NA
I	1347735	1347736	0.39	97	-	PAL5A_CE	intergenic	NA
I	1347739	1347740	0.35	88	-	PAL5A_CE	intergenic	NA
I	1358464	1358465	0.4	951	+	PALTTAA3_CE	WBGene00022363
I	1358478	1358479	0.25	945	+	PALTTAA3_CE	WBGene00022363
I	1358488	1358489	0.32	888	+	PALTTAA3_CE	WBGene00022363
I	1358493	1358494	0.14	855	+	PALTTAA3_CE	WBGene00022363
I	1358500	1358501	0.87	833	+	PALTTAA3_CE	WBGene00022363
I	1358501	1358502	0.81	836	+	PALTTAA3_CE	WBGene00022363
I	1358503	1358504	0.35	848	+	PALTTAA3_CE	WBGene00022363
I	1358504	1358505	0.4	846	+	PALTTAA3_CE	WBGene00022363
I	1358513	1358514	0.67	856	+	PALTTAA3_CE	WBGene00022363
I	1358514	1358515	0.37	873	+	PALTTAA3_CE	WBGene00022363
I	1358515	1358516	0.14	891	+	PALTTAA3_CE	WBGene00022363
I	1358525	1358526	0.44	899	+	PALTTAA3_CE	WBGene00022363
I	1358547	1358548	0.25	513	+	PALTTAA3_CE	WBGene00022363
I	1358566	1358567	0.17	532	+	PALTTAA3_CE	WBGene00022363
I	1358577	1358578	0.79	448	+	PALTTAA3_CE	WBGene00022363
I	1358581	1358582	0.59	434	+	PALTTAA3_CE	WBGene00022363
I	1358582	1358583	0.55	442	+	PALTTAA3_CE	WBGene00022363
I	1358583	1358584	0.15	447	+	PALTTAA3_CE	WBGene00022363
I	1358584	1358585	0.27	436	+	PALTTAA3_CE	WBGene00022363
I	1358591	1358592	0.31	473	+	PALTTAA3_CE	WBGene00022363
I	1358619	1358620	0.66	478	+	PALTTAA3_CE	WBGene00022363
I	1358647	1358648	0.34	595	+	PALTTAA3_CE	WBGene00022363
I	1358739	1358740	0.53	518	+	CELE46B	WBGene00022363
I	1358740	1358741	0.59	522	+	CELE46B	WBGene00022363
I	1358741	1358742	0.48	525	+	CELE46B	WBGene00022363
I	1358747	1358748	0.78	558	+	CELE46B	WBGene00022363
I	1358750	1358751	0.98	547	+	CELE46B	WBGene00022363
I	1358751	1358752	0.33	578	+	CELE46B	WBGene00022363
I	1358760	1358761	0.48	595	+	CELE46B	WBGene00022363
I	1358761	1358762	0.34	595	+	CELE46B	WBGene00022363
I	1358762	1358763	0.46	594	+	CELE46B	WBGene00022363
I	1358766	1358767	0.28	651	+	CELE46B	WBGene00022363
I	1358769	1358770	0.12	672	+	CELE46B	WBGene00022363
I	1358770	1358771	0.19	673	+	CELE46B	WBGene00022363
I	1358775	1358776	0.11	674	+	CELE46B	WBGene00022363
I	1358786	1358787	0.58	716	+	CELE46B	WBGene00022363
I	1358787	1358788	0.88	714	+	CELE46B	WBGene00022363
I	1358793	1358794	0.27	779	+	CELE46B	WBGene00022363
I	1358798	1358799	0.17	813	+	CELE46B	WBGene00022363
I	1358823	1358824	0.17	852	+	CELE46B	WBGene00022363
I	1358846	1358847	0.81	649	+	CELE46B	WBGene00022363
I	1358847	1358848	0.44	643	+	CELE46B	WBGene00022363
I	1358856	1358857	0.52	663	+	CELE46B	WBGene00022363
I	1358861	1358862	0.55	667	+	CELE46B	WBGene00022363
I	1358871	1358872	0.72	653	+	CELE46B	WBGene00022363
I	1358888	1358889	0.9	562	+	CELE46B	WBGene00022363
I	1358889	1358890	0.28	571	+	CELE46B	WBGene00022363
I	1358902	1358903	0.22	603	+	CELE46B	WBGene00022363
I	1358914	1358915	0.26	558	+	CELE46B	WBGene00022363
I	1358919	1358920	0.17	528	+	CELE46B	WBGene00022363
I	1358927	1358928	0.42	394	+	CELE46B	WBGene00022363
I	1358932	1358933	0.42	319	+	CELE46B	WBGene00022363
I	1358937	1358938	0.29	278	+	CELE46B	WBGene00022363
I	1358954	1358955	0.14	259	+	CELE46B	WBGene00022363
I	1358956	1358957	0.17	254	+	CELE46B	WBGene00022363
I	1359191	1359192	0.49	158	+	CELE46B	WBGene00022363
I	1359201	1359202	0.26	252	+	CELE46B	WBGene00022363
I	1359210	1359211	0.79	311	+	CELE46B	WBGene00022363
I	1359211	1359212	0.78	314	+	CELE46B	WBGene00022363
I	1359216	1359217	0.33	399	+	CELE46B	WBGene00022363
I	1359217	1359218	0.18	400	+	CELE46B	WBGene00022363
I	1359219	1359220	0.17	446	+	CELE46B	WBGene00022363
I	1359226	1359227	0.82	500	+	CELE46B	WBGene00022363
I	1359233	1359234	0.8	580	+	CELE46B	WBGene00022363
I	1359247	1359248	0.23	745	+	CELE46B	WBGene00022363
I	1359248	1359249	0.35	748	+	CELE46B	WBGene00022363
I	1359255	1359256	0.15	778	+	CELE46B	WBGene00022363
I	1359256	1359257	0.24	778	+	CELE46B	WBGene00022363
I	1359257	1359258	0.72	773	+	CELE46B	WBGene00022363
I	1359258	1359259	0.15	809	+	CELE46B	WBGene00022363
I	1359262	1359263	0.19	849	+	CELE46B	WBGene00022363
I	1359264	1359265	0.16	856	+	CELE46B	WBGene00022363
I	1359350	1359351	0.13	642	+	PALTTAA3_CE	WBGene00022363
I	1359359	1359360	0.26	591	+	PALTTAA3_CE	WBGene00022363
I	1359360	1359361	0.18	599	+	PALTTAA3_CE	WBGene00022363
I	1359366	1359367	0.16	616	+	PALTTAA3_CE	WBGene00022363
I	1359370	1359371	0.23	595	+	PALTTAA3_CE	WBGene00022363
I	1359371	1359372	0.9	621	+	PALTTAA3_CE	WBGene00022363
I	1359376	1359377	0.15	718	+	PALTTAA3_CE	WBGene00022363
I	1359385	1359386	0.35	681	+	PALTTAA3_CE	WBGene00022363
I	1359392	1359393	0.38	670	+	PALTTAA3_CE	WBGene00022363
I	1359399	1359400	0.51	651	+	PALTTAA3_CE	WBGene00022363
I	1359401	1359402	0.13	638	+	PALTTAA3_CE	WBGene00022363
I	1359409	1359410	0.81	643	+	PALTTAA3_CE	WBGene00022363
I	1359423	1359424	0.88	654	+	PALTTAA3_CE	WBGene00022363
I	1359428	1359429	0.77	631	+	PALTTAA3_CE	WBGene00022363
I	1359429	1359430	0.51	644	+	PALTTAA3_CE	WBGene00022363
I	1359433	1359434	0.31	652	+	PALTTAA3_CE	WBGene00022363
I	1359473	1359474	0.63	398	+	PALTTAA3_CE	WBGene00022363
I	1359474	1359475	0.43	401	+	PALTTAA3_CE	WBGene00022363
I	1359489	1359490	0.32	437	+	PALTTAA3_CE	WBGene00022363
I	1359505	1359506	0.16	498	+	PALTTAA3_CE	WBGene00022363
I	1375848	1375849	0.13	547	+	PALTTAA1_CE	WBGene00022366
I	1375913	1375914	0.23	401	+	PALTTAA1_CE	WBGene00022366
I	1375914	1375915	0.46	387	+	PALTTAA1_CE	WBGene00022366
I	1375916	1375917	0.14	398	+	PALTTAA1_CE	WBGene00022366
I	1375919	1375920	0.91	428	+	PALTTAA1_CE	WBGene00022366
I	1375923	1375924	0.25	431	+	PALTTAA1_CE	WBGene00022366
I	1375924	1375925	0.17	426	+	PALTTAA1_CE	WBGene00022366
I	1375925	1375926	0.14	425	+	PALTTAA1_CE	WBGene00022366
I	1375926	1375927	0.29	414	+	PALTTAA1_CE	WBGene00022366
I	1375931	1375932	0.71	434	+	PALTTAA1_CE	WBGene00022366
I	1375932	1375933	0.5	429	+	PALTTAA1_CE	WBGene00022366
I	1375933	1375934	0.19	433	+	PALTTAA1_CE	WBGene00022366
I	1375937	1375938	0.97	431	+	PALTTAA1_CE	WBGene00022366
I	1375938	1375939	0.39	431	+	PALTTAA1_CE	WBGene00022366
I	1375949	1375950	0.81	371	+	PALTTAA1_CE	WBGene00022366
I	1375950	1375951	0.89	367	+	PALTTAA1_CE	WBGene00022366
I	1375975	1375976	0.53	458	+	PALTTAA1_CE	WBGene00022366
I	1375997	1375998	0.22	467	+	PALTTAA1_CE	WBGene00022366
I	1376027	1376028	0.3	470	+	PALTTAA1_CE	WBGene00022366
I	1376033	1376034	0.65	464	+	PALTTAA1_CE	WBGene00022366
I	1376043	1376044	0.16	506	+	PALTTAA1_CE	WBGene00022366
I	1376106	1376107	0.97	740	+	PALTTAA1_CE	WBGene00022366
I	1376120	1376121	0.2	827	+	PALTTAA1_CE	WBGene00022366
I	1376216	1376217	0.35	684	+	PAL5A_CE	WBGene00022366
I	1376223	1376224	0.36	636	+	PAL5A_CE	WBGene00022366
I	1376227	1376228	0.63	617	+	PAL5A_CE	WBGene00022366
I	1376228	1376229	0.3	626	+	PAL5A_CE	WBGene00022366
I	1376251	1376252	0.64	537	+	PAL5A_CE	WBGene00022366
I	1376261	1376262	0.83	511	+	PAL5A_CE	WBGene00022366
I	1376268	1376269	0.52	507	+	PAL5A_CE	WBGene00022366
I	1376279	1376280	0.49	511	+	PAL5A_CE	WBGene00022366
I	1376317	1376318	0.12	391	+	PAL5A_CE	WBGene00022366
I	1376319	1376320	0.15	328	+	PAL5A_CE	WBGene00022366
I	1376340	1376341	0.44	257	+	PAL5A_CE	WBGene00022366
I	1376352	1376353	0.35	218	+	PAL5A_CE	WBGene00022366
I	1376353	1376354	0.69	213	+	PAL5A_CE	WBGene00022366
I	1376369	1376370	0.17	187	+	PAL5A_CE	WBGene00022366
I	1376376	1376377	0.69	128	+	PAL5A_CE	WBGene00022366
I	1376442	1376443	0.16	158	+	PAL5A_CE	intergenic	NA
I	1376472	1376473	0.16	166	+	PAL5A_CE	intergenic	NA
I	15068009	15068010	0.99	2128	+	LSU-rRNA_Cel	WBGene00004622	rrn-3.1
I	2076361	2076362	0.52	3128	+	PALTTAA3_CE	WBGene00021351	eif-2alpha
I	2076362	2076363	0.98	3139	+	PALTTAA3_CE	WBGene00021351	eif-2alpha
I	2076363	2076364	0.94	3139	+	PALTTAA3_CE	WBGene00021351	eif-2alpha
I	2076367	2076368	0.16	3209	+	PALTTAA3_CE	WBGene00021351	eif-2alpha
I	2076387	2076388	0.33	2665	+	PALTTAA3_CE	WBGene00021351	eif-2alpha
I	2076404	2076405	0.45	2147	+	PALTTAA3_CE	WBGene00021351	eif-2alpha
I	2076408	2076409	0.2	2091	+	PALTTAA3_CE	WBGene00021351	eif-2alpha
I	2076409	2076410	0.43	2068	+	PALTTAA3_CE	WBGene00021351	eif-2alpha
I	2076410	2076411	0.29	2061	+	PALTTAA3_CE	WBGene00021351	eif-2alpha
I	2076411	2076412	0.18	2062	+	PALTTAA3_CE	WBGene00021351	eif-2alpha
I	2076455	2076456	0.34	549	+	PALTTAA3_CE	WBGene00021351	eif-2alpha
I	2076462	2076463	0.2	560	+	PALTTAA3_CE	WBGene00021351	eif-2alpha
I	2076466	2076467	0.41	541	+	PALTTAA3_CE	WBGene00021351	eif-2alpha
I	2076480	2076481	0.78	446	+	PALTTAA3_CE	WBGene00021351	eif-2alpha
I	2076485	2076486	0.28	443	+	PALTTAA3_CE	WBGene00021351	eif-2alpha
I	2076487	2076488	0.16	466	+	PALTTAA3_CE	WBGene00021351	eif-2alpha
I	2076606	2076607	0.29	1549	+	PALTTAA3_CE	WBGene00021351	eif-2alpha
I	2076608	2076609	0.42	1598	+	PALTTAA3_CE	WBGene00021351	eif-2alpha
I	2076609	2076610	0.6	1616	+	PALTTAA3_CE	WBGene00021351	eif-2alpha
I	2076611	2076612	0.16	1773	+	PALTTAA3_CE	WBGene00021351	eif-2alpha
I	2076617	2076618	0.13	1952	+	PALTTAA3_CE	WBGene00021351	eif-2alpha
I	2076628	2076629	0.72	2055	+	PALTTAA3_CE	WBGene00021351	eif-2alpha
I	2076629	2076630	0.53	2038	+	PALTTAA3_CE	WBGene00021351	eif-2alpha
I	2076631	2076632	0.24	2074	+	PALTTAA3_CE	WBGene00021351	eif-2alpha
I	2076632	2076633	0.16	2093	+	PALTTAA3_CE	WBGene00021351	eif-2alpha
I	2076638	2076639	0.42	2226	+	PALTTAA3_CE	WBGene00021351	eif-2alpha
I	2076639	2076640	0.83	2123	+	PALTTAA3_CE	WBGene00021351	eif-2alpha
I	2076642	2076643	0.52	2319	+	PALTTAA3_CE	WBGene00021351	eif-2alpha
I	2076643	2076644	0.32	2400	+	PALTTAA3_CE	WBGene00021351	eif-2alpha
I	2076644	2076645	0.18	2487	+	PALTTAA3_CE	WBGene00021351	eif-2alpha
I	2076647	2076648	0.28	2736	+	PALTTAA3_CE	WBGene00021351	eif-2alpha
I	2076648	2076649	0.14	2773	+	PALTTAA3_CE	WBGene00021351	eif-2alpha
I	2076653	2076654	0.48	2854	+	PALTTAA3_CE	WBGene00021351	eif-2alpha
I	2076654	2076655	0.19	2874	+	PALTTAA3_CE	WBGene00021351	eif-2alpha
I	2076667	2076668	0.59	3186	+	PALTTAA3_CE	WBGene00021351	eif-2alpha
I	2076672	2076673	0.19	3408	+	PALTTAA3_CE	WBGene00021351	eif-2alpha
I	2076679	2076680	0.19	3642	+	PALTTAA3_CE	WBGene00021351	eif-2alpha
I	2076696	2076697	0.4	4000	+	PALTTAA3_CE	WBGene00021351	eif-2alpha
I	2076701	2076702	0.65	3875	+	PALTTAA3_CE	WBGene00021351	eif-2alpha
I	2076725	2076726	0.17	3882	+	PALTTAA3_CE	WBGene00021351	eif-2alpha
I	2076734	2076735	0.63	3871	+	PALTTAA3_CE	WBGene00021351	eif-2alpha
I	2076766	2076767	0.55	4191	+	PALTTAA3_CE	WBGene00021351	eif-2alpha
I	2081788	2081789	0.22	99	+	CELE46B	WBGene00021352	pcyt-2.1
I	2296685	2296686	0.34	199	+	PAL8D_CE	WBGene00021469
I	2296687	2296688	0.35	209	+	PAL8D_CE	WBGene00021469
I	2296688	2296689	0.29	208	+	PAL8D_CE	WBGene00021469
I	2296696	2296697	0.46	208	+	PAL8D_CE	WBGene00021469
I	2296699	2296700	0.3	205	+	PAL8D_CE	WBGene00021469
I	2296702	2296703	0.85	201	+	PAL8D_CE	WBGene00021469
I	2296710	2296711	0.34	219	+	PAL8D_CE	WBGene00021469
I	2296714	2296715	0.27	221	+	PAL8D_CE	WBGene00021469
I	2296718	2296719	0.5	219	+	PAL8D_CE	WBGene00021469
I	2296725	2296726	0.21	200	+	PAL8D_CE	WBGene00021469
I	2296726	2296727	0.51	197	+	PAL8D_CE	WBGene00021469
I	2296738	2296739	0.41	220	+	PAL8D_CE	WBGene00021469
I	2296745	2296746	0.49	203	+	PAL8D_CE	WBGene00021469
I	2296757	2296758	0.54	190	+	PAL8D_CE	WBGene00021469
I	2296758	2296759	0.23	188	+	PAL8D_CE	WBGene00021469
I	2296769	2296770	0.21	183	+	PAL8D_CE	WBGene00021469
I	2296770	2296771	0.43	181	+	PAL8D_CE	WBGene00021469
I	2296778	2296779	0.22	179	+	PAL8D_CE	WBGene00021469
I	2296784	2296785	0.12	171	+	PAL8D_CE	WBGene00021469
I	2296924	2296925	0.29	144	+	PAL8D_CE	WBGene00021469
I	2296925	2296926	0.27	141	+	PAL8D_CE	WBGene00021469
I	2296936	2296937	0.6	141	+	PAL8D_CE	WBGene00021469
I	2296937	2296938	0.82	143	+	PAL8D_CE	WBGene00021469
I	2296959	2296960	0.16	152	+	PAL8D_CE	WBGene00021469
I	2296975	2296976	0.29	225	+	PAL8D_CE	WBGene00021469
I	2296981	2296982	0.14	239	+	PAL8D_CE	WBGene00021469
I	2296984	2296985	0.17	238	+	PAL8D_CE	WBGene00021469
I	2296991	2296992	0.28	242	+	PAL8D_CE	WBGene00021469
I	2297009	2297010	0.37	278	+	PAL8D_CE	WBGene00021469
I	2376086	2376087	0.68	164	-	CELE1	intergenic	NA
I	2376108	2376109	0.4	185	-	CELE1	intergenic	NA
I	2376115	2376116	0.47	179	-	CELE1	intergenic	NA
I	2376117	2376118	0.35	175	-	CELE1	intergenic	NA
I	2376118	2376119	0.36	174	-	CELE1	intergenic	NA
I	2376119	2376120	0.15	174	-	CELE1	intergenic	NA
I	2376121	2376122	0.78	175	-	CELE1	intergenic	NA
I	2376122	2376123	0.45	174	-	CELE1	intergenic	NA
I	2376173	2376174	0.27	142	-	CELE1	intergenic	NA
I	2394686	2394687	0.12	139	-	PAL8A_CE	WBGene00021474	dot-1.1
I	2721901	2721902	0.25	679	-	CELE46B	WBGene00022128
I	2721902	2721903	0.79	678	-	CELE46B	WBGene00022128
I	2721926	2721927	0.11	691	-	CELE46B	WBGene00022128
I	2721936	2721937	0.29	696	-	CELE46B	WBGene00022128
I	2721950	2721951	0.6	668	-	CELE46B	WBGene00022128
I	2721951	2721952	0.26	671	-	CELE46B	WBGene00022128
I	2721962	2721963	0.14	513	-	CELE46B	WBGene00022128
I	2721965	2721966	0.82	497	-	CELE46B	WBGene00022128
I	2721970	2721971	0.23	496	-	CELE46B	WBGene00022128
I	2721971	2721972	0.75	472	-	CELE46B	WBGene00022128
I	2721972	2721973	0.34	470	-	CELE46B	WBGene00022128
I	2721974	2721975	0.14	475	-	CELE46B	WBGene00022128
I	2721988	2721989	0.22	439	-	CELE46B	WBGene00022128
I	2722312	2722313	0.24	281	-	CELE46B	WBGene00022128
I	2722340	2722341	0.2	235	-	CELE46B	WBGene00022128
I	2722341	2722342	0.63	214	-	CELE46B	WBGene00022128
I	2722342	2722343	0.73	216	-	CELE46B	WBGene00022128
I	2722343	2722344	0.22	215	-	CELE46B	WBGene00022128
I	2722345	2722346	0.77	218	-	CELE46B	WBGene00022128
I	2722346	2722347	0.75	218	-	CELE46B	WBGene00022128
I	2722351	2722352	0.19	243	-	CELE46B	WBGene00022128
I	2722352	2722353	0.17	246	-	CELE46B	WBGene00022128
I	2722356	2722357	0.17	248	-	CELE46B	WBGene00022128
I	2722374	2722375	0.34	741	-	CELE46B	WBGene00022128
I	2722375	2722376	0.16	762	-	CELE46B	WBGene00022128
I	2722385	2722386	0.3	811	-	CELE46B	WBGene00022128
I	2722395	2722396	0.13	889	-	CELE46B	WBGene00022128
I	2722396	2722397	0.34	894	-	CELE46B	WBGene00022128
I	2722408	2722409	0.32	890	-	CELE46B	WBGene00022128
I	2722419	2722420	0.16	952	-	CELE46B	WBGene00022128
I	2773775	2773776	0.8	88	-	PAL5A_CE	WBGene00004946	sop-3
I	3033926	3033927	0.48	1494	+	PAL5A_CE	WBGene00021841
I	3033933	3033934	0.14	1613	+	PAL5A_CE	WBGene00021841
I	3033940	3033941	0.78	1814	+	PAL5A_CE	WBGene00021841
I	3033949	3033950	0.95	2023	+	PAL5A_CE	WBGene00021841
I	3033964	3033965	0.12	2287	+	PAL5A_CE	WBGene00021841
I	3033972	3033973	0.67	2345	+	PAL5A_CE	WBGene00021841
I	3033978	3033979	0.72	2233	+	PAL5A_CE	WBGene00021841
I	3033984	3033985	0.45	2073	+	PAL5A_CE	WBGene00021841
I	3033985	3033986	0.53	2070	+	PAL5A_CE	WBGene00021841
I	3033989	3033990	0.11	2153	+	PAL5A_CE	WBGene00021841
I	3034053	3034054	0.31	1606	+	PAL5A_CE	WBGene00021841
I	3034066	3034067	0.89	1105	+	PAL5A_CE	WBGene00021841
I	3034136	3034137	0.15	884	+	PAL5A_CE	WBGene00021841
I	3034140	3034141	0.27	869	+	PAL5A_CE	WBGene00021841
I	3034145	3034146	0.32	855	+	PAL5A_CE	WBGene00021841
I	3034146	3034147	0.75	844	+	PAL5A_CE	WBGene00021841
I	3034165	3034166	0.41	782	+	PAL5A_CE	WBGene00021841
I	3034168	3034169	0.39	783	+	PAL5A_CE	WBGene00021841
I	3034170	3034171	0.14	775	+	PAL5A_CE	WBGene00021841
I	3034179	3034180	0.88	709	+	PAL5A_CE	WBGene00021841
I	3034192	3034193	0.53	553	+	PAL5A_CE	WBGene00021841
I	3034205	3034206	0.28	425	+	PAL5A_CE	WBGene00021841
I	3034206	3034207	0.18	405	+	PAL5A_CE	WBGene00021841
I	3034336	3034337	0.83	271	+	PAL5A_CE	WBGene00021841
I	3034337	3034338	0.7	273	+	PAL5A_CE	WBGene00021841
I	3034340	3034341	0.28	334	+	PAL5A_CE	WBGene00021841
I	3034349	3034350	0.3	365	+	PAL5A_CE	WBGene00021841
I	3034381	3034382	0.19	464	+	PAL5A_CE	WBGene00021841
I	3034382	3034383	0.65	476	+	PAL5A_CE	WBGene00021841
I	3034491	3034492	0.17	1264	+	PAL5A_CE	WBGene00021841
I	3034504	3034505	0.33	1180	+	PAL5A_CE	WBGene00021841
I	3034518	3034519	0.35	1338	+	PAL5A_CE	WBGene00021841
I	3034525	3034526	0.12	1329	+	PAL5A_CE	WBGene00021841
I	3034526	3034527	0.33	1360	+	PAL5A_CE	WBGene00021841
I	3034545	3034546	0.71	1319	+	PAL5A_CE	WBGene00021841
I	3034546	3034547	0.81	1322	+	PAL5A_CE	WBGene00021841
I	3034550	3034551	0.13	1732	+	PAL5A_CE	WBGene00021841
I	3034551	3034552	0.23	1734	+	PAL5A_CE	WBGene00021841
I	3034555	3034556	0.38	1827	+	PAL5A_CE	WBGene00021841
I	3034556	3034557	0.83	1806	+	PAL5A_CE	WBGene00021841
I	3034566	3034567	0.91	1899	+	PAL5A_CE	WBGene00021841
I	3034567	3034568	0.71	1903	+	PAL5A_CE	WBGene00021841
I	3034568	3034569	0.72	1909	+	PAL5A_CE	WBGene00021841
I	3034588	3034589	0.4	2328	+	PAL5A_CE	WBGene00021841
I	3034595	3034596	0.33	2414	+	PAL5A_CE	WBGene00021841
I	3034598	3034599	0.28	2401	+	PAL5A_CE	WBGene00021841
I	3034604	3034605	0.55	2416	+	PAL5A_CE	WBGene00021841
I	3167591	3167592	0.17	732	+	CELE7	WBGene00021828
I	3167601	3167602	0.76	681	+	CELE7	WBGene00021828
I	3167606	3167607	0.14	657	+	CELE7	WBGene00021828
I	3167611	3167612	0.88	568	+	CELE7	WBGene00021828
I	3167617	3167618	0.39	452	+	CELE7	WBGene00021828
I	3167618	3167619	0.46	428	+	CELE7	WBGene00021828
I	3167619	3167620	0.41	428	+	CELE7	WBGene00021828
I	3167622	3167623	0.46	427	+	CELE7	WBGene00021828
I	3167772	3167773	0.28	841	+	CELE7	WBGene00021828
I	3167775	3167776	0.48	878	+	CELE7	WBGene00021828
I	3167776	3167777	0.36	895	+	CELE7	WBGene00021828
I	3167791	3167792	0.21	972	+	CELE7	WBGene00021828
I	3167796	3167797	0.19	983	+	CELE7	WBGene00021828
I	3167803	3167804	0.77	961	+	CELE7	WBGene00021828
I	3167804	3167805	0.17	977	+	CELE7	WBGene00021828
I	3167809	3167810	0.34	1018	+	CELE7	WBGene00021828
I	3167810	3167811	0.13	1004	+	CELE7	WBGene00021828
I	3167811	3167812	0.6	1005	+	CELE7	WBGene00021828
I	3167821	3167822	0.23	1208	+	CELE7	WBGene00021828
I	318465	318466	0.58	158	-	CELE1	intergenic	NA
I	318466	318467	0.32	160	-	CELE1	intergenic	NA
I	3255682	3255683	0.35	510	+	CELE4	WBGene00003258	cogc-1
I	3888865	3888866	0.61	73	-	CELE1	WBGene00016838
I	5369419	5369420	0.21	162	+	TC4	WBGene00018862	wago-2
I	5979326	5979327	0.7	108	-	Turmoil1	intergenic	NA
I	5979335	5979336	0.17	115	-	Turmoil1	intergenic	NA
I	5979344	5979345	0.21	116	-	Turmoil1	intergenic	NA
I	659739	659740	0.17	409	-	CELE1	WBGene00022031
I	659746	659747	0.33	360	-	CELE1	WBGene00022031
I	659756	659757	0.62	329	-	CELE1	WBGene00022031
I	659761	659762	0.48	287	-	CELE1	WBGene00022031
I	659769	659770	0.42	259	-	CELE1	WBGene00022031
I	659782	659783	0.77	207	-	CELE1	WBGene00022031
I	659790	659791	0.42	190	-	CELE1	WBGene00022031
I	659800	659801	0.29	164	-	CELE1	WBGene00022031
I	659900	659901	0.28	86	-	CELE1	WBGene00022031
I	659901	659902	0.21	87	-	CELE1	WBGene00022031
I	659906	659907	0.92	91	-	CELE1	WBGene00022031
I	659916	659917	0.21	99	-	CELE1	WBGene00022031
I	659917	659918	0.5	95	-	CELE1	WBGene00022031
I	659918	659919	0.21	98	-	CELE1	WBGene00022031
I	7781390	7781391	0.19	144	-	(ATCCATCCCG)n	WBGene00012151
I	7869332	7869333	0.32	251	+	HelitronY4_CE	WBGene00011232	pck-2
II	10788205	10788206	0.58	230	-	CELE2	WBGene00011067	vps-11
II	10788253	10788254	0.12	624	-	CELE2	WBGene00011067	vps-11
II	10844202	10844203	0.15	341	-	CELE4	intergenic	NA
II	10844223	10844224	0.59	422	-	CELE4	intergenic	NA
II	13486674	13486675	0.75	475	-	PAL5A_CE	intergenic	NA
II	13486675	13486676	0.24	481	-	PAL5A_CE	intergenic	NA
II	13486677	13486678	0.65	482	-	PAL5A_CE	intergenic	NA
II	13486715	13486716	0.6	344	-	PAL5A_CE	intergenic	NA
II	13486716	13486717	0.99	342	-	PAL5A_CE	intergenic	NA
II	13486717	13486718	0.71	343	-	PAL5A_CE	intergenic	NA
II	13486721	13486722	0.87	343	-	PAL5A_CE	intergenic	NA
II	13486722	13486723	0.36	346	-	PAL5A_CE	intergenic	NA
II	13486726	13486727	0.93	342	-	PAL5A_CE	intergenic	NA
II	13486745	13486746	0.33	248	-	PAL5A_CE	intergenic	NA
II	13486747	13486748	0.19	238	-	PAL5A_CE	intergenic	NA
II	13486757	13486758	0.16	226	-	PAL5A_CE	intergenic	NA
II	13486768	13486769	0.2	205	-	PAL5A_CE	intergenic	NA
II	13486773	13486774	0.15	204	-	PAL5A_CE	intergenic	NA
II	13486778	13486779	0.24	184	-	PAL5A_CE	intergenic	NA
II	13486779	13486780	0.17	180	-	PAL5A_CE	intergenic	NA
II	13486782	13486783	0.5	179	-	PAL5A_CE	intergenic	NA
II	13486788	13486789	0.13	181	-	PAL5A_CE	intergenic	NA
II	13486795	13486796	0.67	175	-	PAL5A_CE	intergenic	NA
II	13486801	13486802	0.48	162	-	PAL5A_CE	intergenic	NA
II	13486805	13486806	0.36	161	-	PAL5A_CE	intergenic	NA
II	13486806	13486807	0.22	164	-	PAL5A_CE	intergenic	NA
II	13486842	13486843	0.16	200	-	PAL5A_CE	intergenic	NA
II	13486901	13486902	0.36	173	-	PAL5A_CE	intergenic	NA
II	13487239	13487240	0.51	168	-	PAL5A_CE	intergenic	NA
II	13487243	13487244	0.18	167	-	PAL5A_CE	WBGene00000113	alh-7
II	13487244	13487245	0.35	170	-	PAL5A_CE	WBGene00000113	alh-7
II	13487245	13487246	0.64	169	-	PAL5A_CE	WBGene00000113	alh-7
II	13487252	13487253	0.34	286	-	PAL5A_CE	WBGene00000113	alh-7
II	13487265	13487266	0.16	319	-	PAL5A_CE	WBGene00000113	alh-7
II	13487268	13487269	0.41	312	-	PAL5A_CE	WBGene00000113	alh-7
II	13487269	13487270	0.65	317	-	PAL5A_CE	WBGene00000113	alh-7
II	13487281	13487282	0.19	386	-	PAL5A_CE	WBGene00000113	alh-7
II	13487356	13487357	0.3	901	-	PAL5A_CE	WBGene00000113	alh-7
II	13487362	13487363	0.57	876	-	PAL5A_CE	WBGene00000113	alh-7
II	13487363	13487364	0.55	871	-	PAL5A_CE	WBGene00000113	alh-7
II	13487385	13487386	0.55	945	-	PAL5A_CE	WBGene00000113	alh-7
II	13487401	13487402	0.26	886	-	PAL5A_CE	WBGene00000113	alh-7
II	14065925	14065926	0.14	4756	+	CELE46B	WBGene00002275	lem-2
II	14066040	14066041	0.24	1818	+	CELE46B	WBGene00002275	lem-2
II	14066041	14066042	0.14	1822	+	CELE46B	WBGene00002275	lem-2
II	14066046	14066047	0.85	1821	+	CELE46B	WBGene00002275	lem-2
II	14066050	14066051	0.19	1865	+	CELE46B	WBGene00002275	lem-2
II	14066051	14066052	0.16	1870	+	CELE46B	WBGene00002275	lem-2
II	14066063	14066064	0.78	2142	+	CELE46B	WBGene00002275	lem-2
II	14066074	14066075	0.31	2215	+	CELE46B	WBGene00002275	lem-2
II	14066089	14066090	0.16	2164	+	CELE46B	WBGene00002275	lem-2
II	14066127	14066128	0.31	1796	+	CELE46B	WBGene00002275	lem-2
II	14066129	14066130	0.12	1826	+	CELE46B	WBGene00002275	lem-2
II	14066152	14066153	0.58	1964	+	CELE46B	WBGene00002275	lem-2
II	14066179	14066180	0.28	1835	+	CELE46B	WBGene00002275	lem-2
II	14066208	14066209	0.13	1789	+	CELE46B	WBGene00002275	lem-2
II	14066342	14066343	0.31	820	+	CELE46B	WBGene00002275	lem-2
II	14066369	14066370	0.34	946	+	CELE46B	WBGene00002275	lem-2
II	14066386	14066387	0.76	1251	+	CELE46B	WBGene00002275	lem-2
II	14066388	14066389	0.41	1299	+	CELE46B	WBGene00002275	lem-2
II	14066390	14066391	0.17	1345	+	CELE46B	WBGene00002275	lem-2
II	14066391	14066392	0.19	1371	+	CELE46B	WBGene00002275	lem-2
II	14066392	14066393	0.29	1390	+	CELE46B	WBGene00002275	lem-2
II	14066399	14066400	0.73	1630	+	CELE46B	WBGene00002275	lem-2
II	14066405	14066406	0.22	1713	+	CELE46B	WBGene00002275	lem-2
II	14066421	14066422	0.18	1817	+	CELE46B	WBGene00002275	lem-2
II	14066462	14066463	0.17	2072	+	CELE46B	WBGene00002275	lem-2
II	14066483	14066484	0.23	1718	+	CELE46B	WBGene00002275	lem-2
II	14066484	14066485	0.2	1684	+	CELE46B	WBGene00002275	lem-2
II	14066486	14066487	0.39	1704	+	CELE46B	WBGene00002275	lem-2
II	14066500	14066501	0.25	1542	+	CELE46B	WBGene00002275	lem-2
II	14066505	14066506	0.16	1591	+	CELE46B	WBGene00002275	lem-2
II	14066543	14066544	0.17	1950	+	CELE46B	WBGene00002275	lem-2
II	14066564	14066565	0.68	2165	+	CELE46B	WBGene00002275	lem-2
II	14066565	14066566	0.31	2162	+	CELE46B	WBGene00002275	lem-2
II	14066572	14066573	0.36	2202	+	CELE46B	WBGene00002275	lem-2
II	14066595	14066596	0.22	2282	+	CELE46B	WBGene00002275	lem-2
II	14066606	14066607	0.58	2217	+	CELE46B	WBGene00002275	lem-2
II	14066607	14066608	0.24	2213	+	CELE46B	WBGene00002275	lem-2
II	14346720	14346721	0.54	899	-	CELE1	WBGene00002996	lin-7
II	14346758	14346759	0.26	826	-	CELE1	WBGene00002996	lin-7
II	14346763	14346764	0.78	810	-	CELE1	WBGene00002996	lin-7
II	14346766	14346767	0.6	808	-	CELE1	WBGene00002996	lin-7
II	14346779	14346780	0.79	729	-	CELE1	WBGene00002996	lin-7
II	14346795	14346796	0.16	559	-	CELE1	WBGene00002996	lin-7
II	14346979	14346980	0.16	1003	-	CELE1	WBGene00002996	lin-7
II	14346989	14346990	0.88	994	-	CELE1	WBGene00002996	lin-7
II	14346991	14346992	0.36	998	-	CELE1	WBGene00002996	lin-7
II	14346992	14346993	0.37	1001	-	CELE1	WBGene00002996	lin-7
II	14347009	14347010	0.16	1076	-	CELE1	WBGene00002996	lin-7
II	14347026	14347027	0.56	1141	-	CELE1	WBGene00002996	lin-7
II	14347027	14347028	0.48	1146	-	CELE1	WBGene00002996	lin-7
II	14347037	14347038	0.67	1168	-	CELE1	WBGene00002996	lin-7
II	14347038	14347039	0.25	1175	-	CELE1	WBGene00002996	lin-7
II	15105930	15105931	0.58	98	+	PALTTTAAA3	WBGene00013167
II	15105931	15105932	0.44	98	+	PALTTTAAA3	WBGene00013167
II	3351060	3351061	0.14	135	+	PAL3A_CE	WBGene00017452	bath-29
II	7123750	7123751	0.17	1219	+	(CAA)n	WBGene00017344
II	7391047	7391048	0.34	136	-	Tc1A	intergenic	NA
II	7391059	7391060	0.52	139	-	Tc1A	intergenic	NA
II	7391063	7391064	0.2	139	-	Tc1A	intergenic	NA
II	7391125	7391126	0.22	170	-	Tc1A	intergenic	NA
II	7391134	7391135	0.24	169	-	Tc1A	intergenic	NA
II	7391151	7391152	0.38	174	-	Tc1A	intergenic	NA
III	10405466	10405467	0.27	3210	-	CELE2	WBGene00044069	hat-1
III	10405654	10405655	0.15	1803	-	CELE2	WBGene00044069	hat-1
III	11961144	11961145	0.14	545	-	PALTTAA1_CE	WBGene00013240
III	11961160	11961161	0.51	434	-	PALTTAA1_CE	WBGene00013240
III	11961161	11961162	0.63	434	-	PALTTAA1_CE	WBGene00013240
III	11961246	11961247	0.14	355	-	PALTTAA1_CE	WBGene00013240
III	11961261	11961262	0.19	274	-	PALTTAA1_CE	WBGene00013240
III	11961750	11961751	0.28	347	-	PALTTAA1_CE	WBGene00013240
III	11961751	11961752	0.9	343	-	PALTTAA1_CE	WBGene00013240
III	11961787	11961788	0.24	441	-	PALTTAA1_CE	WBGene00013240
III	11961788	11961789	0.75	424	-	PALTTAA1_CE	WBGene00013240
III	11961793	11961794	0.29	416	-	PALTTAA1_CE	WBGene00013240
III	11961794	11961795	0.59	417	-	PALTTAA1_CE	WBGene00013240
III	11961805	11961806	0.16	381	-	PALTTAA1_CE	WBGene00013240
III	11961834	11961835	0.14	328	-	PALTTAA1_CE	WBGene00013240
III	12159699	12159700	0.36	598	+	CELE1	WBGene00013544
III	12159701	12159702	0.24	593	+	CELE1	WBGene00013544
III	12159703	12159704	0.17	597	+	CELE1	WBGene00013544
III	12159710	12159711	0.2	576	+	CELE1	WBGene00013544
III	12159717	12159718	0.28	504	+	CELE1	WBGene00013544
III	12159718	12159719	0.59	506	+	CELE1	WBGene00013544
III	12159730	12159731	0.97	505	+	CELE1	WBGene00013544
III	12159741	12159742	0.95	457	+	CELE1	WBGene00013544
III	12159765	12159766	0.18	341	+	CELE1	WBGene00013544
III	12159770	12159771	0.88	320	+	CELE1	WBGene00013544
III	12160125	12160126	0.27	371	+	CELE1	WBGene00013544
III	12160126	12160127	0.84	356	+	CELE1	WBGene00013544
III	12160137	12160138	0.51	384	+	CELE1	WBGene00013544
III	12160138	12160139	0.96	377	+	CELE1	WBGene00013544
III	12160139	12160140	0.61	381	+	CELE1	WBGene00013544
III	12160140	12160141	0.14	383	+	CELE1	WBGene00013544
III	12160144	12160145	0.13	428	+	CELE1	WBGene00013544
III	12160153	12160154	0.59	448	+	CELE1	WBGene00013544
III	12160154	12160155	0.84	439	+	CELE1	WBGene00013544
III	12160164	12160165	0.15	441	+	CELE1	WBGene00013544
III	12160169	12160170	0.24	474	+	CELE1	WBGene00013544
III	12160184	12160185	0.16	497	+	CELE1	WBGene00013544
III	12466188	12466189	0.35	518	+	CELE1	WBGene00013040
III	12466192	12466193	0.49	512	+	CELE1	WBGene00013040
III	12466195	12466196	0.36	506	+	CELE1	WBGene00013040
III	12466196	12466197	0.24	509	+	CELE1	WBGene00013040
III	12466197	12466198	0.17	510	+	CELE1	WBGene00013040
III	12466199	12466200	0.57	509	+	CELE1	WBGene00013040
III	12466206	12466207	0.51	456	+	CELE1	WBGene00013040
III	12466212	12466213	0.25	334	+	CELE1	WBGene00013040
III	12466216	12466217	0.26	313	+	CELE1	WBGene00013040
III	12466229	12466230	0.38	286	+	CELE1	WBGene00013040
III	12466230	12466231	0.25	279	+	CELE1	WBGene00013040
III	12466242	12466243	0.17	332	+	CELE1	WBGene00013040
III	12466323	12466324	0.89	551	+	CELE1	WBGene00013040
III	12466324	12466325	0.49	549	+	CELE1	WBGene00013040
III	12466326	12466327	0.85	558	+	CELE1	WBGene00013040
III	12466336	12466337	0.85	631	+	CELE1	WBGene00013040
III	12466353	12466354	0.46	717	+	CELE1	WBGene00013040
III	12466376	12466377	0.18	723	+	CELE1	WBGene00013040
III	12622892	12622893	0.24	707	+	PALTTAA3_CE	WBGene00013735
III	12622916	12622917	0.28	572	+	PALTTAA3_CE	WBGene00013735
III	12622917	12622918	0.38	563	+	PALTTAA3_CE	WBGene00013735
III	12622918	12622919	0.19	560	+	PALTTAA3_CE	WBGene00013735
III	12622921	12622922	0.44	572	+	PALTTAA3_CE	WBGene00013735
III	12622928	12622929	0.15	505	+	PALTTAA3_CE	WBGene00013735
III	12622943	12622944	0.76	439	+	PALTTAA3_CE	WBGene00013735
III	12622944	12622945	0.82	437	+	PALTTAA3_CE	WBGene00013735
III	12622946	12622947	0.62	441	+	PALTTAA3_CE	WBGene00013735
III	12622956	12622957	0.67	387	+	PALTTAA3_CE	WBGene00013735
III	12622968	12622969	0.17	437	+	PALTTAA3_CE	WBGene00013735
III	12622978	12622979	0.28	449	+	PALTTAA3_CE	WBGene00013735
III	12622983	12622984	0.3	441	+	PALTTAA3_CE	WBGene00013735
III	12622984	12622985	0.32	436	+	PALTTAA3_CE	WBGene00013735
III	12622989	12622990	0.33	468	+	PALTTAA3_CE	WBGene00013735
III	12622990	12622991	0.16	476	+	PALTTAA3_CE	WBGene00013735
III	12623004	12623005	0.13	525	+	PALTTAA3_CE	WBGene00013735
III	12623005	12623006	0.22	516	+	PALTTAA3_CE	WBGene00013735
III	12623010	12623011	0.46	518	+	PALTTAA3_CE	WBGene00013735
III	12623011	12623012	0.71	508	+	PALTTAA3_CE	WBGene00013735
III	12623026	12623027	0.32	535	+	PALTTAA3_CE	WBGene00013735
III	12623063	12623064	0.34	363	+	PALTTAA3_CE	WBGene00013735
III	12623064	12623065	0.57	350	+	PALTTAA3_CE	WBGene00013735
III	12623084	12623085	0.41	284	+	PALTTAA3_CE	WBGene00013735
III	12623184	12623185	0.18	203	+	PALTTAA3_CE	WBGene00013735
III	12623197	12623198	0.49	235	+	PALTTAA3_CE	WBGene00013735
III	12623198	12623199	0.41	247	+	PALTTAA3_CE	WBGene00013735
III	12623235	12623236	0.24	543	+	PALTTAA3_CE	WBGene00013735
III	12623246	12623247	0.54	569	+	PALTTAA3_CE	WBGene00013735
III	12623247	12623248	0.65	567	+	PALTTAA3_CE	WBGene00013735
III	12623256	12623257	0.44	736	+	PALTTAA3_CE	WBGene00013735
III	12623257	12623258	0.42	750	+	PALTTAA3_CE	WBGene00013735
III	12623262	12623263	0.52	829	+	PALTTAA3_CE	WBGene00013735
III	12623263	12623264	0.82	822	+	PALTTAA3_CE	WBGene00013735
III	12623267	12623268	0.16	861	+	PALTTAA3_CE	WBGene00013735
III	12623268	12623269	0.7	867	+	PALTTAA3_CE	WBGene00013735
III	12623282	12623283	0.2	1130	+	PALTTAA3_CE	WBGene00013735
III	12623291	12623292	0.2	1240	+	PALTTAA3_CE	WBGene00013735
III	12623308	12623309	0.21	1323	+	PALTTAA3_CE	WBGene00013735
III	12623320	12623321	0.76	1420	+	PALTTAA3_CE	WBGene00013735
III	12623330	12623331	0.39	1453	+	PALTTAA3_CE	WBGene00013735
III	12623336	12623337	0.88	1482	+	PALTTAA3_CE	WBGene00013735
III	12623362	12623363	0.15	1286	+	PALTTAA3_CE	WBGene00013735
III	12623397	12623398	0.67	1487	+	PALTTAA3_CE	WBGene00013735
III	12623410	12623411	0.51	1673	+	PALTTAA3_CE	WBGene00013735
III	12670836	12670837	0.73	1112	-	CELE1	WBGene00006389	taf-7.2
III	12670846	12670847	0.27	1103	-	CELE1	WBGene00006389	taf-7.2
III	12670849	12670850	0.26	1099	-	CELE1	WBGene00006389	taf-7.2
III	12670868	12670869	0.14	998	-	CELE1	WBGene00006389	taf-7.2
III	12670874	12670875	0.18	990	-	CELE1	WBGene00006389	taf-7.2
III	12671424	12671425	0.34	1000	-	CELE1	WBGene00006389	taf-7.2
III	12671431	12671432	0.32	1043	-	CELE1	WBGene00006389	taf-7.2
III	12671433	12671434	0.17	1042	-	CELE1	WBGene00006389	taf-7.2
III	12671436	12671437	0.21	1045	-	CELE1	WBGene00006389	taf-7.2
III	12671437	12671438	0.49	1049	-	CELE1	WBGene00006389	taf-7.2
III	12671441	12671442	0.32	1039	-	CELE1	WBGene00006389	taf-7.2
III	12671443	12671444	0.41	1029	-	CELE1	WBGene00006389	taf-7.2
III	12671461	12671462	0.48	1179	-	CELE1	WBGene00006389	taf-7.2
III	12671462	12671463	0.21	1218	-	CELE1	WBGene00006389	taf-7.2
III	12710702	12710703	0.12	708	+	CELE1	WBGene00013742	sas-1
III	12710716	12710717	0.31	616	+	CELE1	WBGene00013742	sas-1
III	12710721	12710722	0.14	555	+	CELE1	WBGene00013742	sas-1
III	12710722	12710723	0.94	542	+	CELE1	WBGene00013742	sas-1
III	12711011	12711012	0.17	277	+	CELE1	WBGene00013742	sas-1
III	13142596	13142597	0.12	354	-	CERP4	WBGene00012719
III	13142610	13142611	0.15	326	-	CERP4	WBGene00012719
III	13142612	13142613	0.18	323	-	CERP4	WBGene00012719
III	13142619	13142620	0.16	289	-	CERP4	WBGene00012719
III	13142621	13142622	0.25	274	-	CERP4	WBGene00012719
III	13142622	13142623	0.64	265	-	CERP4	WBGene00012719
III	13142623	13142624	0.5	263	-	CERP4	WBGene00012719
III	13142624	13142625	0.41	263	-	CERP4	WBGene00012719
III	13142625	13142626	0.58	262	-	CERP4	WBGene00012719
III	13142640	13142641	0.66	264	-	CERP4	WBGene00012719
III	13142641	13142642	0.25	264	-	CERP4	WBGene00012719
III	13142645	13142646	0.31	256	-	CERP4	WBGene00012719
III	13142646	13142647	0.42	253	-	CERP4	WBGene00012719
III	13142653	13142654	0.4	238	-	CERP4	WBGene00012719
III	13142655	13142656	0.4	232	-	CERP4	WBGene00012719
III	13142660	13142661	0.3	230	-	CERP4	WBGene00012719
III	13142662	13142663	0.16	229	-	CERP4	WBGene00012719
III	13142665	13142666	0.26	204	-	CERP4	WBGene00012719
III	13142671	13142672	0.14	191	-	CERP4	WBGene00012719
III	13142695	13142696	0.16	162	-	CERP4	WBGene00012719
III	13142711	13142712	0.42	125	-	CERP4	WBGene00012719
III	13142723	13142724	0.29	115	-	CERP4	WBGene00012719
III	13142825	13142826	0.22	104	-	CERP4	WBGene00012719
III	13143095	13143096	0.33	83	-	CERP4	WBGene00012719
III	13143109	13143110	0.45	106	-	CERP4	WBGene00012719
III	13143118	13143119	0.74	129	-	CERP4	WBGene00012719
III	13143121	13143122	0.66	140	-	CERP4	WBGene00012719
III	13143130	13143131	0.8	161	-	CERP4	WBGene00012719
III	13143149	13143150	0.85	415	-	CERP4	WBGene00012719
III	13143154	13143155	0.18	456	-	CERP4	WBGene00012719
III	13143176	13143177	0.18	507	-	CERP4	WBGene00012719
III	13143207	13143208	0.69	539	-	CERP4	WBGene00012719
III	13143208	13143209	0.67	544	-	CERP4	WBGene00012719
III	13143233	13143234	0.18	626	-	CERP4	WBGene00012719
III	13143244	13143245	0.51	483	-	CERP4	WBGene00012719
III	13143245	13143246	0.87	483	-	CERP4	WBGene00012719
III	13143252	13143253	0.29	486	-	CERP4	WBGene00012719
III	13143269	13143270	0.35	533	-	CERP4	WBGene00012719
III	13143274	13143275	0.68	521	-	CERP4	WBGene00012719
III	13143288	13143289	0.14	569	-	CERP4	WBGene00012719
III	13143300	13143301	0.83	481	-	CERP4	WBGene00012719
III	13355834	13355835	0.13	138	-	CELE1	WBGene00009953
III	13355846	13355847	0.21	136	-	CELE1	WBGene00009953
III	13355860	13355861	0.25	134	-	CELE1	WBGene00009953
III	13355869	13355870	0.19	128	-	CELE1	WBGene00009953
III	1555607	1555608	0.15	752	-	PALTTAA2_CE	WBGene00022057
III	1555608	1555609	0.94	757	-	PALTTAA2_CE	WBGene00022057
III	1555615	1555616	0.57	806	-	PALTTAA2_CE	WBGene00022057
III	1580004	1580005	0.28	79	+	Tc6	WBGene00021246
III	1580108	1580109	0.29	138	+	Tc6	WBGene00021246
III	1580122	1580123	0.61	199	+	Tc6	WBGene00021246
III	1580137	1580138	0.37	188	+	Tc6	WBGene00021246
III	1580138	1580139	0.39	187	+	Tc6	WBGene00021246
III	1580145	1580146	0.54	188	+	Tc6	WBGene00021246
III	1580155	1580156	0.59	188	+	Tc6	WBGene00021246
III	1877400	1877401	0.35	382	+	PALTTAA2_CE	WBGene00021444	ttc-7
III	1877440	1877441	0.33	394	+	PALTTAA2_CE	WBGene00021444	ttc-7
III	1877514	1877515	0.47	272	+	PALTTAA2_CE	WBGene00021444	ttc-7
III	1877515	1877516	0.28	273	+	PALTTAA2_CE	WBGene00021444	ttc-7
III	1877519	1877520	0.26	277	+	PALTTAA2_CE	WBGene00021444	ttc-7
III	1877581	1877582	0.16	189	+	PALTTAA2_CE	WBGene00021444	ttc-7
III	200352	200353	0.73	70	+	PAL5A_CE	WBGene00185078
III	200368	200369	0.88	67	+	PAL5A_CE	WBGene00185078
III	201043	201044	0.37	80	+	PAL5A_CE	WBGene00185078
III	2582652	2582653	0.19	98	+	CEMUDR1	WBGene00022197
III	2707200	2707201	0.13	199	+	CELE4	WBGene00022173	set-27
III	2707216	2707217	0.19	149	+	CELE4	WBGene00022173	set-27
III	2707217	2707218	0.39	155	+	CELE4	WBGene00022173	set-27
III	2707224	2707225	0.56	124	+	CELE4	WBGene00022173	set-27
III	2707225	2707226	0.14	120	+	CELE4	WBGene00022173	set-27
III	2707549	2707550	0.21	360	+	CELE4	WBGene00022173	set-27
III	2707550	2707551	0.3	357	+	CELE4	WBGene00022173	set-27
III	2707576	2707577	0.43	355	+	CELE4	WBGene00022173	set-27
III	2707577	2707578	0.43	347	+	CELE4	WBGene00022173	set-27
III	2707580	2707581	0.44	336	+	CELE4	WBGene00022173	set-27
III	3494096	3494097	0.3	557	-	CELE2	WBGene00010815
III	5282909	5282910	0.27	95	-	Tc6	intergenic	NA
III	5282916	5282917	0.31	111	-	Tc6	intergenic	NA
III	5282927	5282928	0.19	134	-	Tc6	intergenic	NA
III	5282934	5282935	0.44	135	-	Tc6	intergenic	NA
III	5282935	5282936	0.34	137	-	Tc6	intergenic	NA
III	5282940	5282941	0.52	137	-	Tc6	intergenic	NA
III	5282944	5282945	0.21	143	-	Tc6	intergenic	NA
III	5282947	5282948	0.61	144	-	Tc6	intergenic	NA
III	5282951	5282952	0.58	152	-	Tc6	intergenic	NA
III	5282952	5282953	0.56	154	-	Tc6	intergenic	NA
III	5282953	5282954	0.12	156	-	Tc6	intergenic	NA
III	5282968	5282969	0.23	176	-	Tc6	intergenic	NA
III	5282973	5282974	0.42	183	-	Tc6	intergenic	NA
III	5282978	5282979	0.38	187	-	Tc6	intergenic	NA
III	5283040	5283041	0.38	331	-	Tc6	intergenic	NA
III	5283041	5283042	0.39	327	-	Tc6	intergenic	NA
III	5283043	5283044	0.57	323	-	Tc6	intergenic	NA
III	5283044	5283045	0.46	326	-	Tc6	intergenic	NA
III	5283051	5283052	0.56	358	-	Tc6	intergenic	NA
III	5283063	5283064	0.4	422	-	Tc6	intergenic	NA
III	5283064	5283065	0.14	430	-	Tc6	intergenic	NA
III	5283072	5283073	0.57	424	-	Tc6	intergenic	NA
III	5283082	5283083	0.13	421	-	Tc6	intergenic	NA
III	5283085	5283086	0.37	411	-	Tc6	intergenic	NA
III	5283089	5283090	0.14	424	-	Tc6	intergenic	NA
III	5283099	5283100	0.13	412	-	Tc6	intergenic	NA
III	5283117	5283118	0.19	326	-	Tc6	intergenic	NA
III	5283134	5283135	0.78	180	-	Tc6	intergenic	NA
III	5283135	5283136	0.69	178	-	Tc6	intergenic	NA
III	5283140	5283141	0.7	177	-	Tc6	intergenic	NA
III	5283144	5283145	0.27	174	-	Tc6	intergenic	NA
III	5283195	5283196	0.76	202	-	Tc6	intergenic	NA
III	5283199	5283200	0.18	210	-	Tc6	intergenic	NA
III	5283201	5283202	0.16	215	-	Tc6	intergenic	NA
III	5283397	5283398	0.84	82	+	Tc6	intergenic	NA
III	5283412	5283413	0.47	165	+	Tc6	intergenic	NA
III	5283413	5283414	0.49	172	+	Tc6	intergenic	NA
III	5283416	5283417	0.17	241	+	Tc6	intergenic	NA
III	5283420	5283421	0.71	265	+	Tc6	intergenic	NA
III	5283430	5283431	0.82	320	+	Tc6	intergenic	NA
III	5283447	5283448	0.17	429	+	Tc6	intergenic	NA
III	5283451	5283452	0.2	480	+	Tc6	intergenic	NA
III	5283453	5283454	0.14	482	+	Tc6	intergenic	NA
III	5459499	5459500	0.29	714	+	Tc6	WBGene00018611
III	5459500	5459501	0.12	718	+	Tc6	WBGene00018611
III	5459515	5459516	0.54	683	+	Tc6	WBGene00018611
III	5459516	5459517	0.94	676	+	Tc6	WBGene00018611
III	5459517	5459518	0.38	679	+	Tc6	WBGene00018611
III	5459527	5459528	0.71	626	+	Tc6	WBGene00018611
III	5459531	5459532	0.36	637	+	Tc6	WBGene00018611
III	5459534	5459535	0.24	596	+	Tc6	WBGene00018611
III	5459535	5459536	0.6	581	+	Tc6	WBGene00018611
III	5459541	5459542	0.79	569	+	Tc6	WBGene00018611
III	5459554	5459555	0.23	614	+	Tc6	WBGene00018611
III	5459573	5459574	0.33	694	+	Tc6	WBGene00018611
III	5459584	5459585	0.43	763	+	Tc6	WBGene00018611
III	5459585	5459586	0.71	753	+	Tc6	WBGene00018611
III	5459588	5459589	0.15	813	+	Tc6	WBGene00018611
III	5459614	5459615	0.39	751	+	Tc6	WBGene00018611
III	5459615	5459616	0.15	763	+	Tc6	WBGene00018611
III	5459623	5459624	0.6	723	+	Tc6	WBGene00018611
III	5459624	5459625	0.56	733	+	Tc6	WBGene00018611
III	5459636	5459637	0.13	723	+	Tc6	WBGene00018611
III	5459650	5459651	0.68	622	+	Tc6	WBGene00018611
III	5459662	5459663	0.52	487	+	Tc6	WBGene00018611
III	5459663	5459664	0.12	494	+	Tc6	WBGene00018611
III	5459667	5459668	0.53	461	+	Tc6	WBGene00018611
III	5459712	5459713	0.21	357	+	Tc6	WBGene00018611
III	5459713	5459714	0.14	359	+	Tc6	WBGene00018611
III	5459725	5459726	0.16	362	+	Tc6	WBGene00018611
III	5459726	5459727	0.75	344	+	Tc6	WBGene00018611
III	5459727	5459728	0.18	361	+	Tc6	WBGene00018611
III	5459732	5459733	0.95	356	+	Tc6	WBGene00018611
III	5459733	5459734	0.48	352	+	Tc6	WBGene00018611
III	5459739	5459740	0.2	377	+	Tc6	WBGene00018611
III	5459759	5459760	0.14	351	+	Tc6	WBGene00018611
III	5459763	5459764	0.74	316	+	Tc6	WBGene00018611
III	5459777	5459778	0.26	221	+	Tc6	WBGene00018611
III	5459778	5459779	0.23	218	+	Tc6	WBGene00018611
III	5459783	5459784	0.5	182	+	Tc6	WBGene00018611
III	5459784	5459785	0.24	181	+	Tc6	WBGene00018611
III	5459791	5459792	0.91	138	+	Tc6	WBGene00018611
III	5459796	5459797	0.19	92	+	Tc6	WBGene00018611
III	5459797	5459798	0.34	91	+	Tc6	WBGene00018611
III	5459798	5459799	0.44	85	+	Tc6	WBGene00018611
III	5459818	5459819	0.62	120	+	Tc6	WBGene00018611
III	5459835	5459836	0.22	155	+	Tc6	WBGene00018611
III	5459873	5459874	0.38	237	+	Tc6	WBGene00018611
III	5459886	5459887	0.62	283	+	Tc6	WBGene00018611
III	5459895	5459896	0.39	290	+	Tc6	WBGene00018611
III	5459907	5459908	0.54	263	+	Tc6	WBGene00018611
III	5459914	5459915	0.52	250	+	Tc6	WBGene00018611
III	5459915	5459916	0.59	246	+	Tc6	WBGene00018611
III	5459917	5459918	0.41	255	+	Tc6	WBGene00018611
III	5459918	5459919	0.33	263	+	Tc6	WBGene00018611
III	5459961	5459962	0.14	374	+	Tc6	WBGene00018611
III	5459980	5459981	0.35	370	+	Tc6	WBGene00018611
III	5459985	5459986	0.42	375	+	Tc6	WBGene00018611
III	5459990	5459991	0.22	389	+	Tc6	WBGene00018611
III	5460006	5460007	0.63	358	+	Tc6	WBGene00018611
III	5460007	5460008	0.59	363	+	Tc6	WBGene00018611
III	5460011	5460012	0.59	369	+	Tc6	WBGene00018611
III	5460014	5460015	0.19	362	+	Tc6	WBGene00018611
III	5460018	5460019	0.52	350	+	Tc6	WBGene00018611
III	5460023	5460024	0.3	354	+	Tc6	WBGene00018611
III	5460024	5460025	0.48	361	+	Tc6	WBGene00018611
III	5460031	5460032	0.23	426	+	Tc6	WBGene00018611
III	5460042	5460043	0.21	431	+	Tc6	WBGene00018611
III	5460049	5460050	0.16	425	+	Tc6	WBGene00018611
III	5460066	5460067	0.26	410	+	Tc6	WBGene00018611
III	5460072	5460073	0.29	390	+	Tc6	WBGene00018611
III	5460077	5460078	0.68	339	+	Tc6	WBGene00018611
III	5460078	5460079	0.23	334	+	Tc6	WBGene00018611
III	5460080	5460081	0.28	326	+	Tc6	WBGene00018611
III	5460081	5460082	0.44	314	+	Tc6	WBGene00018611
III	5460083	5460084	0.16	320	+	Tc6	WBGene00018611
III	5460094	5460095	0.94	280	+	Tc6	WBGene00018611
III	5460098	5460099	0.15	288	+	Tc6	WBGene00018611
III	5460099	5460100	0.56	281	+	Tc6	WBGene00018611
III	5460113	5460114	0.29	284	+	Tc6	WBGene00018611
III	5460117	5460118	0.23	210	+	Tc6	WBGene00018611
III	5460118	5460119	0.18	200	+	Tc6	WBGene00018611
III	5460119	5460120	0.49	198	+	Tc6	WBGene00018611
III	5460120	5460121	0.52	199	+	Tc6	WBGene00018611
III	5460128	5460129	0.41	197	+	Tc6	WBGene00018611
III	5460130	5460131	0.23	200	+	Tc6	WBGene00018611
III	5460147	5460148	0.18	213	+	Tc6	WBGene00018611
III	5460153	5460154	0.64	212	+	Tc6	WBGene00018611
III	5460157	5460158	0.79	191	+	Tc6	WBGene00018611
III	5460165	5460166	0.66	220	+	Tc6	WBGene00018611
III	5460166	5460167	0.29	222	+	Tc6	WBGene00018611
III	5460171	5460172	0.35	239	+	Tc6	WBGene00018611
III	5460175	5460176	0.32	253	+	Tc6	WBGene00018611
III	5460176	5460177	0.78	247	+	Tc6	WBGene00018611
III	5460186	5460187	0.19	280	+	Tc6	WBGene00018611
III	5460193	5460194	0.24	286	+	Tc6	WBGene00018611
III	5460194	5460195	0.37	289	+	Tc6	WBGene00018611
III	5460201	5460202	0.38	300	+	Tc6	WBGene00018611
III	5460202	5460203	0.33	299	+	Tc6	WBGene00018611
III	5460320	5460321	0.14	455	+	Tc6	WBGene00018611
III	5460321	5460322	0.26	453	+	Tc6	WBGene00018611
III	5460333	5460334	0.13	485	+	Tc6	WBGene00018611
III	5460340	5460341	0.59	493	+	Tc6	WBGene00018611
III	5460347	5460348	0.26	501	+	Tc6	intergenic	NA
III	5460348	5460349	0.64	493	+	Tc6	intergenic	NA
III	5460364	5460365	0.66	475	+	Tc6	intergenic	NA
III	5460368	5460369	0.57	488	+	Tc6	intergenic	NA
III	5460389	5460390	0.26	481	+	Tc6	intergenic	NA
III	5460390	5460391	0.23	494	+	Tc6	intergenic	NA
III	5460396	5460397	0.47	508	+	Tc6	intergenic	NA
III	5460420	5460421	0.68	430	+	Tc6	intergenic	NA
III	5460421	5460422	0.15	438	+	Tc6	intergenic	NA
III	5460425	5460426	0.5	409	+	Tc6	intergenic	NA
III	5460439	5460440	0.85	357	+	Tc6	intergenic	NA
III	5460440	5460441	0.37	367	+	Tc6	intergenic	NA
III	5460456	5460457	0.34	322	+	Tc6	intergenic	NA
III	5460457	5460458	0.47	312	+	Tc6	intergenic	NA
III	5460462	5460463	0.16	308	+	Tc6	intergenic	NA
III	5460469	5460470	0.61	209	+	Tc6	intergenic	NA
III	5460470	5460471	0.58	213	+	Tc6	intergenic	NA
III	5460471	5460472	0.54	211	+	Tc6	intergenic	NA
III	5460472	5460473	0.39	218	+	Tc6	intergenic	NA
III	5460492	5460493	0.76	280	+	Tc6	intergenic	NA
III	5460493	5460494	0.26	279	+	Tc6	intergenic	NA
III	5460495	5460496	0.75	279	+	Tc6	intergenic	NA
III	5460505	5460506	0.43	307	+	Tc6	intergenic	NA
III	5460533	5460534	0.42	254	+	Tc6	intergenic	NA
III	5460534	5460535	0.9	255	+	Tc6	intergenic	NA
III	5460542	5460543	0.15	102	-	Tc6	intergenic	NA
III	5460545	5460546	0.25	238	+	Tc6	intergenic	NA
III	5460546	5460547	0.47	233	+	Tc6	intergenic	NA
III	5460547	5460548	0.42	102	-	Tc6	intergenic	NA
III	5460552	5460553	0.27	105	-	Tc6	intergenic	NA
III	5460712	5460713	0.6	147	+	Tc6	intergenic	NA
III	5460716	5460717	0.57	150	+	Tc6	intergenic	NA
III	5460717	5460718	0.69	154	+	Tc6	intergenic	NA
III	5460727	5460728	0.36	171	+	Tc6	intergenic	NA
III	5460743	5460744	0.54	173	+	Tc6	intergenic	NA
III	5460747	5460748	0.14	168	+	Tc6	intergenic	NA
III	5460752	5460753	0.28	155	+	Tc6	intergenic	NA
III	5460753	5460754	0.15	153	+	Tc6	intergenic	NA
III	5460757	5460758	0.68	137	+	Tc6	intergenic	NA
III	5460837	5460838	0.24	133	+	Tc6	intergenic	NA
III	5460838	5460839	0.51	135	+	Tc6	intergenic	NA
III	5460839	5460840	0.5	139	+	Tc6	intergenic	NA
III	5460842	5460843	0.22	161	+	Tc6	intergenic	NA
III	5460843	5460844	0.29	171	+	Tc6	intergenic	NA
III	5460844	5460845	0.14	193	+	Tc6	intergenic	NA
III	5460853	5460854	0.39	272	+	Tc6	intergenic	NA
III	5460854	5460855	0.76	283	+	Tc6	intergenic	NA
III	5460898	5460899	0.16	558	+	Tc6	intergenic	NA
III	5460901	5460902	0.67	562	+	Tc6	intergenic	NA
III	5460922	5460923	0.9	570	+	Tc6	intergenic	NA
III	5460925	5460926	0.34	576	+	Tc6	intergenic	NA
III	5460933	5460934	0.82	520	+	Tc6	intergenic	NA
III	5460937	5460938	0.18	533	+	Tc6	intergenic	NA
III	5460939	5460940	0.19	531	+	Tc6	intergenic	NA
III	5460946	5460947	0.22	534	+	Tc6	intergenic	NA
III	5460948	5460949	0.13	541	+	Tc6	intergenic	NA
III	5460957	5460958	0.18	497	+	Tc6	intergenic	NA
III	5460958	5460959	0.48	491	+	Tc6	intergenic	NA
III	5460962	5460963	0.23	458	+	Tc6	intergenic	NA
III	5460972	5460973	0.87	367	+	Tc6	intergenic	NA
III	5460987	5460988	0.48	268	+	Tc6	intergenic	NA
III	5460988	5460989	0.51	264	+	Tc6	intergenic	NA
III	5460991	5460992	0.17	251	+	Tc6	intergenic	NA
III	5460995	5460996	0.74	237	+	Tc6	intergenic	NA
III	5461005	5461006	0.81	206	+	Tc6	intergenic	NA
III	5461026	5461027	0.32	131	+	Tc6	intergenic	NA
III	6622248	6622249	0.31	111	+	PAL8D_CE	WBGene00015733
III	6622250	6622251	0.45	114	+	PAL8D_CE	WBGene00015733
III	6622251	6622252	0.36	113	+	PAL8D_CE	WBGene00015733
III	6622259	6622260	0.29	114	+	PAL8D_CE	WBGene00015733
III	6622262	6622263	0.43	112	+	PAL8D_CE	WBGene00015733
III	6622265	6622266	0.54	110	+	PAL8D_CE	WBGene00015733
III	6622266	6622267	0.42	109	+	PAL8D_CE	WBGene00015733
III	6622273	6622274	0.58	108	+	PAL8D_CE	WBGene00015733
III	6622277	6622278	0.43	105	+	PAL8D_CE	WBGene00015733
III	6622281	6622282	0.68	104	+	PAL8D_CE	WBGene00015733
III	6622549	6622550	0.59	144	+	PAL8D_CE	WBGene00015733
III	6622554	6622555	0.44	149	+	PAL8D_CE	WBGene00015733
III	6622588	6622589	0.32	206	+	PAL8D_CE	WBGene00015733
III	9551957	9551958	0.36	454	+	CELE4	WBGene00006755	unc-16
III	9552181	9552182	0.41	425	+	CELE4	WBGene00006755	unc-16
III	9552227	9552228	0.19	531	+	CELE4	WBGene00006755	unc-16
IV	1089288	1089289	0.89	218	-	HelitronY1A_CE	WBGene00021934	cct-8
IV	11610067	11610068	0.37	263	+	(GGATGGATCG)n	WBGene00012498
IV	11616692	11616693	0.26	288	-	(TCCCGATCCA)n	WBGene00012499
IV	11616704	11616705	0.11	359	-	(TCCCGATCCA)n	WBGene00012499
IV	11616732	11616733	0.3	421	-	(TCCCGATCCA)n	WBGene00012499
IV	11616769	11616770	0.4	434	-	(TCCCGATCCA)n	WBGene00012499
IV	11616802	11616803	0.72	274	-	(TCCCGATCCA)n	WBGene00012499
IV	11616804	11616805	0.21	265	-	(TCCCGATCCA)n	WBGene00012499
IV	1201517	1201518	0.21	619	+	PALTTAA2_CE	WBGene00022427	spl-3
IV	12826972	12826973	0.63	128	+	CELE2	WBGene00008555
IV	12827144	12827145	0.81	122	+	CELE2	WBGene00008555
IV	12827146	12827147	0.6	119	+	CELE2	WBGene00008555
IV	12827154	12827155	0.12	139	+	CELE2	WBGene00008555
IV	12827208	12827209	0.8	143	+	CELE2	WBGene00008555
IV	13408503	13408504	0.43	190	-	PALTTAA3_CE	WBGene00013382	gcl-1
IV	13408512	13408513	0.46	191	-	PALTTAA3_CE	WBGene00013382	gcl-1
IV	13408515	13408516	0.43	190	-	PALTTAA3_CE	WBGene00013382	gcl-1
IV	13408538	13408539	0.14	156	-	PALTTAA3_CE	WBGene00013382	gcl-1
IV	13408612	13408613	0.22	120	-	PALTTAA3_CE	WBGene00013382	gcl-1
IV	13408917	13408918	0.21	216	-	PALTTAA3_CE	WBGene00013382	gcl-1
IV	13408918	13408919	0.31	214	-	PALTTAA3_CE	WBGene00013382	gcl-1
IV	13408926	13408927	0.18	208	-	PALTTAA3_CE	WBGene00013382	gcl-1
IV	13408930	13408931	0.62	211	-	PALTTAA3_CE	WBGene00013382	gcl-1
IV	13408931	13408932	0.9	207	-	PALTTAA3_CE	WBGene00013382	gcl-1
IV	13408943	13408944	0.5	199	-	PALTTAA3_CE	WBGene00013382	gcl-1
IV	13408946	13408947	0.4	193	-	PALTTAA3_CE	WBGene00013382	gcl-1
IV	13408956	13408957	0.2	267	-	PALTTAA3_CE	WBGene00013382	gcl-1
IV	1609549	1609550	0.26	79	+	PAL5A_CE	intergenic	NA
IV	2206721	2206722	0.89	292	+	CeRep5	WBGene00044650
IV	8747981	8747982	0.21	325	+	PALNN1_CE	WBGene00004051	parg-1
IV	8747982	8747983	0.53	321	+	PALNN1_CE	WBGene00004051	parg-1
IV	8747988	8747989	0.31	315	+	PALNN1_CE	WBGene00004051	parg-1
IV	8748007	8748008	0.24	235	+	PALNN1_CE	WBGene00004051	parg-1
IV	8748008	8748009	0.73	224	+	PALNN1_CE	WBGene00004051	parg-1
IV	8748009	8748010	0.38	225	+	PALNN1_CE	WBGene00004051	parg-1
IV	8748019	8748020	0.24	209	+	PALNN1_CE	WBGene00004051	parg-1
IV	8748023	8748024	0.67	186	+	PALNN1_CE	WBGene00004051	parg-1
IV	8748026	8748027	0.59	154	+	PALNN1_CE	WBGene00004051	parg-1
IV	8748027	8748028	0.37	154	+	PALNN1_CE	WBGene00004051	parg-1
IV	8748034	8748035	0.77	102	+	PALNN1_CE	WBGene00004051	parg-1
IV	8748035	8748036	0.25	100	+	PALNN1_CE	WBGene00004051	parg-1
IV	8748036	8748037	0.22	97	+	PALNN1_CE	WBGene00004051	parg-1
IV	8748097	8748098	0.7	82	+	PALNN1_CE	WBGene00004051	parg-1
IV	8748103	8748104	0.64	93	+	PALNN1_CE	WBGene00004051	parg-1
IV	8748107	8748108	0.19	105	+	PALNN1_CE	WBGene00004051	parg-1
IV	8748108	8748109	0.71	111	+	PALNN1_CE	WBGene00004051	parg-1
IV	8748111	8748112	0.96	112	+	PALNN1_CE	WBGene00004051	parg-1
IV	8748125	8748126	0.34	127	+	PALNN1_CE	WBGene00004051	parg-1
IV	8748135	8748136	0.64	144	+	PALNN1_CE	WBGene00004051	parg-1
IV	8748136	8748137	0.53	147	+	PALNN1_CE	WBGene00004051	parg-1
IV	8748139	8748140	0.88	158	+	PALNN1_CE	WBGene00004051	parg-1
IV	8748142	8748143	0.17	164	+	PALNN1_CE	WBGene00004051	parg-1
V	13037083	13037084	0.24	1854	-	TC5A	WBGene00012337	scyl-1
V	13037087	13037088	0.12	1784	-	TC5A	WBGene00012337	scyl-1
V	13037088	13037089	0.63	1759	-	TC5A	WBGene00012337	scyl-1
V	13037089	13037090	0.31	1777	-	TC5A	WBGene00012337	scyl-1
V	13037097	13037098	0.15	1640	-	TC5A	WBGene00012337	scyl-1
V	13037103	13037104	0.97	1560	-	TC5A	WBGene00012337	scyl-1
V	13037112	13037113	0.86	1404	-	TC5A	WBGene00012337	scyl-1
V	13037124	13037125	0.91	1170	-	TC5A	WBGene00012337	scyl-1
V	13037125	13037126	0.56	1205	-	TC5A	WBGene00012337	scyl-1
V	13037129	13037130	0.81	1209	-	TC5A	WBGene00012337	scyl-1
V	13037138	13037139	0.35	1088	-	TC5A	WBGene00012337	scyl-1
V	13037148	13037149	0.36	987	-	TC5A	WBGene00012337	scyl-1
V	13037149	13037150	0.7	962	-	TC5A	WBGene00012337	scyl-1
V	13037153	13037154	0.21	931	-	TC5A	WBGene00012337	scyl-1
V	13037177	13037178	0.48	831	-	TC5A	WBGene00012337	scyl-1
V	13037178	13037179	0.25	833	-	TC5A	WBGene00012337	scyl-1
V	13037186	13037187	0.14	744	-	TC5A	WBGene00012337	scyl-1
V	13037187	13037188	0.84	721	-	TC5A	WBGene00012337	scyl-1
V	13037188	13037189	0.67	707	-	TC5A	WBGene00012337	scyl-1
V	13037194	13037195	0.37	742	-	TC5A	WBGene00012337	scyl-1
V	13037195	13037196	0.16	743	-	TC5A	WBGene00012337	scyl-1
V	13037199	13037200	0.28	714	-	TC5A	WBGene00012337	scyl-1
V	13037200	13037201	0.88	712	-	TC5A	WBGene00012337	scyl-1
V	13037211	13037212	0.25	770	-	TC5A	WBGene00012337	scyl-1
V	13037222	13037223	0.68	704	-	TC5A	WBGene00012337	scyl-1
V	13037226	13037227	0.39	710	-	TC5A	WBGene00012337	scyl-1
V	13037227	13037228	0.68	708	-	TC5A	WBGene00012337	scyl-1
V	13037249	13037250	0.55	654	-	TC5A	WBGene00012337	scyl-1
V	13037255	13037256	0.4	510	-	TC5A	WBGene00012337	scyl-1
V	13037288	13037289	0.71	356	-	TC5A	WBGene00012337	scyl-1
V	13037289	13037290	0.41	350	-	TC5A	WBGene00012337	scyl-1
V	13037293	13037294	0.48	339	-	TC5A	WBGene00012337	scyl-1
V	13037294	13037295	0.77	330	-	TC5A	WBGene00012337	scyl-1
V	13037306	13037307	0.53	337	-	TC5A	WBGene00012337	scyl-1
V	13037310	13037311	0.14	357	-	TC5A	WBGene00012337	scyl-1
V	13037318	13037319	0.94	284	-	TC5A	WBGene00012337	scyl-1
V	13037319	13037320	0.94	283	-	TC5A	WBGene00012337	scyl-1
V	13037335	13037336	0.87	389	-	TC5A	WBGene00012337	scyl-1
V	13037338	13037339	0.96	402	-	TC5A	WBGene00012337	scyl-1
V	13037343	13037344	0.13	443	-	TC5A	WBGene00012337	scyl-1
V	13037344	13037345	0.16	461	-	TC5A	WBGene00012337	scyl-1
V	13037345	13037346	0.29	464	-	TC5A	WBGene00012337	scyl-1
V	13037350	13037351	0.14	496	-	TC5A	WBGene00012337	scyl-1
V	13037355	13037356	0.27	528	-	TC5A	WBGene00012337	scyl-1
V	13037364	13037365	0.14	569	-	TC5A	WBGene00012337	scyl-1
V	13037384	13037385	0.17	572	-	TC5A	WBGene00012337	scyl-1
V	13037415	13037416	0.62	313	-	TC5A	WBGene00012337	scyl-1
V	13038263	13038264	0.17	112	-	TC5A	WBGene00012337	scyl-1
V	13038268	13038269	0.24	114	-	TC5A	WBGene00012337	scyl-1
V	13038293	13038294	0.52	135	-	TC5A	WBGene00012337	scyl-1
V	13038294	13038295	0.68	135	-	TC5A	WBGene00012337	scyl-1
V	13038306	13038307	0.42	153	-	TC5A	WBGene00012337	scyl-1
V	13038314	13038315	0.62	157	-	TC5A	WBGene00012337	scyl-1
V	13038315	13038316	0.23	158	-	TC5A	WBGene00012337	scyl-1
V	13038323	13038324	0.17	165	-	TC5A	WBGene00012337	scyl-1
V	13038365	13038366	0.35	151	-	TC5A	WBGene00012337	scyl-1
V	13038371	13038372	0.9	144	-	TC5A	WBGene00012337	scyl-1
V	13038372	13038373	0.42	150	-	TC5A	WBGene00012337	scyl-1
V	13038395	13038396	0.65	130	-	TC5A	WBGene00012337	scyl-1
V	13038440	13038441	0.48	93	-	TC5A	WBGene00012337	scyl-1
V	13038441	13038442	0.44	91	-	TC5A	WBGene00012337	scyl-1
V	13038443	13038444	0.37	100	-	TC5A	WBGene00012337	scyl-1
V	13038460	13038461	0.68	156	-	TC5A	WBGene00012337	scyl-1
V	13038466	13038467	0.29	161	-	TC5A	WBGene00012337	scyl-1
V	13038476	13038477	0.89	159	-	TC5A	WBGene00012337	scyl-1
V	13038480	13038481	0.38	185	-	TC5A	WBGene00012337	scyl-1
V	13038483	13038484	0.75	191	-	TC5A	WBGene00012337	scyl-1
V	13038495	13038496	0.37	212	-	TC5A	WBGene00012337	scyl-1
V	13038496	13038497	0.76	211	-	TC5A	WBGene00012337	scyl-1
V	13038497	13038498	0.3	216	-	TC5A	WBGene00012337	scyl-1
V	13038507	13038508	0.13	221	-	TC5A	WBGene00012337	scyl-1
V	13038508	13038509	0.56	215	-	TC5A	WBGene00012337	scyl-1
V	13038509	13038510	0.46	222	-	TC5A	WBGene00012337	scyl-1
V	13038510	13038511	0.65	226	-	TC5A	WBGene00012337	scyl-1
V	13038514	13038515	0.28	354	-	TC5A	WBGene00012337	scyl-1
V	13038529	13038530	0.24	381	-	TC5A	WBGene00012337	scyl-1
V	13038532	13038533	0.34	356	-	TC5A	WBGene00012337	scyl-1
V	13038537	13038538	0.81	348	-	TC5A	WBGene00012337	scyl-1
V	13038538	13038539	0.46	362	-	TC5A	WBGene00012337	scyl-1
V	13038541	13038542	0.72	410	-	TC5A	WBGene00012337	scyl-1
V	13038547	13038548	0.79	448	-	TC5A	WBGene00012337	scyl-1
V	13038548	13038549	0.87	451	-	TC5A	WBGene00012337	scyl-1
V	13038561	13038562	0.98	813	-	TC5A	WBGene00012337	scyl-1
V	13038565	13038566	0.16	902	-	TC5A	WBGene00012337	scyl-1
V	13038566	13038567	0.2	905	-	TC5A	WBGene00012337	scyl-1
V	13038567	13038568	0.47	901	-	TC5A	WBGene00012337	scyl-1
V	13038568	13038569	0.26	905	-	TC5A	WBGene00012337	scyl-1
V	13038569	13038570	0.38	913	-	TC5A	WBGene00012337	scyl-1
V	13038570	13038571	0.21	929	-	TC5A	WBGene00012337	scyl-1
V	13038578	13038579	0.64	1065	-	TC5A	WBGene00012337	scyl-1
V	13038581	13038582	0.73	1067	-	TC5A	WBGene00012337	scyl-1
V	13038585	13038586	0.95	1054	-	TC5A	WBGene00012337	scyl-1
V	13038593	13038594	0.4	1096	-	TC5A	WBGene00012337	scyl-1
V	13038598	13038599	0.67	1200	-	TC5A	WBGene00012337	scyl-1
V	13038604	13038605	0.28	1239	-	TC5A	WBGene00012337	scyl-1
V	13038605	13038606	0.29	1236	-	TC5A	WBGene00012337	scyl-1
V	13038606	13038607	0.62	1220	-	TC5A	WBGene00012337	scyl-1
V	13038607	13038608	0.46	1242	-	TC5A	WBGene00012337	scyl-1
V	13038612	13038613	0.15	1280	-	TC5A	WBGene00012337	scyl-1
V	13038627	13038628	0.24	1458	-	TC5A	WBGene00012337	scyl-1
V	13038635	13038636	0.46	1441	-	TC5A	WBGene00012337	scyl-1
V	13135032	13135033	0.34	920	-	Tc1A	WBGene00007153	clec-41
V	13135041	13135042	0.17	912	-	Tc1A	WBGene00007153	clec-41
V	13135042	13135043	0.24	907	-	Tc1A	WBGene00007153	clec-41
V	13135058	13135059	0.14	748	-	Tc1A	WBGene00007153	clec-41
V	13135060	13135061	0.24	740	-	Tc1A	WBGene00007153	clec-41
V	13135072	13135073	0.63	632	-	Tc1A	WBGene00007153	clec-41
V	13135076	13135077	0.22	642	-	Tc1A	WBGene00007153	clec-41
V	13135077	13135078	0.98	632	-	Tc1A	WBGene00007153	clec-41
V	13135119	13135120	0.15	621	-	Tc1A	WBGene00007153	clec-41
V	13135131	13135132	0.22	545	-	Tc1A	WBGene00007153	clec-41
V	13135138	13135139	0.34	513	-	Tc1A	WBGene00007153	clec-41
V	13135142	13135143	0.21	506	-	Tc1A	WBGene00007153	clec-41
V	13135147	13135148	0.37	476	-	Tc1A	WBGene00007153	clec-41
V	13135148	13135149	0.15	481	-	Tc1A	WBGene00007153	clec-41
V	13135164	13135165	0.38	421	-	Tc1A	WBGene00007153	clec-41
V	13135213	13135214	0.29	162	-	Tc1A	WBGene00007153	clec-41
V	13135215	13135216	0.87	144	-	Tc1A	WBGene00007153	clec-41
V	13135216	13135217	0.62	152	-	Tc1A	WBGene00007153	clec-41
V	13135217	13135218	0.21	160	-	Tc1A	WBGene00007153	clec-41
V	13135226	13135227	0.15	155	-	Tc1A	WBGene00007153	clec-41
V	13135227	13135228	0.3	122	-	Tc1A	WBGene00007153	clec-41
V	13135241	13135242	0.36	140	-	Tc1A	WBGene00007153	clec-41
V	13135260	13135261	0.44	120	-	Tc1A	WBGene00007153	clec-41
V	13135261	13135262	0.58	117	-	Tc1A	WBGene00007153	clec-41
V	13135293	13135294	0.29	121	-	Tc1A	WBGene00007153	clec-41
V	13135296	13135297	0.72	109	-	Tc1A	WBGene00007153	clec-41
V	13135297	13135298	0.56	109	-	Tc1A	WBGene00007153	clec-41
V	13135307	13135308	0.28	113	-	Tc1A	WBGene00007153	clec-41
V	13135312	13135313	0.23	104	-	Tc1A	WBGene00007153	clec-41
V	13135700	13135701	0.24	140	-	Tc1A	WBGene00007153	clec-41
V	13135701	13135702	0.73	138	-	Tc1A	WBGene00007153	clec-41
V	13135702	13135703	0.23	152	-	Tc1A	WBGene00007153	clec-41
V	13135705	13135706	0.25	158	-	Tc1A	WBGene00007153	clec-41
V	13135726	13135727	0.25	132	-	Tc1A	WBGene00007153	clec-41
V	13135744	13135745	0.22	140	-	Tc1A	WBGene00007153	clec-41
V	13135771	13135772	0.22	355	-	Tc1A	WBGene00007153	clec-41
V	13135794	13135795	0.17	356	-	Tc1A	WBGene00007153	clec-41
V	13135811	13135812	0.12	540	-	Tc1A	WBGene00007153	clec-41
V	13135815	13135816	0.16	544	-	Tc1A	WBGene00007153	clec-41
V	13135816	13135817	0.27	547	-	Tc1A	WBGene00007153	clec-41
V	13135817	13135818	0.95	549	-	Tc1A	WBGene00007153	clec-41
V	13135818	13135819	0.23	563	-	Tc1A	WBGene00007153	clec-41
V	13135835	13135836	0.64	661	-	Tc1A	WBGene00007153	clec-41
V	13135836	13135837	0.48	664	-	Tc1A	WBGene00007153	clec-41
V	13135848	13135849	0.92	685	-	Tc1A	WBGene00007153	clec-41
V	13135852	13135853	0.44	637	-	Tc1A	WBGene00007153	clec-41
V	13135853	13135854	0.75	595	-	Tc1A	WBGene00007153	clec-41
V	13135854	13135855	0.74	603	-	Tc1A	WBGene00007153	clec-41
V	13135860	13135861	0.76	621	-	Tc1A	WBGene00007153	clec-41
V	13135865	13135866	0.24	704	-	Tc1A	WBGene00007153	clec-41
V	13135880	13135881	0.2	742	-	Tc1A	WBGene00007153	clec-41
V	13135913	13135914	0.24	764	-	Tc1A	WBGene00007153	clec-41
V	13135914	13135915	0.41	759	-	Tc1A	WBGene00007153	clec-41
V	13135915	13135916	0.15	759	-	Tc1A	WBGene00007153	clec-41
V	19926916	19926917	0.5	538	-	CERP4	WBGene00013362	algn-7
V	19926920	19926921	0.16	529	-	CERP4	WBGene00013362	algn-7
V	19926930	19926931	0.13	535	-	CERP4	WBGene00013362	algn-7
V	19926932	19926933	0.63	507	-	CERP4	WBGene00013362	algn-7
V	19926933	19926934	0.96	512	-	CERP4	WBGene00013362	algn-7
V	19926945	19926946	0.13	486	-	CERP4	WBGene00013362	algn-7
V	19926946	19926947	0.36	471	-	CERP4	WBGene00013362	algn-7
V	19926953	19926954	0.13	449	-	CERP4	WBGene00013362	algn-7
V	19926957	19926958	0.29	400	-	CERP4	WBGene00013362	algn-7
V	19926961	19926962	0.13	388	-	CERP4	WBGene00013362	algn-7
V	19926963	19926964	0.44	386	-	CERP4	WBGene00013362	algn-7
V	19926974	19926975	0.37	352	-	CERP4	WBGene00013362	algn-7
V	19926975	19926976	0.29	349	-	CERP4	WBGene00013362	algn-7
V	19927020	19927021	0.7	184	-	CERP4	WBGene00013362	algn-7
V	19927055	19927056	0.89	149	-	CERP4	WBGene00013362	algn-7
V	19927071	19927072	0.55	111	-	CERP4	WBGene00013362	algn-7
V	19927294	19927295	0.52	197	-	CERP4	WBGene00013362	algn-7
V	19927306	19927307	0.4	208	-	CERP4	WBGene00013362	algn-7
V	19927307	19927308	0.28	212	-	CERP4	WBGene00013362	algn-7
V	19927316	19927317	0.64	208	-	CERP4	WBGene00013362	algn-7
V	19927317	19927318	0.52	196	-	CERP4	WBGene00013362	algn-7
V	19927321	19927322	0.6	197	-	CERP4	WBGene00013362	algn-7
V	19927322	19927323	0.34	200	-	CERP4	WBGene00013362	algn-7
V	19927329	19927330	0.67	236	-	CERP4	WBGene00013362	algn-7
V	19927341	19927342	0.61	331	-	CERP4	WBGene00013362	algn-7
V	19927342	19927343	0.33	360	-	CERP4	WBGene00013362	algn-7
V	19927375	19927376	0.38	486	-	CERP4	WBGene00013362	algn-7
V	19927376	19927377	0.45	483	-	CERP4	WBGene00013362	algn-7
V	19927402	19927403	0.95	571	-	CERP4	WBGene00013362	algn-7
V	19927413	19927414	0.54	604	-	CERP4	WBGene00013362	algn-7
V	19927416	19927417	0.71	624	-	CERP4	WBGene00013362	algn-7
V	19927443	19927444	0.12	599	-	CERP4	WBGene00013362	algn-7
V	19927444	19927445	0.37	599	-	CERP4	WBGene00013362	algn-7
V	19927445	19927446	0.44	600	-	CERP4	WBGene00013362	algn-7
V	19927462	19927463	0.24	544	-	CERP4	WBGene00013362	algn-7
V	20251051	20251052	0.29	324	-	PALTTAA3_CE	WBGene00007017	mdt-17
V	20251052	20251053	0.47	329	-	PALTTAA3_CE	WBGene00007017	mdt-17
V	20251056	20251057	0.26	335	-	PALTTAA3_CE	WBGene00007017	mdt-17
V	20251060	20251061	0.14	341	-	PALTTAA3_CE	WBGene00007017	mdt-17
V	20251061	20251062	0.6	341	-	PALTTAA3_CE	WBGene00007017	mdt-17
V	20251067	20251068	0.34	316	-	PALTTAA3_CE	WBGene00007017	mdt-17
V	20251072	20251073	0.63	272	-	PALTTAA3_CE	WBGene00007017	mdt-17
V	20251073	20251074	0.21	277	-	PALTTAA3_CE	WBGene00007017	mdt-17
V	20251082	20251083	0.16	243	-	PALTTAA3_CE	WBGene00007017	mdt-17
V	20251088	20251089	0.36	247	-	PALTTAA3_CE	WBGene00007017	mdt-17
V	20251089	20251090	0.18	251	-	PALTTAA3_CE	WBGene00007017	mdt-17
V	20251090	20251091	0.64	251	-	PALTTAA3_CE	WBGene00007017	mdt-17
V	20251091	20251092	0.45	256	-	PALTTAA3_CE	WBGene00007017	mdt-17
V	20251099	20251100	0.36	276	-	PALTTAA3_CE	WBGene00007017	mdt-17
V	20251100	20251101	0.42	281	-	PALTTAA3_CE	WBGene00007017	mdt-17
V	20251105	20251106	0.66	280	-	PALTTAA3_CE	WBGene00007017	mdt-17
V	20251106	20251107	0.46	283	-	PALTTAA3_CE	WBGene00007017	mdt-17
V	20251110	20251111	0.68	295	-	PALTTAA3_CE	WBGene00007017	mdt-17
V	20251111	20251112	0.42	299	-	PALTTAA3_CE	WBGene00007017	mdt-17
V	20251115	20251116	0.88	320	-	PALTTAA3_CE	WBGene00007017	mdt-17
V	20251128	20251129	0.16	355	-	PALTTAA3_CE	WBGene00007017	mdt-17
V	20251144	20251145	0.35	316	-	PALTTAA3_CE	WBGene00007017	mdt-17
V	20251148	20251149	0.4	310	-	PALTTAA3_CE	WBGene00007017	mdt-17
V	20251160	20251161	0.59	231	-	PALTTAA3_CE	WBGene00007017	mdt-17
V	20251161	20251162	0.87	218	-	PALTTAA3_CE	WBGene00007017	mdt-17
V	20251162	20251163	0.49	225	-	PALTTAA3_CE	WBGene00007017	mdt-17
V	20251164	20251165	0.47	222	-	PALTTAA3_CE	WBGene00007017	mdt-17
V	20251165	20251166	0.46	227	-	PALTTAA3_CE	WBGene00007017	mdt-17
V	20251170	20251171	0.41	293	-	PALTTAA3_CE	WBGene00007017	mdt-17
V	20251171	20251172	0.21	306	-	PALTTAA3_CE	WBGene00007017	mdt-17
V	20251178	20251179	0.41	300	-	PALTTAA3_CE	WBGene00007017	mdt-17
V	20251180	20251181	0.56	299	-	PALTTAA3_CE	WBGene00007017	mdt-17
V	20251181	20251182	0.25	306	-	PALTTAA3_CE	WBGene00007017	mdt-17
V	20251183	20251184	0.45	332	-	PALTTAA3_CE	WBGene00007017	mdt-17
V	20251184	20251185	0.39	349	-	PALTTAA3_CE	WBGene00007017	mdt-17
V	20251190	20251191	0.13	415	-	PALTTAA3_CE	WBGene00007017	mdt-17
V	20251198	20251199	0.13	463	-	PALTTAA3_CE	WBGene00007017	mdt-17
V	20251202	20251203	0.33	481	-	PALTTAA3_CE	WBGene00007017	mdt-17
V	20251207	20251208	0.66	482	-	PALTTAA3_CE	WBGene00007017	mdt-17
V	20251212	20251213	0.26	515	-	PALTTAA3_CE	WBGene00007017	mdt-17
V	20251224	20251225	0.25	620	-	PALTTAA3_CE	WBGene00007017	mdt-17
V	20251225	20251226	0.96	608	-	PALTTAA3_CE	WBGene00007017	mdt-17
V	20251264	20251265	0.69	529	-	PAL8D_CE	WBGene00007017	mdt-17
V	20251266	20251267	0.19	510	-	PAL8D_CE	WBGene00007017	mdt-17
V	20251268	20251269	0.11	514	-	PAL8D_CE	WBGene00007017	mdt-17
V	20251271	20251272	0.82	489	-	PAL8D_CE	WBGene00007017	mdt-17
V	20251289	20251290	0.4	452	-	PAL8D_CE	WBGene00007017	mdt-17
V	20251299	20251300	0.16	427	-	PAL8D_CE	WBGene00007017	mdt-17
V	20251305	20251306	0.31	428	-	PAL8D_CE	WBGene00007017	mdt-17
V	20251321	20251322	0.82	303	-	PAL8D_CE	WBGene00007017	mdt-17
V	20251337	20251338	0.21	341	-	PAL8D_CE	WBGene00007017	mdt-17
V	20251341	20251342	0.33	331	-	PAL8D_CE	WBGene00007017	mdt-17
V	20251343	20251344	0.62	312	-	PAL8D_CE	WBGene00007017	mdt-17
V	20251344	20251345	0.67	316	-	PAL8D_CE	WBGene00007017	mdt-17
V	20251354	20251355	0.11	314	-	PAL8D_CE	WBGene00007017	mdt-17
V	20251355	20251356	0.17	316	-	PAL8D_CE	WBGene00007017	mdt-17
V	20251356	20251357	0.22	323	-	PAL8D_CE	WBGene00007017	mdt-17
V	20251364	20251365	0.41	319	-	PAL8D_CE	WBGene00007017	mdt-17
V	20251371	20251372	0.7	303	-	PAL8D_CE	WBGene00007017	mdt-17
V	20251512	20251513	0.23	426	-	PAL8D_CE	WBGene00007017	mdt-17
V	20251526	20251527	0.5	411	-	PAL8D_CE	WBGene00007017	mdt-17
V	20251527	20251528	0.44	409	-	PAL8D_CE	WBGene00007017	mdt-17
V	20251538	20251539	0.27	385	-	PAL8D_CE	WBGene00007017	mdt-17
V	20251539	20251540	0.8	385	-	PAL8D_CE	WBGene00007017	mdt-17
V	20251551	20251552	0.25	368	-	PAL8D_CE	WBGene00007017	mdt-17
V	20251552	20251553	0.24	367	-	PAL8D_CE	WBGene00007017	mdt-17
V	20251553	20251554	0.52	355	-	PAL8D_CE	WBGene00007017	mdt-17
V	20251554	20251555	0.22	357	-	PAL8D_CE	WBGene00007017	mdt-17
V	20251556	20251557	0.21	362	-	PAL8D_CE	WBGene00007017	mdt-17
V	20251562	20251563	0.35	335	-	PAL8D_CE	WBGene00007017	mdt-17
V	20251566	20251567	0.13	312	-	PAL8D_CE	WBGene00007017	mdt-17
V	20251567	20251568	0.17	306	-	PAL8D_CE	WBGene00007017	mdt-17
V	20251570	20251571	0.26	288	-	PAL8D_CE	WBGene00007017	mdt-17
V	20251578	20251579	0.17	285	-	PAL8D_CE	WBGene00007017	mdt-17
V	20251586	20251587	0.48	245	-	PAL8D_CE	WBGene00007017	mdt-17
V	20251593	20251594	0.24	223	-	PAL8D_CE	WBGene00007017	mdt-17
V	20251594	20251595	0.27	220	-	PAL8D_CE	WBGene00007017	mdt-17
V	20251597	20251598	0.54	216	-	PAL8D_CE	WBGene00007017	mdt-17
V	20251600	20251601	0.4	210	-	PAL8D_CE	WBGene00007017	mdt-17
V	20251608	20251609	0.54	198	-	PAL8D_CE	WBGene00007017	mdt-17
V	20251609	20251610	0.48	194	-	PAL8D_CE	WBGene00007017	mdt-17
V	20251611	20251612	0.5	187	-	PAL8D_CE	WBGene00007017	mdt-17
V	20251612	20251613	0.15	200	-	PAL8D_CE	WBGene00007017	mdt-17
V	20251633	20251634	0.53	253	-	PAL8D_CE	WBGene00007017	mdt-17
V	20251635	20251636	0.41	262	-	PALTTAA3_CE	WBGene00007017	mdt-17
V	20251636	20251637	0.17	275	-	PALTTAA3_CE	WBGene00007017	mdt-17
V	20251640	20251641	0.8	290	-	PALTTAA3_CE	WBGene00007017	mdt-17
V	20251646	20251647	0.43	317	-	PALTTAA3_CE	WBGene00007017	mdt-17
V	20251647	20251648	0.46	322	-	PALTTAA3_CE	WBGene00007017	mdt-17
V	20251648	20251649	0.26	328	-	PALTTAA3_CE	WBGene00007017	mdt-17
V	20251659	20251660	0.37	403	-	PALTTAA3_CE	WBGene00007017	mdt-17
V	20251660	20251661	0.13	413	-	PALTTAA3_CE	WBGene00007017	mdt-17
V	20251672	20251673	0.68	401	-	PALTTAA3_CE	WBGene00007017	mdt-17
V	20251673	20251674	0.94	403	-	PALTTAA3_CE	WBGene00007017	mdt-17
V	20251677	20251678	0.36	431	-	PALTTAA3_CE	WBGene00007017	mdt-17
V	20251678	20251679	0.28	435	-	PALTTAA3_CE	WBGene00007017	mdt-17
V	20251682	20251683	0.26	455	-	PALTTAA3_CE	WBGene00007017	mdt-17
V	20251683	20251684	0.32	451	-	PALTTAA3_CE	WBGene00007017	mdt-17
V	20251693	20251694	0.2	488	-	PALTTAA3_CE	WBGene00007017	mdt-17
V	20251697	20251698	0.16	507	-	PALTTAA3_CE	WBGene00007017	mdt-17
V	20251701	20251702	0.19	516	-	PALTTAA3_CE	WBGene00007017	mdt-17
V	20251714	20251715	0.39	514	-	PALTTAA3_CE	WBGene00007017	mdt-17
V	20251733	20251734	0.42	391	-	PALTTAA3_CE	WBGene00007017	mdt-17
V	20251734	20251735	0.37	394	-	PALTTAA3_CE	WBGene00007017	mdt-17
V	20251751	20251752	0.58	355	-	PALTTAA3_CE	WBGene00007017	mdt-17
V	20251760	20251761	0.49	277	-	PALTTAA3_CE	WBGene00007017	mdt-17
V	20251761	20251762	0.61	257	-	PALTTAA3_CE	WBGene00007017	mdt-17
V	20251764	20251765	0.34	262	-	PALTTAA3_CE	WBGene00007017	mdt-17
V	20251768	20251769	0.14	256	-	PALTTAA3_CE	WBGene00007017	mdt-17
V	20251769	20251770	0.34	252	-	PALTTAA3_CE	WBGene00007017	mdt-17
V	20251774	20251775	0.93	252	-	PALTTAA3_CE	WBGene00007017	mdt-17
V	20251790	20251791	0.17	253	-	PALTTAA3_CE	WBGene00007017	mdt-17
V	20251793	20251794	0.2	256	-	PALTTAA3_CE	WBGene00007017	mdt-17
V	20251801	20251802	0.28	251	-	PALTTAA3_CE	WBGene00007017	mdt-17
[truncated: 181 more rows]

## Sheet: old AG repeat overlaps
A-to-G edit sites overlapping repeats in old animals
[truncated: 1,936 more rows]

[truncated: 4 more sheets: young AG 6mer miRNA overlaps, old AG 6mer miRNA overlaps, young AG codons, old AG codons]
