# Supplementary material for: Full-length direct RNA sequencing reveals extensive remodeling of RNA expression, processing and modification in aging Caenorhabditis elegans
Source: bioRxiv. 2024 Jun 22:2024.06.18.599640. Preprint. [Version 1] doi: 10.1101/2024.06.18.599640 (PMC11213008; doi:10.1101/2024.06.18.599640)
Supplement: Supplement 1 — Document S1. Figures S1–S7 Table S1. Illumina RNA-seq DESeq2 results from days 2, 3, 4, 5, 7, 10, and 15 vs. day 1. Table S2. Nanopore DRS DESeq2 results using unfiltered reads from days 2, 3, 4, 5, 7, 10, and 15 vs. day 1. Table S3. Number of Nanopore DRS reads per replicate remaining after each filtering step (mapping, transcription start site filtering, and poly(A) filtering). Table S4. All detected Nanopore DRS full-length isoforms with columns 1-12 in BED format and the number of filtered reads for each isoform per replicate. Novel isoforms not in the WS279 WormBase annotation are labeled as productive if they span in frame annotated start and stop codons or unproductive if they do not span in frame annotated start and stop codons. Table S5. 3’UTR coordinates of Nanopore DRS full-length isoforms with columns 1-12 in BED format. 3’UTR sequences are compared to the WS279 WormBase annotation. Table S6. Alternative exon inclusion events with a significant (P<0.05) change in relative abundance (PSI) in days 2, 3, 4, 5, 7, 10, or 15 compared to day 1. Table S7. Percent of reads mapping to introns or intergenic regions and percent of splice junction reads that do not match WS279 WormBase annotations in young (days 1, 2, 3) and old (days 7, 10, 15) animals. Table S8. Median, mean, minimum, and maximum poly(A) tail lengths for isoforms with full-length support. Table S9. High confidence A-to-G edit site coordinates in BED format, features that overlap with A-to-G sites, and predicted codon changes resulting from editing. Table S10. High confidence pseudouridine edit site coordinates in BED format and overlapping features. Table S11. Annotated aging genes with novel features from this study indicated. [file media-1.zip › supplementary_files/05_all_flair_utrs.xlsx]

## Sheet: all full-length 3'UTRs
3'UTRs coordinates for Nanopore DRS isoforms
chr	start	end	isoform_name	score	strand	thickStart	thickEnd	itemRgb	blockCount	blockSizes	blockStarts	gene	WormBase 3'UTR(s)	3'UTR length
I	4115	4220	Y74C9A.3.1_WBGene00022277	60	-	4115	4220	255,0,0	1	105,	0,	homt-1	Y74C9A.3.1	105
I	16585	16837	Y74C9A.2a.1_WBGene00022276	60	+	16585	16837	255,0,0	1	252,	0,	nlp-40	Y74C9A.2a.2,Y74C9A.2a.1	252
I	16585	16833	Y74C9A.2a.2_WBGene00022276	60	+	16585	16833	255,0,0	1	248,	0,	nlp-40	Y74C9A.2a.2,Y74C9A.2a.1	248
I	17483	17910	Y74C9A.4a.1_WBGene00022278	60	-	17483	17910	255,0,0	1	427,	0,	rcor-1	Y74C9A.4a.1,Y74C9A.4b.1	427
I	17486	17910	Y74C9A.4b.1_WBGene00022278	60	-	17486	17910	255,0,0	1	424,	0,	rcor-1	Y74C9A.4a.1,Y74C9A.4b.1	424
I	27588	28279	Y74C9A.5.2_WBGene00022279	60	-	27588	28279	255,0,0	1	691,	0,	sesn-1	Y74C9A.5.2,Y74C9A.5.1	691
I	27590	28279	Y74C9A.5.1_WBGene00022279	60	-	27590	28279	255,0,0	1	689,	0,	sesn-1	Y74C9A.5.2,Y74C9A.5.1	689
I	49416	49860	Y48G1C.12.1_WBGene00044345	60	+	49416	49860	255,0,0	1	444,	0,		Y48G1C.12.1	444
I	54360	54426	Y48G1C.4a.1_WBGene00021677	60	+	54360	54426	255,0,0	1	66,	0,	pgs-1	Y48G1C.4a.1	66
I	80344	81156	Y48G1C.2a.2_WBGene00000812	60	+	80344	81156	255,0,0	1	812,	0,	csk-1	Y48G1C.2a.2	812
I	84989	85051	Y48G1C.6.1-0_WBGene00021679	60	-	84989	85051	255,0,0	1	62,	0,		not annotated 1	62
I	90607	91296	Y48G1C.10a.1_WBGene00021683	60	+	90607	91296	255,0,0	1	689,	0,		Y48G1C.10a.1,Y48G1C.10a.2	689
I	91606	92720	single_exon_productive_isoform_169_I:91000	60	+	91606	92720	255,0,0	1	1114,	0,	NA	not annotated 2	1114
I	92648	92720	Y48G1C.9.1_WBGene00021682	60	+	92648	92720	255,0,0	1	72,	0,		Y48G1C.9.1	72
I	94714	94884	Y48G1C.1.1_WBGene00021676	60	+	94714	94884	255,0,0	1	170,	0,	pid-2	Y48G1C.1.1	170
I	94828	94863	Y48G1C.13.1_WBGene00189949	60	-	94828	94863	255,0,0	1	35,	0,		Y48G1C.13.1	35
I	96458	96825	Y48G1C.8a.1_WBGene00021681	60	-	96458	96825	255,0,0	1	367,	0,		Y48G1C.8a.1	367
I	96470	96825	Y48G1C.8b.1_WBGene00021681	60	-	96470	96825	255,0,0	1	355,	0,		Y48G1C.8b.1	355
I	108681	109264	F53G12.1.1_WBGene00004274	60	-	108681	109264	255,0,0	1	583,	0,	rab-11.1	F53G12.1.1	583
I	112227	112272	F53G12.10.1_WBGene00004418	60	+	112227	112272	255,0,0	1	45,	0,	rpl-7	F53G12.10.1	45
I	112227	112417	F53G12.10.2_WBGene00004418	60	+	112227	112417	255,0,0	2	40,6,	0,184,	rpl-7	F53G12.10.2	46
I	113661	113751	F53G12.9a.1_WBGene00018774	60	+	113661	113751	255,0,0	1	90,	0,		F53G12.9a.1	90
I	133582	134267	F53G12.5a.1_WBGene00003229	60	+	133582	134267	255,0,0	1	685,	0,	mex-3	F53G12.5a.1,F53G12.5a.3,F53G12.5a.2,F53G12.5b.1	685
I	133582	134269	F53G12.5a.2_WBGene00003229	60	+	133582	134269	255,0,0	1	687,	0,	mex-3	F53G12.5a.1,F53G12.5a.3,F53G12.5a.2,F53G12.5b.1	687
I	133582	134270	F53G12.5b.1_WBGene00003229	60	+	133582	134270	255,0,0	1	688,	0,	mex-3	F53G12.5a.1,F53G12.5a.3,F53G12.5a.2,F53G12.5b.1	688
I	175932	175989	F56C11.6a.1_WBGene00018958	60	+	175932	175989	255,0,0	1	57,	0,	cest-27	F56C11.6a.1	57
I	175932	176040	F56C11.6a.2_WBGene00018958	60	+	175932	176040	255,0,0	1	108,	0,	cest-27	F56C11.6a.2	108
I	181966	182161	F56C11.5a.1_WBGene00018957	60	+	181966	182161	255,0,0	1	195,	0,		F56C11.5b.1,F56C11.5a.1	195
I	181966	182159	F56C11.5b.1_WBGene00018957	60	+	181966	182159	255,0,0	1	193,	0,		F56C11.5b.1,F56C11.5a.1	193
I	182067	182138	F56C11.3.1_WBGene00018955	60	-	182067	182138	255,0,0	1	71,	0,		F56C11.3.1	71
I	254129	254294	Y48G1BM.1.1_WBGene00021667	60	+	254129	254294	255,0,0	1	165,	0,	snpc-3.2	Y48G1BM.1.1	165
I	285934	286113	C53D5.2.1_WBGene00016903	60	+	285934	286113	255,0,0	1	179,	0,	2024-03-04	C53D5.2.1	179
I	286039	286370	C53D5.4a.1_WBGene00016905	60	-	286039	286370	255,0,0	1	331,	0,	ztf-3	C53D5.4a.1	331
I	286087	286351	C53D5.4b.1_WBGene00016905	60	-	286087	286351	255,0,0	1	264,	0,	ztf-3	C53D5.4b.1	264
I	305080	305471	C53D5.1a.1_WBGene00016902	60	+	305080	305471	255,0,0	1	391,	0,		C53D5.1b.1,C53D5.1a.1,C53D5.1c.1,C53D5.1c.2	391
I	305080	305477	C53D5.1c.2_WBGene00016902	60	+	305080	305477	255,0,0	1	397,	0,		C53D5.1b.1,C53D5.1a.1,C53D5.1c.1,C53D5.1c.2	397
I	305810	305899	C53D5.5a.1_WBGene00016906	60	-	305810	305899	255,0,0	1	89,	0,		C53D5.5a.1	89
I	310980	311400	C53D5.6.1_WBGene00002077	60	-	310980	311400	255,0,0	1	420,	0,	imb-3	C53D5.6.1	420
I	318548	318824	Y48G1A.5a.1_WBGene00002079	60	-	318548	318824	255,0,0	1	276,	0,	xpo-2	Y48G1A.5a.1	276
I	330728	330987	Y48G1A.4.1_WBGene00021660	60	+	330728	330987	255,0,0	1	259,	0,	nol-14	Y48G1A.4.1	259
I	337720	337845	Y48G1A.3.1_WBGene00000917	60	+	337720	337845	255,0,0	1	125,	0,	daf-25	Y48G1A.3.1	125
I	343068	343540	Y48G1A.6a.1_WBGene00021661	60	-	343068	343540	255,0,0	1	472,	0,	mbtr-1	Y48G1A.6b.1,Y48G1A.6a.1	472
I	343286	343540	Y48G1A.6b.1-0_WBGene00021661	60	-	343286	343540	255,0,0	1	254,	0,	mbtr-1	not annotated 3	254
I	348149	348357	Y48G1A.2.1_WBGene00021658	60	+	348149	348357	255,0,0	1	208,	0,		Y48G1A.2.1	208
I	357077	357236	Y48G1A.1.1_WBGene00021657	60	+	357077	357236	255,0,0	1	159,	0,		Y48G1A.1.1	159
I	367940	368579	R119.7a.1_WBGene00020091	60	+	367940	368579	255,0,0	1	639,	0,	rnp-8	R119.7a.1	639
I	367940	368287	R119.7b.2_WBGene00020091	60	+	367940	368287	255,0,0	1	347,	0,	rnp-8	R119.7b.3,R119.7b.2,R119.7b.1	347
I	367940	368283	R119.7b.3_WBGene00020091	60	+	367940	368283	255,0,0	1	343,	0,	rnp-8	R119.7b.3,R119.7b.2	343
I	368269	368774	R119.2.1_WBGene00020088	60	-	368269	368774	255,0,0	1	505,	0,		R119.2.1	505
I	373570	373687	R119.3.1_WBGene00020089	60	-	373570	373687	255,0,0	1	117,	0,		R119.3.1	117
I	379070	379243	R119.4.1_WBGene00004143	60	-	379070	379243	255,0,0	1	173,	0,	pqn-59	R119.4.1	173
I	388434	388564	R119.6.1_WBGene00006385	60	+	388434	388564	255,0,0	1	130,	0,	taf-4	R119.6.1	130
I	388469	388794	R119.5a.1_WBGene00020090	60	-	388469	388794	255,0,0	1	325,	0,		R119.5a.1	325
I	412510	412918	Y50C1A.1a.1_WBGene00021733	60	+	412510	412918	255,0,0	1	408,	0,	otub-2	Y50C1A.1a.1	408
I	461210	461605	C07F11.1.1_WBGene00006593	60	+	461210	461605	255,0,0	1	395,	0,	tol-1	C07F11.1.1	395
I	462560	462651	W04C9.4.1_WBGene00021026	60	+	462560	462651	255,0,0	1	91,	0,		W04C9.4.1	91
I	489771	489905	W04C9.2.1_WBGene00021024	60	+	489771	489905	255,0,0	1	134,	0,		W04C9.2.1	134
I	496067	496158	W04C9.1a.1_WBGene00001814	60	+	496067	496158	255,0,0	1	91,	0,	haf-4	W04C9.1a.1	91
I	496143	496229	Y65B4BL.3a.1_WBGene00022035	60	-	496143	496229	255,0,0	1	86,	0,		Y65B4BL.3a.1	86
I	502890	503061	Y65B4BL.4.1_WBGene00022036	60	-	502890	503061	255,0,0	1	171,	0,		Y65B4BL.4.1	171
I	508876	509056	Y65B4BL.2a.1_WBGene00022034	60	+	508876	509056	255,0,0	1	180,	0,	deps-1	Y65B4BL.2a.1	180
I	508947	508971	Y65B4BL.7a.2_WBGene00022039	60	-	508947	508971	255,0,0	1	24,	0,		Y65B4BL.7a.2,Y65B4BL.7a.1	24
I	511043	511477	Y65B4BL.5a.1_WBGene00022037	60	-	511043	511477	255,0,0	1	434,	0,	acs-13	Y65B4BL.5a.1	434
I	511043	511477	Y65B4BL.5c.1-0_WBGene00022037	60	-	511043	511477	255,0,0	1	434,	0,	acs-13	Y65B4BL.5a.1	434
I	532852	533084	Y65B4BM.3.1_WBGene00302974	60	+	532852	533084	255,0,0	1	232,	0,		Y65B4BM.3.1	232
I	535194	535344	Y65B4BR.8.1_WBGene00022043	60	+	535194	535344	255,0,0	1	150,	0,	psf-3	Y65B4BR.8.1	150
I	536493	536587	Y65B4BR.5.1_WBGene00022042	60	+	536493	536587	255,0,0	1	94,	0,	icd-2	Y65B4BR.5.1	94
I	541631	542204	Y65B4BR.4a.1_WBGene00007009	60	+	541631	542204	255,0,0	1	573,	0,	wwp-1	Y65B4BR.4b.1,Y65B4BR.4a.1	573
I	541631	542200	Y65B4BR.4b.1_WBGene00007009	60	+	541631	542200	255,0,0	1	569,	0,	wwp-1	Y65B4BR.4b.1,Y65B4BR.4a.1	569
I	565110	565184	Y65B4BR.1.1_WBGene00022040	60	+	565110	565184	255,0,0	1	74,	0,		Y65B4BR.1.1	74
I	614650	614722	F56A6.4a.1_WBGene00018923	60	-	614650	614722	255,0,0	1	72,	0,	eme-1	F56A6.4a.1	72
I	621311	621490	F56A6.1a.1_WBGene00018921	60	+	621311	621490	255,0,0	1	179,	0,	sago-2	F56A6.1a.1	179
I	629464	631093	Y65B4A.6a.1_WBGene00022029	60	-	629464	631093	255,0,0	1	1629,	0,		Y65B4A.6a.1	1629
I	637807	637852	Y65B4A.3.1_WBGene00022027	60	+	637807	637852	255,0,0	1	45,	0,	vps-20	Y65B4A.3.1	45
I	658644	659586	Y65B4A.1.1_WBGene00022025	60	+	658644	659586	255,0,0	1	942,	0,	cus-2	Y65B4A.1.1	942
I	659564	660004	Y65B4A.8.1_WBGene00022031	60	-	659564	660004	255,0,0	1	440,	0,		Y65B4A.8.1	440
I	692019	692182	Y18H1A.4.1_WBGene00021210	60	-	692019	692182	255,0,0	1	163,	0,		Y18H1A.4.1,Y18H1A.4.2	163
I	692025	692182	Y18H1A.4.2_WBGene00021210	60	-	692025	692182	255,0,0	1	157,	0,		Y18H1A.4.1,Y18H1A.4.2	157
I	694975	695064	Y18H1A.2b.1_WBGene00021208	60	-	694975	695064	255,0,0	1	89,	0,		Y18H1A.2b.1,Y18H1A.2a.1,Y18H1A.2b.2	89
I	694978	695064	Y18H1A.2a.1_WBGene00021208	60	-	694978	695064	255,0,0	1	86,	0,		Y18H1A.2b.1,Y18H1A.2a.1,Y18H1A.2b.2	86
I	700277	700633	Y18H1A.3a.1_WBGene00021209	60	-	700277	700633	255,0,0	1	356,	0,	hgap-1	Y18H1A.3a.1	356
I	717889	718124	Y18H1A.7a.1_WBGene00004332	60	-	717889	718124	255,0,0	1	235,	0,	rec-1	Y18H1A.7a.1	235
I	717889	718124	Y18H1A.7a.1-0_WBGene00004332	60	-	717889	718124	255,0,0	1	235,	0,	rec-1	Y18H1A.7a.1	235
I	730937	731078	Y18H1A.6a.1_WBGene00004028	60	+	730937	731078	255,0,0	1	141,	0,	pif-1	Y18H1A.6a.1	141
I	889766	889931	Y95B8A.11b.1_WBGene00022390	60	-	889766	889931	255,0,0	1	165,	0,	him-19	Y95B8A.11b.1,Y95B8A.11a.1	165
I	889768	889931	Y95B8A.11a.1_WBGene00022390	60	-	889768	889931	255,0,0	1	163,	0,	him-19	Y95B8A.11b.1,Y95B8A.11a.1	163
I	889790	890207	Y95B8A.6a.1_WBGene00022386	60	+	889790	890207	255,0,0	1	417,	0,		Y95B8A.6a.1,Y95B8A.6a.2,Y95B8A.6a.3	417
I	905853	907370	Y95B8A.5a.1_WBGene00001678	60	+	905853	907370	255,0,0	1	1517,	0,	gpa-16	Y95B8A.5a.1	1517
I	941408	941773	Y95B8A.1b.1_WBGene00003548	60	+	941408	941773	255,0,0	1	365,	0,	nas-30	Y95B8A.1b.1	365
I	948568	948670	Y34D9B.1a.1_WBGene00003238	60	-	948568	948670	255,0,0	1	102,	0,	mig-1	Y34D9B.1b.1,Y34D9B.1a.1	102
I	948568	948670	Y34D9B.1b.1_WBGene00003238	60	-	948568	948670	255,0,0	1	102,	0,	mig-1	Y34D9B.1b.1,Y34D9B.1a.1	102
I	963692	963712	F54A5.2a.1_WBGene00018787	60	-	963692	963712	255,0,0	1	20,	0,	cutl-20	F54A5.2b.3,F54A5.2a.1,F54A5.2b.2,F54A5.2b.1	20
I	969087	969679	F54A5.3a.1_WBGene00018788	60	-	969087	969679	255,0,0	1	592,	0,	shc-1	F54A5.3b.3,F54A5.3b.2,F54A5.3b.1,F54A5.3a.1	592
I	991792	992178	F54A5.1.1_WBGene00018786	60	+	991792	992178	255,0,0	1	386,	0,	hmbx-1	F54A5.1.1	386
I	1011370	1011512	C54G6.1a.1_WBGene00016930	60	-	1011370	1011512	255,0,0	1	142,	0,	madf-6	C54G6.1a.1	142
I	1011370	1011512	C54G6.1a.1-0_WBGene00016930	60	-	1011370	1011512	255,0,0	1	142,	0,	madf-6	C54G6.1a.1	142
I	1017131	1017176	C54G6.5.1_WBGene00005002	60	+	1017131	1017176	255,0,0	1	45,	0,	spp-17	C54G6.5.1	45
I	1019826	1019914	Y34D9A.1.1_WBGene00021327	60	-	1019826	1019914	255,0,0	1	88,	0,	mrpl-38	Y34D9A.1.1	88
I	1030632	1030828	Y34D9A.4.1_WBGene00004952	60	-	1030632	1030828	255,0,0	1	196,	0,	spd-1	Y34D9A.4.1	196
I	1040763	1040862	Y34D9A.3a.1_WBGene00021329	60	+	1040763	1040862	255,0,0	1	99,	0,		Y34D9A.3f.1,Y34D9A.3a.1	99
I	1040763	1041047	Y34D9A.3e.1_WBGene00021329	60	+	1040763	1041047	255,0,0	1	284,	0,		Y34D9A.3e.1	284
I	1048186	1049600	Y34D9A.7a.1_WBGene00021332	60	+	1048186	1049600	255,0,0	1	1414,	0,		Y34D9A.7a.1	1414
I	1050638	1050727	Y34D9A.6.1_WBGene00021331	60	+	1050638	1050727	255,0,0	1	89,	0,	glrx-10	Y34D9A.6.1	89
I	1050650	1050923	Y34D9A.8a.1_WBGene00021333	60	-	1050650	1050923	255,0,0	1	273,	0,		Y34D9A.8a.1,Y34D9A.8b.1	273
I	1053893	1054361	Y34D9A.10.1_WBGene00021334	60	-	1053893	1054361	255,0,0	1	468,	0,	vps-4	Y34D9A.10.1	468
I	1088451	1088589	R06A10.1b.1_WBGene00019909	60	+	1088451	1088589	255,0,0	1	138,	0,		R06A10.1a.1,R06A10.1b.1	138
I	1089647	1090067	R06A10.4.1_WBGene00019911	60	-	1089647	1090067	255,0,0	1	420,	0,		R06A10.4.1	420
I	1136365	1136514	Y48G8AL.10a.1_WBGene00021689	60	-	1136365	1136514	255,0,0	1	149,	0,		Y48G8AL.10a.1	149
I	1154513	1155696	single_exon_productive_isoform_170_I:1154000	60	-	1154513	1155696	255,0,0	1	1183,	0,	NA	not annotated 4	1183
I	1154513	1155401	Y48G8AL.14.1_WBGene00000165	60	-	1154513	1155401	255,0,0	1	888,	0,	aps-3	Y48G8AL.14.1	888
I	1157419	1157487	Y48G8AL.8.1_WBGene00004429	60	+	1157419	1157487	255,0,0	1	68,	0,	rpl-17	Y48G8AL.8.1	68
I	1162874	1162923	Y48G8AL.7.1_WBGene00021687	60	+	1162874	1162923	255,0,0	1	49,	0,		Y48G8AL.7.1	49
I	1162879	1162952	Y48G8AL.11a.1_WBGene00001816	60	-	1162879	1162952	255,0,0	1	73,	0,	haf-6	Y48G8AL.11a.1	73
I	1211005	1211376	Y48G8AL.5a.1_WBGene00021686	60	+	1211005	1211376	255,0,0	1	371,	0,	nsun-2	Y48G8AL.5a.1	371
I	1211005	1211347	Y48G8AL.5c.1_WBGene00021686	60	+	1211005	1211347	255,0,0	1	342,	0,	nsun-2	Y48G8AL.5c.1	342
I	1218426	1218511	Y48G8AL.12.1_WBGene00021690	60	-	1218426	1218511	255,0,0	1	85,	0,		Y48G8AL.12.1	85
I	1223947	1224160	Y48G8AL.13a.2_WBGene00021691	60	-	1223947	1224160	255,0,0	1	213,	0,		Y48G8AL.13a.2,Y48G8AL.13a.3	213
I	1223947	1224160	Y48G8AL.13a.3_WBGene00021691	60	-	1223947	1224160	255,0,0	1	213,	0,		Y48G8AL.13a.2,Y48G8AL.13a.3	213
I	1223960	1224160	Y48G8AL.13a.1_WBGene00021691	60	-	1223960	1224160	255,0,0	1	200,	0,		Y48G8AL.13a.1	200
I	1254499	1254719	Y48G8AL.1a.1_WBGene00021685	60	+	1254499	1254719	255,0,0	1	220,	0,	herc-1	Y48G8AL.1a.2,Y48G8AL.1a.1	220
I	1254499	1254719	Y48G8AL.1a.2_WBGene00021685	60	+	1254499	1254719	255,0,0	1	220,	0,	herc-1	Y48G8AL.1a.2,Y48G8AL.1a.1	220
I	1258113	1258169	Y48G8AL.15.1_WBGene00021692	60	+	1258113	1258169	255,0,0	1	56,	0,		Y48G8AL.15.1	56
I	1336756	1336867	K12C11.3a.1_WBGene00019674	60	+	1336756	1336867	255,0,0	1	111,	0,		K12C11.3a.1,K12C11.3c.1	111
I	1336756	1336867	K12C11.3c.1_WBGene00019674	60	+	1336756	1336867	255,0,0	1	111,	0,		K12C11.3a.1,K12C11.3c.1	111
I	1338120	1338216	K12C11.6.1_WBGene00045052	60	+	1338120	1338216	255,0,0	1	96,	0,		K12C11.6.1	96
I	1339710	1339773	K12C11.7a.1_WBGene00045053	60	+	1339710	1339773	255,0,0	1	63,	0,		K12C11.7a.1	63
I	1341084	1341265	K12C11.2.1_WBGene00004888	60	+	1341084	1341265	255,0,0	1	181,	0,	smo-1	K12C11.2.1	181
I	1341271	1341354	K12C11.1a.1_WBGene00019673	60	-	1341271	1341354	255,0,0	1	83,	0,		K12C11.1a.1	83
I	1358416	1359643	Y92H12BL.1a.1_WBGene00022363	60	+	1358416	1359643	255,0,0	1	1227,	0,		Y92H12BL.1a.1	1227
I	1375690	1376409	Y92H12BL.5.1_WBGene00022366	60	+	1375690	1376409	255,0,0	1	719,	0,		Y92H12BL.5.1	719
I	1413032	1413100	Y92H12BR.6.1_WBGene00022371	60	+	1413032	1413100	255,0,0	1	68,	0,	set-29	Y92H12BR.6.1	68
I	1413916	1414067	Y92H12BR.2.1_WBGene00022368	60	-	1413916	1414067	255,0,0	1	151,	0,		Y92H12BR.2.1	151
I	1424608	1425201	Y92H12BR.3a.1_WBGene00022369	60	+	1424608	1425201	255,0,0	1	593,	0,		Y92H12BR.3b.1,Y92H12BR.3a.1	593
I	1424608	1425195	Y92H12BR.3b.1_WBGene00022369	60	+	1424608	1425195	255,0,0	1	587,	0,		Y92H12BR.3b.1,Y92H12BR.3a.1	587
I	1441214	1441334	Y92H12BR.8.1_WBGene00022373	60	+	1441214	1441334	255,0,0	1	120,	0,	mrpl-15	Y92H12BR.8.1	120
I	1442047	1442524	F37F2.2.2_WBGene00018159	60	-	1442047	1442524	255,0,0	2	17,31,	0,446,		F37F2.2.2	48
I	1442449	1442524	F37F2.2.1_WBGene00018159	60	-	1442449	1442524	255,0,0	1	75,	0,		F37F2.2.1	75
I	1490321	1490498	F47G6.1a.1_WBGene00001115	60	+	1490321	1490498	255,0,0	1	177,	0,	dyb-1	F47G6.1c.1,F47G6.1c.2,F47G6.1a.1	177
I	1490321	1490498	F47G6.1c.2_WBGene00001115	60	+	1490321	1490498	255,0,0	1	177,	0,	dyb-1	F47G6.1c.1,F47G6.1c.2,F47G6.1a.1	177
I	1539206	1540878	Y92H12A.4a.2_WBGene00022360	60	+	1539206	1540878	255,0,0	1	1672,	0,	ints-3	Y92H12A.4a.2	1672
I	1555889	1556195	productive_splice_isoform_143_WBGene00022358	60	+	1555889	1556195	255,0,0	1	306,	0,		Y92H12A.2a.1,Y92H12A.2b.1	306
I	1579280	1580208	Y92H12A.1a.1_WBGene00005077	60	+	1579280	1580208	255,0,0	1	928,	0,	src-1	Y92H12A.1a.1	928
I	1593453	1593674	Y73E7A.3c.1_WBGene00022270	60	+	1593453	1593674	255,0,0	1	221,	0,		Y73E7A.3a.1,Y73E7A.3a.2,Y73E7A.3c.1	221
I	1594648	1594979	Y73E7A.4.1_WBGene00022271	60	-	1594648	1594979	255,0,0	1	331,	0,	cpx-1	Y73E7A.4.1	331
I	1606772	1607219	Y73E7A.2.1_WBGene00022269	60	+	1606772	1607219	255,0,0	1	447,	0,	aatf-1	Y73E7A.2.1	447
I	1607704	1607917	Y73E7A.6.1_WBGene00022273	60	-	1607704	1607917	255,0,0	1	213,	0,		Y73E7A.6.1	213
I	1621313	1621525	Y73E7A.7a.1_WBGene00000269	60	-	1621313	1621525	255,0,0	1	212,	0,	bre-4	Y73E7A.7a.1,Y73E7A.7a.2	212
I	1621318	1621525	Y73E7A.7a.2_WBGene00000269	60	-	1621318	1621525	255,0,0	1	207,	0,	bre-4	Y73E7A.7a.1,Y73E7A.7a.2	207
I	1633364	1633498	Y73E7A.1a.1_WBGene00022268	60	+	1633364	1633498	255,0,0	1	134,	0,		Y73E7A.1a.1	134
I	1644587	1644870	Y71G12B.20a.1_WBGene00003111	60	-	1644587	1644870	255,0,0	1	283,	0,	mab-20	Y71G12B.20a.1	283
I	1655615	1655662	Y71G12B.21.1_WBGene00004168	60	-	1655615	1655662	255,0,0	1	47,	0,	pqn-88	Y71G12B.21.1	47
I	1670032	1670091	Y71G12B.23b.1_WBGene00022158	60	-	1670032	1670091	255,0,0	1	59,	0,		Y71G12B.23b.1	59
I	1670035	1670207	Y71G12B.23a.1_WBGene00022158	60	-	1670035	1670207	255,0,0	1	172,	0,		Y71G12B.23a.1	172
I	1685063	1685203	Y71G12B.16.1_WBGene00022154	60	+	1685063	1685203	255,0,0	1	140,	0,	drag-1	Y71G12B.16.1	140
I	1700787	1701128	Y71G12B.15a.1_WBGene00006702	60	+	1700787	1701128	255,0,0	1	341,	0,	ubc-3	Y71G12B.15a.1	341
I	1701698	1701808	Y71G12B.14.1_WBGene00003080	60	+	1701698	1701808	255,0,0	1	110,	0,	lsm-6	Y71G12B.14.1	110
I	1707890	1708553	productive_splice_isoform_145_WBGene00022153	60	+	1707890	1708553	255,0,0	1	663,	0,		Y71G12B.13.1	663
I	1715395	1715564	Y71G12B.12a.1_WBGene00022152	60	+	1715395	1715564	255,0,0	1	169,	0,	atg-5	Y71G12B.12a.1	169
I	1715395	1715503	Y71G12B.12c.1_WBGene00022152	60	+	1715395	1715503	255,0,0	1	108,	0,	atg-5	Y71G12B.12c.1	108
I	1740272	1740692	productive_splice_isoform_147_WBGene00006771	60	+	1740272	1740692	255,0,0	1	420,	0,	tln-1	Y71G12B.11a.1	420
I	1740640	1740762	Y71G12B.24a.1_WBGene00022159	60	-	1740640	1740762	255,0,0	1	122,	0,	mppa-1	Y71G12B.24a.1	122
I	1754315	1754410	Y71G12B.10.1_WBGene00022150	60	+	1754315	1754410	255,0,0	1	95,	0,		Y71G12B.10.1	95
I	1766029	1766400	Y71G12B.9a.1_WBGene00022149	60	+	1766029	1766400	255,0,0	1	371,	0,	lin-65	Y71G12B.9a.1	371
I	1771366	1771541	Y71G12B.25a.1_WBGene00022160	60	-	1771366	1771541	255,0,0	1	175,	0,		Y71G12B.25a.1	175
I	1790005	1790157	Y71G12B.8.1_WBGene00022148	60	+	1790005	1790157	255,0,0	1	152,	0,	ddx-27	Y71G12B.8.1	152
I	1796341	1796424	Y71G12B.6a.1_WBGene00022146	60	+	1796341	1796424	255,0,0	1	83,	0,	rml-5	Y71G12B.6a.1	83
I	1811669	1811835	Y71G12B.4.1_WBGene00022144	60	+	1811669	1811835	255,0,0	1	166,	0,	pghm-1	Y71G12B.4.1	166
I	1813537	1813581	Y71G12B.3.1_WBGene00022143	60	+	1813537	1813581	255,0,0	1	44,	0,		Y71G12B.3.1	44
I	1818503	1818589	Y71G12B.30a.1_WBGene00044347	60	-	1818503	1818589	255,0,0	1	86,	0,		Y71G12B.30a.1	86
I	1825905	1825967	Y71G12B.1a.1_WBGene00022141	60	+	1825905	1825967	255,0,0	1	62,	0,	chaf-2	Y71G12B.1b.1,Y71G12B.1a.1	62
I	1825905	1825967	Y71G12B.1b.1_WBGene00022141	60	+	1825905	1825967	255,0,0	1	62,	0,	chaf-2	Y71G12B.1b.1,Y71G12B.1a.1	62
I	1832112	1832166	single_exon_productive_isoform_171_WBGene00044746	60	-	1832112	1832166	255,0,0	1	54,	0,		not annotated 5	54
I	1834746	1834763	C53H9.2a.1_WBGene00016907	60	+	1834746	1834763	255,0,0	1	17,	0,		C53H9.2a.1	17
I	1835394	1835438	C53H9.1.1_WBGene00004441	60	+	1835394	1835438	255,0,0	1	44,	0,	rpl-27	C53H9.1.1	44
I	1840888	1841965	M01D7.7a.1_WBGene00001196	60	+	1840888	1841965	255,0,0	1	1077,	0,	egl-30	M01D7.7a.1	1077
I	1843086	1843227	M01D7.6.1_WBGene00001309	60	+	1843086	1843227	255,0,0	1	141,	0,	emr-1	M01D7.6.1	141
I	1843785	1843959	M01D7.5.1_WBGene00003750	60	+	1843785	1843959	255,0,0	1	174,	0,	nlp-12	M01D7.5.1	174
I	1850402	1850523	M01D7.4a.1_WBGene00006461	60	+	1850402	1850523	255,0,0	1	121,	0,	tag-96	M01D7.4a.1	121
I	1862606	1862970	M01D7.2a.1_WBGene00004743	60	-	1862606	1862970	255,0,0	1	364,	0,	scm-1	M01D7.2a.1	364
I	1885160	1885204	Y71G12A.4.1_WBGene00022140	60	-	1885160	1885204	255,0,0	1	44,	0,		Y71G12A.4.1	44
I	1911683	1911845	Y51F10.7.1_WBGene00021768	60	-	1911683	1911845	255,0,0	1	162,	0,		Y51F10.7.1	162
I	1922952	1923240	Y71G12A.2b.1_WBGene00022138	60	+	1922952	1923240	255,0,0	1	288,	0,	trpp-10	Y71G12A.2b.1	288
I	1932032	1932260	Y51F10.5.1_WBGene00021766	60	+	1932032	1932260	255,0,0	1	228,	0,	hex-4	Y51F10.5.1	228
I	1945032	1945220	Y51F10.4a.1_WBGene00021765	60	+	1945032	1945220	255,0,0	1	188,	0,		Y51F10.4a.1,Y51F10.4b.1	188
I	1945032	1945220	Y51F10.4b.1_WBGene00021765	60	+	1945032	1945220	255,0,0	1	188,	0,		Y51F10.4a.1,Y51F10.4b.1	188
I	1950593	1950772	Y51F10.10a.1_WBGene00021771	60	-	1950593	1950772	255,0,0	1	179,	0,	spe-48	Y51F10.10b.1,Y51F10.10a.1	179
I	1950593	1950772	Y51F10.10b.1_WBGene00021771	60	-	1950593	1950772	255,0,0	1	179,	0,	spe-48	Y51F10.10b.1,Y51F10.10a.1	179
I	1964972	1965066	Y51F10.11.1_WBGene00044438	60	+	1964972	1965066	255,0,0	1	94,	0,		Y51F10.11.1	94
I	1973692	1973882	Y51F10.3a.1_WBGene00021764	60	+	1973692	1973882	255,0,0	1	190,	0,		Y51F10.3a.1	190
I	1983279	1983412	Y51F10.2a.1_WBGene00021763	60	+	1983279	1983412	255,0,0	1	133,	0,		Y51F10.2a.1	133
I	2033400	2033748	Y20F4.2.1_WBGene00021237	60	+	2033400	2033748	255,0,0	1	348,	0,	crtc-1	Y20F4.2.1	348
I	2034321	2034530	Y20F4.4a.1_WBGene00021239	60	-	2034321	2034530	255,0,0	1	209,	0,		Y20F4.4a.1	209
I	2061666	2061735	Y37E3.1.1_WBGene00021346	60	-	2061666	2061735	255,0,0	1	69,	0,		Y37E3.1.1	69
I	2064559	2064686	Y37E3.3.1_WBGene00021347	60	+	2064559	2064686	255,0,0	1	127,	0,	rpb-10	Y37E3.3.1	127
I	2065379	2065481	Y37E3.4.1_WBGene00021348	60	+	2065379	2065481	255,0,0	1	102,	0,	moag-4	Y37E3.4.1	102
I	2069085	2069128	Y37E3.7.1_WBGene00004409	60	-	2069085	2069128	255,0,0	1	43,	0,	rla-1	Y37E3.7.1,Y37E3.7.2	43
I	2069087	2069128	Y37E3.7.2_WBGene00004409	60	-	2069087	2069128	255,0,0	1	41,	0,	rla-1	Y37E3.7.1,Y37E3.7.2	41
I	2069680	2069720	Y37E3.8a.1_WBGene00021350	60	-	2069680	2069720	255,0,0	1	40,	0,		Y37E3.8a.1,Y37E3.8b.1	40
I	2072298	2072547	Y37E3.9.1_WBGene00004014	60	+	2072298	2072547	255,0,0	1	249,	0,	phb-1	Y37E3.9.1	249
I	2072814	2074073	single_exon_productive_isoform_172_I:2072000	60	+	2072814	2074073	255,0,0	1	1259,	0,	NA	not annotated 6	1259
I	2076100	2076925	Y37E3.10a.1_WBGene00021351	60	+	2076100	2076925	255,0,0	1	825,	0,	eif-2alpha	Y37E3.10a.1	825
I	2085377	2085675	Y37E3.11g.1_WBGene00021352	60	+	2085377	2085675	255,0,0	1	298,	0,	pcyt-2.1	Y37E3.11g.1	298
I	2085490	2085680	Y37E3.11a.1_WBGene00021352	60	+	2085490	2085680	255,0,0	1	190,	0,	pcyt-2.1	Y37E3.11b.1,Y37E3.11i.1,Y37E3.11a.1	190
I	2085490	2085679	Y37E3.11b.1_WBGene00021352	60	+	2085490	2085679	255,0,0	1	189,	0,	pcyt-2.1	Y37E3.11b.1,Y37E3.11i.1,Y37E3.11a.1	189
I	2085490	2085680	Y37E3.11i.1_WBGene00021352	60	+	2085490	2085680	255,0,0	1	190,	0,	pcyt-2.1	Y37E3.11b.1,Y37E3.11i.1,Y37E3.11a.1	190
I	2085604	2085672	Y37E3.13a.1_WBGene00021353	60	-	2085604	2085672	255,0,0	1	68,	0,	iglr-3	Y37E3.13a.1	68
I	2113655	2113783	Y37E3.16.1_WBGene00021354	60	-	2113655	2113783	255,0,0	1	128,	0,	fpn-1.1	Y37E3.16.1	128
I	2123269	2123443	Y37E3.15a.1_WBGene00003799	60	+	2123269	2123443	255,0,0	1	174,	0,	npp-13	Y37E3.15a.1	174
I	2145761	2145971	Y37E3.17a.1_WBGene00021355	60	+	2145761	2145971	255,0,0	1	210,	0,		Y37E3.17b.1,Y37E3.17c.1,Y37E3.17a.1	210
I	2145761	2145969	Y37E3.17c.1_WBGene00021355	60	+	2145761	2145969	255,0,0	1	208,	0,		Y37E3.17b.1,Y37E3.17c.1,Y37E3.17a.1	208
I	2209333	2209629	W03F11.6c.1_WBGene00021009	60	+	2209333	2209629	255,0,0	1	296,	0,	afd-1	W03F11.6c.1,W03F11.6o.1,W03F11.6f.1,W03F11.6d.1,W03F11.6a.1	296
I	2219467	2219545	W03F11.1a.1_WBGene00021005	60	-	2219467	2219545	255,0,0	1	78,	0,	ule-1	W03F11.1a.1	78
I	2254799	2254908	F12B6.2a.1_WBGene00017398	60	+	2254799	2254908	255,0,0	1	109,	0,	slc-17.6	F12B6.2a.1	109
I	2281502	2281619	Y39G10AL.3.2_WBGene00000408	60	-	2281502	2281619	255,0,0	1	117,	0,	cdk-7	Y39G10AL.3.3,Y39G10AL.3.2,Y39G10AL.3.1	117
I	2281502	2281619	Y39G10AL.3.3_WBGene00000408	60	-	2281502	2281619	255,0,0	1	117,	0,	cdk-7	Y39G10AL.3.3,Y39G10AL.3.2,Y39G10AL.3.1	117
I	2281503	2281619	Y39G10AL.3.1_WBGene00000408	60	-	2281503	2281619	255,0,0	1	116,	0,	cdk-7	Y39G10AL.3.3,Y39G10AL.3.2,Y39G10AL.3.1	116
I	2296601	2297328	Y39G10AR.11.1_WBGene00021469	60	+	2296601	2297328	255,0,0	1	727,	0,		Y39G10AR.11.1	727
I	2297391	2297816	Y39G10AR.12a.1_WBGene00021470	60	-	2297391	2297816	255,0,0	1	425,	0,	tpxl-1	Y39G10AR.12a.1	425
I	2302633	2302813	Y39G10AR.10.1_WBGene00021468	60	+	2302633	2302813	255,0,0	1	180,	0,	epg-2	Y39G10AR.10.1	180
I	2302735	2302797	Y39G10AR.12b.1_WBGene00021470	60	-	2302735	2302797	255,0,0	1	62,	0,	tpxl-1	Y39G10AR.12b.1	62
I	2304512	2304715	Y39G10AR.13a.1_WBGene00002047	60	-	2304512	2304715	255,0,0	1	203,	0,	icp-1	Y39G10AR.13a.1	203
I	2308782	2308975	Y39G10AR.9a.1_WBGene00021467	60	+	2308782	2308975	255,0,0	1	193,	0,		Y39G10AR.9a.1	193
I	2312045	2312129	Y39G10AR.21a.1_WBGene00021476	60	+	2312045	2312129	255,0,0	1	84,	0,	nsun-4	Y39G10AR.21a.1	84
I	2312707	2313004	single_exon_productive_isoform_173_I:2312000	60	+	2312707	2313004	255,0,0	1	297,	0,	NA	not annotated 7	297
I	2312896	2312958	Y39G10AR.20.1_WBGene00021475	60	+	2312896	2312958	255,0,0	1	62,	0,	tbca-1	Y39G10AR.20.1	62
I	2315760	2315992	Y39G10AR.8.1_WBGene00021466	60	+	2315760	2315992	255,0,0	1	232,	0,	eif-2gamma	Y39G10AR.8.1	232
I	2317941	2318303	Y39G10AR.7a.1_WBGene00021465	60	+	2317941	2318303	255,0,0	1	362,	0,	ekl-7	Y39G10AR.7a.1,Y39G10AR.7b.1	362
I	2317941	2318305	Y39G10AR.7b.1_WBGene00021465	60	+	2317941	2318305	255,0,0	1	364,	0,	ekl-7	Y39G10AR.7a.1,Y39G10AR.7b.1	364
I	2318290	2318426	Y39G10AR.14a.1_WBGene00003156	60	-	2318290	2318426	255,0,0	1	136,	0,	mcm-4	Y39G10AR.14a.1	136
I	2322024	2322075	Y39G10AR.32a.1_WBGene00219275	60	-	2322024	2322075	255,0,0	1	51,	0,		Y39G10AR.32a.1	51
I	2338616	2338693	Y39G10AR.6.1_WBGene00021464	60	+	2338616	2338693	255,0,0	1	77,	0,	ugt-31	Y39G10AR.6.1	77
I	2397493	2397588	productive_splice_isoform_106_WBGene00021474	60	-	2397493	2397588	255,0,0	1	95,	0,	dot-1.1	not annotated 8	95
I	2409852	2409999	Y39G10AR.2a.1_WBGene00021460	60	+	2409852	2409999	255,0,0	1	147,	0,	zwl-1	Y39G10AR.2b.1,Y39G10AR.2a.1	147
I	2409852	2409996	Y39G10AR.2b.1_WBGene00021460	60	+	2409852	2409996	255,0,0	1	144,	0,	zwl-1	Y39G10AR.2b.1,Y39G10AR.2a.1	144
I	2418457	2418543	F23C8.13a.1_WBGene00017741	60	+	2418457	2418543	255,0,0	1	86,	0,		F23C8.13a.1	86
I	2418460	2418596	F23C8.5a.1_WBGene00017734	60	-	2418460	2418596	255,0,0	1	136,	0,		F23C8.5a.1	136
I	2420833	2420961	F23C8.6.1_WBGene00017735	60	-	2420833	2420961	255,0,0	1	128,	0,	did-2	F23C8.6.1	128
I	2432589	2432709	F23C8.9.1_WBGene00017738	60	-	2432589	2432709	255,0,0	1	120,	0,	tipn-1	F23C8.9.1	120
I	2432701	2432709	F23C8.9.1-0_WBGene00017738	60	-	2432701	2432709	255,0,0	1	8,	0,	tipn-1	not annotated 9	8
I	2435575	2435691	F23C8.4.1_WBGene00017733	60	+	2435575	2435691	255,0,0	1	116,	0,	ubxn-1	F23C8.4.1	116
I	2436470	2436549	F23C8.14a.1_WBGene00255457	60	-	2436470	2436549	255,0,0	1	79,	0,		F23C8.14a.1	79
I	2442942	2442958	F23C8.3b.1_WBGene00017732	60	+	2442942	2442958	255,0,0	1	16,	0,		F23C8.3b.1	16
I	2468792	2468964	Y74C10AL.2.1_WBGene00022280	60	-	2468792	2468964	255,0,0	1	172,	0,		Y74C10AL.2.1	172
I	2472059	2472417	Y74C10AR.3a.1_WBGene00022281	60	-	2472059	2472417	255,0,0	1	358,	0,	abtm-1	Y74C10AR.3a.1	358
I	2489499	2489787	Y74C10AR.1a.1_WBGene00001232	60	+	2489499	2489787	255,0,0	1	288,	0,	eif-3.I	Y74C10AR.1a.1	288
I	2497261	2497381	Y23H5B.6a.1_WBGene00021277	60	+	2497261	2497381	255,0,0	1	120,	0,		Y23H5B.6a.1	120
I	2505682	2506259	Y23H5B.5.1_WBGene00021276	60	+	2505682	2506259	255,0,0	1	577,	0,		Y23H5B.5.1	577
I	2541848	2542114	Y23H5B.4.1_WBGene00021275	60	+	2541848	2542114	255,0,0	1	266,	0,	dmsr-2	Y23H5B.4.1	266
I	2546669	2546965	Y23H5B.8.1-0_WBGene00021279	60	-	2546669	2546965	255,0,0	1	296,	0,		not annotated 10	296
I	2555326	2555408	Y23H5B.1.1_WBGene00021272	60	+	2555326	2555408	255,0,0	1	82,	0,		Y23H5B.1.2,Y23H5B.1.1	82
I	2555326	2555404	Y23H5B.1.2_WBGene00021272	60	+	2555326	2555404	255,0,0	1	78,	0,		Y23H5B.1.2,Y23H5B.1.1	78
I	2571739	2571987	C55C2.5a.1_WBGene00000006	60	-	2571739	2571987	255,0,0	1	248,	0,	aat-5	C55C2.5a.1	248
I	2581014	2581202	K07A3.1a.1_WBGene00001404	60	-	2581014	2581202	255,0,0	1	188,	0,	fbp-1	K07A3.1a.1	188
I	2613150	2613299	Y23H5A.5c.1_WBGene00000832	60	+	2613150	2613299	255,0,0	1	149,	0,	ctn-1	Y23H5A.5c.1	149
I	2621734	2621859	Y23H5A.3.1_WBGene00021270	60	+	2621734	2621859	255,0,0	1	125,	0,	pid-3	Y23H5A.3.1	125
I	2623098	2623359	Y23H5A.7a.1_WBGene00000800	60	-	2623098	2623359	255,0,0	1	261,	0,	cars-1	Y23H5A.7a.1,Y23H5A.7b.1	261
I	2623100	2623359	Y23H5A.7a.1-0_WBGene00000800	60	-	2623100	2623359	255,0,0	1	259,	0,	cars-1	Y23H5A.7a.1,Y23H5A.7b.1	259
I	2623100	2623359	Y23H5A.7b.1_WBGene00000800	60	-	2623100	2623359	255,0,0	1	259,	0,	cars-1	Y23H5A.7a.1,Y23H5A.7b.1	259
I	2623100	2623359	Y23H5A.7b.1-0_WBGene00000800	60	-	2623100	2623359	255,0,0	1	259,	0,	cars-1	Y23H5A.7a.1,Y23H5A.7b.1	259
I	2623116	2623186	Y23H5A.2a.1_WBGene00021269	60	+	2623116	2623186	255,0,0	1	70,	0,		Y23H5A.2a.1	70
I	2634542	2634561	Y23H5A.8a.1-0_WBGene00023172	60	+	2634542	2634561	255,0,0	1	19,	0,		not annotated 11	19
I	2643703	2643778	F40E3.2.1_WBGene00018230	60	+	2643703	2643778	255,0,0	1	75,	0,	mage-1	F40E3.2.1	75
I	2672011	2672429	F32B5.6a.1_WBGene00017979	60	+	2672011	2672429	255,0,0	1	418,	0,		F32B5.6g.1,F32B5.6d.1,F32B5.6a.1,F32B5.6i.1,F32B5.6k.1,F32B5.6d.2,F32B5.6j.1,F32B5.6f.1	418
I	2672011	2672430	F32B5.6i.1_WBGene00017979	60	+	2672011	2672430	255,0,0	1	419,	0,		F32B5.6g.1,F32B5.6d.1,F32B5.6a.1,F32B5.6i.1,F32B5.6k.1,F32B5.6d.2,F32B5.6j.1,F32B5.6f.1	419
I	2672011	2672437	F32B5.6j.1_WBGene00017979	60	+	2672011	2672437	255,0,0	1	426,	0,		F32B5.6g.1,F32B5.6d.1,F32B5.6a.1,F32B5.6i.1,F32B5.6k.1,F32B5.6d.2,F32B5.6j.1,F32B5.6f.1	426
I	2686639	2686697	F32B5.8a.1_WBGene00000788	60	-	2686639	2686697	255,0,0	1	58,	0,	cpz-1	F32B5.8a.1	58
I	2686639	2686697	productive_splice_isoform_107_WBGene00000788	60	-	2686639	2686697	255,0,0	1	58,	0,	cpz-1	F32B5.8a.1	58
I	2718026	2718127	Y71F9B.16a.1_WBGene00001048	60	-	2718026	2718127	255,0,0	1	101,	0,	dnj-30	Y71F9B.16a.1	101
I	2721587	2722518	Y71F9B.6c.1_WBGene00022128	60	-	2721587	2722518	255,0,0	1	931,	0,		Y71F9B.6c.1,Y71F9B.6b.1	931
I	2727304	2727545	Y71F9B.4.1_WBGene00004920	60	+	2727304	2727545	255,0,0	1	241,	0,	snr-7	Y71F9B.4.1	241
I	2731245	2731453	Y71F9B.3.1_WBGene00022127	60	+	2731245	2731453	255,0,0	1	208,	0,	yop-1	Y71F9B.3.1	208
I	2735313	2735371	Y71F9B.2a.1_WBGene00022126	60	+	2735313	2735371	255,0,0	1	58,	0,		Y71F9B.2a.1	58
I	2735352	2735545	Y71F9B.8a.1_WBGene00022129	60	-	2735352	2735545	255,0,0	1	193,	0,	lron-11	Y71F9B.8a.1	193
I	2755539	2755817	Y71F9B.7.1_WBGene00004043	60	-	2755539	2755817	255,0,0	1	278,	0,	plk-2	Y71F9B.7.1	278
I	2759022	2759073	Y71F9B.9a.1_WBGene00022130	60	-	2759022	2759073	255,0,0	1	51,	0,		Y71F9B.9a.1,Y71F9B.9b.1	51
I	2775384	2775421	Y71F9B.1.1_WBGene00022125	60	+	2775384	2775421	255,0,0	1	37,	0,		Y71F9B.1.1	37
I	2776369	2776432	Y71F9B.13a.1_WBGene00022131	60	-	2776369	2776432	255,0,0	1	63,	0,		Y71F9B.13c.1,Y71F9B.13a.1	63
I	2784619	2784666	W03D8.9.1_WBGene00020990	60	-	2784619	2784666	255,0,0	1	47,	0,		W03D8.9.1,W03D8.9.2	47
I	2784621	2784666	W03D8.9.2_WBGene00020990	60	-	2784621	2784666	255,0,0	1	45,	0,		W03D8.9.1,W03D8.9.2	45
I	2794895	2794976	W03D8.8.1_WBGene00020989	60	+	2794895	2794976	255,0,0	1	81,	0,		W03D8.8.1	81
I	2822242	2823467	W10C8.2.1_WBGene00004077	60	-	2822242	2823467	255,0,0	1	1225,	0,	pop-1	W10C8.2.1	1225
I	2853969	2854050	W10C8.5.2_WBGene00021128	60	-	2853969	2854050	255,0,0	1	81,	0,		W10C8.5.2,W10C8.5.1	81
I	2853974	2854050	W10C8.5.1_WBGene00021128	60	-	2853974	2854050	255,0,0	1	76,	0,		W10C8.5.2,W10C8.5.1	76
I	2858520	2858616	W10C8.6.1_WBGene00044433	60	-	2858520	2858616	255,0,0	1	96,	0,		W10C8.6.1	96
I	2869254	2870166	Y71F9AL.10a.1_WBGene00022115	60	+	2869254	2870166	255,0,0	1	912,	0,		Y71F9AL.10a.1,Y71F9AL.10d.1,Y71F9AL.10c.1,Y71F9AL.10b.1	912
I	2869254	2870172	Y71F9AL.10b.1_WBGene00022115	60	+	2869254	2870172	255,0,0	1	918,	0,		Y71F9AL.10a.1,Y71F9AL.10d.1,Y71F9AL.10c.1,Y71F9AL.10b.1	918
I	2869254	2870172	Y71F9AL.10c.1_WBGene00022115	60	+	2869254	2870172	255,0,0	1	918,	0,		Y71F9AL.10a.1,Y71F9AL.10d.1,Y71F9AL.10c.1,Y71F9AL.10b.1	918
I	2869254	2870172	Y71F9AL.10d.1_WBGene00022115	60	+	2869254	2870172	255,0,0	1	918,	0,		Y71F9AL.10a.1,Y71F9AL.10d.1,Y71F9AL.10c.1,Y71F9AL.10b.1	918
I	2870140	2870607	Y71F9AL.12a.1_WBGene00022117	60	-	2870140	2870607	255,0,0	1	467,	0,		Y71F9AL.12a.1,Y71F9AL.12b.1	467
I	2870142	2870607	Y71F9AL.12b.1_WBGene00022117	60	-	2870142	2870607	255,0,0	1	465,	0,		Y71F9AL.12a.1,Y71F9AL.12b.1	465
I	2872598	2872657	productive_splice_isoform_108_WBGene00022117	60	-	2872598	2872657	255,0,0	1	59,	0,		not annotated 12	59
I	2872598	2872657	productive_splice_isoform_109_WBGene00022117	60	-	2872598	2872657	255,0,0	1	59,	0,		not annotated 12	59
I	2875397	2875430	Y71F9AL.13a.1_WBGene00004412	60	-	2875397	2875430	255,0,0	1	33,	0,	rpl-1	Y71F9AL.13a.1	33
I	2878037	2878523	Y71F9AL.9.1_WBGene00022114	60	+	2878037	2878523	255,0,0	1	486,	0,		Y71F9AL.9.1	486
I	2880855	2880930	Y71F9AL.8.1_WBGene00022113	60	+	2880855	2880930	255,0,0	1	75,	0,		Y71F9AL.8.1	75
I	2880875	2880920	Y71F9AL.14.1_WBGene00022118	60	-	2880875	2880920	255,0,0	1	45,	0,	dnc-5	Y71F9AL.14.2,Y71F9AL.14.1	45
I	2880875	2880920	Y71F9AL.14.2_WBGene00022118	60	-	2880875	2880920	255,0,0	1	45,	0,	dnc-5	Y71F9AL.14.2,Y71F9AL.14.1	45
I	2883548	2883863	Y71F9AL.16.1_WBGene00000199	60	-	2883548	2883863	255,0,0	1	315,	0,	arx-1	Y71F9AL.16.1	315
I	2895328	2895561	Y71F9AL.17.1_WBGene00022119	60	-	2895328	2895561	255,0,0	1	233,	0,	copa-1	Y71F9AL.17.1	233
I	2902974	2903006	Y71F9AL.5.1_WBGene00001791	60	+	2902974	2903006	255,0,0	1	32,	0,	gst-43	Y71F9AL.5.1	32
I	2907724	2907856	Y71F9AL.18a.2_WBGene00004049	60	-	2907724	2907856	255,0,0	1	132,	0,	parp-1	Y71F9AL.18a.2,Y71F9AL.18a.1	132
I	2907729	2907856	Y71F9AL.18a.1_WBGene00004049	60	-	2907729	2907856	255,0,0	1	127,	0,	parp-1	Y71F9AL.18a.2,Y71F9AL.18a.1	127
I	2928008	2928134	Y71F9AL.1.1_WBGene00022107	60	+	2928008	2928134	255,0,0	1	126,	0,		Y71F9AL.1.1	126
I	2929351	2929628	Y71F9AM.6.1_WBGene00022122	60	+	2929351	2929628	255,0,0	1	277,	0,	trap-1	Y71F9AM.6.1	277
I	2931255	2931360	Y71F9AM.5a.1_WBGene00003836	60	+	2931255	2931360	255,0,0	1	105,	0,	nxt-1	Y71F9AM.5a.1,Y71F9AM.5b.1	105
I	2931255	2931361	Y71F9AM.5b.1_WBGene00003836	60	+	2931255	2931361	255,0,0	1	106,	0,	nxt-1	Y71F9AM.5a.1,Y71F9AM.5b.1	106
I	2946937	2947106	Y71F9AM.4a.1_WBGene00022121	60	+	2946937	2947106	255,0,0	1	169,	0,	cogc-3	Y71F9AM.4a.1	169
I	2949600	2949974	Y71F9AR.1.1_WBGene00000237	60	-	2949600	2949974	255,0,0	1	374,	0,	bam-2	Y71F9AR.1.1	374
I	2981656	2981734	Y71F9AR.4.1_WBGene00044894	60	-	2981656	2981734	255,0,0	1	78,	0,		Y71F9AR.4.1	78
I	2983202	2983262	Y71F9AR.2.1_WBGene00022123	60	-	2983202	2983262	255,0,0	1	60,	0,		Y71F9AR.2.1	60
I	2986103	2986186	Y71F9AR.3.1_WBGene00022124	60	-	2986103	2986186	255,0,0	1	83,	0,	supr-1	Y71F9AR.3.1	83
I	3001266	3001382	Y54E10BL.4.1_WBGene00001046	60	+	3001266	3001382	255,0,0	1	116,	0,	dnj-28	Y54E10BL.4.1	116
I	3001405	3001463	Y54E10BL.5.1_WBGene00021839	60	-	3001405	3001463	255,0,0	1	58,	0,	nduf-5	Y54E10BL.5.1	58
I	3005402	3006028	Y54E10BL.6.1_WBGene00003186	60	-	3005402	3006028	255,0,0	1	626,	0,	mek-2	Y54E10BL.6.1	626
I	3005601	3005943	Y54E10BL.3.1_WBGene00021838	60	+	3005601	3005943	255,0,0	1	342,	0,		Y54E10BL.3.1	342
I	3011607	3011665	Y54E10BL.2.1_WBGene00000625	60	+	3011607	3011665	255,0,0	1	58,	0,	col-48	Y54E10BL.2.1	58
I	3021422	3021531	Y54E10BR.4.1_WBGene00021843	60	+	3021422	3021531	255,0,0	1	109,	0,		Y54E10BR.4.1	109
I	3028163	3028396	Y54E10BR.3.1_WBGene00021842	60	+	3028163	3028396	255,0,0	1	233,	0,		Y54E10BR.3.1	233
I	3028324	3028475	Y54E10BR.5.1_WBGene00021844	60	-	3028324	3028475	255,0,0	1	151,	0,	sec-11	Y54E10BR.5.1	151
I	3033824	3034767	Y54E10BR.2.1_WBGene00021841	60	+	3033824	3034767	255,0,0	1	943,	0,		Y54E10BR.2.1	943
I	3052047	3052127	Y54E10BR.8.1_WBGene00021846	60	-	3052047	3052127	255,0,0	1	80,	0,	ztf-23	Y54E10BR.8.1	80
I	3069250	3069403	Y54E10BR.1b.1_WBGene00021840	60	+	3069250	3069403	255,0,0	1	153,	0,	pign-1	Y54E10BR.1b.1,Y54E10BR.1a.1	153
I	3069324	3069495	M01B12.3.1_WBGene00000205	60	-	3069324	3069495	255,0,0	1	171,	0,	arx-7	M01B12.3.1	171
I	3085013	3091282	M01B12.5a.1_WBGene00019698	60	-	3085013	3091282	255,0,0	2	496,11,	0,6258,	riok-1	M01B12.5a.1	507
I	3109522	3109530	C45E1.1a.1_WBGene00003654	60	+	3109522	3109530	255,0,0	1	8,	0,	nhr-64	C45E1.1a.1	8
I	3115035	3115431	C45E1.4.1_WBGene00016663	60	-	3115035	3115431	255,0,0	1	396,	0,		C45E1.4.1	396
I	3138540	3138596	K09H9.8.1_WBGene00045387	60	-	3138540	3138596	255,0,0	1	56,	0,		K09H9.8.1	56
I	3141703	3141732	K09H9.5.1_WBGene00019597	60	-	3141703	3141732	255,0,0	1	29,	0,		K09H9.5.1	29
I	3144410	3144520	K09H9.6.1_WBGene00003062	60	-	3144410	3144520	255,0,0	1	110,	0,	lpd-6	K09H9.6.1	110
I	3150304	3150344	K09H9.2.1_WBGene00019595	60	+	3150304	3150344	255,0,0	1	40,	0,	dscc-1	K09H9.2.1	40
I	3158491	3159763	Y54E10A.9a.1_WBGene00006888	60	-	3158491	3159763	255,0,0	1	1272,	0,	vbh-1	Y54E10A.9a.1,Y54E10A.9b.1,Y54E10A.9c.1,Y54E10A.9c.2	1272
I	3158491	3159763	Y54E10A.9b.1_WBGene00006888	60	-	3158491	3159763	255,0,0	1	1272,	0,	vbh-1	Y54E10A.9a.1,Y54E10A.9b.1,Y54E10A.9c.1,Y54E10A.9c.2	1272
I	3158491	3159763	Y54E10A.9c.1_WBGene00006888	60	-	3158491	3159763	255,0,0	1	1272,	0,	vbh-1	Y54E10A.9a.1,Y54E10A.9b.1,Y54E10A.9c.1,Y54E10A.9c.2	1272
I	3163513	3163585	Y54E10A.7.1_WBGene00021829	60	+	3163513	3163585	255,0,0	1	72,	0,	mrpl-17	Y54E10A.7.1	72
I	3167433	3168057	Y54E10A.6.1_WBGene00021828	60	+	3167433	3168057	255,0,0	1	624,	0,		Y54E10A.6.1	624
I	3171123	3171230	Y54E10A.5.1_WBGene00021827	60	+	3171123	3171230	255,0,0	1	107,	0,	dnc-6	Y54E10A.5.1	107
I	3173267	3173358	Y54E10A.10.1_WBGene00021830	60	-	3173267	3173358	255,0,0	1	91,	0,		Y54E10A.10.1	91
I	3176417	3176511	Y54E10A.11.1_WBGene00021831	60	-	3176417	3176511	255,0,0	1	94,	0,		Y54E10A.11.1,Y54E10A.11.2	94
I	3176417	3176511	Y54E10A.11.2_WBGene00021831	60	-	3176417	3176511	255,0,0	1	94,	0,		Y54E10A.11.1,Y54E10A.11.2	94
I	3193527	3193658	Y54E10A.12a.1_WBGene00021832	60	-	3193527	3193658	255,0,0	1	131,	0,	syp-5	Y54E10A.12a.1	131
I	3209212	3209303	productive_splice_isoform_110_WBGene00021835	60	+	3209212	3209303	255,0,0	1	91,	0,		not annotated 13	91
I	3210226	3210272	Y54E10A.17b.1_WBGene00021835	60	+	3210226	3210272	255,0,0	1	46,	0,		Y54E10A.17b.1	46
I	3217021	3217267	Y54E10A.4a.1_WBGene00001481	60	+	3217021	3217267	255,0,0	1	246,	0,	fog-1	Y54E10A.4a.1,Y54E10A.4a.2	246
I	3217021	3217267	Y54E10A.4a.2_WBGene00001481	60	+	3217021	3217267	255,0,0	1	246,	0,	fog-1	Y54E10A.4a.1,Y54E10A.4a.2	246
I	3217287	3217419	Y54E10A.14b.1_WBGene00004404	60	-	3217287	3217419	255,0,0	1	132,	0,	rom-5	Y54E10A.14b.1,Y54E10A.14a.1	132
I	3217295	3217419	Y54E10A.14a.1_WBGene00004404	60	-	3217295	3217419	255,0,0	1	124,	0,	rom-5	Y54E10A.14b.1,Y54E10A.14a.1	124
I	3223159	3223618	Y54E10A.15.1_WBGene00000413	60	-	3223159	3223618	255,0,0	1	459,	0,	cdt-1	Y54E10A.15.1	459
I	3233085	3233286	Y54E10A.3.1_WBGene00021826	60	+	3233085	3233286	255,0,0	1	201,	0,	txl-1	Y54E10A.3.1	201
I	3244150	3244572	Y54E10A.16.1_WBGene00021834	60	-	3244150	3244572	255,0,0	1	422,	0,	mab-31	Y54E10A.16.1	422
I	3255495	3256077	Y54E10A.2.1_WBGene00003258	60	+	3255495	3256077	255,0,0	1	582,	0,	cogc-1	Y54E10A.2.1	582
I	3264110	3264404	Y44E3B.1a.1_WBGene00021552	60	-	3264110	3264404	255,0,0	1	294,	0,	zip-4	Y44E3B.1a.2,Y44E3B.1a.1	294
I	3264110	3264404	Y44E3B.1a.2_WBGene00021552	60	-	3264110	3264404	255,0,0	1	294,	0,	zip-4	Y44E3B.1a.2,Y44E3B.1a.1	294
I	3264110	3264283	Y44E3B.2.1_WBGene00021553	60	+	3264110	3264283	255,0,0	1	173,	0,	tyr-5	Y44E3B.2.1	173
I	3264247	3264525	Y44E3B.1b.2_WBGene00021552	60	-	3264247	3264525	255,0,0	2	230,1,	0,277,	zip-4	Y44E3B.1b.2,Y44E3B.1b.1	231
I	3264250	3264404	Y44E3B.1a.1-0_WBGene00021552	60	-	3264250	3264404	255,0,0	1	154,	0,	zip-4	not annotated 14	154
I	3264250	3264525	Y44E3B.1b.1_WBGene00021552	60	-	3264250	3264525	255,0,0	2	227,1,	0,274,	zip-4	Y44E3B.1b.2,Y44E3B.1b.1	228
I	3268799	3269112	W01B11.3.1_WBGene00020915	60	+	3268799	3269112	255,0,0	1	313,	0,	nol-58	W01B11.3.1	313
I	3293183	3293244	W01B11.6.1_WBGene00020917	60	-	3293183	3293244	255,0,0	1	61,	0,		W01B11.6.1	61
I	3300490	3300516	W01B11.1.1_WBGene00020913	60	+	3300490	3300516	255,0,0	1	26,	0,		W01B11.1.1	26
I	3317977	3318054	Y44E3A.3.1_WBGene00021548	60	-	3317977	3318054	255,0,0	1	77,	0,	trx-4	Y44E3A.3.1	77
I	3318829	3319852	Y44E3A.4.1_WBGene00021549	60	-	3318829	3319852	255,0,0	1	1023,	0,	cdap-2	Y44E3A.4.1	1023
I	3340025	3340225	Y44E3A.1a.1_WBGene00021547	60	+	3340025	3340225	255,0,0	1	200,	0,		Y44E3A.1a.1	200
I	3340025	3340225	Y44E3A.1c.1-0_WBGene00021547	60	+	3340025	3340225	255,0,0	1	200,	0,		Y44E3A.1a.1	200
I	3340211	3340558	Y44E3A.6a.1_WBGene00021551	60	-	3340211	3340558	255,0,0	1	347,	0,	edc-4	Y44E3A.6a.1,Y44E3A.6b.1	347
I	3340213	3340558	Y44E3A.6b.1_WBGene00021551	60	-	3340213	3340558	255,0,0	1	345,	0,	edc-4	Y44E3A.6a.1,Y44E3A.6b.1	345
I	3340224	3340558	Y44E3A.6a.2_WBGene00021551	60	-	3340224	3340558	255,0,0	1	334,	0,	edc-4	Y44E3A.6a.2	334
I	3363362	3363492	W05F2.8a.1_WBGene00195045	60	+	3363362	3363492	255,0,0	1	130,	0,		W05F2.8a.1	130
I	3367639	3367767	W05F2.3.1_WBGene00021035	60	-	3367639	3367767	255,0,0	1	128,	0,		W05F2.3.1	128
I	3371384	3371444	W05F2.6a.1_WBGene00021038	60	+	3371384	3371444	255,0,0	1	60,	0,		W05F2.6a.1	60
I	3415070	3416368	K03E5.3a.1_WBGene00019362	60	+	3415070	3416368	255,0,0	1	1298,	0,	cdk-2	K03E5.3b.1,K03E5.3a.1	1298
I	3424008	3424211	K03E5.2a.1_WBGene00019361	60	+	3424008	3424211	255,0,0	1	203,	0,	clik-3	K03E5.2a.1,K03E5.2b.1,K03E5.2d.1	203
I	3424008	3424211	K03E5.2b.1_WBGene00019361	60	+	3424008	3424211	255,0,0	1	203,	0,	clik-3	K03E5.2a.1,K03E5.2b.1,K03E5.2d.1	203
I	3424008	3424211	K03E5.2d.1_WBGene00019361	60	+	3424008	3424211	255,0,0	1	203,	0,	clik-3	K03E5.2a.1,K03E5.2b.1,K03E5.2d.1	203
I	3433157	3433299	Y47G6A.12.1_WBGene00004775	60	-	3433157	3433299	255,0,0	1	142,	0,	2024-09-01	Y47G6A.12.1	142
I	3448983	3449175	Y47G6A.28.1_WBGene00006440	60	+	3448983	3449175	255,0,0	1	192,	0,	tag-63	Y47G6A.28.1	192
I	3462072	3462174	Y47G6A.11.1_WBGene00003422	60	+	3462072	3462174	255,0,0	1	102,	0,	msh-6	Y47G6A.11.1	102
I	3462257	3462374	Y47G6A.14.2_WBGene00021640	60	-	3462257	3462374	255,0,0	1	117,	0,		Y47G6A.14.2	117
I	3462269	3462374	Y47G6A.14.1_WBGene00021640	60	-	3462269	3462374	255,0,0	1	105,	0,		Y47G6A.14.1	105
I	3472964	3473074	Y47G6A.15.1_WBGene00021641	60	-	3472964	3473074	255,0,0	1	110,	0,		Y47G6A.15.1	110
I	3477949	3478517	Y47G6A.10.1_WBGene00004978	60	+	3477949	3478517	255,0,0	1	568,	0,	spg-7	Y47G6A.10.1	568
I	3484365	3484500	Y47G6A.8.1_WBGene00000794	60	+	3484365	3484500	255,0,0	1	135,	0,	crn-1	Y47G6A.8.1	135
I	3507150	3508421	Y47G6A.7b.1_WBGene00021637	60	+	3507150	3508421	255,0,0	2	14,200,	0,1071,		Y47G6A.7b.1,Y47G6A.7b.2	214
I	3508309	3508421	Y47G6A.7a.1_WBGene00021637	60	+	3508309	3508421	255,0,0	1	112,	0,		Y47G6A.7a.1,Y47G6A.7a.2	112
I	3508397	3509711	Y47G6A.18.1_WBGene00021644	60	-	3508397	3509711	255,0,0	2	541,12,	0,1302,		Y47G6A.18.1	553
I	3523250	3523418	Y47G6A.6.1_WBGene00021636	60	+	3523250	3523418	255,0,0	1	168,	0,	pcaf-1	Y47G6A.6.1	168
I	3523312	3523473	Y47G6A.19a.1_WBGene00021645	60	-	3523312	3523473	255,0,0	1	161,	0,		Y47G6A.19a.1	161
I	3539552	3539646	Y47G6A.20b.1_WBGene00004389	60	-	3539552	3539646	255,0,0	1	94,	0,	rnp-6	Y47G6A.20b.1	94
I	3543462	3543543	Y47G6A.20a.1_WBGene00004389	60	-	3543462	3543543	255,0,0	1	81,	0,	rnp-6	Y47G6A.20a.1	81
I	3551849	3552005	Y47G6A.4.1_WBGene00021634	60	+	3551849	3552005	255,0,0	1	156,	0,	rde-10	Y47G6A.4.1	156
I	3551948	3552003	Y47G6A.21.1_WBGene00021646	60	-	3551948	3552003	255,0,0	1	55,	0,		Y47G6A.21.1	55
I	3559933	3559993	Y47G6A.22.1_WBGene00021647	60	-	3559933	3559993	255,0,0	1	60,	0,		Y47G6A.22.1	60
I	3564955	3565068	Y47G6A.33.1_WBGene00045399	60	+	3564955	3565068	255,0,0	1	113,	0,		Y47G6A.33.1	113
I	3602858	3602908	Y47G6A.3.1_WBGene00021633	60	+	3602858	3602908	255,0,0	1	50,	0,		Y47G6A.3.1	50
I	3604427	3604537	Y47G6A.31.1_WBGene00044436	60	+	3604427	3604537	255,0,0	1	110,	0,		Y47G6A.31.1	110
I	3604514	3604678	Y47G6A.24a.1_WBGene00021648	60	-	3604514	3604678	255,0,0	1	164,	0,	mis-12	Y47G6A.24a.1	164
I	3606406	3606465	Y47G6A.25.1_WBGene00021649	60	-	3606406	3606465	255,0,0	1	59,	0,		Y47G6A.25.1	59
I	3611703	3611829	Y47G6A.2.1_WBGene00002144	60	+	3611703	3611829	255,0,0	1	126,	0,	inx-22	Y47G6A.2.1	126
I	3611703	3611844	Y47G6A.2.2_WBGene00002144	60	+	3611703	3611844	255,0,0	1	141,	0,	inx-22	Y47G6A.2.2	141
I	3618042	3618317	productive_splice_isoform_111_WBGene00002143	60	+	3618042	3618317	255,0,0	1	275,	0,	inx-21	not annotated 15	275
I	3618107	3618317	Y47G6A.1.1_WBGene00002143	60	+	3618107	3618317	255,0,0	1	210,	0,	inx-21	Y47G6A.1.1	210
I	3630730	3631112	T28F2.3.2_WBGene00000284	60	+	3630730	3631112	255,0,0	1	382,	0,	cah-6	T28F2.3.1,T28F2.3.2	382
I	3638768	3638816	T28F2.2a.1_WBGene00020901	60	+	3638768	3638816	255,0,0	1	48,	0,		T28F2.2a.1,T28F2.2a.2	48
I	3638768	3638824	T28F2.2a.2_WBGene00020901	60	+	3638768	3638824	255,0,0	1	56,	0,		T28F2.2a.1,T28F2.2a.2	56
I	3680179	3680289	D1037.3.1_WBGene00001501	60	-	3680179	3680289	255,0,0	1	110,	0,	ftn-2	D1037.3.1	110
I	3680179	3680410	single_exon_productive_isoform_174_I:3680000	60	-	3680179	3680410	255,0,0	1	231,	0,	NA	not annotated 16	231
I	3682889	3683270	D1037.4.1_WBGene00004272	60	-	3682889	3683270	255,0,0	1	381,	0,	rab-8	D1037.4.1	381
I	3690047	3690347	D1037.1.1_WBGene00017025	60	+	3690047	3690347	255,0,0	1	300,	0,		D1037.1.1	300
I	3694295	3694370	H26D21.2.1_WBGene00003418	60	-	3694295	3694370	255,0,0	1	75,	0,	msh-2	H26D21.2.1	75
I	3699222	3699300	H26D21.1.1_WBGene00002042	60	+	3699222	3699300	255,0,0	1	78,	0,	hus-1	H26D21.1.1	78
I	3713448	3713763	T12F5.4.1_WBGene00003040	60	-	3713448	3713763	255,0,0	1	315,	0,	lin-59	T12F5.4.1	315
I	3730937	3731179	T12F5.3.1_WBGene00001601	60	+	3730937	3731179	255,0,0	1	242,	0,	glh-4	T12F5.3.1	242
I	3732834	3732940	T12F5.2.1_WBGene00020467	60	+	3732834	3732940	255,0,0	1	106,	0,		T12F5.2.1	106
I	3742528	3742647	T12F5.1.1_WBGene00020466	60	+	3742528	3742647	255,0,0	1	119,	0,	sld-2	T12F5.1.1	119
I	3748522	3748749	Y8G1A.2.1_WBGene00002135	60	-	3748522	3748749	255,0,0	1	227,	0,	inx-13	Y8G1A.2.1	227
I	3755487	3755602	ZK770.3.1_WBGene00002134	60	-	3755487	3755602	255,0,0	1	115,	0,	inx-12	ZK770.3.1	115
I	3778088	3778131	C32E8.7.1_WBGene00004368	60	-	3778088	3778131	255,0,0	1	43,	0,	ric-19	C32E8.7.1	43
I	3778088	3778131	C32E8.7.1-0_WBGene00004368	60	-	3778088	3778131	255,0,0	1	43,	0,	ric-19	C32E8.7.1	43
I	3783180	3783294	C32E8.5.1_WBGene00016323	60	+	3783180	3783294	255,0,0	1	114,	0,	pmlr-1	C32E8.5.1	114
I	3784175	3784226	C32E8.4.1_WBGene00016322	60	+	3784175	3784226	255,0,0	1	51,	0,		C32E8.4.1	51
I	3787381	3787496	C32E8.3.1_WBGene00016321	60	+	3787381	3787496	255,0,0	1	115,	0,	tppp-1	C32E8.3.1	115
I	3788862	3788896	C32E8.2a.1_WBGene00004425	60	+	3788862	3788896	255,0,0	1	34,	0,	rpl-13	C32E8.2a.1	34
I	3789308	3789413	C32E8.8.1_WBGene00004217	60	-	3789308	3789413	255,0,0	1	105,	0,	ptr-2	C32E8.8.1	105
I	3794555	3794627	C32E8.9.1_WBGene00016325	60	-	3794555	3794627	255,0,0	1	72,	0,		C32E8.9.1	72
I	3798396	3799204	C32E8.10e.1_WBGene00006751	60	-	3798396	3799204	255,0,0	1	808,	0,	unc-11	C32E8.10a.1,C32E8.10c.1,C32E8.10e.1,C32E8.10b.1,C32E8.10d.1	808
I	3798500	3799204	C32E8.10e.1-0_WBGene00006751	60	-	3798500	3799204	255,0,0	1	704,	0,	unc-11	C32E8.10h.1	704
I	3807455	3807898	C32E8.11.1_WBGene00016326	60	-	3807455	3807898	255,0,0	1	443,	0,	ubr-1	C32E8.11.1	443
I	3821324	3821496	F53F10.5.1_WBGene00003797	60	+	3821324	3821496	255,0,0	1	172,	0,	npp-11	F53F10.5.1	172
I	3826043	3826514	F53F10.4a.1_WBGene00006833	60	+	3826043	3826514	255,0,0	1	471,	0,	unc-108	F53F10.4a.1	471
I	3828037	3828126	F53F10.3.1_WBGene00018765	60	+	3828037	3828126	255,0,0	1	89,	0,	mpc-2	F53F10.3.1	89
I	3828682	3829327	F53F10.8.1_WBGene00044423	60	+	3828682	3829327	255,0,0	1	645,	0,		F53F10.8.1	645
I	3828682	3829325	F53F10.8.2_WBGene00044423	60	+	3828682	3829325	255,0,0	2	7,425,	0,218,		F53F10.8.2	432
I	3828951	3829313	productive_splice_isoform_103_I:3828000	60	+	3828951	3829313	255,0,0	1	362,	0,	NA	not annotated 17	362
I	3833574	3834122	F53F10.2c.1_WBGene00018764	60	+	3833574	3834122	255,0,0	1	548,	0,		not annotated 18	548
I	3833790	3834120	F53F10.2a.1_WBGene00018764	60	+	3833790	3834120	255,0,0	1	330,	0,		F53F10.2a.1,F53F10.2a.2,F53F10.2a.4,F53F10.2a.5,F53F10.2a.3	330
I	3833790	3834125	F53F10.2a.3_WBGene00018764	60	+	3833790	3834125	255,0,0	1	335,	0,		F53F10.2a.1,F53F10.2a.2,F53F10.2a.4,F53F10.2a.5,F53F10.2a.3	335
I	3833790	3834124	F53F10.2a.4_WBGene00018764	60	+	3833790	3834124	255,0,0	1	334,	0,		F53F10.2a.1,F53F10.2a.2,F53F10.2a.4,F53F10.2a.5,F53F10.2a.3	334
I	3833790	3834125	F53F10.2a.5_WBGene00018764	60	+	3833790	3834125	255,0,0	1	335,	0,		F53F10.2a.1,F53F10.2a.2,F53F10.2a.4,F53F10.2a.5,F53F10.2a.3	335
I	3834114	3834160	F53F10.1.1_WBGene00018763	60	-	3834114	3834160	255,0,0	1	46,	0,		F53F10.1.1	46
I	3838289	3838388	T03F1.5.1_WBGene00020187	60	-	3838289	3838388	255,0,0	1	99,	0,	gsp-4	T03F1.5.1	99
I	3839800	3839967	T03F1.6a.1_WBGene00020188	60	-	3839800	3839967	255,0,0	1	167,	0,		T03F1.6a.1	167
I	3839812	3839967	T03F1.6b.1_WBGene00020188	60	-	3839812	3839967	255,0,0	1	155,	0,		T03F1.6b.1	155
I	3854155	3854233	T03F1.11.1_WBGene00020192	60	+	3854155	3854233	255,0,0	1	78,	0,		T03F1.11.1	78
I	3854160	3854245	T03F1.7.1_WBGene00020189	60	-	3854160	3854245	255,0,0	1	85,	0,	tfbm-1	T03F1.7.1	85
I	3859368	3859683	T03F1.8a.1_WBGene00020190	60	-	3859368	3859683	255,0,0	1	315,	0,	guk-1	T03F1.8a.1,T03F1.8b.1	315
I	3859371	3859683	T03F1.8b.1_WBGene00020190	60	-	3859371	3859683	255,0,0	1	312,	0,	guk-1	T03F1.8a.1,T03F1.8b.1	312
I	3862832	3862934	T03F1.9.1_WBGene00001832	60	-	3862832	3862934	255,0,0	1	102,	0,	hcp-4	T03F1.9.1	102
I	3868957	3869109	T03F1.3.1_WBGene00020185	60	+	3868957	3869109	255,0,0	1	152,	0,	pgk-1	T03F1.3.1	152
I	3870064	3870114	T03F1.2.1_WBGene00000764	60	+	3870064	3870114	255,0,0	1	50,	0,	coq-4	T03F1.2.1	50
I	3871473	3871502	T03F1.10.1_WBGene00020191	60	-	3871473	3871502	255,0,0	1	29,	0,	clec-53	T03F1.10.1	29
I	3875727	3875997	T03F1.1.2_WBGene00020184	60	+	3875727	3875997	255,0,0	1	270,	0,	uba-5	T03F1.1.1,T03F1.1.3,T03F1.1.2	270
I	3875968	3876164	T03F1.12.1_WBGene00020193	60	-	3875968	3876164	255,0,0	1	196,	0,		T03F1.12.1	196
I	3880684	3880743	C50F2.3.1_WBGene00016837	60	+	3880684	3880743	255,0,0	1	59,	0,	syf-1	C50F2.3.1	59
I	3885546	3885630	single_exon_productive_isoform_175_WBGene00000013	60	-	3885546	3885630	255,0,0	1	84,	0,	abf-2	not annotated 19	84
I	3886069	3886110	C50F2.9.1_WBGene00000012	60	-	3886069	3886110	255,0,0	1	41,	0,	abf-1	C50F2.9.1	41
I	3888215	3888315	C50F2.2.1_WBGene00016836	60	+	3888215	3888315	255,0,0	1	100,	0,		C50F2.2.1	100
I	3888239	3889128	C50F2.4.1_WBGene00016838	60	-	3888239	3889128	255,0,0	1	889,	0,		C50F2.4.1	889
I	3895763	3895823	C50F2.5.1_WBGene00016839	60	-	3895763	3895823	255,0,0	1	60,	0,		C50F2.5.1	60
I	3898044	3898174	C50F2.6a.2_WBGene00001430	60	-	3898044	3898174	255,0,0	1	130,	0,	fkb-5	C50F2.6a.2,C50F2.6a.1	130
I	3898049	3898174	C50F2.6a.1_WBGene00001430	60	-	3898049	3898174	255,0,0	1	125,	0,	fkb-5	C50F2.6a.2,C50F2.6a.1	125
I	3900406	3900507	C50F2.7.1_WBGene00016840	60	-	3900406	3900507	255,0,0	1	101,	0,		C50F2.7.1	101
I	3901420	3901553	C50F2.8.1_WBGene00016841	60	-	3901420	3901553	255,0,0	1	133,	0,	magu-3	C50F2.8.1	133
I	3909514	3909701	T20F5.2.1_WBGene00003950	60	+	3909514	3909701	255,0,0	1	187,	0,	pbs-4	T20F5.2.1	187
I	3909628	3909685	T20F5.3.1_WBGene00020625	60	-	3909628	3909685	255,0,0	1	57,	0,	mrrf-1	T20F5.3.1	57
I	3917796	3917910	T20F5.5.1_WBGene00020627	60	-	3917796	3917910	255,0,0	1	114,	0,		T20F5.5.1	114
I	3920205	3920569	T20F5.6.1_WBGene00020628	60	-	3920205	3920569	255,0,0	1	364,	0,		T20F5.6.1	364
I	3925433	3925836	T20F5.7.1_WBGene00020629	60	-	3925433	3925836	255,0,0	1	403,	0,		T20F5.7.1	403
I	3934715	3934813	T21E3.1.1_WBGene00020652	60	+	3934715	3934813	255,0,0	1	98,	0,	egg-4	T21E3.1.1	98
I	3974058	3974126	F28H1.4a.1_WBGene00017909	60	-	3974058	3974126	255,0,0	1	68,	0,		F28H1.4a.1,F28H1.4b.1,F28H1.4b.2	68
I	3974063	3974126	F28H1.4b.2_WBGene00017909	60	-	3974063	3974126	255,0,0	1	63,	0,		F28H1.4a.1,F28H1.4b.1,F28H1.4b.2	63
I	3986384	3986581	F28H1.3.1_WBGene00000197	60	+	3986384	3986581	255,0,0	1	197,	0,	aars-2	F28H1.3.2,F28H1.3.1	197
I	3986384	3986581	F28H1.3.2_WBGene00000197	60	+	3986384	3986581	255,0,0	1	197,	0,	aars-2	F28H1.3.2,F28H1.3.1	197
I	3988037	3988699	single_exon_productive_isoform_176_I:3987000	60	+	3988037	3988699	255,0,0	1	662,	0,	NA	not annotated 20	662
I	3988554	3988699	F28H1.2.1_WBGene00000779	60	+	3988554	3988699	255,0,0	1	145,	0,	cpn-3	F28H1.2.1	145
I	4071663	4071798	C09D1.2.1_WBGene00015631	60	-	4071663	4071798	255,0,0	1	135,	0,	clec-89	C09D1.2.1	135
I	4116073	4116370	H31G24.4.1_WBGene00000867	60	+	4116073	4116370	255,0,0	1	297,	0,	cyb-2.2	H31G24.4.1	297
I	4117990	4118164	H31G24.3.1_WBGene00019254	60	+	4117990	4118164	255,0,0	1	174,	0,		H31G24.3.1	174
I	4117990	4118164	productive_splice_isoform_112_WBGene00019254	60	+	4117990	4118164	255,0,0	1	174,	0,		H31G24.3.1	174
I	4129564	4129629	E01A2.4.1_WBGene00002696	60	-	4129564	4129629	255,0,0	1	65,	0,	let-504	E01A2.4.1	65
I	4135062	4135237	E01A2.2a.1_WBGene00017085	60	+	4135062	4135237	255,0,0	1	175,	0,		E01A2.2a.1,E01A2.2b.1,E01A2.2b.4,E01A2.2b.2,E01A2.2b.3	175
I	4135062	4135239	E01A2.2b.3_WBGene00017085	60	+	4135062	4135239	255,0,0	1	177,	0,		E01A2.2a.1,E01A2.2b.1,E01A2.2b.4,E01A2.2b.2,E01A2.2b.3	177
I	4135238	4135329	E01A2.5.1_WBGene00017087	60	-	4135238	4135329	255,0,0	1	91,	0,		E01A2.5.1	91
I	4137160	4137796	E01A2.6.1_WBGene00017088	60	-	4137160	4137796	255,0,0	1	636,	0,	akir-1	E01A2.6.1	636
I	4142270	4142367	E01A2.1a.1_WBGene00017084	60	+	4142270	4142367	255,0,0	1	97,	0,		E01A2.1a.2,E01A2.1a.1	97
I	4142270	4142366	E01A2.1a.2_WBGene00017084	60	+	4142270	4142366	255,0,0	1	96,	0,		E01A2.1a.2,E01A2.1a.1	96
I	4142281	4142342	E01A2.7.1_WBGene00017089	60	-	4142281	4142342	255,0,0	1	61,	0,	poml-2	E01A2.7.1	61
I	4145314	4145350	E01A2.10.1_WBGene00077701	60	-	4145314	4145350	255,0,0	1	36,	0,	poml-3	E01A2.10.1	36
I	4148869	4148940	R12E2.15.1_WBGene00020040	60	-	4148869	4148940	255,0,0	1	71,	0,		R12E2.15.1	71
I	4150562	4150638	R12E2.14.1_WBGene00020039	60	+	4150562	4150638	255,0,0	1	76,	0,		R12E2.14.1	76
I	4153965	4154067	R12E2.7.1_WBGene00020033	60	-	4153965	4154067	255,0,0	1	102,	0,		R12E2.7.1	102
I	4155541	4155593	R12E2.8.1_WBGene00020034	60	-	4155541	4155593	255,0,0	1	52,	0,		R12E2.8.1	52
I	4159013	4159096	R12E2.9.1_WBGene00002137	60	-	4159013	4159096	255,0,0	1	83,	0,	inx-15	R12E2.9.1	83
I	4166962	4167056	R12E2.4a.1_WBGene00002139	60	+	4166962	4167056	255,0,0	1	94,	0,	inx-17	R12E2.4a.1	94
I	4168983	4169083	R12E2.10.1_WBGene00020035	60	-	4168983	4169083	255,0,0	1	100,	0,	egg-5	R12E2.10.1	100
I	4172437	4172847	R12E2.11.1_WBGene00020036	60	-	4172437	4172847	255,0,0	1	410,	0,		R12E2.11.1	410
I	4172437	4173290	single_exon_productive_isoform_177_I:4172000	60	-	4172437	4173290	255,0,0	1	853,	0,	NA	not annotated 21	853
I	4172763	4172847	R12E2.11.1-0_WBGene00020036	60	-	4172763	4172847	255,0,0	1	84,	0,		not annotated 22	84
I	4173757	4173970	R12E2.12.1_WBGene00020037	60	-	4173757	4173970	255,0,0	1	213,	0,	mrps-6	R12E2.12.1	213
I	4177130	4177271	R12E2.3.1_WBGene00004464	60	+	4177130	4177271	255,0,0	1	141,	0,	rpn-8	R12E2.3.1	141
I	4177304	4177417	R12E2.13.1_WBGene00020038	60	-	4177304	4177417	255,0,0	1	113,	0,		R12E2.13.1	113
I	4181738	4182129	R12E2.2.1_WBGene00020031	60	+	4181738	4182129	255,0,0	1	391,	0,	suco-1	R12E2.2.1	391
I	4184915	4184992	R12E2.1.1_WBGene00020030	60	+	4184915	4184992	255,0,0	1	77,	0,	kel-20	R12E2.1.1	77
I	4189759	4189911	C18E3.7b.1_WBGene00004093	60	+	4189759	4189911	255,0,0	1	152,	0,	ppw-1	C18E3.7d.1,C18E3.7d.2	152
I	4189759	4189934	C18E3.7b.3_WBGene00004093	60	+	4189759	4189934	255,0,0	1	175,	0,	ppw-1	C18E3.7c.1	175
I	4189759	4189935	C18E3.7c.1_WBGene00004093	60	+	4189759	4189935	255,0,0	1	176,	0,	ppw-1	C18E3.7c.1	176
I	4189759	4189956	C18E3.7d.3_WBGene00004093	60	+	4189759	4189956	255,0,0	1	197,	0,	ppw-1	C18E3.7d.3	197
I	4193023	4193129	C18E3.6a.1_WBGene00015975	60	+	4193023	4193129	255,0,0	1	106,	0,	cas-2	C18E3.6a.1	106
I	4203171	4203303	C18E3.5.1_WBGene00015974	60	+	4203171	4203303	255,0,0	1	132,	0,	snrp-40.2	C18E3.5.1	132
I	4208335	4208532	C18E3.3.1_WBGene00015972	60	+	4208335	4208532	255,0,0	1	197,	0,		C18E3.3.1	197
I	4208514	4208591	C18E3.8.1_WBGene00001985	60	-	4208514	4208591	255,0,0	1	77,	0,	hop-1	C18E3.8.1	77
I	4212512	4212667	C18E3.2.1_WBGene00015971	60	+	4212512	4212667	255,0,0	1	155,	0,	swsn-2.2	C18E3.2.1	155
I	4214290	4214422	C18E3.9a.1_WBGene00015976	60	-	4214290	4214422	255,0,0	1	132,	0,		C18E3.9a.1,C18E3.9b.1	132
I	4214290	4214422	C18E3.9b.1_WBGene00015976	60	-	4214290	4214422	255,0,0	1	132,	0,		C18E3.9a.1,C18E3.9b.1	132
I	4239090	4239171	C43E11.7.1_WBGene00003584	60	-	4239090	4239171	255,0,0	1	81,	0,	ndx-7	C43E11.7.1	81
I	4242820	4242937	C43E11.8.1_WBGene00016606	60	-	4242820	4242937	255,0,0	1	117,	0,	exoc-7	C43E11.8.1	117
I	4249260	4249415	C43E11.4.1_WBGene00007001	60	+	4249260	4249415	255,0,0	1	155,	0,	tufm-2	C43E11.4.1	155
I	4253072	4253170	C43E11.11.1_WBGene00016608	60	+	4253072	4253170	255,0,0	1	98,	0,	cogc-5	C43E11.11.1	98
I	4253844	4253917	C43E11.12a.1_WBGene00016609	60	+	4253844	4253917	255,0,0	1	73,	0,		C43E11.12a.1	73
I	4253844	4253917	single_exon_productive_isoform_178_I:4253000	60	+	4253844	4253917	255,0,0	1	73,	0,	NA	C43E11.12a.1	73
I	4264326	4264691	C43E11.3b.3-0_WBGene00016603	60	+	4264326	4264691	255,0,0	1	365,	0,	met-1	C43E11.3b.3,C43E11.3b.2,C43E11.3b.1,C43E11.3a.1	365
I	4267174	4267238	C43E11.2a.1_WBGene00016602	60	+	4267174	4267238	255,0,0	1	64,	0,	mus-81	C43E11.2a.1,C43E11.2b.1	64
I	4267198	4267329	C43E11.9.1_WBGene00016607	60	-	4267198	4267329	255,0,0	1	131,	0,		C43E11.9.1	131
I	4268069	4268266	C43E11.10.1_WBGene00000382	60	-	4268069	4268266	255,0,0	1	197,	0,	cdc-6	C43E11.10.1	197
I	4301781	4302245	Y47D9A.2a.1_WBGene00021629	60	+	4301781	4302245	255,0,0	1	464,	0,	scpl-3	Y47D9A.2a.1	464
I	4307966	4308244	Y47D9A.1a.1_WBGene00021628	60	+	4307966	4308244	255,0,0	1	278,	0,		Y47D9A.1b.1,Y47D9A.1a.1	278
I	4307966	4308244	Y47D9A.1b.1_WBGene00021628	60	+	4307966	4308244	255,0,0	1	278,	0,		Y47D9A.1b.1,Y47D9A.1a.1	278
I	4370273	4370463	ZK973.3.1_WBGene00022832	60	+	4370273	4370463	255,0,0	1	190,	0,	pdp-1	ZK973.3.1	190
I	4370418	4370602	ZK973.9.1_WBGene00022835	60	-	4370418	4370602	255,0,0	1	184,	0,		ZK973.9.1	184
I	4372254	4372339	ZK973.10.1_WBGene00003061	60	-	4372254	4372339	255,0,0	1	85,	0,	lpd-5	ZK973.10.1	85
I	4379140	4379321	ZK973.2.1_WBGene00022831	60	+	4379140	4379321	255,0,0	1	181,	0,	cec-10	ZK973.2.1	181
I	4379140	4379351	ZK973.2.2_WBGene00022831	60	+	4379140	4379351	255,0,0	1	211,	0,	cec-10	ZK973.2.2	211
I	4379324	4379495	ZK973.11.1_WBGene00022836	60	-	4379324	4379495	255,0,0	1	171,	0,		ZK973.11.1	171
I	4385097	4385218	ZK973.1.1_WBGene00022830	60	+	4385097	4385218	255,0,0	1	121,	0,		ZK973.1.1	121
I	4428448	4428991	C41D11.3b.2_WBGene00016562	60	-	4428448	4428991	255,0,0	1	543,	0,		C41D11.3b.6,C41D11.3b.2,C41D11.3b.5,C41D11.3b.4,C41D11.3b.3,C41D11.3b.1	543
I	4428448	4428991	C41D11.3b.6_WBGene00016562	60	-	4428448	4428991	255,0,0	1	543,	0,		C41D11.3b.6,C41D11.3b.2,C41D11.3b.5,C41D11.3b.4,C41D11.3b.3,C41D11.3b.1	543
I	4428456	4428991	C41D11.3b.1_WBGene00016562	60	-	4428456	4428991	255,0,0	1	535,	0,		C41D11.3b.6,C41D11.3b.2,C41D11.3b.5,C41D11.3b.4,C41D11.3b.3,C41D11.3b.1	535
I	4446256	4446613	C41D11.2.1_WBGene00001231	60	+	4446256	4446613	255,0,0	1	357,	0,	eif-3.H	C41D11.2.1	357
I	4446585	4446661	C41D11.8.1_WBGene00000787	60	-	4446585	4446661	255,0,0	1	76,	0,	cps-6	C41D11.8.1	76
I	4448584	4448727	C41D11.9.1_WBGene00016567	60	-	4448584	4448727	255,0,0	1	143,	0,		C41D11.9.1	143
I	4449878	4449997	C41D11.5.1_WBGene00016564	60	-	4449878	4449997	255,0,0	1	119,	0,	cmt-1	C41D11.5.1	119
I	4466647	4466903	C41D11.1f.1_WBGene00016561	60	+	4466647	4466903	255,0,0	1	256,	0,	eri-6	C41D11.1f.1	256
I	4469193	4469458	C41D11.1d.1_WBGene00016561	60	+	4469193	4469458	255,0,0	1	265,	0,	eri-6	C41D11.1d.1	265
I	4508916	4509049	Y119C1B.4.1_WBGene00022470	60	-	4508916	4509049	255,0,0	1	133,	0,	mrpl-19	Y119C1B.4.1	133
I	4511437	4511608	Y119C1B.5.1_WBGene00022471	60	-	4511437	4511608	255,0,0	1	171,	0,	rnf-145	Y119C1B.5.1	171
I	4517259	4517390	Y119C1B.6.1_WBGene00022472	60	-	4517259	4517390	255,0,0	1	131,	0,		Y119C1B.6.1	131
I	4525960	4526394	Y119C1B.8e.1_WBGene00022473	60	-	4525960	4526394	255,0,0	1	434,	0,	bet-1	Y119C1B.8e.1,Y119C1B.8h.1,Y119C1B.8f.1,Y119C1B.8b.1,Y119C1B.8c.1,Y119C1B.8a.1	434
I	4525964	4526394	Y119C1B.8h.1_WBGene00022473	60	-	4525964	4526394	255,0,0	1	430,	0,	bet-1	Y119C1B.8e.1,Y119C1B.8h.1,Y119C1B.8f.1,Y119C1B.8b.1,Y119C1B.8c.1,Y119C1B.8a.1	430
I	4537446	4537831	Y119C1B.9.1_WBGene00022474	60	-	4537446	4537831	255,0,0	1	385,	0,	zig-9	Y119C1B.9.1	385
I	4537768	4537831	Y119C1B.9.1-0_WBGene00022474	60	-	4537768	4537831	255,0,0	1	63,	0,	zig-9	not annotated 23	63
I	4555342	4555465	Y119C1B.10a.1_WBGene00022475	60	-	4555342	4555465	255,0,0	1	123,	0,		Y119C1B.10a.1	123
I	4563643	4563759	D1007.15a.1_WBGene00017010	60	+	4563643	4563759	255,0,0	1	116,	0,		D1007.15b.1,D1007.15a.1	116
I	4565924	4565982	D1007.14.1_WBGene00004113	60	+	4565924	4565982	255,0,0	1	58,	0,	pqn-24	D1007.14.1	58
I	4578748	4578817	D1007.18.1-0_WBGene00044421	60	-	4578748	4578817	255,0,0	1	69,	0,		not annotated 24	69
I	4579963	4580021	D1007.4.1_WBGene00017002	60	-	4579963	4580021	255,0,0	1	58,	0,		D1007.4.1	58
I	4580707	4580991	D1007.5a.1_WBGene00017003	60	-	4580707	4580991	255,0,0	1	284,	0,		D1007.5a.1	284
I	4583912	4583941	D1007.6.1_WBGene00004479	60	-	4583912	4583941	255,0,0	1	29,	0,	rps-10	D1007.6.1	29
I	4583912	4584323	single_exon_productive_isoform_179_I:4583000	60	-	4583912	4584323	255,0,0	1	411,	0,	NA	not annotated 25	411
I	4586138	4586176	D1007.12.1_WBGene00004436	60	+	4586138	4586176	255,0,0	1	38,	0,	rpl-24.1	D1007.12.1	38
I	4589356	4589450	D1007.10a.1_WBGene00017007	60	+	4589356	4589450	255,0,0	1	94,	0,		D1007.10a.1	94
I	4589356	4589393	D1007.10b.1_WBGene00017007	60	+	4589356	4589393	255,0,0	1	37,	0,		D1007.10b.1	37
I	4597922	4598297	D1007.7.1_WBGene00017004	60	-	4597922	4598297	255,0,0	1	375,	0,	nrd-1	D1007.7.1	375
I	4604056	4604196	D1007.16.1_WBGene00017011	60	+	4604056	4604196	255,0,0	1	140,	0,	eaf-1	D1007.16.1	140
I	4605277	4605380	D1007.8.1_WBGene00017005	60	+	4605277	4605380	255,0,0	1	103,	0,		D1007.8.1	103
I	4610113	4610221	C44E4.5.1_WBGene00016654	60	+	4610113	4610221	255,0,0	1	108,	0,		C44E4.5.1	108
I	4635402	4635615	C44E4.4.1_WBGene00016653	60	+	4635402	4635615	255,0,0	1	213,	0,	ssb-1	C44E4.4.1	213
I	4635742	4635814	C44E4.6.2_WBGene00016655	60	-	4635742	4635814	255,0,0	1	72,	0,	acbp-1	C44E4.6.2,C44E4.6.1	72
I	4635745	4635814	C44E4.6.1-0_WBGene00016655	60	-	4635745	4635814	255,0,0	1	69,	0,	acbp-1	C44E4.6.2,C44E4.6.1	69
I	4637431	4637534	C44E4.3.1_WBGene00016652	60	-	4637431	4637534	255,0,0	1	103,	0,	got-2.1	C44E4.3.1	103
I	4641002	4641406	Y119C1A.1.1_WBGene00022466	60	-	4641002	4641406	255,0,0	1	404,	0,		Y119C1A.1.1	404
I	4645625	4645659	B0041.3.1_WBGene00015008	60	+	4645625	4645659	255,0,0	1	34,	0,	lmd-2	B0041.3.1	34
I	4645661	4645736	B0041.4.1_WBGene00004415	60	-	4645661	4645736	255,0,0	1	75,	0,	rpl-4	B0041.4.1	75
I	4648119	4648275	B0041.8.1_WBGene00015011	60	+	4648119	4648275	255,0,0	1	156,	0,		B0041.8.1	156
I	4648262	4648439	B0041.5a.1_WBGene00015009	60	-	4648262	4648439	255,0,0	1	177,	0,		B0041.5a.1,B0041.5c.1	177
I	4648264	4648439	B0041.5c.1_WBGene00015009	60	-	4648264	4648439	255,0,0	1	175,	0,		B0041.5a.1,B0041.5c.1	175
I	4652144	4652185	B0041.6a.1_WBGene00015010	60	-	4652144	4652185	255,0,0	1	41,	0,	ptps-1	B0041.6a.1	41
I	4659317	4660151	B0041.2a.1_WBGene00015007	60	+	4659317	4660151	255,0,0	1	834,	0,	ain-2	B0041.2g.1,B0041.2f.1,B0041.2a.2,B0041.2a.1,B0041.2e.1,B0041.2b.1,B0041.2c.1	834
I	4659317	4660153	B0041.2c.1_WBGene00015007	60	+	4659317	4660153	255,0,0	1	836,	0,	ain-2	B0041.2g.1,B0041.2f.1,B0041.2a.2,B0041.2a.1,B0041.2e.1,B0041.2b.1,B0041.2c.1	836
I	4659317	4660151	B0041.2e.1_WBGene00015007	60	+	4659317	4660151	255,0,0	1	834,	0,	ain-2	B0041.2g.1,B0041.2f.1,B0041.2a.2,B0041.2a.1,B0041.2e.1,B0041.2b.1,B0041.2c.1	834
I	4665932	4666145	B0041.7.1_WBGene00006961	60	-	4665932	4666145	255,0,0	1	213,	0,	xnp-1	B0041.7.1	213
I	4678852	4679409	productive_splice_isoform_113_WBGene00006791	60	+	4678852	4679409	255,0,0	1	557,	0,	unc-57	T04D1.3d.1,T04D1.3a.1	557
I	4678852	4679409	T04D1.3a.1_WBGene00006791	60	+	4678852	4679409	255,0,0	1	557,	0,	unc-57	T04D1.3d.1,T04D1.3a.1	557
I	4678852	4679448	T04D1.3c.1_WBGene00006791	60	+	4678852	4679448	255,0,0	1	596,	0,	unc-57	T04D1.3c.1	596
I	4678852	4679409	T04D1.3d.1_WBGene00006791	60	+	4678852	4679409	255,0,0	1	557,	0,	unc-57	T04D1.3d.1,T04D1.3a.1	557
I	4682755	4682856	T04D1.2.1_WBGene00020212	60	+	4682755	4682856	255,0,0	1	101,	0,		T04D1.2.1	101
I	4705713	4705885	W09C3.4.1_WBGene00021112	60	+	4705713	4705885	255,0,0	1	172,	0,		W09C3.4.1	172
I	4709258	4709355	W09C3.6.2_WBGene00021113	60	-	4709258	4709355	255,0,0	1	97,	0,	gsp-3	W09C3.6.2,W09C3.6.1	97
I	4714319	4714381	W09C3.7.1_WBGene00021114	60	-	4714319	4714381	255,0,0	1	62,	0,		W09C3.7.1	62
I	4723716	4723982	C10H11.6a.1_WBGene00015695	60	+	4723716	4723982	255,0,0	1	266,	0,	ugt-26	C10H11.6a.1	266
I	4730297	4730366	C10H11.4.1_WBGene00015693	60	+	4730297	4730366	255,0,0	1	69,	0,	ugt-28	C10H11.4.1	69
I	4735229	4735276	C10H11.3.1_WBGene00015692	60	+	4735229	4735276	255,0,0	1	47,	0,	ugt-25	C10H11.3.1	47
I	4735254	4735755	C10H11.8b.1_WBGene00015697	60	-	4735254	4735755	255,0,0	1	501,	0,	mlst-8	C10H11.8a.1,C10H11.8b.1	501
I	4738170	4738954	C10H11.9.1_WBGene00002694	60	-	4738170	4738954	255,0,0	1	784,	0,	let-502	C10H11.9.1	784
I	4759484	4759601	C10H11.1.1_WBGene00015691	60	+	4759484	4759601	255,0,0	1	117,	0,	viln-1	C10H11.1.1,C10H11.1.3,C10H11.1.2	117
I	4759484	4759603	C10H11.1.2_WBGene00015691	60	+	4759484	4759603	255,0,0	1	119,	0,	viln-1	C10H11.1.1,C10H11.1.3,C10H11.1.2	119
I	4759484	4759603	C10H11.1.3_WBGene00015691	60	+	4759484	4759603	255,0,0	1	119,	0,	viln-1	C10H11.1.1,C10H11.1.3,C10H11.1.2	119
I	4759819	4759983	C10H11.10.1_WBGene00015698	60	-	4759819	4759983	255,0,0	1	164,	0,	kca-1	C10H11.10.1	164
I	4763195	4763240	M04F3.3.1_WBGene00019769	60	-	4763195	4763240	255,0,0	1	45,	0,	kin-35	M04F3.3.1	45
I	4771266	4771358	M04F3.1.1_WBGene00019767	60	+	4771266	4771358	255,0,0	1	92,	0,	rpa-2	M04F3.1.1	92
I	4771346	4771599	M04F3.4a.1_WBGene00019770	60	-	4771346	4771599	255,0,0	1	253,	0,		M04F3.4a.1	253
I	4771347	4771485	M04F3.4b.1_WBGene00019770	60	-	4771347	4771485	255,0,0	1	138,	0,		M04F3.4b.1	138
I	4773818	4774057	M04F3.5a.1_WBGene00019771	60	-	4773818	4774057	255,0,0	1	239,	0,		M04F3.5a.1,M04F3.5b.1	239
I	4773818	4774057	M04F3.5b.1_WBGene00019771	60	-	4773818	4774057	255,0,0	1	239,	0,		M04F3.5a.1,M04F3.5b.1	239
I	4789406	4789592	F54D7.6.1_WBGene00023067	60	+	4789406	4789592	255,0,0	1	186,	0,	rpl-41.1	F54D7.6.1	186
I	4790469	4790642	F54D7.7.1_WBGene00023068	60	+	4790469	4790642	255,0,0	1	173,	0,	rpl-41.2	F54D7.7.1	173
I	4790469	4790642	productive_splice_isoform_104_I:4789000	60	+	4790469	4790642	255,0,0	1	173,	0,	NA	F54D7.7.1	173
I	4790643	4790662	F54D7.4.1_WBGene00006984	60	-	4790643	4790662	255,0,0	1	19,	0,	zig-7	F54D7.4.1	19
I	4809425	4809674	F54D7.2.1_WBGene00018797	60	+	4809425	4809674	255,0,0	1	249,	0,	ept-1	F54D7.2.1	249
I	4824811	4824995	F57C9.6.1_WBGene00019012	60	+	4824811	4824995	255,0,0	1	184,	0,		F57C9.6.1	184
I	4824903	4825168	F57C9.7.1_WBGene00019013	60	-	4824903	4825168	255,0,0	1	265,	0,	tofu-4	F57C9.7.1	265
I	4829676	4829791	F57C9.5.1_WBGene00002034	60	+	4829676	4829791	255,0,0	1	115,	0,	htp-3	F57C9.5.1	115
I	4833784	4833871	productive_splice_isoform_114_WBGene00019011	60	+	4833784	4833871	255,0,0	1	87,	0,		not annotated 26	87
I	4835529	4835619	F57C9.4c.1_WBGene00019011	60	+	4835529	4835619	255,0,0	1	90,	0,		F57C9.4c.1,F57C9.4b.1	90
I	4844947	4844966	F57C9.3a.1_WBGene00019010	60	+	4844947	4844966	255,0,0	1	19,	0,	glo-2	F57C9.3a.1	19
I	4847336	4847972	F57C9.2.1_WBGene00019009	60	+	4847336	4847972	255,0,0	1	636,	0,	clec-90	F57C9.2.1	636
I	4850548	4850713	F57C9.1a.1_WBGene00019008	60	+	4850548	4850713	255,0,0	1	165,	0,	pdxk-1	F57C9.1a.1,F57C9.1c.1	165
I	4850548	4850716	F57C9.1c.1_WBGene00019008	60	+	4850548	4850716	255,0,0	1	168,	0,	pdxk-1	F57C9.1a.1,F57C9.1c.1	168
I	4897541	4897641	F21F3.4.1_WBGene00017674	60	+	4897541	4897641	255,0,0	1	100,	0,		F21F3.4.1	100
I	4911759	4911829	F21F3.1.1_WBGene00017671	60	+	4911759	4911829	255,0,0	1	70,	0,	pgal-1	F21F3.1.1	70
I	4911804	4912278	F21F3.6.1_WBGene00017675	60	-	4911804	4912278	255,0,0	1	474,	0,		F21F3.6.1	474
I	4913779	4913900	single_exon_productive_isoform_180_I:4913000	60	-	4913779	4913900	255,0,0	1	121,	0,	NA	not annotated 27	121
I	4920365	4920758	F21F3.7.1_WBGene00017676	60	+	4920365	4920758	255,0,0	1	393,	0,		F21F3.7.1	393
I	4920758	4921402	F28B3.8.1_WBGene00002075	60	-	4920758	4921402	255,0,0	1	644,	0,	imb-1	F28B3.8.1	644
I	4928639	4928840	F28B3.5a.1_WBGene00017886	60	+	4928639	4928840	255,0,0	1	201,	0,	mfsd-13.1	F28B3.5a.1	201
I	4931818	4932175	F28B3.9.1_WBGene00017888	60	+	4931818	4932175	255,0,0	1	357,	0,	acl-11	F28B3.9.1,F28B3.9.2	357
I	4931818	4932178	F28B3.9.2_WBGene00017888	60	+	4931818	4932178	255,0,0	1	360,	0,	acl-11	F28B3.9.1,F28B3.9.2	360
I	4948941	4949337	F28B3.4g.1_WBGene00017885	60	+	4948941	4949337	255,0,0	1	396,	0,	dip-2	F28B3.4b.1,F28B3.4g.1	396
I	4949329	4949488	F28B3.10.2_WBGene00017889	60	-	4949329	4949488	255,0,0	1	159,	0,		F28B3.10.2,F28B3.10.1	159
I	4949332	4949488	F28B3.10.1_WBGene00017889	60	-	4949332	4949488	255,0,0	1	156,	0,		F28B3.10.2,F28B3.10.1	156
I	4950582	4950803	F28B3.6.1_WBGene00017887	60	-	4950582	4950803	255,0,0	1	221,	0,		F28B3.6.1	221
I	4951570	4951809	F28B3.7a.1_WBGene00001860	60	-	4951570	4951809	255,0,0	1	239,	0,	him-1	F28B3.7a.1	239
I	4957774	4957856	W03G9.8.1_WBGene00044431	60	-	4957774	4957856	255,0,0	1	82,	0,	mzt-1	W03G9.8.1	82
I	4964238	4964390	W03G9.2.1_WBGene00021014	60	+	4964238	4964390	255,0,0	1	152,	0,	pid-4	W03G9.2.1	152
I	4964666	4964893	W03G9.4.1_WBGene00000155	60	-	4964666	4964893	255,0,0	1	227,	0,	app-1	W03G9.4.1	227
I	4983520	4983959	W03G9.1.1_WBGene00004900	60	+	4983520	4983959	255,0,0	1	439,	0,	snf-1	W03G9.1.1	439
I	5002350	5003202	F54C1.3a.1_WBGene00003221	60	+	5002350	5003202	255,0,0	1	852,	0,	mes-3	F54C1.3a.1	852
I	5004884	5004933	F54C1.2.1_WBGene00001050	60	+	5004884	5004933	255,0,0	1	49,	0,	dom-3	F54C1.2.1	49
I	5018782	5019002	F54C1.7.1_WBGene00003934	60	-	5018782	5019002	255,0,0	2	144,21,	0,199,	pat-10	F54C1.7.1	165
I	5018865	5019002	F54C1.7.2_WBGene00003934	60	-	5018865	5019002	255,0,0	2	61,13,	0,124,	pat-10	F54C1.7.2	74
I	5018880	5019002	F54C1.7.3_WBGene00003934	60	-	5018880	5019002	255,0,0	2	46,20,	0,102,	pat-10	F54C1.7.3	66
I	5018896	5019002	F54C1.7.4_WBGene00003934	60	-	5018896	5019002	255,0,0	2	30,19,	0,87,	pat-10	F54C1.7.4	49
I	5018912	5019002	F54C1.7.5_WBGene00003934	60	-	5018912	5019002	255,0,0	2	13,19,	0,71,	pat-10	F54C1.7.5	32
I	5018948	5019002	F54C1.7.6_WBGene00003934	60	-	5018948	5019002	255,0,0	1	54,	0,	pat-10	F54C1.7.6	54
I	5040765	5041157	C46H11.4c.1_WBGene00002979	60	+	5040765	5041157	255,0,0	1	392,	0,	lfe-2	C46H11.4f.2,C46H11.4c.1,C46H11.4b.1,C46H11.4f.1,C46H11.4a.1	392
I	5079909	5080309	C30F8.2.1_WBGene00016258	60	-	5079909	5080309	255,0,0	1	400,	0,	vha-16	C30F8.2.3,C30F8.2.2,C30F8.2.1	400
I	5079909	5080309	C30F8.2.2_WBGene00016258	60	-	5079909	5080309	255,0,0	1	400,	0,	vha-16	C30F8.2.3,C30F8.2.2,C30F8.2.1	400
I	5079909	5080309	C30F8.2.3_WBGene00016258	60	-	5079909	5080309	255,0,0	1	400,	0,	vha-16	C30F8.2.3,C30F8.2.2,C30F8.2.1	400
I	5093636	5093903	C30F8.4a.1_WBGene00002213	60	+	5093636	5093903	255,0,0	1	267,	0,	kin-32	C30F8.4a.1	267
I	5101664	5101752	Y110A7A.12.1_WBGene00004959	60	-	5101664	5101752	255,0,0	1	88,	0,	spe-5	Y110A7A.12.1	88
I	5103580	5103806	Y110A7A.13.1_WBGene00000502	60	-	5103580	5103806	255,0,0	1	226,	0,	chp-1	Y110A7A.13.1	226
I	5105109	5105246	Y110A7A.14.1_WBGene00003924	60	-	5105109	5105246	255,0,0	1	137,	0,	pas-3	Y110A7A.14.1	137
I	5107558	5107625	Y110A7A.11.1_WBGene00022460	60	+	5107558	5107625	255,0,0	1	67,	0,	use-1	Y110A7A.11.1	67
I	5109947	5110183	Y110A7A.10.1_WBGene00000001	60	+	5109947	5110183	255,0,0	1	236,	0,	aap-1	Y110A7A.10.1	236
I	5110047	5110138	Y110A7A.21.1_WBGene00045212	60	-	5110047	5110138	255,0,0	1	91,	0,		Y110A7A.21.1	91
I	5110910	5111375	Y110A7A.15a.1_WBGene00022462	60	-	5110910	5111375	255,0,0	1	465,	0,		Y110A7A.15a.1	465
I	5114121	5114198	Y110A7A.16.1_WBGene00022463	60	-	5114121	5114198	255,0,0	1	77,	0,	elpc-1	Y110A7A.16.1	77
I	5123853	5123985	Y110A7A.9a.1_WBGene00022459	60	+	5123853	5123985	255,0,0	1	132,	0,		Y110A7A.9a.1,Y110A7A.9b.2,Y110A7A.9b.1	132
I	5123853	5123985	Y110A7A.9b.1_WBGene00022459	60	+	5123853	5123985	255,0,0	1	132,	0,		Y110A7A.9a.1,Y110A7A.9b.2,Y110A7A.9b.1	132
I	5123914	5124191	Y110A7A.17b.1_WBGene00003132	60	-	5123914	5124191	255,0,0	1	277,	0,	mat-1	Y110A7A.17b.1,Y110A7A.17a.1	277
I	5123915	5124191	Y110A7A.17a.1_WBGene00003132	60	-	5123915	5124191	255,0,0	1	276,	0,	mat-1	Y110A7A.17b.1,Y110A7A.17a.1	276
I	5129534	5129611	Y110A7A.8.1_WBGene00022458	60	+	5129534	5129611	255,0,0	1	77,	0,	prp-31	Y110A7A.8.1	77
I	5131047	5131065	Y110A7A.7.1_WBGene00022457	60	+	5131047	5131065	255,0,0	1	18,	0,		Y110A7A.7.1	18
I	5133920	5134105	Y110A7A.6a.1_WBGene00022456	60	+	5133920	5134105	255,0,0	1	185,	0,	pfkb-1.1	Y110A7A.6a.1	185
I	5133920	5134092	Y110A7A.6a.2_WBGene00022456	60	+	5133920	5134092	255,0,0	1	172,	0,	pfkb-1.1	Y110A7A.6a.2	172
I	5137838	5137971	Y110A7A.5.1_WBGene00003475	60	+	5137838	5137971	255,0,0	1	133,	0,	mtm-1	Y110A7A.5.1	133
I	5139308	5139382	Y110A7A.4.1_WBGene00022455	60	+	5139308	5139382	255,0,0	1	74,	0,	tyms-1	Y110A7A.4.1	74
I	5158510	5158814	Y110A7A.18.1_WBGene00004094	60	-	5158510	5158814	255,0,0	1	304,	0,	ppw-2	Y110A7A.18.1	304
I	5162601	5162697	Y110A7A.19.1_WBGene00002804	60	-	5162601	5162697	255,0,0	1	96,	0,	let-630	Y110A7A.19.1	96
I	5171204	5171309	Y110A7A.1a.1_WBGene00001833	60	+	5171204	5171309	255,0,0	1	105,	0,	hcp-6	Y110A7A.1a.1	105
I	5171284	5171493	F56A3.4.2-0_WBGene00004955	60	-	5171284	5171493	255,0,0	1	209,	0,	spd-5	F56A3.4.2,F56A3.4.1	209
I	5182458	5182647	F56A3.3a.1_WBGene00003792	60	+	5182458	5182647	255,0,0	1	189,	0,	npp-6	F56A3.3a.1,F56A3.3b.1	189
I	5182458	5182653	F56A3.3b.1_WBGene00003792	60	+	5182458	5182653	255,0,0	1	195,	0,	npp-6	F56A3.3a.1,F56A3.3b.1	195
I	5186140	5186236	F56A3.2.1_WBGene00018909	60	+	5186140	5186236	255,0,0	1	96,	0,	slx-1	F56A3.2.1	96
I	5195122	5195243	F56A3.1.1_WBGene00018908	60	+	5195122	5195243	255,0,0	1	121,	0,	fncm-1	F56A3.1.1	121
I	5204529	5205308	C32E12.5.1_WBGene00004771	60	-	5204529	5205308	255,0,0	1	779,	0,	sem-2	C32E12.5.3,C32E12.5.2,C32E12.5.1	779
I	5245292	5245402	B0261.4a.1_WBGene00015092	60	+	5245292	5245402	255,0,0	1	110,	0,	mrpl-47	B0261.4a.1	110
I	5255446	5255553	B0261.6a.1_WBGene00015094	60	-	5255446	5255553	255,0,0	1	107,	0,		B0261.6a.1,B0261.6b.1	107
I	5268116	5268380	B0261.1.1_WBGene00015091	60	+	5268116	5268380	255,0,0	1	264,	0,		B0261.1.1	264
I	5269544	5269646	B0261.7.1_WBGene00015095	60	-	5269544	5269646	255,0,0	1	102,	0,		B0261.7.1	102
I	5271264	5271372	B0261.8.1_WBGene00015096	60	-	5271264	5271372	255,0,0	1	108,	0,		B0261.8.1	108
I	5272845	5273011	C01G8.1a.1_WBGene00015312	60	-	5272845	5273011	255,0,0	1	166,	0,		C01G8.1a.1	166
I	5274692	5274769	C01G8.2.1_WBGene00000540	60	-	5274692	5274769	255,0,0	1	77,	0,	cln-3.2	C01G8.2.1	77
I	5278802	5279051	C01G8.3.1_WBGene00000965	60	-	5278802	5279051	255,0,0	1	249,	0,	dhs-1	C01G8.3.1	249
I	5282082	5282262	C01G8.4.1_WBGene00001022	60	-	5282082	5282262	255,0,0	1	180,	0,	dnj-4	C01G8.4.1,C01G8.4.2	180
I	5282082	5282262	C01G8.4.2_WBGene00001022	60	-	5282082	5282262	255,0,0	1	180,	0,	dnj-4	C01G8.4.1,C01G8.4.2	180
I	5284025	5284597	C01G8.5a.1_WBGene00001333	60	-	5284025	5284597	255,0,0	1	572,	0,	erm-1	C01G8.5a.1	572
I	5284061	5284597	C01G8.5b.1_WBGene00001333	60	-	5284061	5284597	255,0,0	1	536,	0,	erm-1	C01G8.5b.1	536
I	5298754	5298971	C01G8.6.1_WBGene00015313	60	-	5298754	5298971	255,0,0	1	217,	0,	hpo-32	C01G8.6.1	217
I	5317490	5317636	F48C1.5.1_WBGene00018598	60	-	5317490	5317636	255,0,0	1	146,	0,		F48C1.5.1	146
I	5318219	5318332	F48C1.6.1_WBGene00018599	60	-	5318219	5318332	255,0,0	1	113,	0,		F48C1.6.1	113
I	5321067	5321151	F48C1.2.1_WBGene00018595	60	+	5321067	5321151	255,0,0	1	84,	0,	fbxa-145	F48C1.2.1	84
I	5330577	5330642	F48C1.7.1_WBGene00004965	60	-	5330577	5330642	255,0,0	1	65,	0,	spe-11	F48C1.7.1	65
I	5332248	5332339	F48C1.9.1_WBGene00018601	60	-	5332248	5332339	255,0,0	1	91,	0,		F48C1.9.1	91
I	5342179	5342480	F55A12.7.1_WBGene00000150	60	-	5342179	5342480	255,0,0	1	301,	0,	apm-1	F55A12.7.1	301
I	5349461	5349648	F55A12.5.1_WBGene00018864	60	+	5349461	5349648	255,0,0	1	187,	0,		F55A12.5.1	187
I	5349645	5349780	F55A12.8.1_WBGene00018866	60	-	5349645	5349780	255,0,0	1	135,	0,	nath-10	F55A12.8.1	135
I	5356932	5357029	F55A12.4a.1_WBGene00000966	60	+	5356932	5357029	255,0,0	1	97,	0,	dhs-2	F55A12.4c.1,F55A12.4a.1	97
I	5356932	5357029	F55A12.4c.1_WBGene00000966	60	+	5356932	5357029	255,0,0	1	97,	0,	dhs-2	F55A12.4c.1,F55A12.4a.1	97
I	5364147	5365132	F55A12.3.3_WBGene00004087	60	+	5364147	5365132	255,0,0	1	985,	0,	ppk-1	F55A12.3.3	985
I	5366787	5366875	F55A12.2b.1_WBGene00018863	60	+	5366787	5366875	255,0,0	1	88,	0,		F55A12.2b.1,F55A12.2b.3,F55A12.2b.2	88
I	5366787	5366880	F55A12.2b.2_WBGene00018863	60	+	5366787	5366880	255,0,0	1	93,	0,		F55A12.2b.1,F55A12.2b.3,F55A12.2b.2	93
I	5366943	5367009	F55A12.10.2_WBGene00018867	60	-	5366943	5367009	255,0,0	1	66,	0,	zhp-1	F55A12.10.2,F55A12.10.1	66
I	5366947	5367009	F55A12.10.1_WBGene00018867	60	-	5366947	5367009	255,0,0	1	62,	0,	zhp-1	F55A12.10.2,F55A12.10.1	62
I	5372850	5373408	F55A12.9c.1_WBGene00004131	60	-	5372850	5373408	255,0,0	1	558,	0,	pqn-44	F55A12.9c.1,F55A12.9d.1,F55A12.9a.1,F55A12.9b.1	558
I	5372853	5373408	F55A12.9a.1_WBGene00004131	60	-	5372853	5373408	255,0,0	1	555,	0,	pqn-44	F55A12.9c.1,F55A12.9d.1,F55A12.9a.1,F55A12.9b.1	555
I	5372853	5373408	F55A12.9b.1_WBGene00004131	60	-	5372853	5373408	255,0,0	1	555,	0,	pqn-44	F55A12.9c.1,F55A12.9d.1,F55A12.9a.1,F55A12.9b.1	555
I	5412840	5413126	C24A11.9.1_WBGene00000761	60	-	5412840	5413126	255,0,0	1	286,	0,	coq-1	C24A11.9.1	286
I	5416652	5417104	C30H7.2a.2_WBGene00016278	60	-	5416652	5417104	255,0,0	1	452,	0,	erp-44.1	C30H7.2a.2,C30H7.2a.1,C30H7.2a.3	452
I	5416655	5417104	C30H7.2a.3_WBGene00016278	60	-	5416655	5417104	255,0,0	1	449,	0,	erp-44.1	C30H7.2a.2,C30H7.2a.1,C30H7.2a.3	449
I	5421309	5421507	F27C1.6.1_WBGene00017855	60	-	5421309	5421507	255,0,0	1	198,	0,		F27C1.6.2,F27C1.6.1	198
I	5421309	5421507	F27C1.6.2_WBGene00017855	60	-	5421309	5421507	255,0,0	1	198,	0,		F27C1.6.2,F27C1.6.1	198
I	5421490	5421507	F27C1.6.1-1_WBGene00017855	60	-	5421490	5421507	255,0,0	1	17,	0,		not annotated 28	17
I	5428532	5428776	F27C1.7a.2_WBGene00000230	60	-	5428532	5428776	255,0,0	1	244,	0,	atp-3	F27C1.7a.3,F27C1.7a.4,F27C1.7a.2	244
I	5428532	5428776	F27C1.7a.3_WBGene00000230	60	-	5428532	5428776	255,0,0	1	244,	0,	atp-3	F27C1.7a.3,F27C1.7a.4,F27C1.7a.2	244
I	5428532	5428776	F27C1.7a.4_WBGene00000230	60	-	5428532	5428776	255,0,0	1	244,	0,	atp-3	F27C1.7a.3,F27C1.7a.4,F27C1.7a.2	244
I	5428544	5428776	F27C1.7a.1_WBGene00000230	60	-	5428544	5428776	255,0,0	1	232,	0,	atp-3	F27C1.7a.1	232
I	5431155	5431450	F27C1.2a.1_WBGene00017852	60	+	5431155	5431450	255,0,0	1	295,	0,		F27C1.2b.1,F27C1.2a.1	295
I	5431155	5431449	F27C1.2b.1_WBGene00017852	60	+	5431155	5431449	255,0,0	1	294,	0,		F27C1.2b.1,F27C1.2a.1	294
I	5435752	5435785	F27C1.1.1_WBGene00017851	60	+	5435752	5435785	255,0,0	1	33,	0,		F27C1.1.1	33
I	5472324	5472636	T05E8.3.1_WBGene00020263	60	-	5472324	5472636	255,0,0	1	312,	0,	let-355	T05E8.3.1	312
I	5479487	5479942	C09D4.4a.1_WBGene00015635	60	-	5479487	5479942	255,0,0	1	455,	0,		C09D4.4a.1	455
I	5479539	5479942	C09D4.4c.1_WBGene00015635	60	-	5479539	5479942	255,0,0	1	403,	0,		C09D4.4c.1,C09D4.4b.1	403
I	5479542	5479942	C09D4.4b.1_WBGene00015635	60	-	5479542	5479942	255,0,0	1	400,	0,		C09D4.4c.1,C09D4.4b.1	400
I	5479542	5479942	productive_splice_isoform_115_WBGene00015635	60	-	5479542	5479942	255,0,0	1	400,	0,		C09D4.4c.1,C09D4.4b.1	400
I	5484778	5484829	C09D4.5.1_WBGene00004431	60	-	5484778	5484829	255,0,0	1	51,	0,	rpl-19	C09D4.5.2,C09D4.5.1	51
I	5484778	5484829	C09D4.5.2_WBGene00004431	60	-	5484778	5484829	255,0,0	1	51,	0,	rpl-19	C09D4.5.2,C09D4.5.1	51
I	5493184	5493263	C09D4.2.1_WBGene00015633	60	+	5493184	5493263	255,0,0	1	79,	0,		C09D4.2.1	79
I	5505390	5505548	F59A3.3.1_WBGene00019076	60	-	5505390	5505548	255,0,0	1	158,	0,	mrpl-24	F59A3.3.1	158
I	5507115	5507438	F59A3.4.1_WBGene00019077	60	-	5507115	5507438	255,0,0	1	323,	0,	zipt-11	F59A3.4.1	323
I	5509469	5509575	productive_splice_isoform_116_WBGene00019079	60	-	5509469	5509575	255,0,0	1	106,	0,	rpa-4	F59A3.6e.1	106
I	5514462	5514556	F59A3.2.1_WBGene00019075	60	+	5514462	5514556	255,0,0	1	94,	0,		F59A3.2.1	94
I	5515827	5516025	F59A3.12.1_WBGene00185086	60	+	5515827	5516025	255,0,0	1	198,	0,		F59A3.12.1	198
I	5529519	5529763	F59A3.1.1_WBGene00019074	60	+	5529519	5529763	255,0,0	1	244,	0,	cpd-1	F59A3.1.1	244
I	5530613	5530760	F59A3.9.2_WBGene00019082	60	-	5530613	5530760	255,0,0	1	147,	0,	pup-3	F59A3.9.2,F59A3.9.1	147
I	5530615	5530760	F59A3.9.1_WBGene00019082	60	-	5530615	5530760	255,0,0	1	145,	0,	pup-3	F59A3.9.2,F59A3.9.1	145
I	5549148	5549302	M01A10.3.1_WBGene00019693	60	-	5549148	5549302	255,0,0	1	154,	0,	ostd-1	M01A10.3.1	154
I	5566199	5566269	M01A10.1.1_WBGene00019692	60	+	5566199	5566269	255,0,0	1	70,	0,	fubl-4	M01A10.1.1	70
I	5566342	5566491	M01E11.4c.1_WBGene00019713	60	-	5566342	5566491	255,0,0	1	149,	0,	pqn-52	M01E11.4c.1	149
I	5568333	5568633	M01E11.4b.1_WBGene00019713	60	-	5568333	5568633	255,0,0	1	300,	0,	pqn-52	M01E11.4b.1,M01E11.4a.1	300
I	5568334	5568633	M01E11.4a.1_WBGene00019713	60	-	5568334	5568633	255,0,0	1	299,	0,	pqn-52	M01E11.4b.1,M01E11.4a.1	299
I	5571795	5571955	M01E11.5.1_WBGene00000474	60	-	5571795	5571955	255,0,0	1	160,	0,	cey-3	M01E11.5.1	160
I	5576637	5576749	M01E11.3.1_WBGene00019712	60	+	5576637	5576749	255,0,0	1	112,	0,	rmh-1	M01E11.3.1	112
I	5577069	5577192	M01E11.6.1_WBGene00002225	60	-	5577069	5577192	255,0,0	1	123,	0,	klp-15	M01E11.6.1	123
I	5581794	5581993	M01E11.2.1_WBGene00019711	60	+	5581794	5581993	255,0,0	1	199,	0,	ctnb-1	M01E11.2.1	199
I	5583263	5583471	M01E11.1.1_WBGene00019710	60	+	5583263	5583471	255,0,0	1	208,	0,		M01E11.1.1	208
I	5583263	5583437	M01E11.1.2_WBGene00019710	60	+	5583263	5583437	255,0,0	1	174,	0,		M01E11.1.2	174
I	5583406	5583730	M01E11.7b.1_WBGene00006508	60	-	5583406	5583730	255,0,0	1	324,	0,	tns-1	M01E11.7b.1,M01E11.7a.1,M01E11.7c.1,M01E11.7c.3,M01E11.7c.2	324
I	5583407	5583730	M01E11.7c.1-0_WBGene00006508	60	-	5583407	5583730	255,0,0	1	323,	0,	tns-1	M01E11.7b.1,M01E11.7a.1,M01E11.7c.1,M01E11.7c.3,M01E11.7c.2	323
I	5607825	5607925	F46F11.4.1_WBGene00006726	60	-	5607825	5607925	255,0,0	1	100,	0,	ubl-5	F46F11.4.1	100
I	5609340	5609587	F46F11.5.1_WBGene00006919	60	-	5609340	5609587	255,0,0	1	247,	0,	vha-10	F46F11.5.1	247
I	5610373	5610607	F46F11.9a.1_WBGene00018512	60	-	5610373	5610607	255,0,0	1	234,	0,	trpp-8	F46F11.9a.1,F46F11.9b.1	234
I	5610374	5610607	F46F11.9b.1_WBGene00018512	60	-	5610374	5610607	255,0,0	1	233,	0,	trpp-8	F46F11.9a.1,F46F11.9b.1	233
I	5616597	5616861	F46F11.6.1_WBGene00018509	60	-	5616597	5616861	255,0,0	1	264,	0,	xrep-4	F46F11.6.1	264
I	5619751	5620669	single_exon_productive_isoform_181_I:5619000	60	+	5619751	5620669	255,0,0	1	918,	0,	NA	not annotated 29	918
I	5620495	5620669	F46F11.2.1_WBGene00000473	60	+	5620495	5620669	255,0,0	1	174,	0,	cey-2	F46F11.2.1	174
I	5622921	5623041	F46F11.7.1_WBGene00018510	60	+	5622921	5623041	255,0,0	1	120,	0,		F46F11.7.1	120
I	5623026	5623143	F46F11.10.1_WBGene00018513	60	-	5623026	5623143	255,0,0	1	117,	0,		F46F11.10.1	117
I	5624600	5624690	F46F11.8.1_WBGene00018511	60	-	5624600	5624690	255,0,0	1	90,	0,		F46F11.8.1	90
I	5637496	5637621	F46F11.1a.1_WBGene00018508	60	+	5637496	5637621	255,0,0	1	125,	0,		F46F11.1b.1,F46F11.1a.1	125
I	5646368	5646471	F55F8.2a.1_WBGene00018890	60	-	5646368	5646471	255,0,0	1	103,	0,		F55F8.2a.1	103
I	5649755	5649962	F55F8.3.1_WBGene00018891	60	-	5649755	5649962	255,0,0	1	207,	0,		F55F8.3.1	207
I	5653827	5653915	F55F8.4.1_WBGene00018892	60	-	5653827	5653915	255,0,0	1	88,	0,	cir-1	F55F8.4.1,F55F8.4.2	88
I	5653830	5653915	F55F8.4.2_WBGene00018892	60	-	5653830	5653915	255,0,0	1	85,	0,	cir-1	F55F8.4.1,F55F8.4.2	85
I	5655949	5656065	F55F8.5.1_WBGene00018893	60	-	5655949	5656065	255,0,0	1	116,	0,	wdr-12	F55F8.5.1	116
I	5657916	5658175	F55F8.6.1_WBGene00018894	60	-	5657916	5658175	255,0,0	1	259,	0,	mff-2	F55F8.6.1	259
I	5669949	5670494	F55F8.9b.1_WBGene00018897	60	-	5669949	5670494	255,0,0	1	545,	0,	zipt-2.4	F55F8.9a.1,F55F8.9b.1	545
I	5676238	5676609	T19B4.5.1_WBGene00020558	60	+	5676238	5676609	255,0,0	1	371,	0,		T19B4.5.1	371
I	5677568	5677646	T19B4.4.1_WBGene00001039	60	+	5677568	5677646	255,0,0	1	78,	0,	dnj-21	T19B4.4.1	78
I	5679770	5679862	T19B4.3.1_WBGene00020557	60	+	5679770	5679862	255,0,0	1	92,	0,		T19B4.3.1	92
I	5679836	5680365	T19B4.7.1_WBGene00006776	60	-	5679836	5680365	255,0,0	1	529,	0,	unc-40	T19B4.7.1	529
I	5696688	5697500	T19B4.2.1_WBGene00003793	60	+	5696688	5697500	255,0,0	1	812,	0,	npp-7	T19B4.2.1	812
I	5722073	5722262	productive_splice_isoform_117_WBGene00002989	60	+	5722073	5722262	255,0,0	1	189,	0,	lim-7	not annotated 30	189
I	5725356	5725809	C04F1.3.1_WBGene00002989	60	+	5725356	5725809	255,0,0	1	453,	0,	lim-7	C04F1.3.1	453
I	5741867	5742050	F56H1.4.1_WBGene00004505	60	-	5741867	5742050	255,0,0	1	183,	0,	rpt-5	F56H1.4.1	183
I	5745519	5745617	F56H1.6.1_WBGene00044305	60	+	5745519	5745617	255,0,0	1	98,	0,	rad-8	F56H1.6.1	98
I	5754311	5754598	F56H1.5.1_WBGene00018995	60	-	5754311	5754598	255,0,0	1	287,	0,	ccpp-1	F56H1.5.1	287
I	5760895	5761026	F56H1.7.1_WBGene00045483	60	-	5760895	5761026	255,0,0	1	131,	0,	oxy-5	F56H1.7.1	131
I	5773454	5773627	T22E7.1a.1_WBGene00020693	60	+	5773454	5773627	255,0,0	1	173,	0,	lron-8	T22E7.1a.1	173
I	5775457	5775610	B0414.3.1_WBGene00001856	60	+	5775457	5775610	255,0,0	1	153,	0,	hil-5	B0414.3.1	153
I	5788633	5789169	B0414.5.1_WBGene00000772	60	-	5788633	5789169	255,0,0	1	536,	0,	cpb-3	B0414.5.1	536
I	5792320	5792580	B0414.6.1_WBGene00001600	60	-	5792320	5792580	255,0,0	1	260,	0,	glh-3	B0414.6.1	260
I	5795399	5795563	B0414.7a.1_WBGene00003472	60	-	5795399	5795563	255,0,0	1	164,	0,	mtk-1	B0414.7a.1,B0414.7a.2	164
I	5795399	5795563	B0414.7a.2_WBGene00003472	60	-	5795399	5795563	255,0,0	1	164,	0,	mtk-1	B0414.7a.1,B0414.7a.2	164
I	5803955	5804086	B0414.8a.1_WBGene00015176	60	-	5803955	5804086	255,0,0	1	131,	0,	vps-51	B0414.8a.1	131
I	5808420	5808497	C32F10.4.1_WBGene00016332	60	-	5808420	5808497	255,0,0	1	77,	0,		C32F10.4.1	77
I	5815329	5815637	C32F10.2.1_WBGene00003020	60	+	5815329	5815637	255,0,0	1	308,	0,	lin-35	C32F10.2.1	308
I	5815608	5815758	C32F10.5.1_WBGene00001973	60	-	5815608	5815758	255,0,0	1	150,	0,	hmg-3	C32F10.5.1	150
I	5818473	5818871	C32F10.6.1_WBGene00003601	60	-	5818473	5818871	255,0,0	1	398,	0,	nhr-2	C32F10.6.1	398
I	5822976	5823137	C32F10.8a.3_WBGene00016333	60	-	5822976	5823137	255,0,0	1	161,	0,		C32F10.8a.3,C32F10.8a.1,C32F10.8a.2	161
I	5822981	5823137	C32F10.8a.1_WBGene00016333	60	-	5822981	5823137	255,0,0	1	156,	0,		C32F10.8a.3,C32F10.8a.1,C32F10.8a.2	156
I	5822981	5823137	C32F10.8a.2_WBGene00016333	60	-	5822981	5823137	255,0,0	1	156,	0,		C32F10.8a.3,C32F10.8a.1,C32F10.8a.2	156
I	5834311	5834637	C32F10.1a.1_WBGene00016331	60	+	5834311	5834637	255,0,0	1	326,	0,	obr-4	C32F10.1a.1	326
I	5854198	5854344	F33D11.8.1_WBGene00018005	60	-	5854198	5854344	255,0,0	1	146,	0,	nlp-62	F33D11.8.1	146
I	5857544	5857739	F33D11.9a.2_WBGene00018006	60	-	5857544	5857739	255,0,0	1	195,	0,	gpaa-1	F33D11.9a.3,F33D11.9a.2,F33D11.9c.1,F33D11.9a.5,F33D11.9a.4,F33D11.9a.1	195
I	5857546	5857739	F33D11.9c.1_WBGene00018006	60	-	5857546	5857739	255,0,0	1	193,	0,	gpaa-1	F33D11.9a.3,F33D11.9a.2,F33D11.9c.1,F33D11.9a.5,F33D11.9a.4,F33D11.9a.1	193
I	5857547	5857739	F33D11.9a.1_WBGene00018006	60	-	5857547	5857739	255,0,0	1	192,	0,	gpaa-1	F33D11.9a.3,F33D11.9a.2,F33D11.9c.1,F33D11.9a.5,F33D11.9a.4,F33D11.9a.1	192
I	5862643	5863029	F33D11.12.1_WBGene00018009	60	-	5862643	5863029	255,0,0	1	386,	0,	dhhc-3	F33D11.12.1,F33D11.12.2,F33D11.12.3	386
I	5862643	5863029	F33D11.12.2_WBGene00018009	60	-	5862643	5863029	255,0,0	1	386,	0,	dhhc-3	F33D11.12.1,F33D11.12.2,F33D11.12.3	386
I	5862643	5863029	F33D11.12.3_WBGene00018009	60	-	5862643	5863029	255,0,0	1	386,	0,	dhhc-3	F33D11.12.1,F33D11.12.2,F33D11.12.3	386
I	5866561	5866762	F33D11.10.1_WBGene00018007	60	-	5866561	5866762	255,0,0	1	201,	0,		F33D11.10.1	201
I	5868265	5868874	F33D11.11.1_WBGene00018008	60	-	5868265	5868874	255,0,0	1	609,	0,	vpr-1	F33D11.11.1	609
I	5874132	5874343	C34G6.5.1_WBGene00016421	60	+	5874132	5874343	255,0,0	1	211,	0,	cdc-7	C34G6.5.1	211
I	5874420	5874971	C34G6.6b.1_WBGene00016422	60	-	5874420	5874971	255,0,0	1	551,	0,	noah-1	C34G6.6c.1,C34G6.6b.1,C34G6.6a.1	551
I	5902034	5902115	C34G6.2.1_WBGene00016419	60	+	5902034	5902115	255,0,0	1	81,	0,	tyr-4	C34G6.2.1	81
I	5902084	5902261	C34G6.7a.2_WBGene00004109	60	-	5902084	5902261	255,0,0	1	177,	0,	stam-1	C34G6.7a.2	177
I	5902104	5902261	C34G6.7a.1_WBGene00004109	60	-	5902104	5902261	255,0,0	1	157,	0,	stam-1	C34G6.7a.1	157
I	5935369	5935536	B0207.6.1_WBGene00015029	60	-	5935369	5935536	255,0,0	1	167,	0,		B0207.6.1	167
I	5938689	5938876	B0207.4.1_WBGene00000099	60	+	5938689	5938876	255,0,0	1	187,	0,	air-2	B0207.4.1,B0207.4.2	187
I	5938689	5938881	B0207.4.2_WBGene00000099	60	+	5938689	5938881	255,0,0	1	192,	0,	air-2	B0207.4.1,B0207.4.2	192
I	5983035	5983345	C06A5.6.2_WBGene00015504	60	-	5983035	5983345	255,0,0	1	310,	0,	simr-1	C06A5.6.2	310
I	5990342	5990584	C06A5.3a.1_WBGene00015501	60	+	5990342	5990584	255,0,0	1	242,	0,		C06A5.3a.1,C06A5.3b.1	242
I	5990342	5990589	C06A5.3b.1_WBGene00015501	60	+	5990342	5990589	255,0,0	1	247,	0,		C06A5.3a.1,C06A5.3b.1	247
I	5992628	5992665	C06A5.11a.1_WBGene00004803	60	+	5992628	5992665	255,0,0	1	37,	0,	sir-2.4	C06A5.11a.1	37
I	5992660	5993300	C06A5.7a.1_WBGene00006823	60	-	5992660	5993300	255,0,0	1	640,	0,	unc-94	C06A5.7a.1,C06A5.7a.2,C06A5.7b.1	640
I	5992660	5993300	C06A5.7a.2_WBGene00006823	60	-	5992660	5993300	255,0,0	1	640,	0,	unc-94	C06A5.7a.1,C06A5.7a.2,C06A5.7b.1	640
I	5992660	5993300	C06A5.7a.2-0_WBGene00006823	60	-	5992660	5993300	255,0,0	1	640,	0,	unc-94	C06A5.7a.1,C06A5.7a.2,C06A5.7b.1	640
I	5992660	5993300	C06A5.7b.1_WBGene00006823	60	-	5992660	5993300	255,0,0	1	640,	0,	unc-94	C06A5.7a.1,C06A5.7a.2,C06A5.7b.1	640
I	5992660	5993300	productive_splice_isoform_118_WBGene00006823	60	-	5992660	5993300	255,0,0	1	640,	0,	unc-94	C06A5.7a.1,C06A5.7a.2,C06A5.7b.1	640
I	6004656	6004707	C06A5.12.1_WBGene00044414	60	-	6004656	6004707	255,0,0	1	51,	0,		C06A5.12.1	51
I	6008136	6008225	C06A5.8a.1_WBGene00015505	60	-	6008136	6008225	255,0,0	1	89,	0,		C06A5.8a.1	89
I	6009781	6009874	C06A5.9.1_WBGene00004380	60	-	6009781	6009874	255,0,0	1	93,	0,	rnf-1	C06A5.9.1	93
I	6026756	6026874	B0025.2.1_WBGene00000814	60	+	6026756	6026874	255,0,0	1	118,	0,	csn-2	B0025.2.1,B0025.2.2	118
I	6026756	6026877	B0025.2.2_WBGene00000814	60	+	6026756	6026877	255,0,0	1	121,	0,	csn-2	B0025.2.1,B0025.2.2	121
I	6028238	6028370	B0025.4.1_WBGene00015001	60	+	6028238	6028370	255,0,0	1	132,	0,		B0025.4.1	132
I	6033364	6033458	B0025.1a.1_WBGene00006932	60	+	6033364	6033458	255,0,0	1	94,	0,	vps-34	B0025.1a.1	94
I	6040975	6041267	C27A12.3.1_WBGene00006492	60	+	6040975	6041267	255,0,0	1	292,	0,	let-391	C27A12.3.1	292
I	6045861	6046018	C27A12.2.1_WBGene00016154	60	+	6045861	6046018	255,0,0	1	157,	0,	szy-5	C27A12.2.1	157
I	6053784	6054094	C27A12.6.1_WBGene00016156	60	-	6053784	6054094	255,0,0	1	310,	0,	ari-1.3	C27A12.6.1	310
I	6056130	6056403	C27A12.7a.1_WBGene00016157	60	-	6056130	6056403	255,0,0	1	273,	0,	ari-1.2	C27A12.7a.1	273
I	6056245	6056403	C27A12.7a.2_WBGene00016157	60	-	6056245	6056403	255,0,0	1	158,	0,	ari-1.2	C27A12.7a.2	158
I	6058547	6058852	C27A12.8.1_WBGene00016158	60	-	6058547	6058852	255,0,0	1	305,	0,	ari-1.1	C27A12.8.1	305
I	6061731	6061875	C27A12.9.1_WBGene00016159	60	-	6061731	6061875	255,0,0	1	144,	0,	pigo-1	C27A12.9.1	144
I	6065165	6065298	C27A12.10.1_WBGene00023409	60	+	6065165	6065298	255,0,0	1	133,	0,	mbd-2	C27A12.10.1	133
I	6068525	6068992	ZK484.3.1_WBGene00022749	60	-	6068525	6068992	255,0,0	1	467,	0,		ZK484.3.1	467
I	6090008	6090305	ZK484.6.1_WBGene00022752	60	-	6090008	6090305	255,0,0	2	207,36,	0,261,		ZK484.6.1	243
I	6093420	6094437	single_exon_productive_isoform_182_I:6093000	60	+	6093420	6094437	255,0,0	1	1017,	0,	NA	not annotated 31	1017
I	6093991	6094415	ZK484.1a.1_WBGene00022748	60	+	6093991	6094415	255,0,0	1	424,	0,	oaz-1	ZK484.1a.1	424
I	6097497	6097578	single_exon_productive_isoform_183_WBGene00022754	60	-	6097497	6097578	255,0,0	1	81,	0,	nspd-1	not annotated 32	81
I	6105569	6105681	T27A3.8.1_WBGene00044611	60	+	6105569	6105681	255,0,0	1	112,	0,		T27A3.8.1	112
I	6105862	6105984	T27A3.6.1_WBGene00020842	60	-	6105862	6105984	255,0,0	1	122,	0,	nmrk-1	T27A3.6.1	122
I	6107816	6108295	T27A3.7.1_WBGene00020843	60	-	6107816	6108295	255,0,0	1	479,	0,		T27A3.7.1	479
I	6114322	6114536	T27A3.2.1_WBGene00020839	60	+	6114322	6114536	255,0,0	1	214,	0,	usp-5	T27A3.2.1	214
I	6126532	6126847	T27A3.1a.1_WBGene00020838	60	+	6126532	6126847	255,0,0	1	315,	0,	trak-1	T27A3.1a.1	315
I	6126532	6126875	T27A3.1c.1_WBGene00020838	60	+	6126532	6126875	255,0,0	1	343,	0,	trak-1	T27A3.1c.1	343
I	6137682	6137977	F56F4.5.1_WBGene00003878	60	+	6137682	6137977	255,0,0	1	295,	0,	pept-3	F56F4.5.1	295
I	6150430	6150491	F56F4.8.1_WBGene00045498	60	+	6150430	6150491	255,0,0	1	61,	0,		F56F4.8.1	61
I	6156794	6157440	T09B4.5.1_WBGene00020379	60	+	6156794	6157440	255,0,0	1	646,	0,		T09B4.5.1	646
I	6164718	6164836	T09B4.8.1_WBGene00020382	60	-	6164718	6164836	255,0,0	1	118,	0,		T09B4.8.1	118
I	6168602	6168642	T09B4.4.1_WBGene00020378	60	+	6168602	6168642	255,0,0	1	40,	0,		T09B4.4.1	40
I	6177933	6178241	T09B4.9.1_WBGene00020383	60	-	6177933	6178241	255,0,0	1	308,	0,	tin-44	T09B4.9.1	308
I	6181313	6181635	T09B4.10.1_WBGene00000500	60	-	6181313	6181635	255,0,0	1	322,	0,	chn-1	T09B4.10.1	322
I	6185235	6185368	T09B4.2.1_WBGene00020376	60	+	6185235	6185368	255,0,0	1	133,	0,		T09B4.2.1	133
I	6187815	6188152	T09B4.1.1_WBGene00020375	60	+	6187815	6188152	255,0,0	1	337,	0,	pigv-1	T09B4.1.1	337
I	6192452	6192632	T05E7.3.1_WBGene00020259	60	+	6192452	6192632	255,0,0	1	180,	0,		T05E7.3.1	180
I	6192551	6192674	T05E7.4.1_WBGene00020260	60	-	6192551	6192674	255,0,0	1	123,	0,		T05E7.4.1	123
I	6200797	6201024	T05E7.5.1_WBGene00020261	60	-	6200797	6201024	255,0,0	1	227,	0,	vet-1	T05E7.5.1	227
I	6206954	6207207	T08B2.7a.1_WBGene00020347	60	-	6206954	6207207	255,0,0	1	253,	0,	ech-1.2	T08B2.7b.2,T08B2.7a.1,T08B2.7b.1,T08B2.7b.3	253
I	6206954	6207207	T08B2.7b.1_WBGene00020347	60	-	6206954	6207207	255,0,0	1	253,	0,	ech-1.2	T08B2.7b.2,T08B2.7a.1,T08B2.7b.1,T08B2.7b.3	253
I	6206954	6207207	T08B2.7b.2_WBGene00020347	60	-	6206954	6207207	255,0,0	1	253,	0,	ech-1.2	T08B2.7b.2,T08B2.7a.1,T08B2.7b.1,T08B2.7b.3	253
I	6206954	6207207	T08B2.7b.3_WBGene00020347	60	-	6206954	6207207	255,0,0	1	253,	0,	ech-1.2	T08B2.7b.2,T08B2.7a.1,T08B2.7b.1,T08B2.7b.3	253
I	6211269	6211725	single_exon_productive_isoform_184_I:6211000	60	-	6211269	6211725	255,0,0	1	456,	0,	NA	not annotated 33	456
I	6211269	6211361	T08B2.8.1_WBGene00020348	60	-	6211269	6211361	255,0,0	1	92,	0,	mrpl-23	T08B2.8.1	92
I	6211980	6212136	T08B2.9b.2_WBGene00001497	60	-	6211980	6212136	255,0,0	1	156,	0,	fars-1	T08B2.9b.2,T08B2.9a.1,T08B2.9b.1,T08B2.9b.3	156
I	6211982	6212136	T08B2.9a.1_WBGene00001497	60	-	6211982	6212136	255,0,0	1	154,	0,	fars-1	T08B2.9b.2,T08B2.9a.1,T08B2.9b.1,T08B2.9b.3	154
I	6211985	6212136	T08B2.9b.1_WBGene00001497	60	-	6211985	6212136	255,0,0	1	151,	0,	fars-1	T08B2.9b.2,T08B2.9a.1,T08B2.9b.1,T08B2.9b.3	151
I	6211986	6212136	T08B2.9b.3_WBGene00001497	60	-	6211986	6212136	255,0,0	1	150,	0,	fars-1	T08B2.9b.2,T08B2.9a.1,T08B2.9b.1,T08B2.9b.3	150
I	6219837	6219909	T08B2.5a.1_WBGene00020346	60	+	6219837	6219909	255,0,0	1	72,	0,	rbm-5	T08B2.5a.1,T08B2.5b.1	72
I	6219837	6219912	T08B2.5b.1_WBGene00020346	60	+	6219837	6219912	255,0,0	1	75,	0,	rbm-5	T08B2.5a.1,T08B2.5b.1	75
I	6220088	6220591	single_exon_productive_isoform_185_I:6220000	60	-	6220088	6220591	255,0,0	1	503,	0,	NA	not annotated 34	503
I	6220092	6220148	T08B2.10.1_WBGene00004486	60	-	6220092	6220148	255,0,0	1	56,	0,	rps-17	T08B2.10.1	56
I	6221244	6221284	T08B2.11.1_WBGene00020349	60	-	6221244	6221284	255,0,0	1	40,	0,		T08B2.11.1	40
I	6225964	6226099	T08B2.4.1_WBGene00020345	60	+	6225964	6226099	255,0,0	1	135,	0,		T08B2.4.1	135
I	6249555	6249609	C48E7.10.1_WBGene00005000	60	-	6249555	6249609	255,0,0	1	54,	0,	spp-15	C48E7.10.1	54
I	6249555	6249823	single_exon_productive_isoform_186_I:6249000	60	-	6249555	6249823	255,0,0	1	268,	0,	NA	not annotated 35	268
I	6253185	6253584	single_exon_productive_isoform_187_I:6253000	60	+	6253185	6253584	255,0,0	1	399,	0,	NA	not annotated 36	399
I	6253478	6253584	C48E7.11.1_WBGene00016754	60	+	6253478	6253584	255,0,0	1	106,	0,	cebp-2	C48E7.11.1	106
I	6254840	6254947	C48E7.3.1_WBGene00003059	60	+	6254840	6254947	255,0,0	1	107,	0,	lpd-2	C48E7.3.1	107
I	6257520	6257620	C48E7.2.1_WBGene00016750	60	+	6257520	6257620	255,0,0	1	100,	0,	let-611	C48E7.2.1	100
I	6264269	6264520	C48E7.1.1_WBGene00016749	60	+	6264269	6264520	255,0,0	1	251,	0,		C48E7.1.1	251
I	6271975	6272012	C10G11.8.1-0_WBGene00015688	60	-	6271975	6272012	255,0,0	1	37,	0,		C10G11.8.2	37
I	6274529	6274574	C10G11.9.1_WBGene00015689	60	-	6274529	6274574	255,0,0	1	45,	0,	spch-2	C10G11.9.1	45
I	6287600	6289340	C10G11.7a.2_WBGene00015687	60	+	6287600	6289340	255,0,0	1	1740,	0,	chdp-1	C10G11.7a.2	1740
I	6297418	6297636	C10G11.5a.1_WBGene00004068	60	+	6297418	6297636	255,0,0	1	218,	0,	pnk-1	C10G11.5c.1,C10G11.5c.2,C10G11.5a.1	218
I	6297418	6297634	C10G11.5c.1_WBGene00004068	60	+	6297418	6297634	255,0,0	1	216,	0,	pnk-1	C10G11.5c.1,C10G11.5c.2,C10G11.5a.1	216
I	6317069	6317262	F26B1.3.1_WBGene00002073	60	+	6317069	6317262	255,0,0	1	193,	0,	ima-2	F26B1.3.1	193
I	6319732	6320364	F26B1.2a.1_WBGene00017816	60	+	6319732	6320364	255,0,0	1	632,	0,	hrpk-1	F26B1.2a.1	632
I	6319732	6320337	F26B1.2c.1_WBGene00017816	60	+	6319732	6320337	255,0,0	1	605,	0,	hrpk-1	F26B1.2c.1	605
I	6319732	6320364	productive_splice_isoform_119_WBGene00017816	60	+	6319732	6320364	255,0,0	1	632,	0,	hrpk-1	F26B1.2a.1	632
I	6330126	6330181	F26B1.8.1_WBGene00194703	60	+	6330126	6330181	255,0,0	1	55,	0,		F26B1.8.1	55
I	6348333	6348488	K04F10.4a.1_WBGene00000254	60	+	6348333	6348488	255,0,0	1	155,	0,	bli-4	K04F10.4a.1	155
I	6348846	6349247	K04F10.4h.1_WBGene00000254	60	+	6348846	6349247	255,0,0	1	401,	0,	bli-4	K04F10.4h.1	401
I	6356458	6356680	K04F10.4d.1_WBGene00000254	60	+	6356458	6356680	255,0,0	1	222,	0,	bli-4	K04F10.4d.1,K04F10.4d.2	222
I	6356613	6356711	K04F10.6a.1_WBGene00003499	60	-	6356613	6356711	255,0,0	1	98,	0,	mut-2	K04F10.6a.1	98
I	6360158	6360457	K04F10.3a.1_WBGene00019396	60	+	6360158	6360457	255,0,0	1	299,	0,		K04F10.3b.1,K04F10.3a.1	299
I	6360158	6360453	K04F10.3b.1_WBGene00019396	60	+	6360158	6360453	255,0,0	1	295,	0,		K04F10.3b.1,K04F10.3a.1	295
I	6366177	6366224	K04F10.1.1_WBGene00019394	60	+	6366177	6366224	255,0,0	1	47,	0,		K04F10.1.1	47
I	6367589	6368078	K04F10.7.1_WBGene00019399	60	+	6367589	6368078	255,0,0	1	489,	0,		K04F10.7.1	489
I	6369496	6369596	ZC308.4a.1_WBGene00022586	60	+	6369496	6369596	255,0,0	1	100,	0,		ZC308.4b.1,ZC308.4a.1	100
I	6369496	6369595	ZC308.4b.1_WBGene00022586	60	+	6369496	6369595	255,0,0	1	99,	0,		ZC308.4b.1,ZC308.4a.1	99
I	6385084	6386194	ZC308.1a.2_WBGene00001596	60	+	6385084	6386194	255,0,0	1	1110,	0,	gld-2	ZC308.1b.1,ZC308.1c.1,ZC308.1a.2,ZC308.1a.1	1110
I	6405608	6405705	ZC328.1.1_WBGene00022591	60	+	6405608	6405705	255,0,0	1	97,	0,	cuti-1	ZC328.1.1	97
I	6405856	6405881	ZC328.5.1_WBGene00022594	60	-	6405856	6405881	255,0,0	1	25,	0,		ZC328.5.1	25
I	6409049	6409392	ZC328.3a.1_WBGene00022593	60	-	6409049	6409392	255,0,0	1	343,	0,		ZC328.3a.1	343
I	6409051	6409212	ZC328.4.1_WBGene00004721	60	+	6409051	6409212	255,0,0	1	161,	0,	san-1	ZC328.4.1	161
I	6420659	6420848	R10A10.2.1_WBGene00019993	60	-	6420659	6420848	255,0,0	1	189,	0,	rbx-2	R10A10.2.1	189
I	6425553	6425794	F37E3.1.1_WBGene00018156	60	+	6425553	6425794	255,0,0	1	241,	0,	ncbp-1	F37E3.1.1	241
I	6440897	6441192	T23H2.2.1_WBGene00004924	60	+	6440897	6441192	255,0,0	1	295,	0,	snt-4	T23H2.2.1	295
I	6441643	6441866	T23H2.3.1_WBGene00020742	60	-	6441643	6441866	255,0,0	1	223,	0,		T23H2.3.1	223
I	6453597	6453954	T23H2.1.1_WBGene00003798	60	+	6453597	6453954	255,0,0	1	357,	0,	npp-12	T23H2.1.1	357
I	6457281	6457364	T23H2.5.1_WBGene00004273	60	-	6457281	6457364	255,0,0	1	83,	0,	rab-10	T23H2.5.1	83
I	6464096	6464286	K06A5.4.1_WBGene00019432	60	+	6464096	6464286	255,0,0	1	190,	0,	knl-2	K06A5.4.1	190
I	6464194	6464297	K06A5.6.2_WBGene00019433	60	-	6464194	6464297	255,0,0	1	103,	0,	acdh-3	K06A5.6.2,K06A5.6.1	103
I	6464196	6464297	K06A5.6.1_WBGene00019433	60	-	6464196	6464297	255,0,0	1	101,	0,	acdh-3	K06A5.6.2,K06A5.6.1	101
I	6469385	6469811	K06A5.7.1_WBGene00000386	60	-	6469385	6469811	255,0,0	1	426,	0,	cdc-25.1	K06A5.7.1	426
I	6476671	6476756	K06A5.1a.1_WBGene00019429	60	+	6476671	6476756	255,0,0	1	85,	0,		K06A5.1a.1,K06A5.1a.2	85
I	6476671	6476756	K06A5.1a.2_WBGene00019429	60	+	6476671	6476756	255,0,0	1	85,	0,		K06A5.1a.1,K06A5.1a.2	85
I	6490715	6490868	C55B7.8.1_WBGene00000937	60	-	6490715	6490868	255,0,0	1	153,	0,	dbr-1	C55B7.8.1	153
I	6492720	6492884	C55B7.9a.2_WBGene00007018	60	-	6492720	6492884	255,0,0	1	164,	0,	mdt-18	C55B7.9b.1,C55B7.9a.2,C55B7.9a.3	164
I	6492821	6492884	C55B7.9a.1_WBGene00007018	60	-	6492821	6492884	255,0,0	1	63,	0,	mdt-18	C55B7.9a.1	63
I	6495894	6496109	C55B7.5.1_WBGene00016944	60	+	6495894	6496109	255,0,0	1	215,	0,	uri-1	C55B7.5.1	215
I	6498624	6499530	single_exon_productive_isoform_188_I:6497000	60	+	6498624	6499530	255,0,0	1	906,	0,	NA	not annotated 37	906
I	6499464	6499560	C55B7.4a.1_WBGene00016943	60	+	6499464	6499560	255,0,0	1	96,	0,	acdh-1	C55B7.4a.1	96
I	6501360	6501410	C55B7.3.1_WBGene00016942	60	+	6501360	6501410	255,0,0	1	50,	0,		C55B7.3.1	50
I	6511564	6511821	C55B7.11.2_WBGene00016947	60	-	6511564	6511821	255,0,0	1	257,	0,		C55B7.11.2	257
I	6511573	6511619	C55B7.2.1_WBGene00001627	60	+	6511573	6511619	255,0,0	1	46,	0,	gly-2	C55B7.2.1	46
I	6511613	6511821	C55B7.11.1_WBGene00016947	60	-	6511613	6511821	255,0,0	1	208,	0,		C55B7.11.1	208
I	6517307	6517507	C55B7.1.1_WBGene00001599	60	+	6517307	6517507	255,0,0	1	200,	0,	glh-2	C55B7.1.1	200
I	6530130	6530239	T10E9.7.1_WBGene00020417	60	-	6530130	6530239	255,0,0	1	109,	0,	nuo-2	T10E9.7.1	109
I	6531982	6532186	T10E9.14.1_WBGene00271694	60	-	6531982	6532186	255,0,0	1	204,	0,		T10E9.14.1	204
I	6539029	6539193	T10E9.3.1_WBGene00020413	60	+	6539029	6539193	255,0,0	1	164,	0,	cpg-22	T10E9.3.1	164
I	6539128	6539184	T10E9.8.1_WBGene00020418	60	-	6539128	6539184	255,0,0	1	56,	0,		T10E9.8.1	56
I	6544877	6544966	T10E9.2.1_WBGene00020412	60	+	6544877	6544966	255,0,0	1	89,	0,		T10E9.2.1	89
I	6546495	6546593	T10E9.1.1_WBGene00020411	60	+	6546495	6546593	255,0,0	1	98,	0,		T10E9.1.1	98
I	6546616	6546727	T10E9.9b.1_WBGene00020419	60	-	6546616	6546727	255,0,0	1	111,	0,	acdh-4	T10E9.9a.1,T10E9.9b.1	111
I	6548675	6548800	F57B10.8.1_WBGene00019005	60	-	6548675	6548800	255,0,0	1	125,	0,		F57B10.8.1	125
I	6548705	6548800	F57B10.8.2_WBGene00019005	60	-	6548705	6548800	255,0,0	1	95,	0,		F57B10.8.2	95
I	6550535	6550685	F57B10.9.1_WBGene00019006	60	-	6550535	6550685	255,0,0	1	150,	0,	spg-20	F57B10.9.1	150
I	6552833	6552935	F57B10.14.1_WBGene00019007	60	-	6552833	6552935	255,0,0	1	102,	0,	ucr-11	F57B10.14.1	102
I	6553480	6553613	F57B10.10.1_WBGene00000896	60	-	6553480	6553613	255,0,0	1	133,	0,	dad-1	F57B10.10.1	133
I	6558331	6558665	F57B10.7.1_WBGene00006607	60	+	6558331	6558665	255,0,0	1	334,	0,	tre-1	F57B10.7.1	334
I	6562299	6562346	F57B10.6.1_WBGene00019004	60	+	6562299	6562346	255,0,0	1	47,	0,	xpg-1	F57B10.6.1	47
I	6563535	6563660	F57B10.5.1_WBGene00019003	60	+	6563535	6563660	255,0,0	1	125,	0,	tmed-3	F57B10.5.1	125
I	6563628	6563710	F57B10.11.1_WBGene00000236	60	-	6563628	6563710	255,0,0	1	82,	0,	bag-1	F57B10.11.1	82
I	6564748	6564867	F57B10.12.1_WBGene00003184	60	-	6564748	6564867	255,0,0	1	119,	0,	mei-2	F57B10.12.1	119
I	6568766	6568905	F57B10.4.1_WBGene00019002	60	+	6568766	6568905	255,0,0	1	139,	0,	syp-6	F57B10.4.1	139
I	6572430	6572596	F57B10.3a.1_WBGene00019001	60	+	6572430	6572596	255,0,0	1	166,	0,	ipgm-1	F57B10.3a.1,F57B10.3b.1	166
I	6572430	6572600	F57B10.3b.1_WBGene00019001	60	+	6572430	6572600	255,0,0	1	170,	0,	ipgm-1	F57B10.3a.1,F57B10.3b.1	170
I	6584460	6585173	F57B10.1.1_WBGene00002783	60	+	6584460	6585173	255,0,0	1	713,	0,	let-607	F57B10.1.1	713
I	6584460	6585510	F57B10.1.2_WBGene00002783	60	+	6584460	6585510	255,0,0	1	1050,	0,	let-607	F57B10.1.2	1050
I	6598981	6599984	D2092.5.1_WBGene00017066	60	-	6598981	6599984	255,0,0	1	1003,	0,	maco-1	D2092.5.1	1003
I	6612187	6612439	D2092.4.1_WBGene00017065	60	-	6612187	6612439	255,0,0	1	252,	0,		D2092.4.1	252
I	6625065	6625396	D2092.2.1_WBGene00017064	60	-	6625065	6625396	255,0,0	1	331,	0,	ppfr-2	D2092.2.1	331
I	6655303	6655430	ZC581.3.1_WBGene00022633	60	+	6655303	6655430	255,0,0	1	127,	0,		ZC581.3.1	127
I	6665087	6665160	ZC581.1.1_WBGene00022631	60	+	6665087	6665160	255,0,0	1	73,	0,	nekl-2	ZC581.1.1	73
I	6716794	6716990	T23B3.2.1_WBGene00020710	60	+	6716794	6716990	255,0,0	1	196,	0,		T23B3.2.1	196
I	6719186	6719428	T23B3.1a.1_WBGene00020709	60	+	6719186	6719428	255,0,0	1	242,	0,		T23B3.1a.1	242
I	6719186	6719428	T23B3.1b.1-0_WBGene00020709	60	+	6719186	6719428	255,0,0	1	242,	0,		T23B3.1a.1	242
I	6719363	6719620	W02D3.4.1_WBGene00020933	60	-	6719363	6719620	255,0,0	1	257,	0,		W02D3.4.1,W02D3.4.2	257
I	6719363	6719620	W02D3.4.2_WBGene00020933	60	-	6719363	6719620	255,0,0	1	257,	0,		W02D3.4.1,W02D3.4.2	257
I	6728041	6728089	W02D3.3.1_WBGene00003170	60	+	6728041	6728089	255,0,0	1	48,	0,	mec-6	W02D3.3.1	48
I	6728295	6728404	W02D3.5.1_WBGene00002258	60	-	6728295	6728404	255,0,0	1	109,	0,	lbp-6	W02D3.5.1	109
I	6731266	6731329	W02D3.7.1_WBGene00002257	60	-	6731266	6731329	255,0,0	1	63,	0,	lbp-5	W02D3.7.1	63
I	6734027	6734181	W02D3.8.1_WBGene00004883	60	-	6734027	6734181	255,0,0	1	154,	0,	smg-5	W02D3.8.1	154
I	6741011	6741175	W02D3.2.1_WBGene00020932	60	+	6741011	6741175	255,0,0	1	164,	0,	dhod-1	W02D3.2.1,W02D3.2.2,W02D3.2.3	164
I	6741011	6741176	W02D3.2.2_WBGene00020932	60	+	6741011	6741176	255,0,0	1	165,	0,	dhod-1	W02D3.2.1,W02D3.2.2,W02D3.2.3	165
I	6741011	6741176	W02D3.2.3_WBGene00020932	60	+	6741011	6741176	255,0,0	1	165,	0,	dhod-1	W02D3.2.1,W02D3.2.2,W02D3.2.3	165
I	6741764	6741880	single_exon_productive_isoform_189_I:6741000	60	+	6741764	6741880	255,0,0	1	116,	0,	NA	W02D3.1.1	116
I	6741764	6741876	W02D3.1.1_WBGene00020931	60	+	6741764	6741876	255,0,0	1	112,	0,	cytb-5.2	W02D3.1.1	112
I	6742298	6742523	W02D3.9.1_WBGene00006773	60	-	6742298	6742523	255,0,0	1	225,	0,	unc-37	W02D3.9.1	225
I	6742306	6742381	W02D3.12.1_WBGene00020937	60	+	6742306	6742381	255,0,0	1	75,	0,		W02D3.12.1	75
I	6753218	6753381	W02D3.11a.1_WBGene00020936	60	-	6753218	6753381	255,0,0	1	163,	0,	hrpf-1	W02D3.11a.1	163
I	6753218	6753762	W02D3.11b.1_WBGene00020936	60	-	6753218	6753762	255,0,0	2	437,39,	0,505,	hrpf-1	W02D3.11b.1	476
I	6758007	6758178	F08B6.2.1_WBGene00001682	60	+	6758007	6758178	255,0,0	1	171,	0,	gpc-2	F08B6.2.1	171
I	6758180	6758237	F08B6.3.1_WBGene00017240	60	-	6758180	6758237	255,0,0	1	57,	0,	calu-2	F08B6.3.1	57
I	6761220	6761766	F08B6.4a.1_WBGene00006819	60	-	6761220	6761766	255,0,0	1	546,	0,	unc-87	F08B6.4a.1	546
I	6761352	6761435	F08B6.1.1_WBGene00017239	60	+	6761352	6761435	255,0,0	1	83,	0,		F08B6.1.1	83
I	6761444	6761766	F08B6.4b.1_WBGene00006819	60	-	6761444	6761766	255,0,0	1	322,	0,	unc-87	F08B6.4b.1	322
I	6761593	6761766	F08B6.4b.1-0_WBGene00006819	60	-	6761593	6761766	255,0,0	1	173,	0,	unc-87	not annotated 38	173
I	6773975	6774515	C37A2.5b.1_WBGene00004111	60	-	6773975	6774515	255,0,0	1	540,	0,	pqn-21	C37A2.5a.1,C37A2.5b.1	540
I	6783880	6784396	C37A2.4a.1_WBGene00000871	60	+	6783880	6784396	255,0,0	1	516,	0,	cye-1	C37A2.4a.1,C37A2.4b.1	516
I	6783880	6784397	C37A2.4b.1_WBGene00000871	60	+	6783880	6784397	255,0,0	1	517,	0,	cye-1	C37A2.4a.1,C37A2.4b.1	517
I	6788031	6788082	C37A2.6.1_WBGene00016492	60	-	6788031	6788082	255,0,0	1	51,	0,		C37A2.6.1	51
I	6789038	6789161	C37A2.7.1_WBGene00016493	60	-	6789038	6789161	255,0,0	1	123,	0,		C37A2.7.1	123
I	6798231	6798269	C37A2.8a.1_WBGene00016494	60	-	6798231	6798269	255,0,0	1	38,	0,		C37A2.8a.1	38
I	6801655	6801973	E02D9.1.1_WBGene00017098	60	+	6801655	6801973	255,0,0	1	318,	0,	mek-5	E02D9.1.1	318
I	6804787	6805066	K02F2.5.1_WBGene00019324	60	-	6804787	6805066	255,0,0	1	279,	0,		K02F2.5.1	279
I	6804795	6804860	E02D9.3.1_WBGene00304811	60	+	6804795	6804860	255,0,0	1	65,	0,		E02D9.3.1	65
I	6814050	6814249	K02F2.4.1_WBGene00006740	60	+	6814050	6814249	255,0,0	1	199,	0,	ulp-5	K02F2.4.1	199
I	6820516	6820762	K02F2.6.1_WBGene00004778	60	-	6820516	6820762	255,0,0	1	246,	0,	ser-3	K02F2.6.1	246
I	6834402	6834699	K02F2.3.1_WBGene00019323	60	+	6834402	6834699	255,0,0	1	297,	0,	teg-4	K02F2.3.1	297
I	6837934	6838140	K02F2.2.1_WBGene00019322	60	+	6837934	6838140	255,0,0	1	206,	0,	ahcy-1	K02F2.2.1	206
I	6845092	6845142	H27M09.4.1_WBGene00001075	60	+	6845092	6845142	255,0,0	1	50,	0,	dpy-14	H27M09.4.1	50
I	6849780	6849923	H27M09.3.1_WBGene00019247	60	+	6849780	6849923	255,0,0	1	143,	0,	syp-4	H27M09.3.1	143
I	6851149	6851253	H27M09.2.1_WBGene00019246	60	+	6851149	6851253	255,0,0	1	104,	0,	rpb-5	H27M09.2.1	104
I	6854064	6854140	H27M09.1.1_WBGene00019245	60	+	6854064	6854140	255,0,0	1	76,	0,	sacy-1	H27M09.1.1	76
I	6857393	6857536	T21G5.3.1_WBGene00001598	60	+	6857393	6857536	255,0,0	1	143,	0,	glh-1	T21G5.3.1	143
I	6872606	6872767	T21G5.4.1_WBGene00020661	60	-	6872606	6872767	255,0,0	1	161,	0,	smz-2	T21G5.4.1	161
I	6877062	6877739	productive_splice_isoform_120_WBGene00006423	60	-	6877062	6877739	255,0,0	1	677,	0,	asd-2	T21G5.5d.1,T21G5.5d.2	677
I	6877062	6877739	productive_splice_isoform_121_WBGene00006423	60	-	6877062	6877739	255,0,0	1	677,	0,	asd-2	T21G5.5d.1,T21G5.5d.2	677
I	6915960	6916593	C48B6.3.1_WBGene00016741	60	+	6915960	6916593	255,0,0	1	633,	0,		C48B6.3.1	633
I	6917486	6917561	C48B6.2.1_WBGene00016740	60	+	6917486	6917561	255,0,0	1	75,	0,		C48B6.2.1	75
I	6923068	6923238	C48B6.10.1_WBGene00016746	60	-	6923068	6923238	255,0,0	1	170,	0,		C48B6.10.1	170
I	6924281	6924419	C48B6.9.2_WBGene00016745	60	-	6924281	6924419	255,0,0	1	138,	0,		C48B6.9.2,C48B6.9.1	138
I	6924287	6924419	C48B6.9.1_WBGene00016745	60	-	6924287	6924419	255,0,0	1	132,	0,		C48B6.9.2,C48B6.9.1	132
I	6929524	6929665	T10B11.3.1_WBGene00020399	60	+	6929524	6929665	255,0,0	1	141,	0,	ztf-4	T10B11.3.1	141
I	6936827	6936928	T10B11.2.1_WBGene00020398	60	+	6936827	6936928	255,0,0	1	101,	0,	cerk-1	T10B11.2.1	101
I	6940214	6940248	T10B11.5.1_WBGene00020401	60	-	6940214	6940248	255,0,0	1	34,	0,		T10B11.5.1,T10B11.5.3,T10B11.5.2	34
I	6943175	6943379	T10B11.6.1_WBGene00020402	60	-	6943175	6943379	255,0,0	1	204,	0,		T10B11.6.1	204
I	6945597	6946348	T10B11.7a.1_WBGene00020403	60	-	6945597	6946348	255,0,0	2	560,26,	0,725,	hrde-4	T10B11.7a.1	586
I	6951889	6952166	T10B11.8a.1_WBGene00020404	60	-	6951889	6952166	255,0,0	1	277,	0,		T10B11.8a.1,T10B11.8b.1	277
I	6951895	6951982	T10B11.1.1_WBGene00020397	60	+	6951895	6951982	255,0,0	1	87,	0,	pcbd-1	T10B11.1.1	87
I	6951896	6952166	T10B11.8b.1_WBGene00020404	60	-	6951896	6952166	255,0,0	1	270,	0,		T10B11.8a.1,T10B11.8b.1	270
I	6954413	6954672	C30F12.1.1_WBGene00016260	60	-	6954413	6954672	255,0,0	1	259,	0,	rege-1	C30F12.1.1	259
I	6967669	6967921	C30F12.2.1_WBGene00016261	60	-	6967669	6967921	255,0,0	1	252,	0,		C30F12.2.1	252
I	6970362	6970446	C30F12.3.1_WBGene00016262	60	-	6970362	6970446	255,0,0	1	84,	0,		C30F12.3.1	84
I	6972156	6972370	C30F12.4.1_WBGene00016263	60	-	6972156	6972370	255,0,0	1	214,	0,		C30F12.4.1	214
I	6991841	6992108	C30F12.6.1_WBGene00016265	60	+	6991841	6992108	255,0,0	1	267,	0,	trhr-1	C30F12.6.1	267
I	6992071	6992311	C30F12.5a.1_WBGene00016264	60	-	6992071	6992311	255,0,0	1	240,	0,		C30F12.5a.1	240
I	7009059	7009505	H06O01.2.1_WBGene00010369	60	-	7009059	7009505	255,0,0	1	446,	0,	chd-1	H06O01.2.1	446
I	7009066	7009200	H06O01.3a.1_WBGene00010370	60	+	7009066	7009200	255,0,0	1	134,	0,	ctg-1	H06O01.3a.1	134
I	7009279	7009505	H06O01.2.1-0_WBGene00010369	60	-	7009279	7009505	255,0,0	1	226,	0,	chd-1	not annotated 39	226
I	7015907	7016136	H06O01.1.2_WBGene00003964	60	-	7015907	7016136	255,0,0	1	229,	0,	pdi-3	H06O01.1.2,H06O01.1.1	229
I	7015911	7016136	H06O01.1.1_WBGene00003964	60	-	7015911	7016136	255,0,0	1	225,	0,	pdi-3	H06O01.1.2,H06O01.1.1	225
I	7028775	7029074	F15C11.2a.1_WBGene00008852	60	+	7028775	7029074	255,0,0	1	299,	0,	ubql-1	F15C11.2a.1,F15C11.2b.1	299
I	7028775	7029074	F15C11.2b.1_WBGene00008852	60	+	7028775	7029074	255,0,0	1	299,	0,	ubql-1	F15C11.2a.1,F15C11.2b.1	299
I	7053687	7053772	W01A8.8a.1_WBGene00044988	60	-	7053687	7053772	255,0,0	1	85,	0,		W01A8.8a.1	85
I	7058617	7059168	productive_splice_isoform_122_WBGene00007024	60	+	7058617	7059168	255,0,0	1	551,	0,	plin-1	W01A8.1b.1	551
I	7058617	7059168	W01A8.1b.1_WBGene00007024	60	+	7058617	7059168	255,0,0	1	551,	0,	plin-1	W01A8.1b.1	551
I	7059295	7059351	W01A8.1a.1_WBGene00007024	60	+	7059295	7059351	255,0,0	1	56,	0,	plin-1	W01A8.1c.1,W01A8.1a.1	56
I	7059295	7059344	W01A8.1c.1_WBGene00007024	60	+	7059295	7059344	255,0,0	1	49,	0,	plin-1	W01A8.1c.1,W01A8.1a.1	49
I	7068115	7068235	W01A8.4.1_WBGene00012166	60	-	7068115	7068235	255,0,0	1	120,	0,	nuo-6	W01A8.4.1	120
I	7070586	7070665	W01A8.5.1_WBGene00012167	60	+	7070586	7070665	255,0,0	1	79,	0,	tofu-5	W01A8.5.1	79
I	7070648	7070755	W01A8.6.1_WBGene00012168	60	-	7070648	7070755	255,0,0	1	107,	0,		W01A8.6.1	107
I	7079561	7080415	F22D6.2.2_WBGene00009050	60	-	7079561	7080415	255,0,0	1	854,	0,		F22D6.2.2	854
I	7079867	7080415	F22D6.2.1_WBGene00009050	60	-	7079867	7080415	255,0,0	1	548,	0,		F22D6.2.1	548
I	7088029	7088189	F22D6.3a.1_WBGene00003815	60	-	7088029	7088189	255,0,0	1	160,	0,	nars-1	F22D6.3a.1	160
I	7091257	7091361	F22D6.4.1_WBGene00009051	60	+	7091257	7091361	255,0,0	1	104,	0,	nduf-6	F22D6.4.1	104
I	7091308	7091460	F22D6.5a.1-0_WBGene00004186	60	-	7091308	7091460	255,0,0	1	152,	0,	prpf-4	F22D6.5a.3,F22D6.5a.2,F22D6.5a.1	152
I	7091446	7091460	F22D6.5a.1-1_WBGene00004186	60	-	7091446	7091460	255,0,0	1	14,	0,	prpf-4	not annotated 40	14
I	7098080	7098400	F22D6.6.1_WBGene00009052	60	+	7098080	7098400	255,0,0	1	320,	0,	ekl-1	F22D6.6.1	320
I	7098976	7099006	F22D6.8.2_WBGene00043279	60	-	7098976	7099006	255,0,0	1	30,	0,		F22D6.8.2,F22D6.8.1	30
I	7098981	7099006	F22D6.8.1-0_WBGene00043279	60	-	7098981	7099006	255,0,0	1	25,	0,		F22D6.8.2,F22D6.8.1	25
I	7101724	7101775	F22D6.9.1_WBGene00009054	60	+	7101724	7101775	255,0,0	1	51,	0,		F22D6.9.1	51
I	7102215	7102253	F22D6.15.1_WBGene00009056	60	-	7102215	7102253	255,0,0	1	38,	0,		F22D6.15.1	38
I	7114850	7114982	F22D6.12.1_WBGene00001644	60	+	7114850	7114982	255,0,0	1	132,	0,	gly-19	F22D6.12.1	132
I	7114850	7115055	F22D6.12.2_WBGene00001644	60	+	7114850	7115055	255,0,0	1	205,	0,	gly-19	F22D6.12.2	205
I	7116093	7116328	single_exon_productive_isoform_190_WBGene00010740	60	-	7116093	7116328	255,0,0	1	235,	0,		not annotated 41	235
I	7122613	7123059	K10D3.2.1_WBGene00006753	60	-	7122613	7123059	255,0,0	1	446,	0,	unc-14	K10D3.2.1	446
I	7134174	7134370	K10D3.3.1_WBGene00006394	60	+	7134174	7134370	255,0,0	1	196,	0,	taf-11.2	K10D3.3.1	196
I	7138481	7140277	H37N21.1.1_WBGene00010427	60	-	7138481	7140277	255,0,0	1	1796,	0,	hpo-11	H37N21.1.1	1796
I	7149889	7150044	K07G5.6.2_WBGene00010645	60	-	7149889	7150044	255,0,0	1	155,	0,	fecl-1	K07G5.6.2	155
I	7149939	7150044	K07G5.6.1_WBGene00010645	60	-	7149939	7150044	255,0,0	1	105,	0,	fecl-1	K07G5.6.1	105
I	7152461	7152910	K07G5.1.1_WBGene00010641	60	-	7152461	7152910	255,0,0	1	449,	0,	crml-1	K07G5.1.1	449
I	7160752	7160917	K07G5.2.1_WBGene00006963	60	+	7160752	7160917	255,0,0	1	165,	0,	xpa-1	K07G5.2.1	165
I	7172103	7172192	K07G5.5.1_WBGene00010644	60	+	7172103	7172192	255,0,0	1	89,	0,		K07G5.5.1	89
I	7172462	7172952	M05B5.2.1_WBGene00010870	60	-	7172462	7172952	255,0,0	1	490,	0,	let-522	M05B5.2.1	490
I	7185465	7185650	M05B5.6.1_WBGene00010873	60	+	7185465	7185650	255,0,0	1	185,	0,	trpa-2	M05B5.6.1	185
I	7190490	7190581	M05B5.4.1_WBGene00010872	60	+	7190490	7190581	255,0,0	1	91,	0,		M05B5.4.1	91
I	7190787	7191239	M05B5.5a.1_WBGene00001949	60	-	7190787	7191239	255,0,0	1	452,	0,	hlh-2	M05B5.5a.1	452
I	7212440	7212522	C01H6.4.2_WBGene00007254	60	+	7212440	7212522	255,0,0	1	82,	0,		C01H6.4.2,C01H6.4.1	82
I	7220952	7221299	C01H6.5b.1_WBGene00003622	60	+	7220952	7221299	255,0,0	1	347,	0,	nhr-23	C01H6.5b.1	347
I	7220952	7221827	C01H6.5f.1-0_WBGene00003622	60	+	7220952	7221827	255,0,0	1	875,	0,	nhr-23	not annotated 42	875
I	7224135	7224481	C01H6.6.1_WBGene00007255	60	+	7224135	7224481	255,0,0	1	346,	0,	cnnm-4	C01H6.6.1	346
I	7227542	7227763	C01H6.7a.1_WBGene00007256	60	+	7227542	7227763	255,0,0	1	221,	0,	swsn-9	C01H6.7a.1,C01H6.7a.2	221
I	7227542	7227765	C01H6.7a.2_WBGene00007256	60	+	7227542	7227765	255,0,0	1	223,	0,	swsn-9	C01H6.7a.1,C01H6.7a.2	223
I	7229277	7229444	C01H6.8a.1_WBGene00007257	60	+	7229277	7229444	255,0,0	1	167,	0,		C01H6.8b.1,C01H6.8a.1	167
I	7229428	7229576	C01H6.9.1_WBGene00007258	60	-	7229428	7229576	255,0,0	1	148,	0,	hasp-1	C01H6.9.1	148
I	7238599	7238792	R06C7.1.1_WBGene00011061	60	+	7238599	7238792	255,0,0	1	193,	0,	wago-1	R06C7.1.1	193
I	7238992	7239083	R06C7.3.2_WBGene00000963	60	-	7238992	7239083	255,0,0	1	91,	0,	dhp-1	R06C7.3.2,R06C7.3.1	91
I	7238993	7239083	R06C7.3.1_WBGene00000963	60	-	7238993	7239083	255,0,0	1	90,	0,	dhp-1	R06C7.3.2,R06C7.3.1	90
I	7246017	7246102	R06C7.4.1_WBGene00011063	60	+	7246017	7246102	255,0,0	1	85,	0,	cpg-3	R06C7.4.1	85
I	7246074	7246140	R06C7.6.1_WBGene00011065	60	-	7246074	7246140	255,0,0	1	66,	0,		R06C7.6.1	66
I	7246905	7246999	R06C7.5a.1_WBGene00011064	60	-	7246905	7246999	255,0,0	1	94,	0,	adsl-1	R06C7.5a.1	94
I	7248826	7248975	R06C7.7a.1_WBGene00003041	60	-	7248826	7248975	255,0,0	1	149,	0,	lin-61	R06C7.7a.1	149
I	7255131	7255223	R06C7.8.1_WBGene00000275	60	+	7255131	7255223	255,0,0	1	92,	0,	bub-1	R06C7.8.1	92
I	7258485	7258700	R06C7.9b.1_WBGene00011066	60	+	7258485	7258700	255,0,0	1	215,	0,	ztf-15	R06C7.9b.1	215
I	7258621	7258699	R06C7.9a.1_WBGene00011066	60	+	7258621	7258699	255,0,0	1	78,	0,	ztf-15	R06C7.9a.1	78
I	7258945	7259463	R06C7.10.1_WBGene00002348	60	-	7258945	7259463	255,0,0	1	518,	0,	myo-1	R06C7.10.1	518
I	7269177	7269357	F21C3.1.1-0_WBGene00006656	60	-	7269177	7269357	255,0,0	1	180,	0,	twk-1	F21C3.1.2	180
I	7279665	7279800	F21C3.3.2_WBGene00009002	60	-	7279665	7279800	255,0,0	1	135,	0,	hint-1	F21C3.3.2,F21C3.3.1	135
I	7279669	7279800	F21C3.3.1_WBGene00009002	60	-	7279669	7279800	255,0,0	1	131,	0,	hint-1	F21C3.3.2,F21C3.3.1	131
I	7280465	7280652	F21C3.4b.1_WBGene00004324	60	-	7280465	7280652	255,0,0	1	187,	0,	rde-2	F21C3.4b.1	187
I	7280523	7280652	F21C3.4a.1_WBGene00004324	60	-	7280523	7280652	255,0,0	1	129,	0,	rde-2	F21C3.4a.1	129
I	7282963	7283129	F21C3.5.1_WBGene00009004	60	-	7282963	7283129	255,0,0	1	166,	0,	pfd-6	F21C3.5.1	166
I	7296829	7297010	F13G3.12.1_WBGene00008770	60	+	7296829	7297010	255,0,0	1	181,	0,		F13G3.12.1	181
I	7300060	7300351	F13G3.4.1_WBGene00008764	60	-	7300060	7300351	255,0,0	1	291,	0,	dylt-1	F13G3.4.1	291
I	7300998	7301164	F13G3.5a.1_WBGene00008765	60	-	7300998	7301164	255,0,0	1	166,	0,	ttx-7	F13G3.5a.1,F13G3.5b.1,F13G3.5a.2	166
I	7301006	7301164	F13G3.5a.2_WBGene00008765	60	-	7301006	7301164	255,0,0	1	158,	0,	ttx-7	F13G3.5a.1,F13G3.5b.1,F13G3.5a.2	158
I	7301006	7301164	F13G3.5b.1_WBGene00008765	60	-	7301006	7301164	255,0,0	1	158,	0,	ttx-7	F13G3.5a.1,F13G3.5b.1,F13G3.5a.2	158
I	7303299	7303344	F13G3.6.1_WBGene00008766	60	-	7303299	7303344	255,0,0	1	45,	0,		F13G3.6.1	45
I	7306696	7307012	F13G3.7a.1_WBGene00008767	60	+	7306696	7307012	255,0,0	1	316,	0,		F13G3.7b.1,F13G3.7a.1	316
I	7306696	7307010	F13G3.7b.1_WBGene00008767	60	+	7306696	7307010	255,0,0	1	314,	0,		F13G3.7b.1,F13G3.7a.1	314
I	7308518	7308626	F13G3.11.1_WBGene00008769	60	+	7308518	7308626	255,0,0	1	108,	0,	mrpl-13	F13G3.11.1	108
I	7312796	7312910	F13G3.9.1_WBGene00003236	60	-	7312796	7312910	255,0,0	1	114,	0,	mif-3	F13G3.9.1	114
I	7312796	7312910	productive_splice_isoform_149_WBGene00003236	60	-	7312796	7312910	255,0,0	1	114,	0,	mif-3	F13G3.9.1	114
I	7313624	7313674	F13G3.10b.1_WBGene00008768	60	-	7313624	7313674	255,0,0	1	50,	0,		F13G3.10b.1,F13G3.10b.2	50
I	7313630	7313674	F13G3.10b.2_WBGene00008768	60	-	7313630	7313674	255,0,0	1	44,	0,		F13G3.10b.1,F13G3.10b.2,F13G3.10a.1	44
I	7313635	7313674	F13G3.10a.1_WBGene00008768	60	-	7313635	7313674	255,0,0	1	39,	0,		F13G3.10b.2,F13G3.10a.1	39
I	7317944	7318341	single_exon_productive_isoform_191_I:7317000	60	+	7317944	7318341	255,0,0	1	397,	0,	NA	not annotated 43	397
I	7318049	7318337	F52A8.1.1_WBGene00009915	60	+	7318049	7318337	255,0,0	1	288,	0,		F52A8.1.1	288
I	7318289	7318479	F52A8.2a.1_WBGene00001680	60	-	7318289	7318479	255,0,0	1	190,	0,	gpb-2	F52A8.2a.1	190
I	7345885	7346072	F52A8.5.2_WBGene00009918	60	-	7345885	7346072	255,0,0	1	187,	0,	gcsh-2	F52A8.5.2	187
I	7345937	7346072	F52A8.5.1_WBGene00009918	60	-	7345937	7346072	255,0,0	1	135,	0,	gcsh-2	F52A8.5.1	135
I	7350052	7350386	F52A8.6a.1_WBGene00009919	60	+	7350052	7350386	255,0,0	1	334,	0,	kbrl-1	F52A8.6e.1,F52A8.6d.1,F52A8.6a.1	334
I	7350052	7350386	F52A8.6b_WBGene00009919	60	+	7350052	7350386	255,0,0	1	334,	0,	kbrl-1	F52A8.6e.1,F52A8.6d.1,F52A8.6a.1	334
I	7350052	7350385	F52A8.6d.1_WBGene00009919	60	+	7350052	7350385	255,0,0	1	333,	0,	kbrl-1	F52A8.6e.1,F52A8.6d.1,F52A8.6a.1	333
I	7350052	7350384	F52A8.6e.1_WBGene00009919	60	+	7350052	7350384	255,0,0	1	332,	0,	kbrl-1	F52A8.6e.1,F52A8.6d.1,F52A8.6a.1	332
I	7350308	7350473	F07A5.1a.1_WBGene00002136	60	-	7350308	7350473	255,0,0	1	165,	0,	inx-14	F07A5.1a.1,F07A5.1a.2,F07A5.1b.1	165
I	7350308	7350473	F07A5.1a.2_WBGene00002136	60	-	7350308	7350473	255,0,0	1	165,	0,	inx-14	F07A5.1a.1,F07A5.1a.2,F07A5.1b.1	165
I	7350311	7350473	F07A5.1b.1_WBGene00002136	60	-	7350311	7350473	255,0,0	1	162,	0,	inx-14	F07A5.1a.1,F07A5.1a.2,F07A5.1b.1	162
I	7350311	7350473	productive_splice_isoform_123_WBGene00002136	60	-	7350311	7350473	255,0,0	1	162,	0,	inx-14	F07A5.1a.1,F07A5.1a.2,F07A5.1b.1	162
I	7357127	7357213	F07A5.3.1_WBGene00008542	60	+	7357127	7357213	255,0,0	1	86,	0,	scav-6	F07A5.3.1	86
I	7376603	7377294	F07A5.7a.2_WBGene00006754	60	-	7376603	7377294	255,0,0	1	691,	0,	unc-15	F07A5.7a.2	691
I	7376883	7377294	F07A5.7a.2-0_WBGene00006754	60	-	7376883	7377294	255,0,0	1	411,	0,	unc-15	not annotated 44	411
I	7398709	7398907	C15A11.4.1_WBGene00007598	60	-	7398709	7398907	255,0,0	1	198,	0,		C15A11.4.1	198
I	7403290	7403340	C15A11.6.1_WBGene00000638	60	-	7403290	7403340	255,0,0	1	50,	0,	col-62	C15A11.6.1	50
I	7408127	7408511	C15A11.7a.1_WBGene00007599	60	+	7408127	7408511	255,0,0	1	384,	0,		C15A11.7a.1	384
I	7457151	7457302	ZK524.3a.1_WBGene00003074	60	-	7457151	7457302	255,0,0	1	151,	0,	lars-2	ZK524.3a.1	151
I	7460855	7461364	ZK524.4.1_WBGene00013994	60	-	7460855	7461364	255,0,0	1	509,	0,		ZK524.4.1	509
I	7472619	7473053	T28F4.1.2_WBGene00012136	60	-	7472619	7473053	255,0,0	1	434,	0,		T28F4.1.2,T28F4.1.1	434
I	7472625	7473053	T28F4.1.1_WBGene00012136	60	-	7472625	7473053	255,0,0	1	428,	0,		T28F4.1.2,T28F4.1.1	428
I	7492627	7492934	single_exon_productive_isoform_192_I:7492000	60	+	7492627	7492934	255,0,0	1	307,	0,	NA	not annotated 45	307
I	7492731	7492934	T28F4.5.1_WBGene00012140	60	+	7492731	7492934	255,0,0	1	203,	0,		T28F4.5.2,T28F4.5.1	203
I	7492731	7492928	T28F4.5.2_WBGene00012140	60	+	7492731	7492928	255,0,0	1	197,	0,		T28F4.5.2,T28F4.5.1	197
I	7503233	7503577	C26C6.1a.1_WBGene00007042	60	+	7503233	7503577	255,0,0	1	344,	0,	pbrm-1	C26C6.1b.3,C26C6.1a.1,C26C6.1b.1	344
I	7503233	7503582	C26C6.1b.1_WBGene00007042	60	+	7503233	7503582	255,0,0	1	349,	0,	pbrm-1	C26C6.1b.3,C26C6.1a.1,C26C6.1b.1	349
I	7514075	7514146	C26C6.9.1_WBGene00007743	60	-	7514075	7514146	255,0,0	1	71,	0,		C26C6.9.1	71
I	7525855	7526716	C26C6.2.1_WBGene00001648	60	+	7525855	7526716	255,0,0	1	861,	0,	goa-1	C26C6.2.1	861
I	7536103	7537492	C26C6.5b.1_WBGene00000938	60	-	7536103	7537492	255,0,0	1	1389,	0,	dcp-66	C26C6.5b.1,C26C6.5a.1	1389
I	7554480	7554553	T25G3.1.1_WBGene00012029	60	+	7554480	7554553	255,0,0	1	73,	0,		T25G3.1.1	73
I	7559456	7559629	T25G3.2.1_WBGene00000496	60	+	7559456	7559629	255,0,0	1	173,	0,	chs-1	T25G3.2.1	173
I	7562164	7562349	T25G3.3.1_WBGene00012030	60	+	7562164	7562349	255,0,0	1	185,	0,		T25G3.3.1	185
I	7567384	7567719	T25G3.4.1_WBGene00012031	60	+	7567384	7567719	255,0,0	1	335,	0,	gpdh-3	T25G3.4.1	335
I	7567826	7568092	D2030.1.1_WBGene00008411	60	-	7567826	7568092	255,0,0	1	266,	0,	mans-1	D2030.1.1	266
I	7578338	7578537	D2030.2a.1_WBGene00008412	60	+	7578338	7578537	255,0,0	1	199,	0,		D2030.2a.1	199
I	7578338	7578599	D2030.2a.2_WBGene00008412	60	+	7578338	7578599	255,0,0	1	261,	0,		D2030.2a.2	261
I	7578338	7578517	D2030.2b.1_WBGene00008412	60	+	7578338	7578517	255,0,0	1	179,	0,		D2030.2b.1	179
I	7578546	7578618	D2030.3.1_WBGene00008413	60	-	7578546	7578618	255,0,0	1	72,	0,		D2030.3.1	72
I	7580943	7581064	D2030.4.1_WBGene00008414	60	-	7580943	7581064	255,0,0	1	121,	0,		D2030.4.1	121
I	7583026	7583333	D2030.5.1_WBGene00008415	60	+	7583026	7583333	255,0,0	1	307,	0,	mce-1	D2030.5.1	307
I	7585298	7585340	D2030.12.2-0_WBGene00008421	60	+	7585298	7585340	255,0,0	1	42,	0,		D2030.12.1,D2030.12.2	42
I	7585328	7585513	D2030.6.1_WBGene00004178	60	-	7585328	7585513	255,0,0	1	185,	0,	prg-1	D2030.6.1	185
I	7590453	7590565	D2030.7.1_WBGene00008417	60	+	7590453	7590565	255,0,0	1	112,	0,		D2030.7.1	112
I	7591174	7591206	D2030.11.2_WBGene00008420	60	+	7591174	7591206	255,0,0	1	32,	0,		D2030.11.1,D2030.11.2	32
I	7594702	7595372	D2030.8.1_WBGene00008418	60	+	7594702	7595372	255,0,0	1	670,	0,		D2030.8.2,D2030.8.1	670
I	7594702	7595372	D2030.8.2_WBGene00008418	60	+	7594702	7595372	255,0,0	1	670,	0,		D2030.8.2,D2030.8.1	670
I	7597230	7597547	single_exon_productive_isoform_193_I:7597000	60	+	7597230	7597547	255,0,0	1	317,	0,	NA	not annotated 46	317
I	7601903	7602221	D2030.9a.1_WBGene00008419	60	+	7601903	7602221	255,0,0	1	318,	0,	wdr-23	D2030.9a.1,D2030.9a.2	318
I	7601903	7602221	D2030.9a.2_WBGene00008419	60	+	7601903	7602221	255,0,0	1	318,	0,	wdr-23	D2030.9a.1,D2030.9a.2	318
I	7601903	7602207	D2030.9b.1_WBGene00008419	60	+	7601903	7602207	255,0,0	1	304,	0,	wdr-23	D2030.9b.1,D2030.9c.1	304
I	7601903	7602208	D2030.9c.1_WBGene00008419	60	+	7601903	7602208	255,0,0	1	305,	0,	wdr-23	D2030.9b.1,D2030.9c.1	305
I	7634491	7634837	F29D11.2.1_WBGene00009254	60	-	7634491	7634837	255,0,0	1	346,	0,	capg-1	F29D11.2.1	346
I	7640347	7640424	F26A3.1.1_WBGene00009140	60	-	7640347	7640424	255,0,0	1	77,	0,		F26A3.1.1	77
I	7641884	7642474	F26A3.2a.2_WBGene00009141	60	-	7641884	7642474	255,0,0	1	590,	0,	ncbp-2	F26A3.2a.2	590
I	7643431	7643639	F26A3.8a.1_WBGene00004508	60	-	7643431	7643639	255,0,0	1	208,	0,	rrf-1	F26A3.8a.1	208
I	7650340	7650666	F26A3.3.1_WBGene00001214	60	-	7650340	7650666	255,0,0	1	326,	0,	ego-1	F26A3.3.1	326
I	7656977	7657231	F26A3.4.1_WBGene00009142	60	-	7656977	7657231	255,0,0	1	254,	0,		F26A3.4.1	254
I	7656977	7657910	single_exon_productive_isoform_194_I:7656000	60	-	7656977	7657910	255,0,0	1	933,	0,	NA	not annotated 47	933
I	7670154	7670325	F26A3.6.1_WBGene00009144	60	-	7670154	7670325	255,0,0	1	171,	0,	del-3	F26A3.6.1	171
I	7674728	7674783	F26A3.7.2_WBGene00009145	60	-	7674728	7674783	255,0,0	1	55,	0,		F26A3.7.2,F26A3.7.1	55
I	7674733	7674783	F26A3.7.1_WBGene00009145	60	-	7674733	7674783	255,0,0	1	50,	0,		F26A3.7.2,F26A3.7.1	50
I	7678793	7679046	T24B1.1.1_WBGene00011975	60	+	7678793	7679046	255,0,0	1	253,	0,		T24B1.1.1	253
I	7680722	7680833	T23G11.7a.1_WBGene00011972	60	+	7680722	7680833	255,0,0	1	111,	0,		T23G11.7a.1	111
I	7682784	7683045	T23G11.7b.1_WBGene00011972	60	+	7682784	7683045	255,0,0	1	261,	0,		T23G11.7b.1	261
I	7685065	7685326	T23G11.6a.1_WBGene00011971	60	-	7685065	7685326	255,0,0	1	261,	0,	lron-9	T23G11.6a.1,T23G11.6c.1	261
I	7685065	7685326	T23G11.6c.1_WBGene00011971	60	-	7685065	7685326	255,0,0	1	261,	0,	lron-9	T23G11.6a.1,T23G11.6c.1	261
I	7693703	7694210	T23G11.5a.1_WBGene00011970	60	+	7693703	7694210	255,0,0	1	507,	0,	rlbp-1	T23G11.5a.1	507
I	7695168	7695232	T23G11.4.1_WBGene00011969	60	+	7695168	7695232	255,0,0	1	64,	0,		T23G11.4.1	64
I	7697410	7698222	T23G11.3.1_WBGene00001595	60	+	7697410	7698222	255,0,0	1	812,	0,	gld-1	T23G11.3.1	812
I	7700874	7700958	T23G11.2.1_WBGene00001647	60	+	7700874	7700958	255,0,0	1	84,	0,	gna-2	T23G11.2.1	84
I	7701348	7701391	single_exon_productive_isoform_195_WBGene00077728	60	+	7701348	7701391	255,0,0	1	43,	0,		not annotated 48	43
I	7704454	7704580	F27D4.1.1_WBGene00009187	60	+	7704454	7704580	255,0,0	1	126,	0,		F27D4.1.1	126
I	7704510	7705211	F27D4.2b.3_WBGene00009188	60	-	7704510	7705211	255,0,0	1	701,	0,	lsy-22	F27D4.2b.3	701
I	7704529	7705211	F27D4.2a.2_WBGene00009188	60	-	7704529	7705211	255,0,0	1	682,	0,	lsy-22	F27D4.2a.4,F27D4.2a.2	682
I	7704529	7705211	F27D4.2a.4_WBGene00009188	60	-	7704529	7705211	255,0,0	1	682,	0,	lsy-22	F27D4.2a.4,F27D4.2a.2	682
I	7704563	7705211	F27D4.2a.3_WBGene00009188	60	-	7704563	7705211	255,0,0	1	648,	0,	lsy-22	F27D4.2b.1,F27D4.2a.3,F27D4.2b.2,F27D4.2b.4,F27D4.2a.1	648
I	7704563	7705211	F27D4.2b.1_WBGene00009188	60	-	7704563	7705211	255,0,0	1	648,	0,	lsy-22	F27D4.2b.1,F27D4.2a.3,F27D4.2b.2,F27D4.2b.4,F27D4.2a.1	648
I	7704563	7705211	F27D4.2b.2_WBGene00009188	60	-	7704563	7705211	255,0,0	1	648,	0,	lsy-22	F27D4.2b.1,F27D4.2a.3,F27D4.2b.2,F27D4.2b.4,F27D4.2a.1	648
I	7704563	7705211	F27D4.2b.4_WBGene00009188	60	-	7704563	7705211	255,0,0	1	648,	0,	lsy-22	F27D4.2b.1,F27D4.2a.3,F27D4.2b.2,F27D4.2b.4,F27D4.2a.1	648
I	7704565	7705211	F27D4.2a.1_WBGene00009188	60	-	7704565	7705211	255,0,0	1	646,	0,	lsy-22	F27D4.2b.1,F27D4.2a.3,F27D4.2b.2,F27D4.2b.4,F27D4.2a.1	646
I	7723755	7723993	F27D4.7.1_WBGene00009191	60	-	7723755	7723993	255,0,0	1	238,	0,		F27D4.7.1	238
I	7726876	7727112	F27D4.4a.1_WBGene00009189	60	+	7726876	7727112	255,0,0	1	236,	0,		F27D4.4a.1	236
I	7728811	7729092	F27D4.5.1_WBGene00006518	60	+	7728811	7729092	255,0,0	1	281,	0,	bckd-1B	F27D4.5.1	281
I	7728811	7729089	F27D4.5.2_WBGene00006518	60	+	7728811	7729089	255,0,0	2	31,201,	0,77,	bckd-1B	F27D4.5.2	232
I	7729803	7729878	F27D4.8.1_WBGene00077543	60	+	7729803	7729878	255,0,0	1	75,	0,		F27D4.8.1	75
I	7756094	7756578	productive_splice_isoform_124_WBGene00010291	60	+	7756094	7756578	255,0,0	1	484,	0,		not annotated 50	484
I	7756094	7756572	single_exon_productive_isoform_196_I:7755000	60	+	7756094	7756572	255,0,0	1	478,	0,	NA	not annotated 49	478
I	7766531	7766837	H15N14.2a.1_WBGene00003818	60	-	7766531	7766837	255,0,0	1	306,	0,	nsf-1	H15N14.2a.1	306
I	7777469	7777655	H15N14.1c.1_WBGene00000079	60	+	7777469	7777655	255,0,0	1	186,	0,	adr-1	H15N14.1e.1,H15N14.1c.1	186
I	7777469	7777652	H15N14.1e.1_WBGene00000079	60	+	7777469	7777652	255,0,0	1	183,	0,	adr-1	H15N14.1e.1,H15N14.1c.1	183
I	7777469	7777655	productive_splice_isoform_125_WBGene00000079	60	+	7777469	7777655	255,0,0	1	186,	0,	adr-1	H15N14.1e.1,H15N14.1c.1	186
I	7777469	7777655	productive_splice_isoform_126_WBGene00000079	60	+	7777469	7777655	255,0,0	1	186,	0,	adr-1	H15N14.1e.1,H15N14.1c.1	186
I	7777469	7777655	productive_splice_isoform_127_WBGene00000079	60	+	7777469	7777655	255,0,0	1	186,	0,	adr-1	H15N14.1e.1,H15N14.1c.1	186
I	7800454	7800763	D2005.2.1_WBGene00003746	60	-	7800454	7800763	255,0,0	1	309,	0,	nlp-8	D2005.2.1	309
I	7813761	7813830	D2005.3.1_WBGene00008398	60	-	7813761	7813830	255,0,0	1	69,	0,		D2005.3.1	69
I	7819205	7819410	D2005.4.1_WBGene00008399	60	+	7819205	7819410	255,0,0	1	205,	0,		D2005.4.2,D2005.4.1,D2005.4.3	205
I	7819205	7819409	D2005.4.2_WBGene00008399	60	+	7819205	7819409	255,0,0	1	204,	0,		D2005.4.2,D2005.4.1,D2005.4.3	204
I	7819205	7819413	D2005.4.3_WBGene00008399	60	+	7819205	7819413	255,0,0	1	208,	0,		D2005.4.2,D2005.4.1,D2005.4.3	208
I	7820237	7820478	D2005.7.1_WBGene00086551	60	+	7820237	7820478	255,0,0	1	241,	0,		D2005.7.1	241
I	7826240	7826378	D2005.5.1_WBGene00008400	60	+	7826240	7826378	255,0,0	1	138,	0,	drh-3	D2005.5.1	138
I	7826441	7826490	F30F8.2.1_WBGene00009271	60	-	7826441	7826490	255,0,0	1	49,	0,	glna-3	F30F8.2.1	49
I	7832662	7832949	F30F8.1.1_WBGene00009270	60	-	7832662	7832949	255,0,0	1	287,	0,		F30F8.1.1	287
I	7836712	7836967	F30F8.3.1_WBGene00009272	60	+	7836712	7836967	255,0,0	1	255,	0,	gras-1	F30F8.3.1	255
I	7839727	7840022	F30F8.9a.1_WBGene00009276	60	+	7839727	7840022	255,0,0	1	295,	0,		F30F8.9b.2,F30F8.9a.1,F30F8.9b.1	295
I	7839727	7840022	F30F8.9b.1_WBGene00009276	60	+	7839727	7840022	255,0,0	1	295,	0,		F30F8.9b.2,F30F8.9a.1,F30F8.9b.1	295
I	7839727	7840020	F30F8.9b.2_WBGene00009276	60	+	7839727	7840020	255,0,0	1	293,	0,		F30F8.9b.2,F30F8.9a.1,F30F8.9b.1	293
I	7846841	7847327	F30F8.10a.1_WBGene00009277	60	+	7846841	7847327	255,0,0	1	486,	0,		F30F8.10a.1,F30F8.10b.1	486
I	7846841	7847329	F30F8.10b.1_WBGene00009277	60	+	7846841	7847329	255,0,0	1	488,	0,		F30F8.10a.1,F30F8.10b.1	488
I	7847241	7847389	F30F8.5a.1_WBGene00009274	60	-	7847241	7847389	255,0,0	1	148,	0,		F30F8.5a.1	148
I	7847245	7847316	F30F8.5b.1_WBGene00009274	60	-	7847245	7847316	255,0,0	1	71,	0,		F30F8.5b.1	71
I	7853498	7853636	F30F8.8.1_WBGene00006386	60	+	7853498	7853636	255,0,0	1	138,	0,	taf-5	F30F8.8.1,F30F8.8.2	138
I	7853498	7853640	F30F8.8.2_WBGene00006386	60	+	7853498	7853640	255,0,0	1	142,	0,	taf-5	F30F8.8.1,F30F8.8.2	142
I	7857746	7857853	R11A5.1a.1_WBGene00000163	60	+	7857746	7857853	255,0,0	1	107,	0,	apb-3	R11A5.1b.1,R11A5.1a.1	107
I	7857746	7857853	R11A5.1b.1_WBGene00000163	60	+	7857746	7857853	255,0,0	1	107,	0,	apb-3	R11A5.1b.1,R11A5.1a.1	107
I	7857755	7858121	R11A5.2.1_WBGene00011230	60	-	7857755	7858121	255,0,0	1	366,	0,	nud-2	R11A5.2.1	366
I	7862782	7862912	R11A5.3.1-0_WBGene00011231	60	-	7862782	7862912	255,0,0	1	130,	0,		not annotated 51	130
I	7871883	7872100	R11A5.4a.1_WBGene00011232	60	+	7871883	7872100	255,0,0	1	217,	0,	pck-2	R11A5.4a.1	217
I	7871883	7872080	R11A5.4a.1-0_WBGene00011232	60	+	7871883	7872080	255,0,0	1	197,	0,	pck-2	R11A5.4b.1,R11A5.4a.2	197
I	7871883	7872080	R11A5.4a.2_WBGene00011232	60	+	7871883	7872080	255,0,0	1	197,	0,	pck-2	R11A5.4b.1,R11A5.4a.2	197
I	7871883	7872077	R11A5.4b.1_WBGene00011232	60	+	7871883	7872077	255,0,0	1	194,	0,	pck-2	R11A5.4b.1,R11A5.4a.2	194
I	7885575	7885765	F55D12.1.1_WBGene00010110	60	+	7885575	7885765	255,0,0	1	190,	0,		F55D12.1.1,F55D12.1.2	190
I	7894716	7894864	F55D12.2a.1_WBGene00010111	60	+	7894716	7894864	255,0,0	1	148,	0,		F55D12.2b.1,F55D12.2a.1	148
I	7906825	7907162	F55D12.5a.1_WBGene00010113	60	-	7906825	7907162	255,0,0	1	337,	0,		F55D12.5a.1	337
I	7918437	7918646	F20G4.1.2_WBGene00008990	60	-	7918437	7918646	255,0,0	1	209,	0,	smgl-1	F20G4.1.2,F20G4.1.1	209
I	7918446	7918646	F20G4.1.1_WBGene00008990	60	-	7918446	7918646	255,0,0	1	200,	0,	smgl-1	F20G4.1.2,F20G4.1.1	200
I	7926622	7927070	F20G4.3.1_WBGene00003777	60	-	7926622	7927070	255,0,0	1	448,	0,	nmy-2	F20G4.3.1	448
I	7926890	7927070	F20G4.3.1-1_WBGene00003777	60	-	7926890	7927070	255,0,0	1	180,	0,	nmy-2	not annotated 52	180
I	7937437	7937671	T22C1.2.1_WBGene00011913	60	-	7937437	7937671	255,0,0	1	234,	0,	glb-26	T22C1.2.1	234
I	7937651	7938328	T22C1.1.1_WBGene00011912	60	+	7937651	7938328	255,0,0	1	677,	0,		T22C1.1.1	677
I	7940072	7940144	T22C1.3.1_WBGene00011914	60	+	7940072	7940144	255,0,0	1	72,	0,	pigu-1	T22C1.3.1	72
I	7940133	7940191	T22C1.4.1_WBGene00011915	60	-	7940133	7940191	255,0,0	1	58,	0,	ctf-8	T22C1.4.1	58
I	7941697	7941994	T22C1.5.1_WBGene00011916	60	+	7941697	7941994	255,0,0	1	297,	0,		T22C1.5.1	297
I	7945299	7945551	T22C1.6.1_WBGene00011917	60	+	7945299	7945551	255,0,0	1	252,	0,		T22C1.6.1	252
I	7959906	7960158	T22C1.9.1_WBGene00011919	60	+	7959906	7960158	255,0,0	1	252,	0,		T22C1.9.1	252
I	7966913	7967035	T22C1.11.1_WBGene00011920	60	-	7966913	7967035	255,0,0	1	122,	0,		T22C1.11.1	122
I	7972291	7972443	T22C1.10a.1_WBGene00004318	60	+	7972291	7972443	255,0,0	1	152,	0,	rbg-2	T22C1.10a.1	152
I	7996584	7996735	C54G4.5.1_WBGene00008315	60	+	7996584	7996735	255,0,0	1	151,	0,		C54G4.5.1	151
I	8019071	8019577	C54G4.1a.1_WBGene00008311	60	+	8019071	8019577	255,0,0	1	506,	0,	rskn-2	C54G4.1a.1,C54G4.1c.1,C54G4.1d.1	506
I	8019071	8019581	C54G4.1d.1_WBGene00008311	60	+	8019071	8019581	255,0,0	1	510,	0,	rskn-2	C54G4.1a.1,C54G4.1c.1,C54G4.1d.1	510
I	8019577	8019694	C54G4.6.1_WBGene00008316	60	-	8019577	8019694	255,0,0	1	117,	0,	dod-18	C54G4.6.1	117
I	8022477	8022646	C54G4.7.1_WBGene00008317	60	+	8022477	8022646	255,0,0	1	169,	0,		C54G4.7.2,C54G4.7.1	169
I	8022477	8022645	C54G4.7.2_WBGene00008317	60	+	8022477	8022645	255,0,0	1	168,	0,		C54G4.7.2,C54G4.7.1	168
I	8022477	8022734	C54G4.7.3_WBGene00008317	60	+	8022477	8022734	255,0,0	1	257,	0,		C54G4.7.3	257
I	8022673	8023251	C54G4.8.1_WBGene00000869	60	-	8022673	8023251	255,0,0	1	578,	0,	cyc-1	C54G4.8.1	578
I	8024879	8024978	C54G4.9.1_WBGene00008318	60	-	8024879	8024978	255,0,0	1	99,	0,		C54G4.9.1	99
I	8026600	8026789	K04G2.1.2_WBGene00010560	60	-	8026600	8026789	255,0,0	1	189,	0,	eif-2beta	K04G2.1.2	189
I	8026614	8026789	K04G2.1.1_WBGene00010560	60	-	8026614	8026789	255,0,0	1	175,	0,	eif-2beta	K04G2.1.1	175
I	8032152	8032880	K04G2.2.1_WBGene00045192	60	+	8032152	8032880	255,0,0	1	728,	0,	aho-3	K04G2.2.1	728
I	8032862	8032957	K04G2.3.1_WBGene00010562	60	-	8032862	8032957	255,0,0	1	95,	0,	cdc-48.3	K04G2.3.1	95
I	8036940	8037183	K04G2.5a.1_WBGene00010564	60	-	8036940	8037183	255,0,0	1	243,	0,	ath-1	K04G2.5a.3,K04G2.5a.1,K04G2.5a.4,K04G2.5a.2	243
I	8036940	8037183	K04G2.5a.3_WBGene00010564	60	-	8036940	8037183	255,0,0	1	243,	0,	ath-1	K04G2.5a.3,K04G2.5a.1,K04G2.5a.4,K04G2.5a.2	243
I	8036940	8037183	K04G2.5a.4_WBGene00010564	60	-	8036940	8037183	255,0,0	1	243,	0,	ath-1	K04G2.5a.3,K04G2.5a.1,K04G2.5a.4,K04G2.5a.2	243
I	8036944	8037183	K04G2.5a.2_WBGene00010564	60	-	8036944	8037183	255,0,0	1	239,	0,	ath-1	K04G2.5a.3,K04G2.5a.1,K04G2.5a.4,K04G2.5a.2	239
I	8043120	8043278	K04G2.6.1_WBGene00010565	60	+	8043120	8043278	255,0,0	1	158,	0,	vacl-14	K04G2.6.1	158
I	8055141	8055475	K04G2.8a.1_WBGene00000156	60	+	8055141	8055475	255,0,0	1	334,	0,	2024-04-01	K04G2.8b.1,K04G2.8a.1	334
I	8055141	8055468	K04G2.8b.1_WBGene00000156	60	+	8055141	8055468	255,0,0	1	327,	0,	2024-04-01	K04G2.8b.1,K04G2.8a.1	327
I	8055458	8055581	K04G2.9.1_WBGene00010567	60	-	8055458	8055581	255,0,0	1	123,	0,		K04G2.9.1	123
I	8095117	8095610	F18C12.2b.1_WBGene00004378	60	+	8095117	8095610	255,0,0	1	493,	0,	rme-8	F18C12.2a.1,F18C12.2b.1	493
I	8098366	8098444	F18C12.3.1_WBGene00008934	60	+	8098366	8098444	255,0,0	1	78,	0,		F18C12.3.1	78
I	8108942	8109227	C09H6.1a.1_WBGene00005009	60	+	8108942	8109227	255,0,0	1	285,	0,	spr-4	C09H6.1a.1,C09H6.1b.1	285
I	8108942	8109228	C09H6.1b.1_WBGene00005009	60	+	8108942	8109228	255,0,0	1	286,	0,	spr-4	C09H6.1a.1,C09H6.1b.1	286
I	8109745	8110134	C09H6.2a.1_WBGene00002999	60	-	8109745	8110134	255,0,0	1	389,	0,	lin-10	C09H6.2a.1,C09H6.2b.1	389
I	8129857	8130039	C09H6.3.1_WBGene00003136	60	+	8129857	8130039	255,0,0	1	182,	0,	mau-2	C09H6.3.1	182
I	8134479	8135051	single_exon_productive_isoform_197_I:8134000	60	+	8134479	8135051	255,0,0	1	572,	0,	NA	not annotated 53	572
I	8134735	8135051	T28B8.1.1_WBGene00012113	60	+	8134735	8135051	255,0,0	1	316,	0,		T28B8.1.1	316
I	8149585	8149651	T28B8.2.1_WBGene00002101	60	+	8149585	8149651	255,0,0	1	66,	0,	ins-18	T28B8.2.1	66
I	8212361	8212425	T02E1.5a.1_WBGene00000967	60	-	8212361	8212425	255,0,0	1	64,	0,	dhs-3	T02E1.5a.1,T02E1.5b.1	64
I	8212361	8212425	T02E1.5b.1_WBGene00000967	60	-	8212361	8212425	255,0,0	1	64,	0,	dhs-3	T02E1.5a.1,T02E1.5b.1	64
I	8217573	8217996	T02E1.3a.1_WBGene00011376	60	+	8217573	8217996	255,0,0	1	423,	0,	gla-3	T02E1.3c.1,T02E1.3a.1	423
I	8217573	8217995	T02E1.3c.1_WBGene00011376	60	+	8217573	8217995	255,0,0	1	422,	0,	gla-3	T02E1.3c.1,T02E1.3a.1	422
I	8219997	8220313	T02E1.2.1_WBGene00011375	60	-	8219997	8220313	255,0,0	1	316,	0,		T02E1.2.1,T02E1.2.2	316
I	8219997	8220313	T02E1.2.2_WBGene00011375	60	-	8219997	8220313	255,0,0	1	316,	0,		T02E1.2.1,T02E1.2.2	316
I	8237304	8237502	T02E1.8a.1_WBGene00011380	60	+	8237304	8237502	255,0,0	1	198,	0,		T02E1.8a.1	198
I	8243506	8243572	ZK265.3.1_WBGene00013956	60	+	8243506	8243572	255,0,0	1	66,	0,		ZK265.3.1	66
I	8253455	8253637	ZK265.9.1_WBGene00044094	60	-	8253455	8253637	255,0,0	1	182,	0,	fitm-2	ZK265.9.1	182
I	8256206	8256312	ZK265.6.1_WBGene00013958	60	+	8256206	8256312	255,0,0	1	106,	0,	nol-16	ZK265.6.1	106
I	8275664	8275882	T01G9.2a.1_WBGene00011344	60	-	8275664	8275882	255,0,0	1	218,	0,		T01G9.2b.1,T01G9.2a.1	218
I	8275664	8275882	T01G9.2b.1_WBGene00011344	60	-	8275664	8275882	255,0,0	1	218,	0,		T01G9.2b.1,T01G9.2a.1	218
I	8284298	8284477	T01G9.3.1_WBGene00011345	60	+	8284298	8284477	255,0,0	1	179,	0,	dma-1	T01G9.3.1	179
I	8288948	8289200	T01G9.6a.2_WBGene00002196	60	-	8288948	8289200	255,0,0	1	252,	0,	kin-10	T01G9.6a.2,T01G9.6b.1,T01G9.6b.2	252
I	8288958	8289200	T01G9.6b.1_WBGene00002196	60	-	8288958	8289200	255,0,0	1	242,	0,	kin-10	T01G9.6a.2,T01G9.6b.1,T01G9.6b.2,T01G9.6a.1	242
I	8288958	8289200	T01G9.6b.2_WBGene00002196	60	-	8288958	8289200	255,0,0	1	242,	0,	kin-10	T01G9.6a.2,T01G9.6b.1,T01G9.6b.2,T01G9.6a.1	242
I	8288959	8289200	T01G9.6a.1_WBGene00002196	60	-	8288959	8289200	255,0,0	1	241,	0,	kin-10	T01G9.6b.1,T01G9.6b.2,T01G9.6a.1	241
I	8291298	8291405	T01G9.4.1_WBGene00003788	60	-	8291298	8291405	255,0,0	1	107,	0,	npp-2	T01G9.4.1	107
I	8296724	8296913	T01G9.5a.1_WBGene00003183	60	+	8296724	8296913	255,0,0	1	189,	0,	mei-1	T01G9.5a.1	189
I	8296724	8296940	T01G9.5b.1_WBGene00003183	60	+	8296724	8296940	255,0,0	1	216,	0,	mei-1	T01G9.5b.1	216
I	8296923	8297293	F52B5.1a.1_WBGene00009920	60	-	8296923	8297293	255,0,0	1	370,	0,	abts-1	F52B5.1b.1,F52B5.1a.1	370
I	8313120	8313320	F52B5.7.1_WBGene00009923	60	-	8313120	8313320	255,0,0	1	200,	0,		F52B5.7.1	200
I	8315902	8316249	F52B5.2.1_WBGene00009921	60	-	8315902	8316249	255,0,0	1	347,	0,		F52B5.2.1	347
I	8318346	8318573	F52B5.3.1_WBGene00009922	60	-	8318346	8318573	255,0,0	1	227,	0,		F52B5.3.1	227
I	8328707	8328859	F52B5.5a.1_WBGene00000467	60	+	8328707	8328859	255,0,0	1	152,	0,	cep-1	F52B5.5b.3,F52B5.5b.4,F52B5.5b.1,F52B5.5b.2,F52B5.5a.1	152
I	8328707	8328854	F52B5.5b.2_WBGene00000467	60	+	8328707	8328854	255,0,0	1	147,	0,	cep-1	F52B5.5b.3,F52B5.5b.4,F52B5.5b.1,F52B5.5b.2,F52B5.5a.1	147
I	8329061	8329113	F52B5.6.1_WBGene00004439	60	-	8329061	8329113	255,0,0	1	52,	0,	rpl-25.2	F52B5.6.1,F52B5.6.2,F52B5.6.3,F52B5.6.4	52
I	8329064	8329113	F52B5.6.2_WBGene00004439	60	-	8329064	8329113	255,0,0	1	49,	0,	rpl-25.2	F52B5.6.1,F52B5.6.2,F52B5.6.3,F52B5.6.4	49
I	8329066	8329113	F52B5.6.4_WBGene00004439	60	-	8329066	8329113	255,0,0	1	47,	0,	rpl-25.2	F52B5.6.1,F52B5.6.2,F52B5.6.3,F52B5.6.4	47
I	8336021	8336727	C34B7.4.1_WBGene00007914	60	+	8336021	8336727	255,0,0	1	706,	0,	mys-4	C34B7.4.1	706
I	8341681	8341828	C34B7.2.1_WBGene00007912	60	+	8341681	8341828	255,0,0	1	147,	0,	figo-1	C34B7.2.1	147
I	8341681	8341948	C34B7.3.1_WBGene00007913	60	-	8341681	8341948	255,0,0	1	267,	0,	cyp-36A1	C34B7.3.1	267
I	8358247	8358723	F16D3.2.2_WBGene00004684	60	-	8358247	8358723	255,0,0	1	476,	0,	rsd-6	F16D3.2.2,F16D3.2.1	476
I	8358253	8358723	F16D3.2.1_WBGene00004684	60	-	8358253	8358723	255,0,0	1	470,	0,	rsd-6	F16D3.2.2,F16D3.2.1	470
I	8363953	8364223	F16D3.4.1_WBGene00008887	60	-	8363953	8364223	255,0,0	1	270,	0,	tbcd-1	F16D3.4.1	270
I	8377598	8378304	T19A6.1b.1_WBGene00011827	60	-	8377598	8378304	255,0,0	1	706,	0,		T19A6.1b.1,T19A6.1c.1	706
I	8377600	8378304	T19A6.1c.1_WBGene00011827	60	-	8377600	8378304	255,0,0	1	704,	0,		T19A6.1b.1,T19A6.1c.1	704
I	8398451	8398626	T19A6.2a.1_WBGene00003596	60	+	8398451	8398626	255,0,0	1	175,	0,	ngp-1	T19A6.2b.1,T19A6.2a.1	175
I	8400169	8400504	T19A6.3a.1_WBGene00011828	60	+	8400169	8400504	255,0,0	1	335,	0,	nepr-1	T19A6.3a.1,T19A6.3b.1	335
I	8400169	8400504	T19A6.3b.1_WBGene00011828	60	+	8400169	8400504	255,0,0	1	335,	0,	nepr-1	T19A6.3a.1,T19A6.3b.1	335
I	8403829	8403939	T19A6.4.1_WBGene00011829	60	+	8403829	8403939	255,0,0	1	110,	0,		T19A6.4.1	110
I	8407589	8407645	F02E9.1.1_WBGene00008528	60	+	8407589	8407645	255,0,0	1	56,	0,		F02E9.1.1	56
I	8407629	8408160	F02E9.2b.1_WBGene00003014	60	-	8407629	8408160	255,0,0	1	531,	0,	lin-28	F02E9.2b.1,F02E9.2a.1	531
I	8407631	8408160	F02E9.2a.1_WBGene00003014	60	-	8407631	8408160	255,0,0	1	529,	0,	lin-28	F02E9.2b.1,F02E9.2a.1	529
I	8416086	8416197	F02E9.7.2_WBGene00008531	60	+	8416086	8416197	255,0,0	1	111,	0,		F02E9.7.2,F02E9.7.1	111
I	8424865	8425039	F02E9.4b.1_WBGene00004117	60	+	8424865	8425039	255,0,0	1	174,	0,	sin-3	F02E9.4b.1	174
I	8424992	8425165	F02E9.5a.1_WBGene00008530	60	-	8424992	8425165	255,0,0	1	173,	0,		F02E9.5b.1,F02E9.5a.1	173
I	8424992	8425165	F02E9.5b.1_WBGene00008530	60	-	8424992	8425165	255,0,0	1	173,	0,		F02E9.5b.1,F02E9.5a.1	173
I	8427086	8427204	F02E9.10a.1_WBGene00008533	60	-	8427086	8427204	255,0,0	1	118,	0,		F02E9.10a.2,F02E9.10a.1,F02E9.10c.1	118
I	8427089	8427204	F02E9.10c.1_WBGene00008533	60	-	8427089	8427204	255,0,0	1	115,	0,		F02E9.10a.2,F02E9.10a.1,F02E9.10c.1	115
I	8429925	8430097	F02E9.9a.2_WBGene00008532	60	-	8429925	8430097	255,0,0	1	172,	0,	dpt-1	F02E9.9a.2,F02E9.9a.1	172
I	8429933	8430097	F02E9.9a.1_WBGene00008532	60	-	8429933	8430097	255,0,0	1	164,	0,	dpt-1	F02E9.9a.2,F02E9.9a.1	164
I	8435677	8435807	F10D11.1.1_WBGene00004931	60	+	8435677	8435807	255,0,0	1	130,	0,	sod-2	F10D11.1.1	130
I	8435957	8436069	F10D11.2.1_WBGene00008648	60	-	8435957	8436069	255,0,0	1	112,	0,		F10D11.2.1	112
I	8439970	8440027	F10D11.3.1_WBGene00008649	60	-	8439970	8440027	255,0,0	1	57,	0,		F10D11.3.1	57
I	8462795	8463015	D1081.2.1_WBGene00006844	60	+	8462795	8463015	255,0,0	1	220,	0,	unc-120	D1081.2.1	220
I	8484595	8484718	D1081.6.1_WBGene00008384	60	-	8484595	8484718	255,0,0	1	123,	0,		D1081.6.2,D1081.6.1	123
I	8484595	8484718	D1081.6.2_WBGene00008384	60	-	8484595	8484718	255,0,0	1	123,	0,		D1081.6.2,D1081.6.1	123
I	8485809	8486000	D1081.9.1_WBGene00008387	60	-	8485809	8486000	255,0,0	1	191,	0,	zhp-2	D1081.9.1	191
I	8490648	8490938	D1081.7.1_WBGene00008385	60	+	8490648	8490938	255,0,0	1	290,	0,		D1081.7.1	290
I	8495624	8495833	D1081.8.1_WBGene00008386	60	+	8495624	8495833	255,0,0	1	209,	0,	cdc-5L	D1081.8.1	209
I	8509040	8509262	K02B12.3.1_WBGene00010496	60	-	8509040	8509262	255,0,0	1	222,	0,	sec-12	K02B12.3.1	222
I	8511592	8511707	K02B12.2.1_WBGene00010495	60	-	8511592	8511707	255,0,0	1	115,	0,		K02B12.2.1	115
I	8517452	8517533	K02B12.5.1_WBGene00010498	60	-	8517452	8517533	255,0,0	1	81,	0,	tnsl-1	K02B12.5.1	81
I	8526757	8527001	K02B12.7.1_WBGene00010500	60	-	8526757	8527001	255,0,0	1	244,	0,		K02B12.7.1	244
I	8529375	8529476	K02B12.8b.1_WBGene00006976	60	-	8529375	8529476	255,0,0	1	101,	0,	zhp-3	K02B12.8b.1,K02B12.8a.1	101
I	8529376	8529476	K02B12.8a.1_WBGene00006976	60	-	8529376	8529476	255,0,0	1	100,	0,	zhp-3	K02B12.8b.1,K02B12.8a.1	100
I	8531683	8531820	M04C7.1.1_WBGene00001677	60	-	8531683	8531820	255,0,0	1	137,	0,	gpa-15	M04C7.1.1	137
I	8571555	8571623	T01H8.2.1_WBGene00011353	60	-	8571555	8571623	255,0,0	1	68,	0,	serr-1	T01H8.2.1	68
I	8573851	8574338	T01H8.1a.1_WBGene00011352	60	-	8573851	8574338	255,0,0	1	487,	0,	rskn-1	T01H8.1a.1,T01H8.1c.1,T01H8.1b.1	487
I	8573853	8574338	productive_splice_isoform_128_WBGene00011352	60	-	8573853	8574338	255,0,0	1	485,	0,	rskn-1	T01H8.1a.1,T01H8.1c.1,T01H8.1b.1	485
I	8573853	8574272	productive_splice_isoform_129_WBGene00011352	60	-	8573853	8574272	255,0,0	1	419,	0,	rskn-1	T01H8.1e.1	419
I	8573858	8574272	T01H8.1e.1_WBGene00011352	60	-	8573858	8574272	255,0,0	1	414,	0,	rskn-1	T01H8.1e.1	414
I	8591747	8591978	R05D11.3.1_WBGene00004305	60	+	8591747	8591978	255,0,0	1	231,	0,	ran-4	R05D11.3.1	231
I	8592801	8592928	R05D11.5.1_WBGene00011033	60	+	8592801	8592928	255,0,0	1	127,	0,	tmem-208	R05D11.5.1	127
I	8596070	8596225	R05D11.9.1_WBGene00011037	60	+	8596070	8596225	255,0,0	1	155,	0,		R05D11.9.1	155
I	8598425	8598551	R05D11.6.1_WBGene00011034	60	+	8598425	8598551	255,0,0	1	126,	0,	paxt-1	R05D11.6.1	126
I	8600733	8600875	R05D11.4.1_WBGene00011032	60	+	8600733	8600875	255,0,0	1	142,	0,	ddx-52	R05D11.4.1	142
I	8601905	8602035	R05D11.7.1_WBGene00011035	60	+	8601905	8602035	255,0,0	1	130,	0,	snrp-27	R05D11.7.1	130
I	8604704	8605162	R05D11.8.1_WBGene00011036	60	+	8604704	8605162	255,0,0	1	458,	0,	edc-3	R05D11.8.1	458
I	8606532	8606574	F43G9.13.1_WBGene00009673	60	+	8606532	8606574	255,0,0	1	42,	0,		F43G9.13.1	42
I	8606548	8606929	F43G9.1.1_WBGene00009664	60	-	8606548	8606929	255,0,0	1	381,	0,	idha-1	F43G9.1.1	381
I	8610776	8611066	F43G9.2a.1_WBGene00009665	60	+	8610776	8611066	255,0,0	1	290,	0,	lmd-1	F43G9.2a.1	290
I	8612724	8613086	F43G9.3.1_WBGene00009666	60	-	8612724	8613086	255,0,0	1	362,	0,	slc-25A42	F43G9.3.2,F43G9.3.1	362
I	8612724	8613086	F43G9.3.2_WBGene00009666	60	-	8612724	8613086	255,0,0	1	362,	0,	slc-25A42	F43G9.3.2,F43G9.3.1	362
I	8616269	8616420	F43G9.5.1_WBGene00009668	60	+	8616269	8616420	255,0,0	1	151,	0,	cfim-1	F43G9.5.1	151
I	8636118	8636991	single_exon_productive_isoform_198_I:8636000	60	-	8636118	8636991	255,0,0	1	873,	0,	NA	not annotated 54	873
I	8636122	8636372	F43G9.9.1_WBGene00000777	60	-	8636122	8636372	255,0,0	1	250,	0,	cpn-1	F43G9.9.2,F43G9.9.1	250
I	8636122	8636372	F43G9.9.2_WBGene00000777	60	-	8636122	8636372	255,0,0	1	250,	0,	cpn-1	F43G9.9.2,F43G9.9.1	250
I	8638513	8638597	F43G9.10.1_WBGene00009671	60	-	8638513	8638597	255,0,0	1	84,	0,	mfap-1	F43G9.10.1	84
I	8644222	8644399	F43G9.12a.1_WBGene00009672	60	+	8644222	8644399	255,0,0	1	177,	0,		F43G9.12a.1	177
I	8646118	8646304	VF39H2L.1.1_WBGene00012150	60	+	8646118	8646304	255,0,0	1	186,	0,	syx-17	VF39H2L.1.1	186
I	8651589	8651667	F39H2.2a.1_WBGene00000890	60	+	8651589	8651667	255,0,0	1	78,	0,	sig-7	F39H2.2a.1,F39H2.2b.1	78
I	8651589	8651671	F39H2.2b.1_WBGene00000890	60	+	8651589	8651671	255,0,0	1	82,	0,	sig-7	F39H2.2a.1,F39H2.2b.1	82
I	8659768	8659967	F39H2.1.1_WBGene00009562	60	+	8659768	8659967	255,0,0	1	199,	0,	flp-22	F39H2.1.1	199
I	8663044	8663233	F39H2.4.2_WBGene00006377	60	-	8663044	8663233	255,0,0	1	189,	0,	syp-3	F39H2.4.2,F39H2.4.1	189
I	8663047	8663233	F39H2.4.1_WBGene00006377	60	-	8663047	8663233	255,0,0	1	186,	0,	syp-3	F39H2.4.2,F39H2.4.1	186
I	8663059	8663105	F39H2.5.1_WBGene00045237	60	+	8663059	8663105	255,0,0	1	46,	0,	mrt-1	F39H2.5.1	46
I	8666234	8666497	F39H2.3.1_WBGene00009563	60	+	8666234	8666497	255,0,0	1	263,	0,		F39H2.3.1	263
I	8669694	8669797	K07A12.1.1_WBGene00010620	60	+	8669694	8669797	255,0,0	1	103,	0,		K07A12.1.1	103
I	8669802	8669977	K07A12.8b.1_WBGene00086557	60	-	8669802	8669977	255,0,0	1	175,	0,		K07A12.8b.1,K07A12.8c.1	175
I	8669803	8669977	K07A12.8c.1_WBGene00086557	60	-	8669803	8669977	255,0,0	1	174,	0,		K07A12.8b.1,K07A12.8c.1	174
I	8676665	8677074	K07A12.2.1_WBGene00010621	60	-	8676665	8677074	255,0,0	1	409,	0,	egg-6	K07A12.2.1	409
I	8687633	8687804	K07A12.4a.1_WBGene00010622	60	-	8687633	8687804	255,0,0	1	171,	0,		K07A12.4b.1,K07A12.4a.1,K07A12.4a.2	171
I	8687635	8687804	K07A12.4a.2_WBGene00010622	60	-	8687635	8687804	255,0,0	1	169,	0,		K07A12.4b.1,K07A12.4a.1,K07A12.4a.2	169
I	8691038	8691129	K07A12.7.1_WBGene00010624	60	-	8691038	8691129	255,0,0	1	91,	0,	mrps-15	K07A12.7.1	91
I	8691038	8691129	K07A12.7.2-0_WBGene00010624	60	-	8691038	8691129	255,0,0	1	91,	0,	mrps-15	K07A12.7.1	91
I	8693256	8693468	single_exon_productive_isoform_199_I:8692000	60	+	8693256	8693468	255,0,0	1	212,	0,	NA	not annotated 55	212
I	8693390	8693468	K07A12.3.1_WBGene00000209	60	+	8693390	8693468	255,0,0	1	78,	0,	asg-1	K07A12.3.1	78
I	8693455	8693492	K07A12.5c.1-0_WBGene00010623	60	-	8693455	8693492	255,0,0	1	37,	0,		K07A12.5b.1,K07A12.5a.1	37
I	8695204	8695362	F39H11.5.1_WBGene00003953	60	-	8695204	8695362	255,0,0	1	158,	0,	pbs-7	F39H11.5.1	158
I	8697500	8697596	F39H11.1.1_WBGene00009565	60	+	8697500	8697596	255,0,0	1	96,	0,		F39H11.1.1	96
I	8697503	8698315	F39H11.2a.1_WBGene00006577	60	-	8697503	8698315	255,0,0	1	812,	0,	tlf-1	F39H11.2a.1	812
I	8697661	8698315	F39H11.2b.1_WBGene00006577	60	-	8697661	8698315	255,0,0	1	654,	0,	tlf-1	F39H11.2b.1	654
I	8705667	8705985	C36B1.1c.1_WBGene00000527	60	-	8705667	8705985	255,0,0	1	318,	0,	cle-1	C36B1.1c.1,C36B1.1a.1,C36B1.1b.1	318
I	8705678	8705825	F39H11.3.1_WBGene00000409	60	+	8705678	8705825	255,0,0	1	147,	0,	cdk-8	F39H11.3.1	147
I	8727217	8727338	C36B1.4.1_WBGene00003925	60	-	8727217	8727338	255,0,0	1	121,	0,	pas-4	C36B1.4.1	121
I	8729964	8730054	C36B1.3.1_WBGene00007971	60	+	8729964	8730054	255,0,0	1	90,	0,	rpb-3	C36B1.3.1	90
I	8730763	8730921	C36B1.14.1_WBGene00044614	60	+	8730763	8730921	255,0,0	1	158,	0,		C36B1.14.1	158
I	8733383	8733434	C36B1.6a.1_WBGene00007973	60	+	8733383	8733434	255,0,0	1	51,	0,		C36B1.6a.1	51
I	8733412	8733527	C36B1.5.1_WBGene00007972	60	-	8733412	8733527	255,0,0	1	115,	0,	prp-4	C36B1.5.1	115
I	8736923	8737038	C36B1.7.1_WBGene00007974	60	+	8736923	8737038	255,0,0	1	115,	0,	dhfr-1	C36B1.7.1	115
I	8741947	8742545	C36B1.8a.1_WBGene00007975	60	+	8741947	8742545	255,0,0	1	598,	0,	gls-1	C36B1.8a.1,C36B1.8b.1	598
I	8741947	8742548	C36B1.8b.1_WBGene00007975	60	+	8741947	8742548	255,0,0	1	601,	0,	gls-1	C36B1.8a.1,C36B1.8b.1	601
I	8755361	8755678	C36B1.12a.1_WBGene00007979	60	+	8755361	8755678	255,0,0	1	317,	0,	imp-1	C36B1.12a.1,C36B1.12b.1,C36B1.12c.1	317
I	8755361	8755678	C36B1.12b.1_WBGene00007979	60	+	8755361	8755678	255,0,0	1	317,	0,	imp-1	C36B1.12a.1,C36B1.12b.1,C36B1.12c.1	317
I	8755845	8756021	C36B1.11.1_WBGene00007978	60	-	8755845	8756021	255,0,0	1	176,	0,		C36B1.11.1	176
I	8758155	8758317	DY3.8.1_WBGene00008440	60	-	8758155	8758317	255,0,0	1	162,	0,		DY3.8.1	162
I	8759205	8759296	DY3.1.1_WBGene00006574	60	-	8759205	8759296	255,0,0	1	91,	0,	tin-13	DY3.1.1	91
I	8765184	8765631	DY3.2.1_WBGene00003052	60	+	8765184	8765631	255,0,0	1	447,	0,	lmn-1	DY3.2.1	447
I	8766839	8767026	DY3.3.1_WBGene00001960	60	-	8766839	8767026	255,0,0	1	187,	0,	hlh-16	DY3.3.1	187
I	8771181	8771248	DY3.4a.1_WBGene00006618	60	+	8771181	8771248	255,0,0	1	67,	0,	trt-1	DY3.4b.1,DY3.4a.1,DY3.4a.2,DY3.4a.3	67
I	8771181	8771251	DY3.4a.2_WBGene00006618	60	+	8771181	8771251	255,0,0	1	70,	0,	trt-1	DY3.4b.1,DY3.4a.1,DY3.4a.2,DY3.4a.3	70
I	8771181	8771244	DY3.4b.1_WBGene00006618	60	+	8771181	8771244	255,0,0	1	63,	0,	trt-1	DY3.4b.1,DY3.4a.1,DY3.4a.2,DY3.4a.3	63
I	8779730	8780264	DY3.6.1_WBGene00008439	60	-	8779730	8780264	255,0,0	1	534,	0,	mfb-1	DY3.6.1	534
I	8796810	8797288	DY3.7.1_WBGene00006324	60	+	8796810	8797288	255,0,0	1	478,	0,	sup-17	DY3.7.1,DY3.7.2	478
I	8796810	8797295	DY3.7.2_WBGene00006324	60	+	8796810	8797295	255,0,0	1	485,	0,	sup-17	DY3.7.1,DY3.7.2	485
I	8801586	8801648	F36A2.3.1_WBGene00009453	60	+	8801586	8801648	255,0,0	1	62,	0,		F36A2.3.1	62
I	8801586	8801704	F36A2.3.2_WBGene00009453	60	+	8801586	8801704	255,0,0	1	118,	0,		F36A2.3.2	118
I	8801611	8801747	F36A2.2.1_WBGene00009452	60	-	8801611	8801747	255,0,0	1	136,	0,		F36A2.2.1	136
I	8804798	8805131	F36A2.1a.1_WBGene00009451	60	-	8804798	8805131	255,0,0	1	333,	0,	cids-2	F36A2.1a.1,F36A2.1c.1,F36A2.1d.1	333
I	8804799	8805131	F36A2.1c.1_WBGene00009451	60	-	8804799	8805131	255,0,0	1	332,	0,	cids-2	F36A2.1a.1,F36A2.1c.1,F36A2.1d.1	332
I	8804802	8805131	F36A2.1d.1_WBGene00009451	60	-	8804802	8805131	255,0,0	1	329,	0,	cids-2	F36A2.1a.1,F36A2.1c.1,F36A2.1d.1	329
I	8813227	8813298	F36A2.8.1_WBGene00009455	60	+	8813227	8813298	255,0,0	1	71,	0,	phip-1	F36A2.8.1,F36A2.8.2	71
I	8813227	8813300	F36A2.8.2_WBGene00009455	60	+	8813227	8813300	255,0,0	1	73,	0,	phip-1	F36A2.8.1,F36A2.8.2	73
I	8814884	8814979	F36A2.7.1_WBGene00009454	60	+	8814884	8814979	255,0,0	1	95,	0,		F36A2.7.1	95
I	8815571	8815599	F36A2.6.1_WBGene00004484	60	-	8815571	8815599	255,0,0	1	28,	0,	rps-15	F36A2.6.1	28
I	8819498	8819576	F36A2.10.1_WBGene00009457	60	-	8819498	8819576	255,0,0	1	78,	0,		F36A2.10.1	78
I	8820979	8821359	F36A2.9b.1_WBGene00009456	60	+	8820979	8821359	255,0,0	1	380,	0,		F36A2.9b.1,F36A2.9a.1	380
I	8826166	8826206	F36A2.12.1_WBGene00009459	60	-	8826166	8826206	255,0,0	1	40,	0,		F36A2.12.1	40
I	8845808	8846021	F29D10.4.1_WBGene00002035	60	-	8845808	8846021	255,0,0	1	213,	0,	hum-1	F29D10.4.1	213
I	8853588	8853832	F55H12.6a.1_WBGene00010137	60	-	8853588	8853832	255,0,0	1	244,	0,	ztf-26	F55H12.6a.1	244
I	8853685	8853832	F55H12.6b.1_WBGene00010137	60	-	8853685	8853832	255,0,0	1	147,	0,	ztf-26	F55H12.6c.2,F55H12.6c.1,F55H12.6b.1,F55H12.6c.3	147
I	8864019	8864107	F55H12.7a.1_WBGene00219283	60	-	8864019	8864107	255,0,0	1	88,	0,		F55H12.7a.1	88
I	8868150	8868296	single_exon_productive_isoform_200_I:8867000	60	+	8868150	8868296	255,0,0	1	146,	0,	NA	not annotated 56	146
I	8893310	8893412	F55H12.4.1_WBGene00010135	60	-	8893310	8893412	255,0,0	1	102,	0,		F55H12.4.1	102
I	8902740	8902847	T08G11.4a.1_WBGene00011631	60	-	8902740	8902847	255,0,0	1	107,	0,		T08G11.4a.1	107
I	8930747	8931089	F53B6.1.1_WBGene00006641	60	+	8930747	8931089	255,0,0	1	342,	0,	tsp-15	F53B6.1.1	342
I	8945532	8945664	F53B6.9.1_WBGene00009964	60	-	8945532	8945664	255,0,0	1	132,	0,	fip-6	F53B6.9.1	132
I	8947303	8947408	F53B6.4a.1_WBGene00009959	60	-	8947303	8947408	255,0,0	1	105,	0,		F53B6.4a.1	105
I	8949447	8949566	F53B6.13.1_WBGene00219450	60	-	8949447	8949566	255,0,0	1	119,	0,		F53B6.13.1	119
I	8965923	8966129	F32H2.1b.1_WBGene00001568	60	+	8965923	8966129	255,0,0	1	206,	0,	snpc-4	F32H2.1b.1	206
I	8966962	8967004	F32H2.2a.1_WBGene00007026	60	+	8966962	8967004	255,0,0	1	42,	0,	mdt-31	F32H2.2b.1,F32H2.2a.1	42
I	8966962	8967001	F32H2.2b.1_WBGene00007026	60	+	8966962	8967001	255,0,0	1	39,	0,	mdt-31	F32H2.2b.1,F32H2.2a.1	39
I	8966984	8967094	F32H2.3.1_WBGene00004953	60	-	8966984	8967094	255,0,0	1	110,	0,	spd-2	F32H2.3.1	110
I	8970963	8971031	F32H2.10.1_WBGene00009346	60	+	8970963	8971031	255,0,0	1	68,	0,		F32H2.10.1	68
I	8972962	8973037	F32H2.4.1_WBGene00009341	60	+	8972962	8973037	255,0,0	1	75,	0,	thoc-3	F32H2.4.1	75
I	8975365	8975956	F32H2.5.1_WBGene00009342	60	-	8975365	8975956	255,0,0	1	591,	0,	fasn-1	F32H2.5.1	591
I	8998529	8998606	F32H2.6.1_WBGene00009343	60	-	8998529	8998606	255,0,0	1	77,	0,		F32H2.6.1	77
I	9001910	9002109	F36F2.4.1_WBGene00009478	60	-	9001910	9002109	255,0,0	1	199,	0,	syx-7	F36F2.4.1	199
I	9004512	9005001	F36F2.6.1_WBGene00009479	60	-	9004512	9005001	255,0,0	1	489,	0,	fcp-1	F36F2.6.1	489
I	9017979	9017994	F36F2.2.1_WBGene00009476	60	+	9017979	9017994	255,0,0	1	15,	0,		F36F2.2.1	15
I	9020169	9020304	F36F2.1a.1_WBGene00009475	60	+	9020169	9020304	255,0,0	1	135,	0,		F36F2.1a.1	135
I	9043320	9043419	C31H5.6a.1_WBGene00007857	60	-	9043320	9043419	255,0,0	1	99,	0,		C31H5.6a.1	99
I	9048187	9048410	C31H5.5.1_WBGene00007856	60	-	9048187	9048410	255,0,0	1	223,	0,		C31H5.5.1	223
I	9049459	9049538	W06D4.1.1_WBGene00001843	60	-	9049459	9049538	255,0,0	1	79,	0,	hgo-1	W06D4.1.1	79
I	9060492	9060561	W06D4.4.1_WBGene00012298	60	-	9060492	9060561	255,0,0	1	69,	0,	prmt-7	W06D4.4.1	69
I	9063277	9063733	W06D4.5.1_WBGene00006503	60	-	9063277	9063733	255,0,0	1	456,	0,	snx-3	W06D4.5.1	456
I	9070057	9070264	W06D4.6.1_WBGene00004298	60	+	9070057	9070264	255,0,0	1	207,	0,	rad-54.L	W06D4.6.1	207
I	9077564	9077886	T06D10.2.1_WBGene00011532	60	-	9077564	9077886	255,0,0	1	322,	0,	chaf-1	T06D10.2.1	322
I	9085351	9085422	T06D10.3.1_WBGene00077558	60	-	9085351	9085422	255,0,0	1	71,	0,		T06D10.3.2,T06D10.3.1	71
I	9100058	9100862	W10D5.1.1_WBGene00003182	60	+	9100058	9100862	255,0,0	1	804,	0,	mef-2	W10D5.1.1	804
I	9101322	9101529	productive_splice_isoform_130_WBGene00001574	60	-	9101322	9101529	255,0,0	1	207,	0,	gei-17	W10D5.3f.1	207
I	9101322	9101529	W10D5.3f.1_WBGene00001574	60	-	9101322	9101529	255,0,0	1	207,	0,	gei-17	W10D5.3f.1	207
I	9108172	9108437	W10D5.2.1_WBGene00012376	60	-	9108172	9108437	255,0,0	1	265,	0,	nduf-7	W10D5.2.2,W10D5.2.1	265
I	9108172	9108437	W10D5.2.2_WBGene00012376	60	-	9108172	9108437	255,0,0	1	265,	0,	nduf-7	W10D5.2.2,W10D5.2.1	265
I	9121761	9123181	ZK858.1.1_WBGene00014115	60	+	9121761	9123181	255,0,0	1	1420,	0,	gld-4	ZK858.1.1	1420
I	9123181	9123199	ZK858.2.1_WBGene00014116	60	-	9123181	9123199	255,0,0	1	18,	0,		ZK858.2.1	18
I	9126139	9126895	single_exon_productive_isoform_201_I:9126000	60	-	9126139	9126895	255,0,0	1	756,	0,	NA	not annotated 57	756
I	9126139	9126242	ZK858.3.1_WBGene00014117	60	-	9126139	9126242	255,0,0	1	103,	0,	clec-91	ZK858.3.1	103
I	9135242	9135753	ZK858.4a.1_WBGene00003209	60	+	9135242	9135753	255,0,0	1	511,	0,	mel-26	ZK858.4b.1,ZK858.4a.1	511
I	9135242	9135753	ZK858.4b.1_WBGene00003209	60	+	9135242	9135753	255,0,0	1	511,	0,	mel-26	ZK858.4b.1,ZK858.4a.1	511
I	9135763	9135846	ZK858.5.1_WBGene00014118	60	-	9135763	9135846	255,0,0	1	83,	0,		ZK858.5.1	83
I	9138405	9138811	ZK858.6a.1_WBGene00014119	60	-	9138405	9138811	255,0,0	1	406,	0,		ZK858.6a.1,ZK858.6b.1	406
I	9138406	9138811	ZK858.6b.1_WBGene00014119	60	-	9138406	9138811	255,0,0	1	405,	0,		ZK858.6a.1,ZK858.6b.1	405
I	9141970	9142079	ZK858.7.1_WBGene00014120	60	-	9141970	9142079	255,0,0	1	109,	0,		ZK858.7.1	109
I	9153075	9153252	H32K16.1.1_WBGene00010421	60	+	9153075	9153252	255,0,0	1	177,	0,	slc-36.4	H32K16.1.1	177
I	9158986	9159053	single_exon_productive_isoform_202_WBGene00077773	60	+	9158986	9159053	255,0,0	1	67,	0,		not annotated 58	67
I	9159025	9159120	single_exon_productive_isoform_203_WBGene00009128	60	-	9159025	9159120	255,0,0	1	95,	0,	mrpl-54	not annotated 59	95
I	9159895	9160085	F25H5.5a.1_WBGene00009127	60	-	9159895	9160085	255,0,0	1	190,	0,	clsp-1	F25H5.5a.1	190
I	9166698	9166810	F25H5.4a.1_WBGene00001167	60	+	9166698	9166810	255,0,0	1	112,	0,	eef-2	F25H5.4a.1	112
I	9177116	9177488	F25H5.3a.1_WBGene00009126	60	+	9177116	9177488	255,0,0	1	372,	0,	pyk-1	F25H5.3d.1,F25H5.3c.2,F25H5.3c.1,F25H5.3a.1	372
I	9177116	9177488	F25H5.3c.1_WBGene00009126	60	+	9177116	9177488	255,0,0	1	372,	0,	pyk-1	F25H5.3d.1,F25H5.3c.2,F25H5.3c.1,F25H5.3a.1	372
I	9177116	9177485	F25H5.3d.1_WBGene00009126	60	+	9177116	9177485	255,0,0	1	369,	0,	pyk-1	F25H5.3d.1,F25H5.3c.2,F25H5.3c.1,F25H5.3a.1	369
I	9177663	9177746	F25H5.8.1_WBGene00009130	60	-	9177663	9177746	255,0,0	1	83,	0,		F25H5.8.1	83
I	9181817	9182621	F25H5.1f.1-0_WBGene00006407	60	-	9181817	9182621	255,0,0	1	804,	0,	lim-9	F25H5.1f.1,F25H5.1c.1,F25H5.1g.1,F25H5.1b.1,F25H5.1h.1,F25H5.1i.1	804
I	9181820	9182621	F25H5.1i.1_WBGene00006407	60	-	9181820	9182621	255,0,0	1	801,	0,	lim-9	F25H5.1c.1,F25H5.1g.1,F25H5.1b.1,F25H5.1h.1,F25H5.1i.1	801
I	9221817	9222006	C45G3.1.1_WBGene00008107	60	-	9221817	9222006	255,0,0	1	189,	0,	aspm-1	C45G3.1.1	189
I	9228053	9228184	C45G3.3.1_WBGene00001590	60	+	9228053	9228184	255,0,0	1	131,	0,	lipt-1	C45G3.3.1	131
I	9232016	9232096	C45G3.5.1_WBGene00044008	60	+	9232016	9232096	255,0,0	1	80,	0,	gip-2	C45G3.5.1	80
I	9232067	9232241	VF36H2L.1.1_WBGene00000147	60	-	9232067	9232241	255,0,0	1	174,	0,	aph-1	VF36H2L.1.1	174
I	9234173	9234677	F36H2.1b.1_WBGene00009498	60	-	9234173	9234677	255,0,0	1	504,	0,	tat-5	F36H2.1a.1,F36H2.1b.1,F36H2.1c.1,F36H2.1d.1	504
I	9234177	9234677	F36H2.1d.1_WBGene00009498	60	-	9234177	9234677	255,0,0	1	500,	0,	tat-5	F36H2.1a.1,F36H2.1b.1,F36H2.1c.1,F36H2.1d.1	500
I	9246027	9246252	F36H2.2a.1_WBGene00009499	60	-	9246027	9246252	255,0,0	1	225,	0,	ent-6	F36H2.2a.1	225
I	9271478	9271890	F14B4.2b.1_WBGene00008780	60	-	9271478	9271890	255,0,0	1	412,	0,	hxk-1	F14B4.2b.1,F14B4.2a.1	412
I	9271479	9271890	F14B4.2a.1_WBGene00008780	60	-	9271479	9271890	255,0,0	1	411,	0,	hxk-1	F14B4.2b.1,F14B4.2a.1	411
I	9280922	9281308	F14B4.3.1_WBGene00008781	60	-	9280922	9281308	255,0,0	1	386,	0,	rpoa-2	F14B4.3.1	386
I	9289401	9289770	F26H9.1a.1_WBGene00009173	60	+	9289401	9289770	255,0,0	1	369,	0,	prom-1	F26H9.1a.1	369
I	9289718	9290207	F26H9.2.2_WBGene00009174	60	-	9289718	9290207	255,0,0	1	489,	0,		F26H9.2.2	489
I	9289752	9290207	F26H9.2.1_WBGene00009174	60	-	9289752	9290207	255,0,0	1	455,	0,		F26H9.2.1	455
I	9305750	9305850	F26H9.4.1_WBGene00009176	60	-	9305750	9305850	255,0,0	1	100,	0,	nmat-2	F26H9.4.1	100
I	9309770	9310221	F26H9.6.1_WBGene00004268	60	+	9309770	9310221	255,0,0	1	451,	0,	rab-5	F26H9.6.1	451
I	9312604	9312637	F26H9.7a.1_WBGene00006732	60	+	9312604	9312637	255,0,0	1	33,	0,	uev-3	F26H9.7a.1,F26H9.7b.1	33
I	9312604	9312642	F26H9.7b.1_WBGene00006732	60	+	9312604	9312642	255,0,0	1	38,	0,	uev-3	F26H9.7a.1,F26H9.7b.1	38
I	9312630	9312768	F26H9.5.2_WBGene00009177	60	-	9312630	9312768	255,0,0	1	138,	0,		F26H9.5.2,F26H9.5.1	138
I	9312634	9312768	F26H9.5.1_WBGene00009177	60	-	9312634	9312768	255,0,0	1	134,	0,		F26H9.5.2,F26H9.5.1	134
I	9320324	9320411	C12C8.1.1_WBGene00002026	60	-	9320324	9320411	255,0,0	1	87,	0,	hsp-70	C12C8.1.1	87
I	9330724	9330928	C12C8.2a.1_WBGene00007533	60	+	9330724	9330928	255,0,0	1	204,	0,	cbl-1	C12C8.2a.1	204
I	9334799	9335964	C12C8.3a.2_WBGene00003026	60	-	9334799	9335964	255,0,0	1	1165,	0,	lin-41	C12C8.3a.2,C12C8.3b.2,C12C8.3b.1,C12C8.3a.1	1165
I	9334806	9335964	C12C8.3b.1_WBGene00003026	60	-	9334806	9335964	255,0,0	1	1158,	0,	lin-41	C12C8.3a.2,C12C8.3b.2,C12C8.3b.1,C12C8.3a.1	1158
I	9334807	9335964	C12C8.3a.1_WBGene00003026	60	-	9334807	9335964	255,0,0	1	1157,	0,	lin-41	C12C8.3a.2,C12C8.3b.2,C12C8.3b.1,C12C8.3a.1	1157
I	9334807	9335964	C12C8.3b.2-0_WBGene00003026	60	-	9334807	9335964	255,0,0	1	1157,	0,	lin-41	C12C8.3a.2,C12C8.3b.2,C12C8.3b.1,C12C8.3a.1	1157
I	9352846	9352962	M04C9.3a.1_WBGene00010858	60	-	9352846	9352962	255,0,0	1	116,	0,		M04C9.3a.1	116
I	9352881	9352962	M04C9.3b.1_WBGene00010858	60	-	9352881	9352962	255,0,0	1	81,	0,		M04C9.3b.1	81
I	9364159	9364776	F16A11.3a.1_WBGene00008878	60	-	9364159	9364776	255,0,0	1	617,	0,	ppfr-1	F16A11.3a.1	617
I	9364159	9364776	F16A11.3b.1-0_WBGene00008878	60	-	9364159	9364776	255,0,0	1	617,	0,	ppfr-1	F16A11.3a.1	617
I	9390832	9390953	F16A11.2a.1_WBGene00008877	60	-	9390832	9390953	255,0,0	1	121,	0,	rtcb-1	F16A11.2a.1	121
I	9393947	9394463	F16A11.1b.1_WBGene00008876	60	-	9393947	9394463	255,0,0	1	516,	0,		F16A11.1b.1	516
I	9413038	9413222	C17E4.2.1_WBGene00007642	60	+	9413038	9413222	255,0,0	1	184,	0,		C17E4.2.1	184
I	9416505	9416703	C17E4.20.1_WBGene00219313	60	+	9416505	9416703	255,0,0	1	198,	0,		C17E4.20.1	198
I	9416703	9416899	C17E4.3.1_WBGene00007643	60	-	9416703	9416899	255,0,0	1	196,	0,	2024-03-03	C17E4.3.1	196
I	9419957	9419998	C17E4.4.1_WBGene00007644	60	+	9419957	9419998	255,0,0	1	41,	0,		C17E4.4.1	41
I	9419977	9420060	C17E4.11.1_WBGene00044236	60	-	9419977	9420060	255,0,0	1	83,	0,		C17E4.11.1	83
I	9420911	9421245	C17E4.5.1_WBGene00003904	60	-	9420911	9421245	255,0,0	1	334,	0,	pabp-2	C17E4.5.1	334
I	9430586	9431120	C17E4.6.1_WBGene00007645	60	+	9430586	9431120	255,0,0	1	534,	0,		C17E4.6.1	534
I	9432748	9433828	C17E4.9a.1_WBGene00007646	60	+	9432748	9433828	255,0,0	1	1080,	0,	nkb-1	C17E4.9a.1	1080
I	9432748	9433811	C17E4.9b_WBGene00007646	60	+	9432748	9433811	255,0,0	1	1063,	0,	nkb-1	not annotated 60	1063
I	9440765	9441029	C17E4.10a.1_WBGene00007647	60	+	9440765	9441029	255,0,0	1	264,	0,		C17E4.10a.1	264
I	9441009	9441971	F46A9.6.1_WBGene00003172	60	-	9441009	9441971	255,0,0	2	509,31,	0,931,	mec-8	F46A9.6.1	540
I	9441014	9441971	F46A9.6.2_WBGene00003172	60	-	9441014	9441971	255,0,0	1	957,	0,	mec-8	F46A9.6.2	957
I	9468852	9468863	F46A9.3b.1_WBGene00006681	60	+	9468852	9468863	255,0,0	1	11,	0,	twk-29	F46A9.3b.1	11
I	9470454	9470637	F46A9.4.1_WBGene00004808	60	+	9470454	9470637	255,0,0	1	183,	0,	skr-2	F46A9.4.1	183
I	9472323	9472641	F46A9.5.1_WBGene00004807	60	+	9472323	9472641	255,0,0	1	318,	0,	skr-1	F46A9.5.1	318
I	9472641	9472696	F30A10.1.1_WBGene00009260	60	-	9472641	9472696	255,0,0	1	55,	0,	calm-1	F30A10.1.1	55
I	9476983	9477181	F30A10.14.1_WBGene00045473	60	+	9476983	9477181	255,0,0	1	198,	0,		F30A10.14.1	198
I	9478469	9478502	F30A10.13a.1_WBGene00044680	60	-	9478469	9478502	255,0,0	1	33,	0,		F30A10.13a.1	33
I	9483517	9483591	F30A10.15.1_WBGene00195244	60	+	9483517	9483591	255,0,0	1	74,	0,		F30A10.15.1	74
I	9486644	9486815	F30A10.5a.1_WBGene00006061	60	-	9486644	9486815	255,0,0	1	171,	0,	stl-1	F30A10.5a.1	171
I	9492498	9492620	F30A10.6.1_WBGene00009264	60	+	9492498	9492620	255,0,0	1	122,	0,	sac-1	F30A10.6.1	122
I	9492609	9492942	F30A10.3.1_WBGene00009262	60	-	9492609	9492942	255,0,0	1	333,	0,		F30A10.3.1	333
I	9504402	9504832	F30A10.9.1_WBGene00009266	60	-	9504402	9504832	255,0,0	1	430,	0,		F30A10.9.1	430
I	9504618	9504832	F30A10.9.1-0_WBGene00009266	60	-	9504618	9504832	255,0,0	1	214,	0,		not annotated 61	214
I	9504820	9505164	F30A10.8.2_WBGene00006062	60	+	9504820	9505164	255,0,0	2	11,157,	0,187,	stn-1	F30A10.8.2,F30A10.8.1	168
I	9510835	9511182	F30A10.10a.1_WBGene00009267	60	+	9510835	9511182	255,0,0	1	347,	0,	usp-48	F30A10.10a.1,F30A10.10b.1	347
I	9510835	9511184	F30A10.10b.1_WBGene00009267	60	+	9510835	9511184	255,0,0	1	349,	0,	usp-48	F30A10.10a.1,F30A10.10b.1	349
I	9511173	9511282	C41G7.1a.1_WBGene00004887	60	-	9511173	9511282	255,0,0	1	109,	0,	smn-1	C41G7.1a.1,C41G7.1a.2	109
I	9511173	9511282	C41G7.1a.2_WBGene00004887	60	-	9511173	9511282	255,0,0	1	109,	0,	smn-1	C41G7.1a.1,C41G7.1a.2	109
I	9514514	9514637	C41G7.2.1_WBGene00002226	60	+	9514514	9514637	255,0,0	1	123,	0,	klp-16	C41G7.2.1	123
I	9514997	9515132	C41G7.9a.1_WBGene00077771	60	-	9514997	9515132	255,0,0	1	135,	0,	tspo-1	C41G7.9a.1,C41G7.9b.1	135
I	9515001	9515132	C41G7.9b.1_WBGene00077771	60	-	9515001	9515132	255,0,0	1	131,	0,	tspo-1	C41G7.9a.1,C41G7.9b.1	131
I	9517025	9517241	C41G7.3.1_WBGene00008061	60	-	9517025	9517241	255,0,0	1	216,	0,	mina-1	C41G7.3.1	216
I	9521190	9521275	C41G7.4.1_WBGene00008062	60	+	9521190	9521275	255,0,0	1	85,	0,	set-32	C41G7.4.1	85
I	9531626	9531763	C41G7.8.1_WBGene00077525	60	-	9531626	9531763	255,0,0	1	137,	0,		C41G7.8.1	137
I	9531663	9531763	C41G7.8.2_WBGene00077525	60	-	9531663	9531763	255,0,0	1	100,	0,		C41G7.8.2	100
I	9536464	9537118	C36F7.1.1_WBGene00007984	60	-	9536464	9537118	255,0,0	1	654,	0,	irx-1	C36F7.1.1	654
I	9558032	9558098	C36F7.2.1_WBGene00007985	60	+	9558032	9558098	255,0,0	1	66,	0,	swah-1	C36F7.2.1,C36F7.2.2	66
I	9558032	9558099	C36F7.2.2_WBGene00007985	60	+	9558032	9558099	255,0,0	1	67,	0,	swah-1	C36F7.2.1,C36F7.2.2	67
I	9578525	9578716	F42H11.2.1_WBGene00002276	60	-	9578525	9578716	255,0,0	1	191,	0,	lem-3	F42H11.2.1	191
I	9581785	9581880	K07A1.17.1_WBGene00044987	60	-	9581785	9581880	255,0,0	1	95,	0,		K07A1.17.1	95
I	9582680	9582765	K07A1.1.1_WBGene00010608	60	-	9582680	9582765	255,0,0	1	85,	0,		K07A1.1.1	85
I	9583868	9583976	K07A1.13.1_WBGene00010617	60	-	9583868	9583976	255,0,0	1	108,	0,		K07A1.13.1	108
I	9587134	9587203	K07A1.2.1_WBGene00010609	60	+	9587134	9587203	255,0,0	1	69,	0,	dut-1	K07A1.2.1	69
I	9587147	9587204	K07A1.3.1_WBGene00010610	60	-	9587147	9587204	255,0,0	1	57,	0,		K07A1.3.1	57
I	9591938	9592070	K07A1.6.1_WBGene00010613	60	-	9591938	9592070	255,0,0	1	132,	0,		K07A1.6.1	132
I	9608927	9609040	K07A1.15.1_WBGene00010619	60	-	9608927	9609040	255,0,0	1	113,	0,		K07A1.15.1,K07A1.15.2	113
I	9608928	9609040	K07A1.15.2_WBGene00010619	60	-	9608928	9609040	255,0,0	1	112,	0,		K07A1.15.1,K07A1.15.2	112
I	9608937	9609047	K07A1.16a.1_WBGene00000177	60	+	9608937	9609047	255,0,0	1	110,	0,	aqp-9	K07A1.16a.2,K07A1.16a.1	110
I	9609543	9609816	K07A1.8.1_WBGene00002070	60	-	9609543	9609816	255,0,0	1	273,	0,	ile-1	K07A1.8.1	273
I	9611812	9611936	K07A1.9d.1_WBGene00010615	60	-	9611812	9611936	255,0,0	1	124,	0,	ate-1	K07A1.9d.1,K07A1.9a.1,K07A1.9b.1	124
I	9611814	9611936	K07A1.9a.1_WBGene00010615	60	-	9611814	9611936	255,0,0	1	122,	0,	ate-1	K07A1.9d.1,K07A1.9a.1,K07A1.9b.1	122
I	9611814	9611936	K07A1.9b.1_WBGene00010615	60	-	9611814	9611936	255,0,0	1	122,	0,	ate-1	K07A1.9d.1,K07A1.9a.1,K07A1.9b.1	122
I	9611818	9611936	K07A1.9c.1_WBGene00010615	60	-	9611818	9611936	255,0,0	1	118,	0,	ate-1	K07A1.9d.1,K07A1.9a.1,K07A1.9b.1	118
I	9615191	9615300	K07A1.10.1_WBGene00010616	60	-	9615191	9615300	255,0,0	1	109,	0,		K07A1.10.1	109
I	9616515	9616605	K07A1.11.1_WBGene00004312	60	-	9616515	9616605	255,0,0	1	90,	0,	rba-1	K07A1.11.1	90
I	9618195	9618402	K07A1.12.1_WBGene00003036	60	-	9618195	9618402	255,0,0	1	207,	0,	lin-53	K07A1.12.1	207
I	9622205	9622373	productive_splice_isoform_131_WBGene00011488	60	+	9622205	9622373	255,0,0	1	168,	0,	nra-2	T05F1.1b.1,T05F1.1a.1	168
I	9622205	9622377	T05F1.1a.1_WBGene00011488	60	+	9622205	9622377	255,0,0	1	172,	0,	nra-2	T05F1.1b.1,T05F1.1a.1	172
I	9622205	9622373	T05F1.1b.1_WBGene00011488	60	+	9622205	9622373	255,0,0	1	168,	0,	nra-2	T05F1.1b.1,T05F1.1a.1	168
I	9624606	9624724	T05F1.2.1_WBGene00011489	60	+	9624606	9624724	255,0,0	1	118,	0,		T05F1.2.1	118
I	9625048	9625106	T05F1.3.1_WBGene00004488	60	-	9625048	9625106	255,0,0	1	58,	0,	rps-19	T05F1.3.1	58
I	9630358	9630848	T05F1.6.1_WBGene00002027	60	+	9630358	9630848	255,0,0	1	490,	0,	hsr-9	T05F1.6.1	490
I	9632195	9632401	T05F1.4.1_WBGene00011490	60	+	9632195	9632401	255,0,0	1	206,	0,		T05F1.4.1	206
I	9647602	9647686	T05F1.10.1_WBGene00000968	60	-	9647602	9647686	255,0,0	1	84,	0,	dhs-4	T05F1.10.1	84
I	9652814	9652946	T05F1.13.1_WBGene00011497	60	+	9652814	9652946	255,0,0	1	132,	0,		T05F1.13.1	132
I	9657011	9657175	C03D6.6.1_WBGene00007278	60	-	9657011	9657175	255,0,0	1	164,	0,	lab-1	C03D6.6.1	164
I	9657011	9657175	C03D6.6.1-0_WBGene00007278	60	-	9657011	9657175	255,0,0	1	164,	0,	lab-1	C03D6.6.1	164
I	9658730	9658800	single_exon_productive_isoform_204_WBGene00219796	60	-	9658730	9658800	255,0,0	1	70,	0,		not annotated 62	70
I	9659827	9660080	C03D6.5.1_WBGene00007277	60	+	9659827	9660080	255,0,0	1	253,	0,	asfl-1	C03D6.5.1	253
I	9660173	9660340	C03D6.4.1_WBGene00003800	60	-	9660173	9660340	255,0,0	1	167,	0,	npp-14	C03D6.4.1	167
I	9667772	9667816	C03D6.3b.1_WBGene00000466	60	+	9667772	9667816	255,0,0	1	44,	0,	cel-1	C03D6.3b.1	44
I	9668436	9668650	C03D6.3a.1_WBGene00000466	60	+	9668436	9668650	255,0,0	1	214,	0,	cel-1	C03D6.3a.1	214
I	9668626	9668712	C03D6.1.1_WBGene00007275	60	-	9668626	9668712	255,0,0	1	86,	0,		C03D6.1.1	86
I	9670010	9670098	C03D6.8.1_WBGene00004437	60	+	9670010	9670098	255,0,0	1	88,	0,	rpl-24.2	C03D6.8.1	88
I	9673663	9673857	C04F12.1.1_WBGene00007297	60	-	9673663	9673857	255,0,0	1	194,	0,		C04F12.1.1	194
I	9688592	9688653	C04F12.3.1_WBGene00002069	60	+	9688592	9688653	255,0,0	1	61,	0,	ikb-1	C04F12.3.1	61
I	9690046	9690081	C04F12.4.1_WBGene00004426	60	+	9690046	9690081	255,0,0	1	35,	0,	rpl-14	C04F12.4.1	35
I	9690078	9690129	C04F12.5.1_WBGene00007299	60	-	9690078	9690129	255,0,0	1	51,	0,		C04F12.5.1	51
I	9695706	9695743	C04F12.7.1_WBGene00007301	60	-	9695706	9695743	255,0,0	1	37,	0,		C04F12.7.1	37
I	9697236	9697593	C04F12.8.1_WBGene00007302	60	-	9697236	9697593	255,0,0	1	357,	0,		C04F12.8.1	357
I	9710087	9710159	C04F12.9.1_WBGene00007303	60	-	9710087	9710159	255,0,0	1	72,	0,	rnh-1.3	C04F12.9.1	72
I	9711065	9711206	C04F12.10.1_WBGene00001405	60	-	9711065	9711206	255,0,0	1	141,	0,	fce-1	C04F12.10.1	141
I	9712810	9712981	C16C2.4b.1_WBGene00007621	60	-	9712810	9712981	255,0,0	1	171,	0,		C16C2.4b.1	171
I	9712824	9712981	C16C2.4a.1_WBGene00007621	60	-	9712824	9712981	255,0,0	1	157,	0,		C16C2.4a.1	157
I	9715320	9715632	C16C2.3a.2_WBGene00007620	60	-	9715320	9715632	255,0,0	1	312,	0,	ocrl-1	C16C2.3a.2,C16C2.3a.1	312
I	9715321	9715632	C16C2.3a.1_WBGene00007620	60	-	9715321	9715632	255,0,0	1	311,	0,	ocrl-1	C16C2.3a.2,C16C2.3a.1	311
I	9725417	9726284	C16C2.2a.1_WBGene00001145	60	+	9725417	9726284	255,0,0	1	867,	0,	eat-16	C16C2.2a.1	867
I	9727887	9728034	C16C2.1.1_WBGene00000430	60	+	9727887	9728034	255,0,0	1	147,	0,	ceh-5	C16C2.1.1	147
I	9743463	9744145	K02A11.1a.1_WBGene00001582	60	+	9743463	9744145	255,0,0	1	682,	0,	gfi-2	K02A11.1a.1,K02A11.1a.2,K02A11.1a.5,K02A11.1a.4,K02A11.1b.2,K02A11.1a.3,K02A11.1b.1	682
I	9743463	9744146	K02A11.1a.2_WBGene00001582	60	+	9743463	9744146	255,0,0	1	683,	0,	gfi-2	K02A11.1a.1,K02A11.1a.2,K02A11.1a.5,K02A11.1a.4,K02A11.1b.2,K02A11.1a.3,K02A11.1b.1	683
I	9743463	9744146	K02A11.1a.4_WBGene00001582	60	+	9743463	9744146	255,0,0	1	683,	0,	gfi-2	K02A11.1a.1,K02A11.1a.2,K02A11.1a.5,K02A11.1a.4,K02A11.1b.2,K02A11.1a.3,K02A11.1b.1	683
I	9743463	9744146	K02A11.1b.1_WBGene00001582	60	+	9743463	9744146	255,0,0	1	683,	0,	gfi-2	K02A11.1a.1,K02A11.1a.2,K02A11.1a.5,K02A11.1a.4,K02A11.1b.2,K02A11.1a.3,K02A11.1b.1	683
I	9743463	9744146	K02A11.1b.2_WBGene00001582	60	+	9743463	9744146	255,0,0	1	683,	0,	gfi-2	K02A11.1a.1,K02A11.1a.2,K02A11.1a.5,K02A11.1a.4,K02A11.1b.2,K02A11.1a.3,K02A11.1b.1	683
I	9745966	9746037	K02A11.3.1_WBGene00010488	60	-	9745966	9746037	255,0,0	1	71,	0,	endu-1	K02A11.3.1	71
I	9748516	9748588	K02A11.4.1_WBGene00044607	60	-	9748516	9748588	255,0,0	1	72,	0,		K02A11.4.1	72
I	9756976	9757900	F26E4.1.1_WBGene00006352	60	+	9756976	9757900	255,0,0	1	924,	0,	sur-6	F26E4.1.1	924
I	9757853	9757888	F26E4.2.1_WBGene00009157	60	-	9757853	9757888	255,0,0	1	35,	0,		F26E4.2.1	35
I	9762402	9762571	F26E4.3.1_WBGene00009158	60	-	9762402	9762571	255,0,0	1	169,	0,		F26E4.3.1	169
I	9771060	9771191	F26E4.4.1_WBGene00009159	60	-	9771060	9771191	255,0,0	1	131,	0,		F26E4.4.1	131
I	9773882	9774012	F26E4.6.1_WBGene00009161	60	+	9773882	9774012	255,0,0	1	130,	0,	cox-7C	F26E4.6.1	130
I	9779324	9779542	F26E4.7a.1_WBGene00009162	60	+	9779324	9779542	255,0,0	1	218,	0,		F26E4.7a.1	218
I	9781323	9781470	F26E4.10b.1_WBGene00009163	60	-	9781323	9781470	255,0,0	1	147,	0,	drsh-1	F26E4.10b.1,F26E4.10a.1	147
I	9781325	9781470	F26E4.10a.1_WBGene00009163	60	-	9781325	9781470	255,0,0	1	145,	0,	drsh-1	F26E4.10b.1,F26E4.10a.1	145
I	9781325	9781470	productive_splice_isoform_132_WBGene00009163	60	-	9781325	9781470	255,0,0	1	145,	0,	drsh-1	F26E4.10b.1,F26E4.10a.1	145
I	9781340	9781413	F26E4.12.1_WBGene00009165	60	+	9781340	9781413	255,0,0	1	73,	0,	gpx-1	F26E4.12.1	73
I	9785780	9785932	F26E4.8a.1_WBGene00006528	60	-	9785780	9785932	255,0,0	1	152,	0,	tba-1	F26E4.8a.1	152
I	9789763	9789851	F26E4.9.1_WBGene00000371	60	+	9789763	9789851	255,0,0	1	88,	0,	cox-5B	F26E4.9.1	88
I	9789763	9790050	F26E4.9.2_WBGene00000371	60	+	9789763	9790050	255,0,0	1	287,	0,	cox-5B	F26E4.9.2	287
I	9796227	9796675	F26E4.11.1_WBGene00009164	60	+	9796227	9796675	255,0,0	1	448,	0,	hrdl-1	F26E4.11.1	448
I	9813004	9813095	F35C12.7.2_WBGene00304992	60	-	9813004	9813095	255,0,0	1	91,	0,		F35C12.7.2	91
I	9813033	9813095	F35C12.7.1_WBGene00304992	60	-	9813033	9813095	255,0,0	1	62,	0,		F35C12.7.1	62
I	9844707	9844803	Y67A6A.2a.1_WBGene00003652	60	+	9844707	9844803	255,0,0	1	96,	0,	nhr-62	Y67A6A.2a.1,Y67A6A.2c.1	96
I	9849861	9850082	K10C3.3.1_WBGene00006978	60	+	9849861	9850082	255,0,0	1	221,	0,	zig-1	K10C3.3.1	221
I	9850019	9850638	K10C3.2.1_WBGene00010730	60	-	9850019	9850638	255,0,0	1	619,	0,	ensa-1	K10C3.2.1	619
I	9862299	9863495	K10C3.4a.1_WBGene00010731	60	+	9862299	9863495	255,0,0	1	1196,	0,		K10C3.4a.4,K10C3.4a.1,K10C3.4a.5,K10C3.4a.3,K10C3.4a.2	1196
I	9862299	9863495	K10C3.4a.2_WBGene00010731	60	+	9862299	9863495	255,0,0	1	1196,	0,		K10C3.4a.4,K10C3.4a.1,K10C3.4a.5,K10C3.4a.3,K10C3.4a.2	1196
I	9868930	9869054	K10C3.5a.1_WBGene00010732	60	+	9868930	9869054	255,0,0	1	124,	0,		K10C3.5a.1,K10C3.5b.1	124
I	9868930	9869064	K10C3.5b.1_WBGene00010732	60	+	9868930	9869064	255,0,0	1	134,	0,		K10C3.5a.1,K10C3.5b.1	134
I	9874124	9874590	K10C3.6a.1_WBGene00003639	60	+	9874124	9874590	255,0,0	1	466,	0,	nhr-49	K10C3.6a.1	466
I	9874124	9874680	K10C3.6a.2_WBGene00003639	60	+	9874124	9874680	255,0,0	1	556,	0,	nhr-49	K10C3.6b.2,K10C3.6a.2	556
I	9874124	9874626	K10C3.6b.1_WBGene00003639	60	+	9874124	9874626	255,0,0	1	502,	0,	nhr-49	K10C3.6b.1	502
I	9874124	9874673	K10C3.6b.2_WBGene00003639	60	+	9874124	9874673	255,0,0	1	549,	0,	nhr-49	K10C3.6b.2,K10C3.6a.2	549
I	9879182	9879389	T23H4.2.1_WBGene00003659	60	-	9879182	9879389	255,0,0	1	207,	0,	nhr-69	T23H4.2.1	207
I	9888154	9888224	T23H4.3.1_WBGene00003524	60	+	9888154	9888224	255,0,0	1	70,	0,	nas-5	T23H4.3.1	70
I	9895691	9895981	F52F12.3.1_WBGene00003396	60	-	9895691	9895981	255,0,0	1	290,	0,	mom-4	F52F12.3.1	290
I	9902826	9902929	F52F12.4.1_WBGene00009937	60	+	9902826	9902929	255,0,0	1	103,	0,	lsl-1	F52F12.4.1	103
I	9902826	9902950	F52F12.4.2_WBGene00009937	60	+	9902826	9902950	255,0,0	1	124,	0,	lsl-1	F52F12.4.2	124
I	9904302	9904395	F52F12.6a.1_WBGene00009939	60	-	9904302	9904395	255,0,0	1	93,	0,	ztf-11	F52F12.6a.1	93
I	9930790	9930885	F52F12.7a.1_WBGene00009940	60	+	9930790	9930885	255,0,0	1	95,	0,	strl-1	F52F12.7b.1,F52F12.7a.1	95
I	9930790	9930885	F52F12.7b.1_WBGene00009940	60	+	9930790	9930885	255,0,0	1	95,	0,	strl-1	F52F12.7b.1,F52F12.7a.1	95
I	9931838	9931882	Y106G6A.4.1_WBGene00013696	60	+	9931838	9931882	255,0,0	1	44,	0,		Y106G6A.4.1	44
I	9931869	9931994	Y106G6A.2a.1_WBGene00013695	60	-	9931869	9931994	255,0,0	1	125,	0,	epg-8	Y106G6A.2a.1	125
I	9931869	9931994	Y106G6A.2b-0_WBGene00013695	60	-	9931869	9931994	255,0,0	1	125,	0,	epg-8	Y106G6A.2a.1	125
I	9934636	9934897	Y106G6A.5b.1_WBGene00013697	60	-	9934636	9934897	255,0,0	1	261,	0,	dsbn-1	Y106G6A.5b.1,Y106G6A.5a.1	261
I	9934638	9934897	Y106G6A.5a.1_WBGene00013697	60	-	9934638	9934897	255,0,0	1	259,	0,	dsbn-1	Y106G6A.5b.1,Y106G6A.5a.1	259
I	9936124	9936256	Y106G6A.1.1_WBGene00013694	60	-	9936124	9936256	255,0,0	1	132,	0,	mekk-3	Y106G6A.1.1	132
I	9952740	9953391	T24D1.1a.1_WBGene00005023	60	+	9952740	9953391	255,0,0	1	651,	0,	sqv-5	T24D1.1c.1,T24D1.1b.1,T24D1.1a.1	651
I	9952740	9953390	T24D1.1b.1_WBGene00005023	60	+	9952740	9953390	255,0,0	1	650,	0,	sqv-5	T24D1.1c.1,T24D1.1b.1,T24D1.1a.1	650
I	9952740	9953387	T24D1.1c.1_WBGene00005023	60	+	9952740	9953387	255,0,0	1	647,	0,	sqv-5	T24D1.1c.1,T24D1.1b.1,T24D1.1a.1	647
I	9953408	9953562	T24D1.2.1_WBGene00011985	60	-	9953408	9953562	255,0,0	1	154,	0,		T24D1.2.1	154
I	9956149	9956245	T24D1.5.1_WBGene00011988	60	-	9956149	9956245	255,0,0	1	96,	0,	har-2	T24D1.5.1	96
I	9958781	9958940	T24D1.3.1_WBGene00011986	60	-	9958781	9958940	255,0,0	1	159,	0,		T24D1.3.1	159
I	9960426	9960498	T24D1.4.1_WBGene00007043	60	-	9960426	9960498	255,0,0	1	72,	0,	algn-10	T24D1.4.1	72
I	9969334	9970037	T23D8.1a.1_WBGene00003397	60	+	9969334	9970037	255,0,0	1	703,	0,	mom-5	T23D8.1b.1,T23D8.1a.1	703
I	9969334	9970037	T23D8.1b.1_WBGene00003397	60	+	9969334	9970037	255,0,0	1	703,	0,	mom-5	T23D8.1b.1,T23D8.1a.1	703
I	9973380	9973577	T23D8.3.1_WBGene00011944	60	-	9973380	9973577	255,0,0	1	197,	0,		T23D8.3.1	197
I	9976425	9976737	T23D8.4.1_WBGene00001226	60	-	9976425	9976737	255,0,0	1	312,	0,	eif-3.C	T23D8.4.1	312
I	9980062	9980493	T23D8.9a.1_WBGene00006379	60	-	9980062	9980493	255,0,0	1	431,	0,	sys-1	T23D8.9a.1	431
I	9988355	9988451	single_exon_productive_isoform_205_WBGene00001941	60	-	9988355	9988451	255,0,0	1	96,	0,	his-67	not annotated 63	96
I	9989515	9989616	single_exon_productive_isoform_206_WBGene00001942	60	+	9989515	9989616	255,0,0	1	101,	0,	his-68	not annotated 64	101
I	9993591	9993976	T23D8.7.1_WBGene00011945	60	+	9993591	9993976	255,0,0	1	385,	0,	alg-5	T23D8.7.1	385
I	10029728	10030058	F10G8.3.1_WBGene00003803	60	+	10029728	10030058	255,0,0	1	330,	0,	rae-1	F10G8.3.1,F10G8.3.2	330
I	10029728	10030059	F10G8.3.2_WBGene00003803	60	+	10029728	10030059	255,0,0	1	331,	0,	rae-1	F10G8.3.1,F10G8.3.2	331
I	10033279	10034032	F10G8.5.1_WBGene00003564	60	-	10033279	10034032	255,0,0	1	753,	0,	ncs-2	F10G8.5.1	753
I	10046170	10046371	F10G8.7.2_WBGene00008665	60	+	10046170	10046371	255,0,0	1	201,	0,	ercc-1	F10G8.7.2	201
I	10047875	10047977	F10G8.6.1_WBGene00008664	60	+	10047875	10047977	255,0,0	1	102,	0,	nubp-1	F10G8.6.1	102
I	10050686	10050712	F10G8.9a.1_WBGene00008667	60	+	10050686	10050712	255,0,0	1	26,	0,		F10G8.9a.1,F10G8.9a.2	26
I	10077625	10077749	B0379.1a.1_WBGene00007155	60	+	10077625	10077749	255,0,0	1	124,	0,		B0379.1a.1	124
I	10085519	10085708	B0379.3a.1_WBGene00003508	60	+	10085519	10085708	255,0,0	1	189,	0,	mut-16	B0379.3a.1	189
I	10085519	10085765	B0379.3b.1_WBGene00003508	60	+	10085519	10085765	255,0,0	1	246,	0,	mut-16	B0379.3b.1	246
I	10086436	10086533	B0379.4a.1_WBGene00007054	60	-	10086436	10086533	255,0,0	1	97,	0,	scpl-1	B0379.4a.1	97
I	10107348	10107804	Y106G6D.1.1_WBGene00013698	60	-	10107348	10107804	255,0,0	1	456,	0,		Y106G6D.1.1	456
I	10111851	10111916	Y106G6D.2.1_WBGene00013699	60	+	10111851	10111916	255,0,0	1	65,	0,		Y106G6D.2.1	65
I	10118078	10118134	Y106G6D.8.1_WBGene00013704	60	+	10118078	10118134	255,0,0	1	56,	0,		Y106G6D.8.1	56
I	10118080	10118141	Y106G6D.6.1_WBGene00013702	60	-	10118080	10118141	255,0,0	1	61,	0,		Y106G6D.6.1	61
I	10119186	10119562	Y106G6D.5a.1_WBGene00014965	60	-	10119186	10119562	255,0,0	1	376,	0,		Y106G6D.5a.1,Y106G6D.5b.1	376
I	10129870	10130215	Y106G6D.7.1_WBGene00013703	60	+	10129870	10130215	255,0,0	1	345,	0,	rbm-12	Y106G6D.7.1	345
I	10150279	10150400	F16C3.2.1_WBGene00008886	60	-	10150279	10150400	255,0,0	1	121,	0,		F16C3.2.1	121
I	10159981	10160098	C25A1.3.1_WBGene00006447	60	-	10159981	10160098	255,0,0	1	117,	0,	tag-72	C25A1.3.1	117
I	10163185	10163578	C25A1.1.1_WBGene00007705	60	+	10163185	10163578	255,0,0	1	393,	0,		C25A1.1.1	393
I	10169638	10169873	C25A1.4.1_WBGene00045383	60	-	10169638	10169873	255,0,0	1	235,	0,	sup-46	C25A1.4.1	235
I	10178574	10178915	C25A1.5.1_WBGene00007707	60	+	10178574	10178915	255,0,0	1	341,	0,	fath-1	C25A1.5.1	341
I	10179644	10179747	C25A1.16a.1_WBGene00077526	60	+	10179644	10179747	255,0,0	1	103,	0,		C25A1.16a.1	103
I	10183932	10184599	C25A1.7.1_WBGene00002153	60	+	10183932	10184599	255,0,0	1	667,	0,	iars-2	C25A1.7.1	667
I	10184461	10184645	C25A1.8.1_WBGene00007709	60	-	10184461	10184645	255,0,0	1	184,	0,	clec-87	C25A1.8.1	184
I	10187472	10187550	C25A1.9a.1_WBGene00007710	60	+	10187472	10187550	255,0,0	1	78,	0,	rsa-1	C25A1.9a.1,C25A1.9b.1	78
I	10187472	10187550	C25A1.9b.1_WBGene00007710	60	+	10187472	10187550	255,0,0	1	78,	0,	rsa-1	C25A1.9a.1,C25A1.9b.1	78
I	10187545	10187771	C25A1.10a.1_WBGene00000931	60	-	10187545	10187771	255,0,0	1	226,	0,	dao-5	C25A1.10a.1	226
I	10191272	10191498	C25A1.12a.1_WBGene00007711	60	-	10191272	10191498	255,0,0	1	226,	0,	lid-1	C25A1.12a.1,C25A1.12b.1	226
I	10191272	10191498	C25A1.12b.1_WBGene00007711	60	-	10191272	10191498	255,0,0	1	226,	0,	lid-1	C25A1.12a.1,C25A1.12b.1	226
I	10193493	10194002	single_exon_productive_isoform_207_I:10193000	60	+	10193493	10194002	255,0,0	1	509,	0,	NA	not annotated 65	509
I	10193906	10193999	C25A1.13.1_WBGene00007712	60	+	10193906	10193999	255,0,0	1	93,	0,	mrpl-34	C25A1.13.1	93
I	10193924	10194158	C25A1.11.1_WBGene00000095	60	-	10193924	10194158	255,0,0	1	234,	0,	aha-1	C25A1.11.1	234
I	10221641	10221789	Y106G6E.4.1_WBGene00013708	60	-	10221641	10221789	255,0,0	1	148,	0,		Y106G6E.4.1	148
I	10222880	10222972	Y106G6E.5a.1_WBGene00000426	60	-	10222880	10222972	255,0,0	1	92,	0,	ced-12	Y106G6E.5a.1	92
I	10227162	10228219	Y106G6E.6.1_WBGene00013709	60	-	10227162	10228219	255,0,0	1	1057,	0,	csnk-1	Y106G6E.6.1	1057
I	10255070	10255327	ZC247.3.1_WBGene00003000	60	+	10255070	10255327	255,0,0	1	257,	0,	lin-11	ZC247.3.1	257
I	10291869	10292138	T20F10.1.1_WBGene00007047	60	-	10291869	10292138	255,0,0	1	269,	0,	wts-1	T20F10.1.1	269
I	10300376	10300598	T20F10.2a.1_WBGene00011864	60	+	10300376	10300598	255,0,0	1	222,	0,		T20F10.2a.1	222
I	10331698	10331808	ZC434.2.1_WBGene00004476	60	+	10331698	10331808	255,0,0	1	110,	0,	rps-7	ZC434.2.1	110
I	10331978	10332043	ZC434.4.1_WBGene00013892	60	-	10331978	10332043	255,0,0	1	65,	0,		ZC434.4.1	65
I	10340811	10340892	ZC434.5.2_WBGene00001337	60	+	10340811	10340892	255,0,0	1	81,	0,	ears-1	ZC434.5.2	81
I	10345474	10345651	ZC434.6a.1_WBGene00000148	60	+	10345474	10345651	255,0,0	1	177,	0,	aph-2	ZC434.6a.1,ZC434.6b.1	177
I	10345474	10345654	ZC434.6b.1_WBGene00000148	60	+	10345474	10345654	255,0,0	1	180,	0,	aph-2	ZC434.6a.1,ZC434.6b.1	180
I	10346169	10346438	productive_splice_isoform_133_WBGene00013893	60	+	10346169	10346438	255,0,0	1	269,	0,	coa-6	not annotated 66	269
I	10347954	10348061	ZC434.7b.1_WBGene00013893	60	+	10347954	10348061	255,0,0	1	107,	0,	coa-6	ZC434.7a.1	107
I	10348054	10348098	ZC434.8.1_WBGene00013894	60	-	10348054	10348098	255,0,0	1	44,	0,		ZC434.8.1	44
I	10360601	10360898	ZC434.9b.1_WBGene00013895	60	+	10360601	10360898	255,0,0	1	297,	0,		ZC434.9e.1,ZC434.9a.1,ZC434.9d.1,ZC434.9b.1	297
I	10371308	10371697	F45H11.1b.1_WBGene00009743	60	+	10371308	10371697	255,0,0	2	38,197,	0,192,	sptf-1	F45H11.1b.1	235
I	10371308	10371695	F45H11.1b.2_WBGene00009743	60	+	10371308	10371695	255,0,0	1	387,	0,	sptf-1	F45H11.1b.2	387
I	10371527	10371696	F45H11.1a.1_WBGene00009743	60	+	10371527	10371696	255,0,0	1	169,	0,	sptf-1	F45H11.1a.1	169
I	10373372	10373557	F45H11.2.1_WBGene00003587	60	-	10373372	10373557	255,0,0	1	185,	0,	ned-8	F45H11.2.1	185
I	10373372	10373742	single_exon_productive_isoform_208_I:10373000	60	-	10373372	10373742	255,0,0	1	370,	0,	NA	not annotated 67	370
I	10379087	10379634	F45H11.3.1_WBGene00009744	60	+	10379087	10379634	255,0,0	1	547,	0,	hpo-35	F45H11.3.1	547
I	10380921	10380986	F45H11.8.1_WBGene00189958	60	+	10380921	10380986	255,0,0	1	65,	0,		not annotated 68	65
I	10381882	10382025	F45H11.5.1_WBGene00009745	60	+	10381882	10382025	255,0,0	1	143,	0,	cox-19	F45H11.5.1	143
I	10398989	10399156	F25D7.1.1_WBGene00000843	60	-	10398989	10399156	255,0,0	1	167,	0,	cup-2	F25D7.1.1	167
I	10402459	10402762	F25D7.2.1_WBGene00009112	60	+	10402459	10402762	255,0,0	1	303,	0,	tag-353	F25D7.2.1	303
I	10418233	10418487	F25D7.4.1_WBGene00009113	60	-	10418233	10418487	255,0,0	1	254,	0,	maph-1.2	F25D7.4.1	254
I	10432283	10432371	Y106G6H.1.1_WBGene00013716	60	+	10432283	10432371	255,0,0	1	88,	0,		Y106G6H.1.1	88
I	10432855	10433043	Y106G6H.2.2_WBGene00003902	60	-	10432855	10433043	255,0,0	1	188,	0,	pab-1	Y106G6H.2.3,Y106G6H.2.2,Y106G6H.2.1	188
I	10432855	10433043	Y106G6H.2.3_WBGene00003902	60	-	10432855	10433043	255,0,0	1	188,	0,	pab-1	Y106G6H.2.3,Y106G6H.2.2,Y106G6H.2.1	188
I	10432860	10433043	Y106G6H.2.1_WBGene00003902	60	-	10432860	10433043	255,0,0	1	183,	0,	pab-1	Y106G6H.2.3,Y106G6H.2.2,Y106G6H.2.1	183
I	10436844	10436884	Y106G6H.3a.1_WBGene00004444	60	+	10436844	10436884	255,0,0	1	40,	0,	rpl-30	Y106G6H.3c.1,Y106G6H.3a.1,Y106G6H.3c.2	40
I	10436844	10436884	Y106G6H.3c.1_WBGene00004444	60	+	10436844	10436884	255,0,0	1	40,	0,	rpl-30	Y106G6H.3c.1,Y106G6H.3a.1,Y106G6H.3c.2	40
I	10436844	10436888	Y106G6H.3c.2_WBGene00004444	60	+	10436844	10436888	255,0,0	1	44,	0,	rpl-30	Y106G6H.3c.1,Y106G6H.3a.1,Y106G6H.3c.2	44
I	10436894	10436911	Y106G6H.4.1_WBGene00013717	60	-	10436894	10436911	255,0,0	1	17,	0,	madf-10	Y106G6H.4.1	17
I	10438074	10438287	Y106G6H.5.1_WBGene00013718	60	-	10438074	10438287	255,0,0	1	213,	0,	pdpr-1	Y106G6H.5.1	213
I	10443666	10443849	Y106G6H.6a.1_WBGene00013719	60	-	10443666	10443849	255,0,0	1	183,	0,		Y106G6H.6a.1,Y106G6H.6b.1	183
I	10443667	10443849	Y106G6H.6b.1_WBGene00013719	60	-	10443667	10443849	255,0,0	1	182,	0,		Y106G6H.6a.1,Y106G6H.6b.1	182
I	10451929	10452075	Y106G6H.7.1_WBGene00004753	60	+	10451929	10452075	255,0,0	1	146,	0,	sec-8	Y106G6H.7.1	146
I	10452809	10452895	Y106G6H.8.1_WBGene00013720	60	+	10452809	10452895	255,0,0	1	86,	0,		Y106G6H.8.1	86
I	10454188	10454889	Y106G6H.9.1_WBGene00013721	60	-	10454188	10454889	255,0,0	1	701,	0,		Y106G6H.9.1	701
I	10464288	10464596	Y106G6H.12a.1_WBGene00001112	60	-	10464288	10464596	255,0,0	1	308,	0,	duo-3	Y106G6H.12a.1	308
I	10472195	10472305	Y106G6H.14.1_WBGene00013724	60	-	10472195	10472305	255,0,0	1	110,	0,		Y106G6H.14.1	110
I	10473512	10473599	Y106G6H.15.1_WBGene00013725	60	-	10473512	10473599	255,0,0	1	87,	0,	ska-1	Y106G6H.15.1	87
I	10475497	10475608	productive_splice_isoform_134_WBGene00013726	60	+	10475497	10475608	255,0,0	1	111,	0,		Y106G6H.16.1	111
I	10475497	10475608	Y106G6H.16.1_WBGene00013726	60	+	10475497	10475608	255,0,0	1	111,	0,		Y106G6H.16.1	111
I	10475518	10475672	F37D6.2a.1_WBGene00009508	60	-	10475518	10475672	255,0,0	1	154,	0,	row-1	F37D6.2a.1,F37D6.2b.1,F37D6.2a.2,F37D6.2c.1	154
I	10475524	10475672	F37D6.2c.1_WBGene00009508	60	-	10475524	10475672	255,0,0	1	148,	0,	row-1	F37D6.2a.1,F37D6.2b.1,F37D6.2a.2,F37D6.2c.1	148
I	10479304	10479417	F37D6.1.1_WBGene00009507	60	-	10479304	10479417	255,0,0	1	113,	0,	mus-101	F37D6.1.1	113
I	10487322	10487341	F37D6.3.1_WBGene00009509	60	+	10487322	10487341	255,0,0	1	19,	0,		F37D6.3.1	19
I	10489569	10489585	F37D6.4.1_WBGene00009510	60	+	10489569	10489585	255,0,0	1	16,	0,		F37D6.4.1	16
I	10514364	10514414	single_exon_productive_isoform_209_WBGene00077764	60	+	10514364	10514414	255,0,0	1	50,	0,		not annotated 69	50
I	10517320	10517368	F59C6.6.1_WBGene00003742	60	-	10517320	10517368	255,0,0	1	48,	0,	nlp-4	F59C6.6.1	48
I	10519161	10519258	F59C6.4.1_WBGene00010325	60	+	10519161	10519258	255,0,0	1	97,	0,	exos-3	F59C6.4.1	97
I	10520613	10520761	F59C6.5.1_WBGene00010326	60	+	10520613	10520761	255,0,0	1	148,	0,		F59C6.5.1	148
I	10521964	10522027	F59C6.12.1_WBGene00044251	60	+	10521964	10522027	255,0,0	1	63,	0,		F59C6.12.1	63
I	10530035	10530095	F59C6.14a.1_WBGene00044792	60	+	10530035	10530095	255,0,0	1	60,	0,		F59C6.14a.1	60
I	10534300	10534484	F59C6.11.1_WBGene00010328	60	+	10534300	10534484	255,0,0	1	184,	0,		F59C6.11.1	184
I	10536114	10536283	F25H2.1.1_WBGene00006578	60	-	10536114	10536283	255,0,0	1	169,	0,	tli-1	F25H2.1.1	169
I	10546185	10546429	F25H2.2.1_WBGene00009116	60	+	10546185	10546429	255,0,0	1	244,	0,	snx-27	F25H2.2.1	244
I	10552925	10553047	F25H2.4.1_WBGene00009118	60	+	10552925	10553047	255,0,0	1	122,	0,		F25H2.4.1	122
I	10553115	10553193	F25H2.5.1_WBGene00009119	60	-	10553115	10553193	255,0,0	1	78,	0,	ndk-1	F25H2.5.1,F25H2.5.2	78
I	10553118	10553193	F25H2.5.2_WBGene00009119	60	-	10553118	10553193	255,0,0	1	75,	0,	ndk-1	F25H2.5.1,F25H2.5.2	75
I	10553118	10553450	productive_splice_isoform_105_I:10553000	60	-	10553118	10553450	255,0,0	1	332,	0,	NA	not annotated 70	332
I	10553118	10553692	single_exon_productive_isoform_210_I:10553000	60	-	10553118	10553692	255,0,0	1	574,	0,	NA	not annotated 71	574
I	10557631	10557838	F25H2.6.1_WBGene00009120	60	+	10557631	10557838	255,0,0	1	207,	0,		F25H2.6.1,F25H2.6.2	207
I	10557631	10557838	F25H2.6.2_WBGene00009120	60	+	10557631	10557838	255,0,0	1	207,	0,		F25H2.6.1,F25H2.6.2	207
I	10559789	10560006	F25H2.7.1_WBGene00009121	60	+	10559789	10560006	255,0,0	1	217,	0,		F25H2.7.1	217
I	10564353	10564903	F25H2.8.1_WBGene00006720	60	+	10564353	10564903	255,0,0	1	550,	0,	ubc-25	F25H2.8.1	550
I	10567198	10567300	F25H2.9.1_WBGene00003926	60	+	10567198	10567300	255,0,0	1	102,	0,	pas-5	F25H2.9.1	102
I	10568963	10569017	F25H2.10.1_WBGene00004408	60	+	10568963	10569017	255,0,0	1	54,	0,	rla-0	F25H2.10.1	54
I	10569934	10569983	F25H2.11.1_WBGene00009122	60	+	10569934	10569983	255,0,0	1	49,	0,	tct-1	F25H2.11.1	49
I	10571904	10571916	F25H2.12a.1_WBGene00009123	60	+	10571904	10571916	255,0,0	1	12,	0,		F25H2.12a.1,F25H2.12b.2,F25H2.12b.1	12
I	10577014	10577135	F25H2.13.1_WBGene00009124	60	+	10577014	10577135	255,0,0	1	121,	0,	rtel-1	F25H2.13.1	121
I	10580701	10580799	F29C6.1a.1_WBGene00009243	60	+	10580701	10580799	255,0,0	1	98,	0,		F29C6.1a.1	98
I	10581537	10581689	T22A3.2a.1_WBGene00011906	60	-	10581537	10581689	255,0,0	1	152,	0,	hsp-12.1	T22A3.2a.1,T22A3.2b.1	152
I	10581539	10581689	T22A3.2b.1_WBGene00011906	60	-	10581539	10581689	255,0,0	1	150,	0,	hsp-12.1	T22A3.2a.1,T22A3.2b.1	150
I	10590080	10590464	T22A3.3a.1_WBGene00003083	60	+	10590080	10590464	255,0,0	1	384,	0,	lst-1	T22A3.3b.2,T22A3.3a.1,T22A3.3b.1	384
I	10590080	10590465	T22A3.3b.1_WBGene00003083	60	+	10590080	10590465	255,0,0	1	385,	0,	lst-1	T22A3.3b.2,T22A3.3a.1,T22A3.3b.1	385
I	10590080	10590460	T22A3.3b.2_WBGene00003083	60	+	10590080	10590460	255,0,0	1	380,	0,	lst-1	T22A3.3b.2,T22A3.3a.1,T22A3.3b.1	380
I	10606348	10606621	T22A3.5a.1_WBGene00011908	60	+	10606348	10606621	255,0,0	1	273,	0,	pash-1	T22A3.5a.1	273
I	10624065	10624361	C43H8.2.1_WBGene00016622	60	+	10624065	10624361	255,0,0	1	296,	0,	mafr-1	C43H8.2.1	296
I	10625274	10625387	C43H8.1.1_WBGene00016621	60	+	10625274	10625387	255,0,0	1	113,	0,	arch-1	C43H8.1.1	113
I	10628223	10628387	B0511.6.1_WBGene00015232	60	+	10628223	10628387	255,0,0	1	164,	0,		B0511.6.1	164
I	10631684	10631745	B0511.7.1_WBGene00015233	60	-	10631684	10631745	255,0,0	1	61,	0,		B0511.7.1	61
I	10633278	10633518	B0511.19.1_WBGene00255714	60	-	10633278	10633518	255,0,0	1	240,	0,		B0511.19.1	240
I	10634571	10634622	B0511.13b.1_WBGene00015238	60	-	10634571	10634622	255,0,0	1	51,	0,	mppe-1	B0511.13a.1,B0511.13b.1	51
I	10636691	10636798	B0511.8.1_WBGene00044321	60	-	10636691	10636798	255,0,0	1	107,	0,	mrps-30	B0511.8.1	107
I	10639075	10639386	B0511.9c.1_WBGene00015235	60	-	10639075	10639386	255,0,0	1	311,	0,	cdc-26	B0511.9c.1,B0511.9a.1	311
I	10639075	10639386	productive_splice_isoform_135_WBGene00015235	60	-	10639075	10639386	255,0,0	1	311,	0,	cdc-26	B0511.9c.1,B0511.9a.1	311
I	10639078	10639386	B0511.9a.1_WBGene00015235	60	-	10639078	10639386	255,0,0	1	308,	0,	cdc-26	B0511.9c.1,B0511.9a.1	308
I	10639422	10639490	B0511.9b.1_WBGene00015235	60	-	10639422	10639490	255,0,0	1	68,	0,	cdc-26	B0511.9b.1	68
I	10640464	10640807	B0511.10.1_WBGene00001228	60	-	10640464	10640807	255,0,0	1	343,	0,	eif-3.E	B0511.10.1	343
I	10648599	10648638	B0511.11.1_WBGene00015236	60	-	10648599	10648638	255,0,0	1	39,	0,		B0511.11.1	39
I	10654302	10654453	B0511.12b.1_WBGene00015237	60	-	10654302	10654453	255,0,0	1	151,	0,		B0511.12a.1,B0511.12b.1	151
I	10670970	10671357	B0511.1.1_WBGene00001432	60	+	10670970	10671357	255,0,0	1	387,	0,	fkb-7	B0511.1.1	387
I	10675167	10675277	C34B2.5.1_WBGene00016390	60	-	10675167	10675277	255,0,0	1	110,	0,	ttc-1	C34B2.5.1	110
I	10676921	10677062	C34B2.6.1_WBGene00016391	60	-	10676921	10677062	255,0,0	1	141,	0,	lonp-1	C34B2.6.1	141
I	10682471	10682621	C34B2.10.1_WBGene00016395	60	-	10682471	10682621	255,0,0	1	150,	0,	spcs-1	C34B2.10.1	150
I	10683269	10683377	C34B2.7.1_WBGene00016392	60	-	10683269	10683377	255,0,0	1	108,	0,	sdha-2	C34B2.7.1	108
I	10685824	10686040	C34B2.8.1_WBGene00016393	60	-	10685824	10686040	255,0,0	1	216,	0,		C34B2.8.1	216
I	10687922	10688060	C34B2.2.1_WBGene00016387	60	+	10687922	10688060	255,0,0	1	138,	0,	kbp-5	C34B2.2.1	138
I	10713504	10713776	B0205.1a.1_WBGene00015017	60	-	10713504	10713776	255,0,0	1	272,	0,		B0205.1a.1	272
I	10723275	10723496	B0205.9.1_WBGene00015023	60	+	10723275	10723496	255,0,0	1	221,	0,		B0205.9.1	221
I	10727754	10727821	B0205.13.1_WBGene00044644	60	-	10727754	10727821	255,0,0	1	67,	0,		B0205.13.1	67
I	10728897	10729024	B0205.8.1_WBGene00015022	60	-	10728897	10729024	255,0,0	1	127,	0,		B0205.8.1	127
I	10730677	10730743	B0205.12.1_WBGene00044413	60	+	10730677	10730743	255,0,0	1	66,	0,		B0205.12.1	66
I	10730711	10730927	B0205.3.1_WBGene00004466	60	-	10730711	10730927	255,0,0	1	216,	0,	rpn-10	B0205.3.1	216
I	10732542	10732637	B0205.11.1_WBGene00015025	60	-	10732542	10732637	255,0,0	1	95,	0,	mrpl-9	B0205.11.1	95
I	10736240	10736615	B0205.7.1_WBGene00002191	60	+	10736240	10736615	255,0,0	1	375,	0,	kin-3	B0205.7.1	375
I	10739774	10739914	B0205.6.1_WBGene00015021	60	+	10739774	10739914	255,0,0	1	140,	0,	nfs-1	B0205.6.1	140
I	10792901	10793152	F55A3.3.1_WBGene00018849	60	+	10792901	10793152	255,0,0	1	251,	0,	spt-16	F55A3.3.1	251
I	10797900	10798059	F55A3.2.1_WBGene00018848	60	+	10797900	10798059	255,0,0	1	159,	0,		F55A3.2.2,F55A3.2.1	159
I	10797900	10798058	F55A3.2.2_WBGene00018848	60	+	10797900	10798058	255,0,0	1	158,	0,		F55A3.2.2,F55A3.2.1	158
I	10806383	10806925	F55A3.1.1_WBGene00018847	60	+	10806383	10806925	255,0,0	1	542,	0,	2024-03-06	F55A3.1.1	542
I	10810384	10810489	C35E7.8.1_WBGene00016460	60	+	10810384	10810489	255,0,0	1	105,	0,		C35E7.8.1	105
I	10834620	10834814	C35E7.4.1_WBGene00016456	60	+	10834620	10834814	255,0,0	1	194,	0,		C35E7.4.1	194
I	10838877	10839012	C35E7.3.1_WBGene00016455	60	+	10838877	10839012	255,0,0	1	135,	0,		C35E7.3.1	135
I	10845620	10845972	C35E7.11.1_WBGene00016463	60	+	10845620	10845972	255,0,0	1	352,	0,		C35E7.11.1	352
I	10850008	10850103	C35E7.1.1_WBGene00016453	60	+	10850008	10850103	255,0,0	1	95,	0,	vet-2	C35E7.1.1	95
I	10869955	10870241	Y37F4.6.1_WBGene00021387	60	-	10869955	10870241	255,0,0	1	286,	0,		Y37F4.6.1	286
I	10878047	10878104	single_exon_productive_isoform_211_WBGene00020860	60	-	10878047	10878104	255,0,0	1	57,	0,	nspd-10	not annotated 72	57
I	10892039	10892189	T27C10.3.1_WBGene00020858	60	+	10892039	10892189	255,0,0	1	150,	0,	mop-25.3	T27C10.3.1,T27C10.3.2	150
I	10892039	10892194	T27C10.3.2_WBGene00020858	60	+	10892039	10892194	255,0,0	1	155,	0,	mop-25.3	T27C10.3.1,T27C10.3.2	155
I	10924239	10924339	F49D11.8.1_WBGene00000780	60	-	10924239	10924339	255,0,0	1	100,	0,	cpn-4	F49D11.8.1	100
I	10926880	10927088	F49D11.10.1_WBGene00045433	60	-	10926880	10927088	255,0,0	1	208,	0,		F49D11.10.1	208
I	10933809	10934114	F49D11.9b.1_WBGene00018632	60	-	10933809	10934114	255,0,0	1	305,	0,	tag-296	F49D11.9b.1,F49D11.9a.1	305
I	10933812	10934114	F49D11.9a.1_WBGene00018632	60	-	10933812	10934114	255,0,0	1	302,	0,	tag-296	F49D11.9b.1,F49D11.9a.1	302
I	10940257	10940521	F49D11.1.1_WBGene00018625	60	+	10940257	10940521	255,0,0	1	264,	0,	prp-17	F49D11.1.1	264
I	10943922	10944203	Y95D11A.3.1_WBGene00045434	60	+	10943922	10944203	255,0,0	1	281,	0,		Y95D11A.3.1	281
I	10945569	10945687	Y95D11A.1.1_WBGene00013605	60	+	10945569	10945687	255,0,0	1	118,	0,		Y95D11A.1.1	118
I	10966324	10966489	Y52B11A.2a.1_WBGene00013122	60	-	10966324	10966489	255,0,0	1	165,	0,	impt-1	Y52B11A.2a.1	165
I	11014692	11014745	Y52B11A.12.1_WBGene00077539	60	+	11014692	11014745	255,0,0	1	53,	0,		Y52B11A.12.1	53
I	11033954	11034061	Y52B11A.8.1_WBGene00013127	60	+	11033954	11034061	255,0,0	1	107,	0,		Y52B11A.8.1	107
I	11034058	11034091	Y52B11A.9.1_WBGene00013128	60	-	11034058	11034091	255,0,0	1	33,	0,	dxbp-1	Y52B11A.9.1	33
I	11075757	11076371	productive_splice_isoform_144_WBGene00001980	60	-	11075757	11076371	255,0,0	1	614,	0,	hmr-1	W02B9.1a.2,W02B9.1b.1,W02B9.1a.1	614
I	11075760	11076371	W02B9.1a.1_WBGene00001980	60	-	11075760	11076371	255,0,0	1	611,	0,	hmr-1	W02B9.1a.2,W02B9.1b.1,W02B9.1a.1	611
I	11148282	11148318	ZK39.3.1_WBGene00013928	60	+	11148282	11148318	255,0,0	1	36,	0,	clec-94	ZK39.3.1	36
I	11154262	11154330	ZK39.6.1_WBGene00013931	60	+	11154262	11154330	255,0,0	1	68,	0,	clec-97	ZK39.6.1	68
I	11163787	11163810	Y52B11C.1.1_WBGene00013131	60	-	11163787	11163810	255,0,0	1	23,	0,	pigl-1	Y52B11C.1.1	23
I	11168510	11168771	F28D9.4.1_WBGene00009220	60	-	11168510	11168771	255,0,0	1	261,	0,		F28D9.4.1	261
I	11174598	11174748	F28D9.4.2_WBGene00009220	60	-	11174598	11174748	255,0,0	1	150,	0,		F28D9.4.2	150
I	11177847	11178064	F28D9.1.1_WBGene00004706	60	-	11177847	11178064	255,0,0	1	217,	0,	rsr-1	F28D9.1.1	217
I	11178060	11178064	F28D9.1.1-0_WBGene00004706	60	-	11178060	11178064	255,0,0	1	4,	0,	rsr-1	not annotated 73	4
I	11211301	11211905	W06H12.1.1_WBGene00012317	60	+	11211301	11211905	255,0,0	1	604,	0,	ztf-6	W06H12.1.1	604
I	11212312	11212373	Y53H1A.4a.1_WBGene00002119	60	-	11212312	11212373	255,0,0	1	61,	0,	ins-36	Y53H1A.4a.1	61
I	11216117	11216372	Y53H1A.1a.1_WBGene00013177	60	-	11216117	11216372	255,0,0	1	255,	0,	rsy-1	Y53H1A.1a.1	255
I	11223973	11224163	Y53H1A.2a.1_WBGene00013178	60	+	11223973	11224163	255,0,0	1	190,	0,		Y53H1A.2a.1	190
I	11233249	11233332	Y53H1A.5a.1_WBGene00043056	60	+	11233249	11233332	255,0,0	1	83,	0,	nfya-2	Y53H1A.5a.1	83
I	11263612	11263665	F36D1.7.1_WBGene00009466	60	+	11263612	11263665	255,0,0	1	53,	0,		F36D1.7.1	53
I	11272346	11272385	F36D1.4.1_WBGene00009463	60	+	11272346	11272385	255,0,0	1	39,	0,		F36D1.4.1	39
I	11273419	11273482	F36D1.23.1_WBGene00219287	60	+	11273419	11273482	255,0,0	1	63,	0,		F36D1.23.1	63
I	11274891	11274988	F36D1.9.1_WBGene00009468	60	-	11274891	11274988	255,0,0	1	97,	0,		F36D1.9.1	97
I	11276447	11276604	F36D1.1.1_WBGene00009461	60	-	11276447	11276604	255,0,0	1	157,	0,	madf-2	F36D1.1.1	157
I	11292661	11292710	Y53H1B.2.1_WBGene00013181	60	-	11292661	11292710	255,0,0	1	49,	0,		Y53H1B.2.1	49
I	11311523	11311820	H25P06.1.1_WBGene00010416	60	-	11311523	11311820	255,0,0	1	297,	0,	hxk-2	H25P06.1.1	297
I	11331694	11331707	H25P06.2a.1_WBGene00000410	60	+	11331694	11331707	255,0,0	1	13,	0,	cdk-9	H25P06.2a.1	13
I	11332992	11333154	H25P06.2b.1_WBGene00000410	60	+	11332992	11333154	255,0,0	1	162,	0,	cdk-9	H25P06.2b.1	162
I	11332992	11333154	productive_splice_isoform_136_WBGene00000410	60	+	11332992	11333154	255,0,0	1	162,	0,	cdk-9	H25P06.2b.1	162
I	11339786	11339840	M04D5.3.1_WBGene00077770	60	-	11339786	11339840	255,0,0	1	54,	0,		M04D5.3.1	54
I	11355313	11356370	single_exon_productive_isoform_212_I:11355000	60	+	11355313	11356370	255,0,0	1	1057,	0,	NA	not annotated 74	1057
I	11358077	11358166	F56G4.3.1_WBGene00010158	60	-	11358077	11358166	255,0,0	1	89,	0,	pes-2.2	F56G4.3.1	89
I	11364325	11364385	F56G4.6.1_WBGene00010161	60	-	11364325	11364385	255,0,0	1	60,	0,		F56G4.6.1	60
I	11364325	11364385	productive_splice_isoform_137_WBGene00010161	60	-	11364325	11364385	255,0,0	1	60,	0,		F56G4.6.1	60
I	11380065	11380127	F56G4.4.1_WBGene00010159	60	+	11380065	11380127	255,0,0	1	62,	0,	wbp-4	F56G4.4.1	62
I	11388660	11388751	F56G4.5.1_WBGene00010160	60	+	11388660	11388751	255,0,0	1	91,	0,	png-1	F56G4.5.1	91
I	11388681	11389140	Y53H1C.1a.1_WBGene00000010	60	-	11388681	11389140	255,0,0	1	459,	0,	aat-9	Y53H1C.1a.1,Y53H1C.1b.1	459
I	11388681	11389140	Y53H1C.1b.1_WBGene00000010	60	-	11388681	11389140	255,0,0	1	459,	0,	aat-9	Y53H1C.1a.1,Y53H1C.1b.1	459
I	11440442	11440709	C27C7.1.1_WBGene00007766	60	+	11440442	11440709	255,0,0	1	267,	0,		C27C7.1.1	267
I	11512815	11512939	F32B4.2.1_WBGene00009313	60	-	11512815	11512939	255,0,0	1	124,	0,		F32B4.2.1	124
I	11526917	11527076	F15D3.1b.1_WBGene00001131	60	-	11526917	11527076	255,0,0	1	159,	0,	dys-1	F15D3.1a.1,F15D3.1b.1	159
I	11572092	11572419	F15D3.6.1_WBGene00008856	60	-	11572092	11572419	255,0,0	1	327,	0,		F15D3.6.1	327
I	11579480	11579612	F15D3.7.1_WBGene00008857	60	+	11579480	11579612	255,0,0	1	132,	0,	timm-23	F15D3.7.1	132
I	11604026	11604610	C17D12.7.1_WBGene00007640	60	-	11604026	11604610	255,0,0	1	584,	0,	pcmd-1	C17D12.7.1	584
I	11616139	11616244	C17D12.1a.1_WBGene00007637	60	+	11616139	11616244	255,0,0	1	105,	0,	dhhc-7	C17D12.1a.1	105
I	11680632	11680975	F11A6.1a.1_WBGene00002232	60	+	11680632	11680975	255,0,0	1	343,	0,	kpc-1	F11A6.1a.1	343
I	11680632	11680752	F11A6.1a.2_WBGene00002232	60	+	11680632	11680752	255,0,0	1	120,	0,	kpc-1	F11A6.1a.2	120
I	11680898	11681032	F11A6.2.1_WBGene00008681	60	-	11680898	11681032	255,0,0	1	134,	0,	scrm-4	F11A6.2.1	134
I	11686088	11686151	F11A6.15b.1_WBGene00206532	60	-	11686088	11686151	255,0,0	1	63,	0,		not annotated 75	63
I	11688672	11689108	T22H2.5a.1_WBGene00011935	60	-	11688672	11689108	255,0,0	1	436,	0,	scrm-1	T22H2.5a.1	436
I	11688681	11688965	T22H2.5b.1_WBGene00011935	60	-	11688681	11688965	255,0,0	1	284,	0,	scrm-1	T22H2.5b.1	284
I	11703593	11703698	T22H2.6a.1_WBGene00011936	60	+	11703593	11703698	255,0,0	1	105,	0,	pgrn-1	T22H2.6a.1	105
I	11719790	11719901	F35E2.8.1_WBGene00009415	60	+	11719790	11719901	255,0,0	1	111,	0,		F35E2.8.1	111
I	11819233	11819280	T02G6.5b.1_WBGene00011388	60	+	11819233	11819280	255,0,0	1	47,	0,		T02G6.5c.1,T02G6.5a.1,T02G6.5b.1	47
I	11819233	11819274	T02G6.5c.1_WBGene00011388	60	+	11819233	11819274	255,0,0	1	41,	0,		T02G6.5c.1,T02G6.5a.1,T02G6.5b.1	41
I	11830984	11831024	Y47H9C.1.1_WBGene00012947	60	-	11830984	11831024	255,0,0	1	40,	0,		Y47H9C.1.1	40
I	11851565	11851952	Y47H9C.4a.1_WBGene00000415	60	-	11851565	11851952	255,0,0	1	387,	0,	ced-1	Y47H9C.4a.1	387
I	11851622	11851952	Y47H9C.4b.1_WBGene00000415	60	-	11851622	11851952	255,0,0	1	330,	0,	ced-1	Y47H9C.4b.1	330
I	11887147	11887278	Y47H9C.5a.1_WBGene00001045	60	+	11887147	11887278	255,0,0	1	131,	0,	dnj-27	Y47H9C.5a.1	131
I	11891575	11891712	Y47H9C.7.1_WBGene00012950	60	-	11891575	11891712	255,0,0	1	137,	0,	eif-2Bbeta	Y47H9C.7.1	137
I	11896247	11896284	Y47H9C.8.1_WBGene00012951	60	+	11896247	11896284	255,0,0	1	37,	0,		Y47H9C.8.1	37
I	11907570	11907643	R09B3.1a.1_WBGene00001372	60	-	11907570	11907643	255,0,0	1	73,	0,	exo-3	R09B3.1a.1	73
I	11908028	11908218	R09B3.1b.1_WBGene00001372	60	-	11908028	11908218	255,0,0	1	190,	0,	exo-3	R09B3.1b.1	190
I	11909365	11909449	productive_splice_isoform_138_WBGene00011155	60	-	11909365	11909449	255,0,0	1	84,	0,	rbm-3.1	R09B3.2.1	84
I	11909365	11909449	R09B3.2.1_WBGene00011155	60	-	11909365	11909449	255,0,0	1	84,	0,	rbm-3.1	R09B3.2.1	84
I	11910327	11910420	R09B3.3.1_WBGene00011156	60	-	11910327	11910420	255,0,0	1	93,	0,	rbm-3.2	R09B3.3.1	93
I	11911915	11912053	R09B3.4.1_WBGene00006707	60	+	11911915	11912053	255,0,0	1	138,	0,	ubc-12	R09B3.4.1	138
I	11912004	11912146	R09B3.5.1_WBGene00003123	60	-	11912004	11912146	255,0,0	1	142,	0,	mag-1	R09B3.5.1	142
I	11912004	11912451	single_exon_productive_isoform_213_I:11912000	60	-	11912004	11912451	255,0,0	1	447,	0,	NA	not annotated 76	447
I	11912792	11913124	R06C1.1.1_WBGene00001836	60	-	11912792	11913124	255,0,0	1	332,	0,	hda-3	R06C1.1.1	332
I	11917805	11918025	R06C1.2.1_WBGene00011058	60	-	11917805	11918025	255,0,0	1	220,	0,	fdps-1	R06C1.2.1	220
I	11924540	11925274	R06C1.3a.1_WBGene00006958	60	-	11924540	11925274	255,0,0	1	734,	0,	wve-1	R06C1.3a.1	734
I	11931635	11931757	R06C1.4.1_WBGene00011059	60	+	11931635	11931757	255,0,0	1	122,	0,		R06C1.4.1	122
I	11952832	11953154	R06C1.6.1_WBGene00011060	60	+	11952832	11953154	255,0,0	1	322,	0,		R06C1.6.1	322
I	11953506	11953796	Y53C10A.12.2_WBGene00002004	60	-	11953506	11953796	255,0,0	1	290,	0,	hsf-1	Y53C10A.12.2,Y53C10A.12.1	290
I	11953508	11953796	Y53C10A.12.1_WBGene00002004	60	-	11953508	11953796	255,0,0	1	288,	0,	hsf-1	Y53C10A.12.2,Y53C10A.12.1	288
I	12002364	12002612	Y53C10A.5.1_WBGene00013136	60	+	12002364	12002612	255,0,0	1	248,	0,	tmem-189	Y53C10A.5.1	248
I	12002551	12002752	Y53C10A.6a.1_WBGene00013137	60	-	12002551	12002752	255,0,0	1	201,	0,		Y53C10A.6a.1	201
I	12002553	12002759	Y53C10A.6b.1_WBGene00013137	60	-	12002553	12002759	255,0,0	1	206,	0,		Y53C10A.6b.1	206
I	12042986	12045200	F58D5.5.1_WBGene00010244	60	+	12042986	12045200	255,0,0	1	2214,	0,		F58D5.5.1	2214
I	12045200	12045235	F58D5.9.1_WBGene00010248	60	-	12045200	12045235	255,0,0	1	35,	0,		F58D5.9.1	35
I	12047341	12047884	F58D5.4a.1_WBGene00002240	60	-	12047341	12047884	255,0,0	1	543,	0,	ksr-2	F58D5.4a.1	543
I	12047341	12047884	productive_splice_isoform_139_WBGene00002240	60	-	12047341	12047884	255,0,0	1	543,	0,	ksr-2	F58D5.4a.1	543
I	12060270	12060837	F58D5.1a.1_WBGene00002000	60	-	12060270	12060837	255,0,0	1	567,	0,	hrpr-1	F58D5.1a.1	567
I	12065942	12066044	F58D5.2a.1_WBGene00010242	60	-	12065942	12066044	255,0,0	1	102,	0,		F58D5.2a.1,F58D5.2b.1	102
I	12066006	12066044	F58D5.2b.3_WBGene00010242	60	-	12066006	12066044	255,0,0	1	38,	0,		F58D5.2b.3,F58D5.2b.2,F58D5.2b.4	38
I	12066008	12066044	F58D5.2b.2_WBGene00010242	60	-	12066008	12066044	255,0,0	1	36,	0,		F58D5.2b.3,F58D5.2b.2,F58D5.2b.4	36
I	12109147	12109466	M01G12.9.1-0_WBGene00010822	60	-	12109147	12109466	255,0,0	1	319,	0,		not annotated 77	319
I	12162391	12162453	R05D7.1.2_WBGene00011026	60	-	12162391	12162453	255,0,0	1	62,	0,		R05D7.1.2,R05D7.1.1	62
I	12181053	12181118	R05D7.4.1_WBGene00011029	60	-	12181053	12181118	255,0,0	1	65,	0,	abhd-11.2	R05D7.4.1	65
I	12188742	12189008	R05D7.5a.1_WBGene00011030	60	+	12188742	12189008	255,0,0	1	266,	0,		R05D7.5a.1	266
I	12188742	12189008	R05D7.5b.1-0_WBGene00011030	60	+	12188742	12189008	255,0,0	1	266,	0,		R05D7.5a.1	266
I	12189585	12189601	R05D7.7.2_WBGene00077559	60	-	12189585	12189601	255,0,0	1	16,	0,		R05D7.7.2	16
I	12203475	12203720	C15C6.1.1_WBGene00007600	60	+	12203475	12203720	255,0,0	1	245,	0,		C15C6.1.1	245
I	12205779	12205809	C15C6.2b.1_WBGene00007601	60	+	12205779	12205809	255,0,0	1	30,	0,		C15C6.2b.1	30
I	12215099	12215198	C15C6.4.1_WBGene00007603	60	+	12215099	12215198	255,0,0	1	99,	0,	popl-4	C15C6.4.1	99
I	12216251	12216503	F14B6.1.1_WBGene00008782	60	-	12216251	12216503	255,0,0	1	252,	0,	sdz-14	F14B6.1.1	252
I	12216360	12216503	F14B6.1.1-0_WBGene00008782	60	-	12216360	12216503	255,0,0	1	143,	0,	sdz-14	not annotated 78	143
I	12232252	12232303	F14B6.3.1_WBGene00008784	60	+	12232252	12232303	255,0,0	1	51,	0,		F14B6.3.1	51
I	12336539	12336605	C47F8.1.1_WBGene00008157	60	+	12336539	12336605	255,0,0	1	66,	0,		C47F8.1.1	66
I	12457174	12457211	single_exon_productive_isoform_214_WBGene00044242	60	+	12457174	12457211	255,0,0	1	37,	0,		not annotated 79	37
I	12461895	12461930	single_exon_productive_isoform_215_WBGene00008295	60	+	12461895	12461930	255,0,0	1	35,	0,	nlp-39	not annotated 80	35
I	12474619	12474641	T27F6.10.1_WBGene00077508	60	-	12474619	12474641	255,0,0	1	22,	0,		T27F6.10.1	22
I	12486157	12486235	T27F6.4.1_WBGene00012104	60	+	12486157	12486235	255,0,0	1	78,	0,	sygl-1	T27F6.4.1	78
I	12490795	12490888	T27F6.5a.1_WBGene00004190	60	+	12490795	12490888	255,0,0	1	93,	0,	pars-2	T27F6.5a.1	93
I	12490795	12490890	T27F6.5d.1_WBGene00004190	60	+	12490795	12490890	255,0,0	1	95,	0,	pars-2	T27F6.5a.1	95
I	12494360	12494530	T27F6.6.1_WBGene00012105	60	+	12494360	12494530	255,0,0	1	170,	0,		T27F6.6.1,T27F6.6.2	170
I	12494360	12494538	T27F6.6.2_WBGene00012105	60	+	12494360	12494538	255,0,0	1	178,	0,		T27F6.6.1,T27F6.6.2	178
I	12497194	12497357	T27F6.7.1_WBGene00012106	60	+	12497194	12497357	255,0,0	1	163,	0,		T27F6.7.1	163
I	12497437	12497611	T27F6.8.1_WBGene00012107	60	-	12497437	12497611	255,0,0	1	174,	0,		T27F6.8.1	174
I	12504915	12504937	K11D2.1a.1_WBGene00010768	60	+	12504915	12504937	255,0,0	1	22,	0,		K11D2.1a.1	22
I	12504915	12505010	K11D2.1a.2_WBGene00010768	60	+	12504915	12505010	255,0,0	1	95,	0,		K11D2.1a.2	95
I	12507511	12507569	K11D2.2.1_WBGene00010769	60	+	12507511	12507569	255,0,0	1	58,	0,	asah-1	K11D2.2.1	58
I	12512901	12513420	K11D2.3a.1_WBGene00006829	60	+	12512901	12513420	255,0,0	1	519,	0,	unc-101	K11D2.3a.1	519
I	12518456	12518694	K11D2.5.1_WBGene00010771	60	+	12518456	12518694	255,0,0	1	238,	0,		K11D2.5.1	238
I	12527553	12528322	K11D2.4a.1_WBGene00010770	60	+	12527553	12528322	255,0,0	1	769,	0,		K11D2.4e.1,K11D2.4a.1,K11D2.4a.2	769
I	12528303	12528389	W02D9.1a.1_WBGene00004181	60	-	12528303	12528389	255,0,0	1	86,	0,	pri-2	W02D9.1a.1	86
I	12534125	12534404	W02D9.2a.1_WBGene00012208	60	+	12534125	12534404	255,0,0	1	279,	0,		W02D9.2a.1,W02D9.2b.1	279
I	12534125	12534404	W02D9.2b.1_WBGene00012208	60	+	12534125	12534404	255,0,0	1	279,	0,		W02D9.2a.1,W02D9.2b.1	279
I	12537351	12537671	W02D9.3.1_WBGene00012209	60	+	12537351	12537671	255,0,0	1	320,	0,	hmg-20	W02D9.3.1	320
I	12537902	12538052	W02D9.4.1_WBGene00012210	60	-	12537902	12538052	255,0,0	1	150,	0,		W02D9.4.1	150
I	12552152	12552375	W02D9.10.1_WBGene00012216	60	+	12552152	12552375	255,0,0	1	223,	0,		W02D9.10.1	223
I	12559339	12559364	single_exon_productive_isoform_216_WBGene00012213	60	-	12559339	12559364	255,0,0	1	25,	0,		not annotated 81	25
I	12560292	12560411	single_exon_productive_isoform_217_WBGene00012212	60	-	12560292	12560411	255,0,0	1	119,	0,		not annotated 82	119
I	12561039	12561257	single_exon_productive_isoform_218_I:12561000	60	-	12561039	12561257	255,0,0	1	218,	0,	NA	not annotated 83	218
I	12561039	12561139	W02D9.5.1_WBGene00012211	60	-	12561039	12561139	255,0,0	1	100,	0,	ssp-37	W02D9.5.1	100
I	12591115	12591185	F33E2.5.1_WBGene00009361	60	-	12591115	12591185	255,0,0	1	70,	0,		F33E2.5.1	70
I	12624233	12624428	T07D10.6.1_WBGene00011586	60	-	12624233	12624428	255,0,0	1	195,	0,	flp-33	T07D10.6.1	195
I	12647379	12647495	H28O16.2.1_WBGene00010420	60	-	12647379	12647495	255,0,0	1	116,	0,	mcrs-1	H28O16.2.1	116
I	12654354	12654655	H28O16.1a.1_WBGene00010419	60	+	12654354	12654655	255,0,0	1	301,	0,	atp-1	H28O16.1a.1	301
I	12657761	12657914	T26E3.8.1_WBGene00012041	60	-	12657761	12657914	255,0,0	1	153,	0,		T26E3.8.1	153
I	12661668	12661732	T26E3.6.1_WBGene00012039	60	+	12661668	12661732	255,0,0	1	64,	0,		T26E3.6.1	64
I	12662811	12662937	T26E3.5.1_WBGene00012038	60	-	12662811	12662937	255,0,0	1	126,	0,		T26E3.5.1	126
I	12668734	12668893	T26E3.4.1_WBGene00012037	60	+	12668734	12668893	255,0,0	1	159,	0,		T26E3.4.1	159
I	12674045	12674447	T26E3.3a.1_WBGene00003921	60	+	12674045	12674447	255,0,0	1	402,	0,	par-6	T26E3.3a.1,T26E3.3a.2	402
I	12674045	12674449	T26E3.3a.2_WBGene00003921	60	+	12674045	12674449	255,0,0	1	404,	0,	par-6	T26E3.3a.1,T26E3.3a.2	404
I	12681779	12681812	T26E3.2.1_WBGene00003578	60	+	12681779	12681812	255,0,0	1	33,	0,	ndx-1	T26E3.2.1	33
I	12722039	12722108	T06G6.12.1_WBGene00011551	60	-	12722039	12722108	255,0,0	1	69,	0,		T06G6.12.1	69
I	12729676	12729898	T06G6.9.1_WBGene00006889	60	+	12729676	12729898	255,0,0	1	222,	0,	pfd-3	T06G6.9.1	222
I	12730025	12730089	W02A11.1.1_WBGene00012192	60	-	12730025	12730089	255,0,0	1	64,	0,		W02A11.1.1	64
I	12733286	12733418	W02A11.2.1_WBGene00012193	60	-	12733286	12733418	255,0,0	1	132,	0,	vps-25	W02A11.2.1,W02A11.2.2	132
I	12733286	12733418	W02A11.2.2_WBGene00012193	60	-	12733286	12733418	255,0,0	1	132,	0,	vps-25	W02A11.2.1,W02A11.2.2	132
I	12740969	12741146	W02A11.3.1_WBGene00012194	60	+	12740969	12741146	255,0,0	1	177,	0,	toe-4	W02A11.3.1	177
I	12748587	12749562	W02A11.4.1_WBGene00006700	60	+	12748587	12749562	255,0,0	1	975,	0,	uba-2	W02A11.4.1	975
I	12752067	12752105	W02A11.5.1_WBGene00012195	60	+	12752067	12752105	255,0,0	1	38,	0,	bath-34	W02A11.5.1	38
I	12759586	12759755	B0019.1.1_WBGene00000138	60	-	12759586	12759755	255,0,0	1	169,	0,	amx-2	B0019.1.1	169
I	12782158	12782257	B0019.2.1_WBGene00007094	60	+	12782158	12782257	255,0,0	1	99,	0,		B0019.2.1	99
I	12809259	12810168	Y18D10A.3.1_WBGene00012476	60	-	12809259	12810168	255,0,0	1	909,	0,		Y18D10A.3.1	909
I	12824665	12825602	Y18D10A.5.1_WBGene00001746	60	+	12824665	12825602	255,0,0	1	937,	0,	gsk-3	Y18D10A.5.1	937
I	12852932	12853130	Y18D10A.8.1_WBGene00012478	60	+	12852932	12853130	255,0,0	1	198,	0,	mxt-1	Y18D10A.8.1	198
I	12853075	12853193	Y18D10A.9.1_WBGene00012479	60	-	12853075	12853193	255,0,0	1	118,	0,	ciao-1	Y18D10A.9.1	118
I	12861197	12861293	Y18D10A.10.1_WBGene00012480	60	+	12861197	12861293	255,0,0	1	96,	0,	clec-104	Y18D10A.10.1	96
I	12861950	12862237	Y18D10A.11.1_WBGene00012481	60	-	12861950	12862237	255,0,0	1	287,	0,		Y18D10A.11.1	287
I	12866987	12867094	Y18D10A.23.1_WBGene00012487	60	-	12866987	12867094	255,0,0	1	107,	0,		Y18D10A.23.1	107
I	12902342	12902806	Y18D10A.13.1_WBGene00003905	60	+	12902342	12902806	255,0,0	1	464,	0,	pad-1	Y18D10A.13.1	464
I	12903060	12903158	single_exon_productive_isoform_219_WBGene00012483	60	-	12903060	12903158	255,0,0	1	98,	0,	coa-5	not annotated 84	98
I	12905647	12906040	Y18D10A.17.1_WBGene00012484	60	+	12905647	12906040	255,0,0	1	393,	0,	car-1	Y18D10A.17.1	393
I	12917975	12918110	Y18D10A.25.1_WBGene00001433	60	+	12917975	12918110	255,0,0	1	135,	0,	fkb-8	Y18D10A.25.1	135
I	12919106	12919280	Y18D10A.19.1_WBGene00001427	60	+	12919106	12919280	255,0,0	1	174,	0,	fkb-2	Y18D10A.19.1	174
I	12923282	12923548	Y18D10A.20.1_WBGene00003989	60	+	12923282	12923548	255,0,0	1	266,	0,	pfn-1	Y18D10A.20.1	266
I	12942120	12942224	F08A8.1a.1_WBGene00008564	60	+	12942120	12942224	255,0,0	1	104,	0,	acox-1.1	F08A8.1b.1,F08A8.1a.2,F08A8.1a.1,F08A8.1b.2	104
I	12942120	12942224	F08A8.1a.2_WBGene00008564	60	+	12942120	12942224	255,0,0	1	104,	0,	acox-1.1	F08A8.1b.1,F08A8.1a.2,F08A8.1a.1,F08A8.1b.2	104
I	12946530	12946588	F08A8.2.1_WBGene00008565	60	+	12946530	12946588	255,0,0	1	58,	0,	acox-1.2	F08A8.2.1	58
I	12953928	12954003	F08A8.4.1_WBGene00008567	60	+	12953928	12954003	255,0,0	1	75,	0,	acox-1.4	F08A8.4.1	75
I	12958639	12958731	F08A8.7.1_WBGene00008569	60	-	12958639	12958731	255,0,0	1	92,	0,	fbxa-101	F08A8.7.1	92
I	12960312	12960371	C47B2.1.1_WBGene00008130	60	-	12960312	12960371	255,0,0	1	59,	0,	fbxa-140	C47B2.1.1	59
I	12962037	12962450	C47B2.2.2_WBGene00008131	60	-	12962037	12962450	255,0,0	1	413,	0,		C47B2.2.2,C47B2.2.1	413
I	12962041	12962450	C47B2.2.1_WBGene00008131	60	-	12962041	12962450	255,0,0	1	409,	0,		C47B2.2.2,C47B2.2.1	409
I	12962218	12962450	productive_splice_isoform_148_I:12962000	60	-	12962218	12962450	255,0,0	1	232,	0,	NA	not annotated 85	232
I	12962219	12962450	C47B2.2.1-0_WBGene00008131	60	-	12962219	12962450	255,0,0	1	231,	0,		not annotated 86	231
I	12964673	12964813	C47B2.3.1_WBGene00006529	60	-	12964673	12964813	255,0,0	1	140,	0,	tba-2	C47B2.3.1,C47B2.3.2	140
I	12964676	12964813	C47B2.3.2_WBGene00006529	60	-	12964676	12964813	255,0,0	1	137,	0,	tba-2	C47B2.3.1,C47B2.3.2	137
I	12967215	12967387	C47B2.4.1_WBGene00003948	60	-	12967215	12967387	255,0,0	1	172,	0,	pbs-2	C47B2.4.1	172
I	12970022	12970272	C47B2.5.1_WBGene00001234	60	+	12970022	12970272	255,0,0	1	250,	0,	eif-6	C47B2.5.1	250
I	12978500	12978787	C47B2.6a.1_WBGene00008132	60	+	12978500	12978787	255,0,0	1	287,	0,	gale-1	C47B2.6b.2,C47B2.6a.1,C47B2.6a.2	287
I	12978500	12978787	C47B2.6a.2_WBGene00008132	60	+	12978500	12978787	255,0,0	1	287,	0,	gale-1	C47B2.6b.2,C47B2.6a.1,C47B2.6a.2	287
I	12978500	12978747	C47B2.6b.1_WBGene00008132	60	+	12978500	12978747	255,0,0	1	247,	0,	gale-1	C47B2.6b.1	247
I	12978500	12978785	C47B2.6b.2_WBGene00008132	60	+	12978500	12978785	255,0,0	1	285,	0,	gale-1	C47B2.6b.2,C47B2.6a.1,C47B2.6a.2	285
I	12982421	12982450	C47B2.7a.1_WBGene00008133	60	+	12982421	12982450	255,0,0	1	29,	0,	efsc-1	C47B2.7a.1,C47B2.7b.1	29
I	12982421	12982451	C47B2.7b.1_WBGene00008133	60	+	12982421	12982451	255,0,0	1	30,	0,	efsc-1	C47B2.7a.1,C47B2.7b.1	30
I	12983872	12983974	C47B2.9.1_WBGene00008134	60	+	12983872	12983974	255,0,0	1	102,	0,		C47B2.9.3,C47B2.9.1,C47B2.9.2	102
I	12983872	12983974	C47B2.9.2_WBGene00008134	60	+	12983872	12983974	255,0,0	1	102,	0,		C47B2.9.3,C47B2.9.1,C47B2.9.2	102
I	12995135	12995475	CC4.2.1_WBGene00003753	60	+	12995135	12995475	255,0,0	2	51,216,	0,124,	nlp-15	CC4.2.1	267
[truncated: 10,944 more rows]

## Sheet: 3'UTR counts summary
Number of novel and WormBase 3'UTRs detected at each day
day	detected novel 3'UTRs	detected WormBase 3'UTRs
all days	617	12306
day 1	586	12109
day 2	580	12009
day 3	566	11942
day 4	573	12053
day 5	574	11874
day 7	556	11797
day 10	552	11837
day 15	554	11807
