# Supplementary material for: Full-length direct RNA sequencing reveals extensive remodeling of RNA expression, processing and modification in aging Caenorhabditis elegans
Source: bioRxiv. 2024 Jun 22:2024.06.18.599640. Preprint. [Version 1] doi: 10.1101/2024.06.18.599640 (PMC11213008; doi:10.1101/2024.06.18.599640)
Supplement: Supplement 1 — Document S1. Figures S1–S7 Table S1. Illumina RNA-seq DESeq2 results from days 2, 3, 4, 5, 7, 10, and 15 vs. day 1. Table S2. Nanopore DRS DESeq2 results using unfiltered reads from days 2, 3, 4, 5, 7, 10, and 15 vs. day 1. Table S3. Number of Nanopore DRS reads per replicate remaining after each filtering step (mapping, transcription start site filtering, and poly(A) filtering). Table S4. All detected Nanopore DRS full-length isoforms with columns 1-12 in BED format and the number of filtered reads for each isoform per replicate. Novel isoforms not in the WS279 WormBase annotation are labeled as productive if they span in frame annotated start and stop codons or unproductive if they do not span in frame annotated start and stop codons. Table S5. 3’UTR coordinates of Nanopore DRS full-length isoforms with columns 1-12 in BED format. 3’UTR sequences are compared to the WS279 WormBase annotation. Table S6. Alternative exon inclusion events with a significant (P<0.05) change in relative abundance (PSI) in days 2, 3, 4, 5, 7, 10, or 15 compared to day 1. Table S7. Percent of reads mapping to introns or intergenic regions and percent of splice junction reads that do not match WS279 WormBase annotations in young (days 1, 2, 3) and old (days 7, 10, 15) animals. Table S8. Median, mean, minimum, and maximum poly(A) tail lengths for isoforms with full-length support. Table S9. High confidence A-to-G edit site coordinates in BED format, features that overlap with A-to-G sites, and predicted codon changes resulting from editing. Table S10. High confidence pseudouridine edit site coordinates in BED format and overlapping features. Table S11. Annotated aging genes with novel features from this study indicated. [file media-1.zip › supplementary_files/03_nanopore_filtering_numbers.xlsx]

## Sheet: Nanopore filtered reads
Sample	total reads	mapped reads	TSS filtered reads	Poly(A) filtered reads	%reads after filtering
day1_rep1	4096976	3800677	2132181	1400870	36.8584
day1_rep2	2556679	2540964	1584597	1132983	44.5887
day1_rep3	2756399	2514220	1603489	1164409	46.3129
day2_rep1	2432221	2208276	1239836	865100	39.1754
day2_rep2	2444000	2395221	1495970	1057293	44.1418
day2_rep3	2322552	2091769	1280577	1005237	48.0568
day3_rep1	2363566	2098514	1077843	692562	33.0025
day3_rep2	2034732	1993962	1279382	869962	43.6298
day3_rep3	1016642	883516	545704	440612	49.8703
day4_rep1	2999872	2757403	1567219	1112024	40.3287
day4_rep2	2325243	2203092	1415333	991910	45.0235
day4_rep3	2029440	1847646	1124302	889876	48.1627
day5_rep1	2815612	1590752	901627	600881	37.7734
day5_rep2	1628000	1553130	983946	715107	46.043
day5_rep3	2128000	2002358	1184457	878517	43.8741
day7_rep1	1906612	1614020	967505	725649	44.9591
day7_rep2	1396000	1053499	616646	482559	45.8054
day7_rep3	1562165	1261416	790858	608628	48.2496
day10_rep1	1632000	1308548	777062	589069	45.017
day10_rep2	1956687	1585717	936424	704846	44.4497
day10_rep3	1328708	1044398	666543	497924	47.6757
day15_rep1	2355985	1730373	1079840	811670	46.9072
day15_rep2	1876812	1060492	645938	492065	46.3997
day15_rep3	1094922	887765	591594	440533	49.6227
