# Supplementary material for: Full-length direct RNA sequencing reveals extensive remodeling of RNA expression, processing and modification in aging Caenorhabditis elegans
Source: bioRxiv. 2024 Jun 22:2024.06.18.599640. Preprint. [Version 1] doi: 10.1101/2024.06.18.599640 (PMC11213008; doi:10.1101/2024.06.18.599640)
Supplement: Supplement 1 — Document S1. Figures S1–S7 Table S1. Illumina RNA-seq DESeq2 results from days 2, 3, 4, 5, 7, 10, and 15 vs. day 1. Table S2. Nanopore DRS DESeq2 results using unfiltered reads from days 2, 3, 4, 5, 7, 10, and 15 vs. day 1. Table S3. Number of Nanopore DRS reads per replicate remaining after each filtering step (mapping, transcription start site filtering, and poly(A) filtering). Table S4. All detected Nanopore DRS full-length isoforms with columns 1-12 in BED format and the number of filtered reads for each isoform per replicate. Novel isoforms not in the WS279 WormBase annotation are labeled as productive if they span in frame annotated start and stop codons or unproductive if they do not span in frame annotated start and stop codons. Table S5. 3’UTR coordinates of Nanopore DRS full-length isoforms with columns 1-12 in BED format. 3’UTR sequences are compared to the WS279 WormBase annotation. Table S6. Alternative exon inclusion events with a significant (P<0.05) change in relative abundance (PSI) in days 2, 3, 4, 5, 7, 10, or 15 compared to day 1. Table S7. Percent of reads mapping to introns or intergenic regions and percent of splice junction reads that do not match WS279 WormBase annotations in young (days 1, 2, 3) and old (days 7, 10, 15) animals. Table S8. Median, mean, minimum, and maximum poly(A) tail lengths for isoforms with full-length support. Table S9. High confidence A-to-G edit site coordinates in BED format, features that overlap with A-to-G sites, and predicted codon changes resulting from editing. Table S10. High confidence pseudouridine edit site coordinates in BED format and overlapping features. Table S11. Annotated aging genes with novel features from this study indicated. [file media-1.zip › supplementary_files/10_psu_edits.xlsx]

## Sheet: psU edit sites young
Pseudouridine sites detected in 3 replicates in young (days 1, 2, 3) animals
chr	start	end	label	confidence	strand	WB_ID	feature	gene	biotype
I	630861	630862	psU_young	0.93	-	WBGene00022029	three prime utr		protein coding gene
I	1154882	1154883	psU_young	0.96	-	WBGene00000165	three prime utr	aps-3	protein coding gene
I	2297130	2297131	psU_young	0.93	+	WBGene00021469	three prime utr		protein coding gene
I	2309184	2309185	psU_young	0.95	+	WBGene00021476	CDS	nsun-4	protein coding gene
I	2419573	2419574	psU_young	0.91	-	WBGene00017734	CDS		protein coding gene
I	2624163	2624164	psU_young	0.96	-	WBGene00000800	CDS	cars-1	protein coding gene
I	3214251	3214252	psU_young	0.95	+	WBGene00001481	CDS	fog-1	protein coding gene
I	3239260	3239261	psU_young	0.94	+	WBGene00003258	CDS	cogc-1	protein coding gene
I	3818993	3818994	psU_young	0.92	+	WBGene00003797	CDS	npp-11	protein coding gene
I	3868896	3868897	psU_young	0.94	+	WBGene00020185	CDS	pgk-1	protein coding gene
I	4189512	4189513	psU_young	0.92	+	WBGene00004093	three prime utr	ppw-1	protein coding gene
I	4189512	4189513	psU_young	0.92	+	WBGene00004093	CDS	ppw-1	protein coding gene
I	4369254	4369255	psU_young	0.92	+	WBGene00022832	CDS	pdp-1	protein coding gene
I	4607898	4607899	psU_young	0.96	+	WBGene00016654	intron		protein coding gene
I	4612029	4612030	psU_young	0.96	-	WBGene00016650	CDS	ubr-4	protein coding gene
I	4928685	4928686	psU_young	0.93	+	WBGene00017886	three prime utr	mfsd-13.1	protein coding gene
I	5407987	5407988	psU_young	0.92	-	WBGene00001491	CDS	frm-4	protein coding gene
I	5986554	5986555	psU_young	0.93	+	WBGene00015501	CDS		protein coding gene
I	6066251	6066252	psU_young	0.96	-	WBGene00016159	CDS	pigo-1	protein coding gene
I	7091275	7091276	psU_young	0.96	+	WBGene00009051	three prime utr	nduf-6	protein coding gene
I	7153477	7153478	psU_young	0.92	-	WBGene00010641	CDS	crml-1	protein coding gene
I	7350046	7350047	psU_young	0.91	+	WBGene00009919	CDS	kbrl-1	protein coding gene
I	7858715	7858716	psU_young	0.96	-	WBGene00011230	intron	nud-2	protein coding gene
I	7871120	7871121	psU_young	0.92	+	WBGene00011232	CDS	pck-2	protein coding gene
I	8026211	8026212	psU_young	0.91	-	WBGene00008318	CDS		protein coding gene
I	8290552	8290553	psU_young	0.94	-	WBGene00002196	CDS	kin-10	protein coding gene
I	8293124	8293125	psU_young	0.93	-	WBGene00003788	CDS	npp-2	protein coding gene
I	8428081	8428082	psU_young	0.93	-	WBGene00008533	CDS		protein coding gene
I	8437773	8437774	psU_young	0.94	-	WBGene00008648	CDS		protein coding gene
I	9122820	9122821	psU_young	0.93	+	WBGene00014115	three prime utr	gld-4	protein coding gene
I	9272775	9272776	psU_young	0.92	-	WBGene00008780	CDS	hxk-1	protein coding gene
I	9616129	9616130	psU_young	0.94	-	WBGene00010616	CDS		protein coding gene
I	9988397	9988398	psU_young	0.95	-	intergenic	intergenic region	NA	NA
I	10519033	10519034	psU_young	0.92	+	WBGene00010325	CDS	exos-3	protein coding gene
I	10974725	10974726	psU_young	0.92	+	WBGene00013123	CDS		protein coding gene
I	11331597	11331598	psU_young	0.95	+	WBGene00000410	CDS	cdk-9	protein coding gene
I	11604282	11604283	psU_young	0.94	-	WBGene00007640	three prime utr	pcmd-1	protein coding gene
I	12740634	12740635	psU_young	0.94	+	WBGene00012194	CDS	toe-4	protein coding gene
I	13470840	13470841	psU_young	0.94	-	WBGene00013020	three prime utr		protein coding gene
I	13470840	13470841	psU_young	0.94	-	WBGene00220171	noncoding exon		ncRNA gene
I	13817051	13817052	psU_young	0.97	-	WBGene00012369	CDS		protein coding gene
I	14104314	14104315	psU_young	0.96	+	WBGene00006565	three prime utr	tfg-1	protein coding gene
I	15060570	15060571	psU_young	0.94	+	WBGene00004677	noncoding exon	rrn-3.56	pseudogene
I	15060606	15060607	psU_young	0.98	+	WBGene00004677	noncoding exon	rrn-3.56	pseudogene
I	15060632	15060633	psU_young	0.97	+	WBGene00004677	noncoding exon	rrn-3.56	pseudogene
I	15060634	15060635	psU_young	0.98	+	WBGene00004677	noncoding exon	rrn-3.56	pseudogene
I	15060707	15060708	psU_young	0.96	+	WBGene00004677	noncoding exon	rrn-3.56	pseudogene
I	15060858	15060859	psU_young	0.95	+	WBGene00004677	noncoding exon	rrn-3.56	pseudogene
I	15062419	15062420	psU_young	0.97	+	WBGene00004512	noncoding exon	rrn-1.1	rRNA gene
I	15062588	15062589	psU_young	0.97	+	WBGene00004512	noncoding exon	rrn-1.1	rRNA gene
I	15062638	15062639	psU_young	0.98	+	WBGene00004512	noncoding exon	rrn-1.1	rRNA gene
I	15062848	15062849	psU_young	0.96	+	WBGene00004512	noncoding exon	rrn-1.1	rRNA gene
I	15062955	15062956	psU_young	0.97	+	WBGene00004512	noncoding exon	rrn-1.1	rRNA gene
I	15062992	15062993	psU_young	0.99	+	WBGene00004512	noncoding exon	rrn-1.1	rRNA gene
I	15062993	15062994	psU_young	0.98	+	WBGene00004512	noncoding exon	rrn-1.1	rRNA gene
I	15063002	15063003	psU_young	0.99	+	WBGene00004512	noncoding exon	rrn-1.1	rRNA gene
I	15063034	15063035	psU_young	0.95	+	WBGene00004512	noncoding exon	rrn-1.1	rRNA gene
I	15063045	15063046	psU_young	0.96	+	WBGene00004512	noncoding exon	rrn-1.1	rRNA gene
I	15063046	15063047	psU_young	0.94	+	WBGene00004512	noncoding exon	rrn-1.1	rRNA gene
I	15063157	15063158	psU_young	0.96	+	WBGene00004512	noncoding exon	rrn-1.1	rRNA gene
I	15063221	15063222	psU_young	0.98	+	WBGene00004512	noncoding exon	rrn-1.1	rRNA gene
I	15063231	15063232	psU_young	0.98	+	WBGene00004512	noncoding exon	rrn-1.1	rRNA gene
I	15063330	15063331	psU_young	0.96	+	WBGene00004512	noncoding exon	rrn-1.1	rRNA gene
I	15063341	15063342	psU_young	0.96	+	WBGene00004512	noncoding exon	rrn-1.1	rRNA gene
I	15063373	15063374	psU_young	0.94	+	WBGene00004512	noncoding exon	rrn-1.1	rRNA gene
I	15063419	15063420	psU_young	0.97	+	WBGene00004512	noncoding exon	rrn-1.1	rRNA gene
I	15063664	15063665	psU_young	0.96	+	WBGene00004512	noncoding exon	rrn-1.1	rRNA gene
I	15065894	15065895	psU_young	0.97	+	WBGene00004622	noncoding exon	rrn-3.1	rRNA gene
I	15065942	15065943	psU_young	0.97	+	WBGene00004622	noncoding exon	rrn-3.1	rRNA gene
I	15066010	15066011	psU_young	0.99	+	WBGene00004622	noncoding exon	rrn-3.1	rRNA gene
I	15066011	15066012	psU_young	0.93	+	WBGene00004622	noncoding exon	rrn-3.1	rRNA gene
I	15066034	15066035	psU_young	0.96	+	WBGene00004622	noncoding exon	rrn-3.1	rRNA gene
I	15066340	15066341	psU_young	0.94	+	WBGene00004622	noncoding exon	rrn-3.1	rRNA gene
I	15066402	15066403	psU_young	0.99	+	WBGene00004622	noncoding exon	rrn-3.1	rRNA gene
I	15066409	15066410	psU_young	0.96	+	WBGene00004622	noncoding exon	rrn-3.1	rRNA gene
I	15066453	15066454	psU_young	1	+	WBGene00004622	noncoding exon	rrn-3.1	rRNA gene
I	15066819	15066820	psU_young	0.94	+	WBGene00004622	noncoding exon	rrn-3.1	rRNA gene
I	15066832	15066833	psU_young	0.98	+	WBGene00004622	noncoding exon	rrn-3.1	rRNA gene
I	15066866	15066867	psU_young	0.97	+	WBGene00004622	noncoding exon	rrn-3.1	rRNA gene
I	15067073	15067074	psU_young	0.96	+	WBGene00004622	noncoding exon	rrn-3.1	rRNA gene
I	15067193	15067194	psU_young	0.94	+	WBGene00004622	noncoding exon	rrn-3.1	rRNA gene
I	15067197	15067198	psU_young	0.98	+	WBGene00004622	noncoding exon	rrn-3.1	rRNA gene
I	15067199	15067200	psU_young	0.97	+	WBGene00004622	noncoding exon	rrn-3.1	rRNA gene
I	15067203	15067204	psU_young	0.96	+	WBGene00004622	noncoding exon	rrn-3.1	rRNA gene
I	15067249	15067250	psU_young	0.97	+	WBGene00004622	noncoding exon	rrn-3.1	rRNA gene
I	15067253	15067254	psU_young	0.96	+	WBGene00004622	noncoding exon	rrn-3.1	rRNA gene
I	15067257	15067258	psU_young	0.99	+	WBGene00004622	noncoding exon	rrn-3.1	rRNA gene
I	15067279	15067280	psU_young	0.95	+	WBGene00004622	noncoding exon	rrn-3.1	rRNA gene
I	15067286	15067287	psU_young	0.98	+	WBGene00004622	noncoding exon	rrn-3.1	rRNA gene
I	15067287	15067288	psU_young	0.98	+	WBGene00004622	noncoding exon	rrn-3.1	rRNA gene
I	15067290	15067291	psU_young	0.98	+	WBGene00004622	noncoding exon	rrn-3.1	rRNA gene
I	15067355	15067356	psU_young	0.99	+	WBGene00004622	noncoding exon	rrn-3.1	rRNA gene
I	15067394	15067395	psU_young	0.96	+	WBGene00004622	noncoding exon	rrn-3.1	rRNA gene
I	15067766	15067767	psU_young	0.97	+	WBGene00004622	noncoding exon	rrn-3.1	rRNA gene
I	15067828	15067829	psU_young	0.98	+	WBGene00004622	noncoding exon	rrn-3.1	rRNA gene
I	15067830	15067831	psU_young	0.99	+	WBGene00004622	noncoding exon	rrn-3.1	rRNA gene
I	15067903	15067904	psU_young	0.97	+	WBGene00004622	noncoding exon	rrn-3.1	rRNA gene
I	15068054	15068055	psU_young	0.97	+	WBGene00004622	noncoding exon	rrn-3.1	rRNA gene
I	15069307	15069308	psU_young	0.95	+	WBGene00004513	noncoding exon	rrn-1.2	rRNA gene
I	15069616	15069617	psU_young	0.97	+	WBGene00004513	noncoding exon	rrn-1.2	rRNA gene
I	15069785	15069786	psU_young	0.97	+	WBGene00004513	noncoding exon	rrn-1.2	rRNA gene
I	15069835	15069836	psU_young	0.96	+	WBGene00004513	noncoding exon	rrn-1.2	rRNA gene
I	15070152	15070153	psU_young	0.97	+	WBGene00004513	noncoding exon	rrn-1.2	rRNA gene
I	15070189	15070190	psU_young	0.98	+	WBGene00004513	noncoding exon	rrn-1.2	rRNA gene
I	15070190	15070191	psU_young	0.96	+	WBGene00004513	noncoding exon	rrn-1.2	rRNA gene
I	15070199	15070200	psU_young	0.98	+	WBGene00004513	noncoding exon	rrn-1.2	rRNA gene
I	15070231	15070232	psU_young	0.94	+	WBGene00004513	noncoding exon	rrn-1.2	rRNA gene
I	15070242	15070243	psU_young	0.98	+	WBGene00004513	noncoding exon	rrn-1.2	rRNA gene
I	15070243	15070244	psU_young	0.94	+	WBGene00004513	noncoding exon	rrn-1.2	rRNA gene
I	15070354	15070355	psU_young	0.97	+	WBGene00004513	noncoding exon	rrn-1.2	rRNA gene
I	15070412	15070413	psU_young	0.92	+	WBGene00004513	noncoding exon	rrn-1.2	rRNA gene
I	15070418	15070419	psU_young	0.96	+	WBGene00004513	noncoding exon	rrn-1.2	rRNA gene
I	15070428	15070429	psU_young	0.99	+	WBGene00004513	noncoding exon	rrn-1.2	rRNA gene
I	15070527	15070528	psU_young	0.97	+	WBGene00004513	noncoding exon	rrn-1.2	rRNA gene
I	15070538	15070539	psU_young	0.93	+	WBGene00004513	noncoding exon	rrn-1.2	rRNA gene
I	15070570	15070571	psU_young	0.95	+	WBGene00004513	noncoding exon	rrn-1.2	rRNA gene
I	15070616	15070617	psU_young	0.95	+	WBGene00004513	noncoding exon	rrn-1.2	rRNA gene
I	15070861	15070862	psU_young	0.96	+	WBGene00004513	noncoding exon	rrn-1.2	rRNA gene
II	475283	475284	psU_young	0.93	-	WBGene00021073	CDS	nsun-1	protein coding gene
II	2793840	2793841	psU_young	0.9	+	WBGene00017245	three prime utr	srpa-72	protein coding gene
II	2900794	2900795	psU_young	0.98	-	intergenic	intergenic region	NA	NA
II	2900826	2900827	psU_young	0.97	-	intergenic	intergenic region	NA	NA
II	3079214	3079215	psU_young	0.92	+	WBGene00021292	CDS	copb-1	protein coding gene
II	3497655	3497656	psU_young	0.95	-	WBGene00021721	CDS		protein coding gene
II	3786279	3786280	psU_young	0.94	+	WBGene00020771	CDS		protein coding gene
II	4227979	4227980	psU_young	0.93	+	WBGene00015817	CDS		protein coding gene
II	4755482	4755483	psU_young	0.94	+	WBGene00016163	three prime utr		protein coding gene
II	4858843	4858844	psU_young	0.91	+	WBGene00017385	CDS		protein coding gene
II	4889529	4889530	psU_young	0.93	+	WBGene00019890	CDS		protein coding gene
II	5066259	5066260	psU_young	0.98	+	WBGene00016151	CDS	smc-5	protein coding gene
II	5387667	5387668	psU_young	0.91	-	WBGene00004701	three prime utr	rsp-4	protein coding gene
II	5387667	5387668	psU_young	0.91	-	WBGene00004701	CDS	rsp-4	protein coding gene
II	5595797	5595798	psU_young	0.94	+	WBGene00015916	CDS	ttc-4	protein coding gene
II	6361997	6361998	psU_young	0.96	-	WBGene00019608	CDS	ani-2	protein coding gene
II	6586260	6586261	psU_young	0.97	-	WBGene00016964	intron		protein coding gene
II	6743850	6743851	psU_young	0.92	+	WBGene00018302	CDS		protein coding gene
II	7044670	7044671	psU_young	0.94	-	intergenic	intergenic region	NA	NA
II	7045939	7045940	psU_young	0.92	-	WBGene00022855	three prime utr	tcer-1	protein coding gene
II	7373458	7373459	psU_young	0.91	-	WBGene00018395	CDS	mtch-1	protein coding gene
II	7698628	7698629	psU_young	0.92	-	WBGene00015205	three prime utr	moa-2	protein coding gene
II	7818118	7818119	psU_young	0.97	+	WBGene00000517	CDS	cki-2	protein coding gene
II	7874678	7874679	psU_young	0.96	-	WBGene00011348	CDS		protein coding gene
II	8069454	8069455	psU_young	0.95	-	WBGene00011511	CDS	gpcp-2	protein coding gene
II	8227823	8227824	psU_young	0.97	+	WBGene00000894	CDS	dab-1	protein coding gene
II	8517364	8517365	psU_young	0.94	+	WBGene00004383	CDS	rnh-2	protein coding gene
II	8715905	8715906	psU_young	0.95	-	WBGene00000887	CDS	cyn-11	protein coding gene
II	8940435	8940436	psU_young	0.94	-	WBGene00011887	CDS	set-17	protein coding gene
II	9042165	9042166	psU_young	0.92	-	WBGene00011980	three prime utr		protein coding gene
II	9110858	9110859	psU_young	0.96	+	WBGene00012002	CDS		protein coding gene
II	9642994	9642995	psU_young	0.93	-	WBGene00001510	CDS	fzr-1	protein coding gene
II	9884855	9884856	psU_young	0.92	-	WBGene00007464	CDS	algn-8	protein coding gene
II	10952990	10952991	psU_young	0.97	-	WBGene00003783	CDS	nos-1	protein coding gene
II	11594703	11594704	psU_young	0.94	-	WBGene00008546	intron	gfat-1	protein coding gene
II	12606618	12606619	psU_young	0.99	+	WBGene00012585	CDS	lips-15	protein coding gene
II	12794081	12794082	psU_young	0.96	-	WBGene00012907	CDS	cpt-1	protein coding gene
II	13216503	13216504	psU_young	0.95	+	WBGene00008859	CDS		protein coding gene
II	13493224	13493225	psU_young	0.93	-	WBGene00009740	three prime utr		protein coding gene
II	13535239	13535240	psU_young	0.91	-	WBGene00013001	CDS	noa-1	protein coding gene
II	13568239	13568240	psU_young	0.92	-	WBGene00013004	CDS	mrpl-37	protein coding gene
II	14346284	14346285	psU_young	0.95	-	WBGene00002996	three prime utr	lin-7	protein coding gene
II	14346284	14346285	psU_young	0.95	-	WBGene00013218	five prime utr		protein coding gene
II	14400445	14400446	psU_young	0.95	+	WBGene00009180	CDS	nurf-1	protein coding gene
II	14445372	14445373	psU_young	0.95	+	WBGene00010551	CDS	smg-8	protein coding gene
II	14533304	14533305	psU_young	0.94	+	WBGene00010198	CDS	spat-1	protein coding gene
III	200455	200456	psU_young	0.93	+	WBGene00185078	three prime utr		protein coding gene
III	778685	778686	psU_young	0.95	-	WBGene00018364	CDS	dagl-2	protein coding gene
III	902627	902628	psU_young	0.93	-	WBGene00017760	CDS		protein coding gene
III	902627	902628	psU_young	0.93	-	WBGene00017760	three prime utr		protein coding gene
III	1031417	1031418	psU_young	0.96	-	WBGene00015267	three prime utr	chin-1	protein coding gene
III	1565537	1565538	psU_young	0.92	+	WBGene00022052	CDS		protein coding gene
III	1880269	1880270	psU_young	0.95	+	WBGene00004886	CDS	smi-1	protein coding gene
III	3318636	3318637	psU_young	0.95	-	WBGene00021816	three prime utr		protein coding gene
III	3700409	3700410	psU_young	0.92	-	WBGene00003962	CDS	pdi-1	protein coding gene
III	3920444	3920445	psU_young	0.91	+	WBGene00014203	CDS		protein coding gene
III	4017215	4017216	psU_young	0.91	-	WBGene00006537	CDS	tbb-2	protein coding gene
III	4276480	4276481	psU_young	0.96	-	WBGene00006331	three prime utr	sup-26	protein coding gene
III	4583360	4583361	psU_young	0.95	+	WBGene00009445	CDS		protein coding gene
III	4696963	4696964	psU_young	0.95	+	WBGene00011409	CDS		protein coding gene
III	4718298	4718299	psU_young	0.93	-	WBGene00001259	CDS	emb-5	protein coding gene
III	4903109	4903110	psU_young	0.91	+	WBGene00017826	three prime utr	tag-340	protein coding gene
III	4935909	4935910	psU_young	0.92	+	WBGene00016142	CDS	mrps-18C	protein coding gene
III	4991846	4991847	psU_young	0.92	-	WBGene00016170	CDS	tmem-131	protein coding gene
III	5829236	5829237	psU_young	0.96	-	WBGene00007016	three prime utr	mdt-15	protein coding gene
III	5862684	5862685	psU_young	0.92	-	WBGene00017163	CDS	dnpp-1	protein coding gene
III	6011160	6011161	psU_young	0.96	+	WBGene00001166	CDS	eftu-2	protein coding gene
III	6435820	6435821	psU_young	0.94	+	WBGene00006516	CDS	vps-16	protein coding gene
III	6589995	6589996	psU_young	0.92	-	WBGene00017646	CDS		protein coding gene
III	7132207	7132208	psU_young	0.94	-	WBGene00015105	intron	pot-1	protein coding gene
III	7147870	7147871	psU_young	0.97	-	WBGene00003858	CDS	ogt-1	protein coding gene
III	7170515	7170516	psU_young	0.92	+	WBGene00018152	three prime utr	acs-4	protein coding gene
III	7298725	7298726	psU_young	0.97	-	WBGene00015163	CDS		protein coding gene
III	7824848	7824849	psU_young	0.94	-	WBGene00001209	CDS	egl-45	protein coding gene
III	8305879	8305880	psU_young	0.92	-	WBGene00017358	CDS		protein coding gene
III	8767008	8767009	psU_young	0.97	-	WBGene00003253	five prime utr	mig-22	protein coding gene
III	8767008	8767009	psU_young	0.97	-	WBGene00003253	CDS	mig-22	protein coding gene
III	9000048	9000049	psU_young	0.93	-	WBGene00010309	three prime utr	rpn-6.2	protein coding gene
III	9324199	9324200	psU_young	0.96	+	WBGene00000770	CDS	cpb-1	protein coding gene
III	10265489	10265490	psU_young	0.93	-	WBGene00010975	CDS		protein coding gene
III	10327641	10327642	psU_young	0.94	-	WBGene00003589	CDS	nex-2	protein coding gene
III	10405462	10405463	psU_young	0.94	-	WBGene00044069	three prime utr	hat-1	protein coding gene
III	10897272	10897273	psU_young	0.93	+	WBGene00008082	CDS	com-1	protein coding gene
III	11152610	11152611	psU_young	0.92	+	WBGene00012936	CDS	pola-1	protein coding gene
III	11252183	11252184	psU_young	0.94	+	WBGene00012929	three prime utr	rsks-1	protein coding gene
III	12538829	12538830	psU_young	0.95	-	WBGene00013732	three prime utr	aakg-1	protein coding gene
III	12906435	12906436	psU_young	0.91	+	WBGene00012553	three prime utr	cox-5A	protein coding gene
III	13462452	13462453	psU_young	0.93	-	WBGene00012094	CDS		protein coding gene
IV	368922	368923	psU_young	0.93	-	WBGene00022048	CDS	fln-1	protein coding gene
IV	1190920	1190921	psU_young	0.95	+	WBGene00007020	CDS	mdt-20	protein coding gene
IV	1328202	1328203	psU_young	0.94	+	WBGene00018778	three prime utr		protein coding gene
IV	1460172	1460173	psU_young	0.9	-	WBGene00000680	CDS	col-106	protein coding gene
IV	1964531	1964532	psU_young	0.93	+	WBGene00006738	CDS	ulp-3	protein coding gene
IV	1973750	1973751	psU_young	0.93	+	WBGene00022297	CDS		protein coding gene
IV	4048329	4048330	psU_young	0.92	-	WBGene00003955	CDS	pcn-1	protein coding gene
IV	4440268	4440269	psU_young	0.93	-	WBGene00019956	CDS	fbxb-75	protein coding gene
IV	5392580	5392581	psU_young	0.91	+	WBGene00022775	CDS		protein coding gene
IV	5608591	5608592	psU_young	0.92	+	WBGene00001439	CDS	fkh-7	protein coding gene
IV	6742401	6742402	psU_young	0.93	-	WBGene00004885	CDS	smg-7	protein coding gene
IV	7031767	7031768	psU_young	0.92	-	WBGene00015554	CDS		protein coding gene
IV	7485041	7485042	psU_young	0.94	+	WBGene00018900	intron	rod-1	protein coding gene
IV	7485790	7485791	psU_young	0.97	-	intergenic	intergenic region	NA	NA
IV	7548581	7548582	psU_young	0.92	+	WBGene00018636	CDS	oef-1	protein coding gene
IV	7583565	7583566	psU_young	0.95	+	WBGene00017989	three prime utr	nol-10	protein coding gene
IV	8594331	8594332	psU_young	0.92	+	WBGene00022010	three prime utr	catp-7	protein coding gene
IV	8753051	8753052	psU_young	0.93	-	WBGene00008968	three prime utr	elli-1	protein coding gene
IV	9099248	9099249	psU_young	0.91	+	WBGene00007221	three prime utr	cpna-3	protein coding gene
IV	9099248	9099249	psU_young	0.91	+	WBGene00007222	five prime utr		protein coding gene
IV	9394475	9394476	psU_young	0.95	+	WBGene00000911	CDS	daf-15	protein coding gene
IV	9463797	9463798	psU_young	0.95	+	WBGene00009542	three prime utr	copb-2	protein coding gene
IV	9644798	9644799	psU_young	0.96	-	WBGene00010272	CDS	amph-1	protein coding gene
IV	9879846	9879847	psU_young	0.92	+	WBGene00003603	CDS	nhr-4	protein coding gene
IV	10218263	10218264	psU_young	0.92	-	WBGene00007698	CDS	qns-1	protein coding gene
IV	10657003	10657004	psU_young	0.92	+	WBGene00010646	CDS		protein coding gene
IV	11148010	11148011	psU_young	0.93	-	WBGene00008505	CDS		protein coding gene
IV	11313649	11313650	psU_young	0.91	-	WBGene00001020	CDS	dnj-2	protein coding gene
IV	11324011	11324012	psU_young	0.95	-	intergenic	intergenic region	NA	NA
IV	11340840	11340841	psU_young	0.94	+	WBGene00001931	intron	his-57	protein coding gene
IV	11367187	11367188	psU_young	0.91	-	WBGene00011338	CDS	sec-31	protein coding gene
IV	11927787	11927788	psU_young	0.9	+	WBGene00014091	intron		protein coding gene
IV	11927798	11927799	psU_young	0.93	+	WBGene00014091	intron		protein coding gene
IV	12085024	12085025	psU_young	0.94	+	WBGene00008683	CDS	repo-1	protein coding gene
IV	12356028	12356029	psU_young	0.96	-	WBGene00004756	three prime utr	sec-24.2	protein coding gene
IV	12391723	12391724	psU_young	0.92	+	WBGene00009219	intron	dpm-3	protein coding gene
IV	12391730	12391731	psU_young	0.92	+	WBGene00009219	intron	dpm-3	protein coding gene
IV	13239200	13239201	psU_young	0.92	-	WBGene00006466	CDS	tag-115	protein coding gene
IV	13244092	13244093	psU_young	0.96	+	WBGene00010436	CDS		protein coding gene
IV	13244149	13244150	psU_young	0.94	+	WBGene00010436	CDS		protein coding gene
IV	13505379	13505380	psU_young	0.93	-	WBGene00003755	three prime utr	nlp-17	protein coding gene
IV	15463497	15463498	psU_young	0.91	-	WBGene00013530	CDS	ntl-11	protein coding gene
MtDNA	7409	7410	psU_young	0.96	+	WBGene00010963	CDS	nduo-4	protein coding gene
V	120681	120682	psU_young	0.91	-	WBGene00000480	CDS	cgp-1	protein coding gene
V	1045222	1045223	psU_young	0.92	-	WBGene00015344	CDS	nra-4	protein coding gene
V	1815960	1815961	psU_young	0.92	-	WBGene00001632	three prime utr	gly-7	protein coding gene
V	1816190	1816191	psU_young	0.96	-	WBGene00001632	CDS	gly-7	protein coding gene
V	3583789	3583790	psU_young	0.91	+	WBGene00020696	CDS	pygl-1	protein coding gene
V	4648074	4648075	psU_young	0.96	-	WBGene00018297	CDS		protein coding gene
V	5126492	5126493	psU_young	0.93	+	WBGene00004795	CDS	sid-1	protein coding gene
V	5418227	5418228	psU_young	0.95	-	WBGene00017263	three prime utr		protein coding gene
V	5593460	5593461	psU_young	0.91	+	WBGene00016990	CDS	vps-37	protein coding gene
V	5700256	5700257	psU_young	0.93	+	WBGene00017772	CDS	clec-1	protein coding gene
V	6049545	6049546	psU_young	0.92	-	WBGene00019807	CDS	jamp-1	protein coding gene
V	6215951	6215952	psU_young	0.92	+	WBGene00004373	CDS	rme-1	protein coding gene
V	6404557	6404558	psU_young	0.94	-	WBGene00019017	CDS		protein coding gene
V	6404626	6404627	psU_young	0.93	-	WBGene00019017	CDS		protein coding gene
V	7982700	7982701	psU_young	0.92	-	WBGene00022394	three prime utr	natb-1	protein coding gene
V	8218420	8218421	psU_young	0.94	-	WBGene00019481	three prime utr	cogc-6	protein coding gene
V	8520053	8520054	psU_young	0.95	-	WBGene00018483	CDS		protein coding gene
V	9325613	9325614	psU_young	0.95	+	WBGene00006499	CDS	tag-153	protein coding gene
V	10209909	10209910	psU_young	0.93	-	WBGene00014114	CDS	tftc-3	protein coding gene
V	10321942	10321943	psU_young	0.91	+	WBGene00007102	CDS		protein coding gene
V	10337875	10337876	psU_young	0.91	-	WBGene00000200	CDS	arx-2	protein coding gene
V	10365699	10365700	psU_young	0.94	+	WBGene00010631	three prime utr	cash-1	protein coding gene
V	11522681	11522682	psU_young	0.92	+	WBGene00008338	CDS	pafo-1	protein coding gene
V	11601822	11601823	psU_young	0.93	+	WBGene00009388	CDS		protein coding gene
V	11683640	11683641	psU_young	0.92	+	WBGene00000146	CDS	ape-1	protein coding gene
V	12044721	12044722	psU_young	0.92	+	WBGene00008645	CDS		protein coding gene
V	12552863	12552864	psU_young	0.91	-	WBGene00009724	CDS		protein coding gene
V	13037316	13037317	psU_young	0.96	-	WBGene00012337	three prime utr	scyl-1	protein coding gene
V	14352108	14352109	psU_young	0.91	+	WBGene00013025	CDS	vha-13	protein coding gene
V	14352164	14352165	psU_young	0.91	+	WBGene00013025	CDS	vha-13	protein coding gene
V	14420301	14420302	psU_young	0.93	-	WBGene00000985	CDS	dhs-22	protein coding gene
V	15068445	15068446	psU_young	0.97	+	WBGene00007720	CDS		protein coding gene
V	16366956	16366957	psU_young	0.98	+	WBGene00012348	three prime utr	pptr-1	protein coding gene
V	17973081	17973082	psU_young	0.9	-	WBGene00013354	CDS	snx-6	protein coding gene
V	19535950	19535951	psU_young	0.95	-	WBGene00012812	intron		protein coding gene
X	1915983	1915984	psU_young	0.92	+	WBGene00004352	CDS	rgs-9	protein coding gene
X	2237952	2237953	psU_young	0.94	+	WBGene00020507	CDS	vha-15	protein coding gene
X	3228439	3228440	psU_young	0.93	-	WBGene00017892	CDS		protein coding gene
X	3236795	3236796	psU_young	0.94	-	WBGene00018237	CDS	irg-7	protein coding gene
X	3257472	3257473	psU_young	0.94	+	WBGene00002255	CDS	lbp-3	protein coding gene
X	4389810	4389811	psU_young	0.96	+	WBGene00001082	CDS	dpy-23	protein coding gene
X	5074346	5074347	psU_young	0.92	+	WBGene00016067	three prime utr		protein coding gene
X	6252969	6252970	psU_young	0.94	+	WBGene00021050	noncoding exon		ncRNA gene
X	6784690	6784691	psU_young	0.94	+	WBGene00019225	CDS	bgal-2	protein coding gene
X	7301935	7301936	psU_young	0.92	-	WBGene00006351	CDS	sur-5	protein coding gene
X	7496175	7496176	psU_young	0.93	-	WBGene00018604	CDS	uggt-1	protein coding gene
X	8087883	8087884	psU_young	0.92	-	WBGene00006890	CDS	vem-1	protein coding gene
X	10136447	10136448	psU_young	0.95	-	WBGene00003384	CDS	moc-1	protein coding gene
X	10894024	10894025	psU_young	0.94	-	WBGene00009813	CDS	haly-1	protein coding gene
X	11274002	11274003	psU_young	0.94	+	WBGene00002050	CDS	ifa-1	protein coding gene
X	11951796	11951797	psU_young	0.95	+	WBGene00011615	three prime utr	lsd-1	protein coding gene
X	11967636	11967637	psU_young	0.94	+	WBGene00008205	three prime utr	sams-1	protein coding gene
X	11995778	11995779	psU_young	0.92	+	WBGene00008211	CDS		protein coding gene
X	12848715	12848716	psU_young	0.91	-	WBGene00000482	CDS	chd-3	protein coding gene
X	13219354	13219355	psU_young	0.92	-	WBGene00000217	CDS	asp-4	protein coding gene
X	13522580	13522581	psU_young	0.95	-	WBGene00003903	three prime utr	pab-2	protein coding gene
X	14704361	14704362	psU_young	0.96	-	WBGene00009574	intron		protein coding gene
X	15077698	15077699	psU_young	0.91	-	WBGene00014793	five prime utr		protein coding gene
X	15077698	15077699	psU_young	0.91	-	WBGene00219996	noncoding exon		ncRNA gene
X	15077698	15077699	psU_young	0.91	-	WBGene00303024	five prime utr		protein coding gene
X	15851591	15851592	psU_young	0.93	+	WBGene00010339	three prime utr	acl-1	protein coding gene
X	16344461	16344462	psU_young	0.93	+	WBGene00006384	CDS	taf-3	protein coding gene
X	17009711	17009712	psU_young	0.97	+	WBGene00019347	three prime utr	mbl-1	protein coding gene

## Sheet: psU edit sites old
Pseudouridine sites detected in 3 replicates in old (days 7, 10, 15) animals
chr	start	end	label	confidence	strand	WB_ID	feature	gene	biotype
I	513693	513694	psU_old	0.93	-	WBGene00022037	CDS	acs-13	protein coding gene
I	630861	630862	psU_old	0.93	-	WBGene00022029	three prime utr		protein coding gene
I	1154882	1154883	psU_old	0.97	-	WBGene00000165	three prime utr	aps-3	protein coding gene
I	1620814	1620815	psU_old	0.94	+	WBGene00044440	three prime utr	adpr-1	protein coding gene
I	1834369	1834370	psU_old	0.92	+	WBGene00016907	CDS		protein coding gene
I	2281164	2281165	psU_old	0.96	+	intergenic	intergenic region	NA	NA
I	2297130	2297131	psU_old	0.97	+	WBGene00021469	three prime utr		protein coding gene
I	2309184	2309185	psU_old	0.96	+	WBGene00021476	CDS	nsun-4	protein coding gene
I	2624163	2624164	psU_old	0.96	-	WBGene00000800	CDS	cars-1	protein coding gene
I	2908162	2908163	psU_old	0.93	-	WBGene00004049	CDS	parp-1	protein coding gene
I	3478015	3478016	psU_old	0.91	+	WBGene00004978	three prime utr	spg-7	protein coding gene
I	3558478	3558479	psU_old	0.93	-	WBGene00021646	CDS		protein coding gene
I	3561494	3561495	psU_old	0.91	-	WBGene00021647	CDS		protein coding gene
I	3826461	3826462	psU_old	0.9	+	WBGene00006833	three prime utr	unc-108	protein coding gene
I	4170838	4170839	psU_old	0.95	-	WBGene00020035	CDS	egg-5	protein coding gene
I	4268534	4268535	psU_old	0.95	-	WBGene00000382	CDS	cdc-6	protein coding gene
I	4607898	4607899	psU_old	0.94	+	WBGene00016654	intron		protein coding gene
I	4928685	4928686	psU_old	0.94	+	WBGene00017886	three prime utr	mfsd-13.1	protein coding gene
I	4963747	4963748	psU_old	0.93	+	WBGene00021014	CDS	pid-4	protein coding gene
I	5172394	5172395	psU_old	0.95	-	WBGene00004955	CDS	spd-5	protein coding gene
I	5682997	5682998	psU_old	0.93	-	WBGene00006776	CDS	unc-40	protein coding gene
I	5864533	5864534	psU_old	0.92	-	WBGene00018009	CDS	dhhc-3	protein coding gene
I	6180365	6180366	psU_old	0.92	-	WBGene00020383	CDS	tin-44	protein coding gene
I	6451032	6451033	psU_old	0.95	+	WBGene00003798	CDS	npp-12	protein coding gene
I	6561470	6561471	psU_old	0.94	+	WBGene00019004	CDS	xpg-1	protein coding gene
I	6564210	6564211	psU_old	0.92	-	WBGene00000236	CDS	bag-1	protein coding gene
I	6856284	6856285	psU_old	0.92	+	WBGene00001598	CDS	glh-1	protein coding gene
I	6916539	6916540	psU_old	0.96	+	WBGene00016741	three prime utr		protein coding gene
I	7091275	7091276	psU_old	0.96	+	WBGene00009051	three prime utr	nduf-6	protein coding gene
I	7139393	7139394	psU_old	0.93	-	WBGene00010427	three prime utr	hpo-11	protein coding gene
I	7153477	7153478	psU_old	0.92	-	WBGene00010641	CDS	crml-1	protein coding gene
I	7227490	7227491	psU_old	0.93	+	WBGene00007256	CDS	swsn-9	protein coding gene
I	7227490	7227491	psU_old	0.93	+	WBGene00007256	three prime utr	swsn-9	protein coding gene
I	7307834	7307835	psU_old	0.94	+	WBGene00008769	CDS	mrpl-13	protein coding gene
I	7308539	7308540	psU_old	0.91	+	WBGene00008769	three prime utr	mrpl-13	protein coding gene
I	7557719	7557720	psU_old	0.91	+	WBGene00000496	CDS	chs-1	protein coding gene
I	7640610	7640611	psU_old	0.96	-	WBGene00009140	CDS		protein coding gene
I	7642280	7642281	psU_old	0.92	-	WBGene00009141	three prime utr	ncbp-2	protein coding gene
I	7704475	7704476	psU_old	0.92	+	WBGene00009187	three prime utr		protein coding gene
I	7836907	7836908	psU_old	0.91	+	WBGene00009272	three prime utr	gras-1	protein coding gene
I	7852678	7852679	psU_old	0.95	+	WBGene00006386	CDS	taf-5	protein coding gene
I	7855737	7855738	psU_old	0.91	+	WBGene00000163	CDS	apb-3	protein coding gene
I	7871120	7871121	psU_old	0.92	+	WBGene00011232	CDS	pck-2	protein coding gene
I	8052705	8052706	psU_old	0.94	+	WBGene00000156	CDS	2024-04-01	protein coding gene
I	8060080	8060081	psU_old	0.96	+	WBGene00010568	CDS		protein coding gene
I	8290552	8290553	psU_old	0.94	-	WBGene00002196	CDS	kin-10	protein coding gene
I	8329548	8329549	psU_old	0.91	-	WBGene00004439	CDS	rpl-25.2	protein coding gene
I	8435710	8435711	psU_old	0.92	+	WBGene00004931	three prime utr	sod-2	protein coding gene
I	9122820	9122821	psU_old	0.93	+	WBGene00014115	three prime utr	gld-4	protein coding gene
I	9177471	9177472	psU_old	0.96	+	WBGene00009126	three prime utr	pyk-1	protein coding gene
I	9272775	9272776	psU_old	0.91	-	WBGene00008780	CDS	hxk-1	protein coding gene
I	9336945	9336946	psU_old	0.93	-	WBGene00003026	CDS	lin-41	protein coding gene
I	9587181	9587182	psU_old	0.92	+	WBGene00010609	three prime utr	dut-1	protein coding gene
I	9616129	9616130	psU_old	0.93	-	WBGene00010616	CDS		protein coding gene
I	10186746	10186747	psU_old	0.93	+	WBGene00007710	CDS	rsa-1	protein coding gene
I	10193937	10193938	psU_old	0.92	+	WBGene00007712	three prime utr	mrpl-34	protein coding gene
I	10434147	10434148	psU_old	0.91	-	WBGene00003902	CDS	pab-1	protein coding gene
I	10442344	10442345	psU_old	0.92	-	WBGene00013718	CDS	pdpr-1	protein coding gene
I	10847487	10847488	psU_old	0.94	+	WBGene00016453	CDS	vet-2	protein coding gene
I	11075873	11075874	psU_old	0.92	-	WBGene00001980	three prime utr	hmr-1	protein coding gene
I	11217965	11217966	psU_old	0.92	-	WBGene00013177	CDS	rsy-1	protein coding gene
I	11237817	11237818	psU_old	0.95	+	WBGene00219950	noncoding exon		ncRNA gene
I	11331597	11331598	psU_old	0.94	+	WBGene00000410	CDS	cdk-9	protein coding gene
I	11951448	11951449	psU_old	0.93	+	WBGene00011060	CDS		protein coding gene
I	12972021	12972022	psU_old	0.97	+	WBGene00004196	CDS	prx-11	protein coding gene
I	13571494	13571495	psU_old	0.92	-	WBGene00000891	CDS	cyn-15	protein coding gene
I	13671890	13671891	psU_old	0.93	+	WBGene00012234	CDS	ints-4	protein coding gene
I	14104314	14104315	psU_old	0.98	+	WBGene00006565	three prime utr	tfg-1	protein coding gene
I	14737791	14737792	psU_old	0.93	+	WBGene00010583	CDS		protein coding gene
I	14807556	14807557	psU_old	0.94	+	WBGene00004889	CDS	smp-1	protein coding gene
I	15051881	15051882	psU_old	0.91	-	WBGene00009286	CDS	zipt-1	protein coding gene
I	15051896	15051897	psU_old	0.91	-	WBGene00009286	CDS	zipt-1	protein coding gene
I	15060402	15060403	psU_old	0.96	+	WBGene00004677	noncoding exon	rrn-3.56	pseudogene
I	15060404	15060405	psU_old	0.92	+	WBGene00004677	noncoding exon	rrn-3.56	pseudogene
I	15060570	15060571	psU_old	0.96	+	WBGene00004677	noncoding exon	rrn-3.56	pseudogene
I	15060578	15060579	psU_old	0.97	+	WBGene00004677	noncoding exon	rrn-3.56	pseudogene
I	15060606	15060607	psU_old	0.98	+	WBGene00004677	noncoding exon	rrn-3.56	pseudogene
I	15060617	15060618	psU_old	0.95	+	WBGene00004677	noncoding exon	rrn-3.56	pseudogene
I	15060632	15060633	psU_old	0.96	+	WBGene00004677	noncoding exon	rrn-3.56	pseudogene
I	15060634	15060635	psU_old	0.99	+	WBGene00004677	noncoding exon	rrn-3.56	pseudogene
I	15060672	15060673	psU_old	0.92	+	WBGene00004677	noncoding exon	rrn-3.56	pseudogene
I	15060673	15060674	psU_old	0.96	+	WBGene00004677	noncoding exon	rrn-3.56	pseudogene
I	15060707	15060708	psU_old	0.96	+	WBGene00004677	noncoding exon	rrn-3.56	pseudogene
I	15060858	15060859	psU_old	0.98	+	WBGene00004677	noncoding exon	rrn-3.56	pseudogene
I	15061106	15061107	psU_old	0.95	+	WBGene00004677	noncoding exon	rrn-3.56	pseudogene
I	15062110	15062111	psU_old	0.94	+	WBGene00004512	noncoding exon	rrn-1.1	rRNA gene
I	15062276	15062277	psU_old	0.98	+	WBGene00004512	noncoding exon	rrn-1.1	rRNA gene
I	15062419	15062420	psU_old	0.97	+	WBGene00004512	noncoding exon	rrn-1.1	rRNA gene
I	15062574	15062575	psU_old	0.95	+	WBGene00004512	noncoding exon	rrn-1.1	rRNA gene
I	15062588	15062589	psU_old	0.98	+	WBGene00004512	noncoding exon	rrn-1.1	rRNA gene
I	15062638	15062639	psU_old	0.96	+	WBGene00004512	noncoding exon	rrn-1.1	rRNA gene
I	15062848	15062849	psU_old	0.95	+	WBGene00004512	noncoding exon	rrn-1.1	rRNA gene
I	15062955	15062956	psU_old	0.98	+	WBGene00004512	noncoding exon	rrn-1.1	rRNA gene
I	15062992	15062993	psU_old	0.98	+	WBGene00004512	noncoding exon	rrn-1.1	rRNA gene
I	15062993	15062994	psU_old	0.98	+	WBGene00004512	noncoding exon	rrn-1.1	rRNA gene
I	15063002	15063003	psU_old	0.97	+	WBGene00004512	noncoding exon	rrn-1.1	rRNA gene
I	15063034	15063035	psU_old	0.93	+	WBGene00004512	noncoding exon	rrn-1.1	rRNA gene
I	15063045	15063046	psU_old	0.95	+	WBGene00004512	noncoding exon	rrn-1.1	rRNA gene
I	15063046	15063047	psU_old	0.92	+	WBGene00004512	noncoding exon	rrn-1.1	rRNA gene
I	15063157	15063158	psU_old	0.96	+	WBGene00004512	noncoding exon	rrn-1.1	rRNA gene
I	15063221	15063222	psU_old	0.98	+	WBGene00004512	noncoding exon	rrn-1.1	rRNA gene
I	15063231	15063232	psU_old	0.99	+	WBGene00004512	noncoding exon	rrn-1.1	rRNA gene
I	15063265	15063266	psU_old	0.92	+	WBGene00004512	noncoding exon	rrn-1.1	rRNA gene
I	15063341	15063342	psU_old	0.96	+	WBGene00004512	noncoding exon	rrn-1.1	rRNA gene
I	15063373	15063374	psU_old	0.92	+	WBGene00004512	noncoding exon	rrn-1.1	rRNA gene
I	15063375	15063376	psU_old	0.93	+	WBGene00004512	noncoding exon	rrn-1.1	rRNA gene
I	15063419	15063420	psU_old	0.97	+	WBGene00004512	noncoding exon	rrn-1.1	rRNA gene
I	15063598	15063599	psU_old	0.94	+	WBGene00004512	noncoding exon	rrn-1.1	rRNA gene
I	15063664	15063665	psU_old	0.97	+	WBGene00004512	noncoding exon	rrn-1.1	rRNA gene
I	15065519	15065520	psU_old	0.93	+	WBGene00004622	noncoding exon	rrn-3.1	rRNA gene
I	15065880	15065881	psU_old	0.93	+	WBGene00004622	noncoding exon	rrn-3.1	rRNA gene
I	15065894	15065895	psU_old	0.97	+	WBGene00004622	noncoding exon	rrn-3.1	rRNA gene
I	15065942	15065943	psU_old	0.98	+	WBGene00004622	noncoding exon	rrn-3.1	rRNA gene
I	15066009	15066010	psU_old	0.93	+	WBGene00004622	noncoding exon	rrn-3.1	rRNA gene
I	15066010	15066011	psU_old	1	+	WBGene00004622	noncoding exon	rrn-3.1	rRNA gene
I	15066011	15066012	psU_old	0.93	+	WBGene00004622	noncoding exon	rrn-3.1	rRNA gene
I	15066012	15066013	psU_old	0.93	+	WBGene00004622	noncoding exon	rrn-3.1	rRNA gene
I	15066034	15066035	psU_old	0.95	+	WBGene00004622	noncoding exon	rrn-3.1	rRNA gene
I	15066340	15066341	psU_old	0.94	+	WBGene00004622	noncoding exon	rrn-3.1	rRNA gene
I	15066402	15066403	psU_old	0.99	+	WBGene00004622	noncoding exon	rrn-3.1	rRNA gene
I	15066409	15066410	psU_old	0.98	+	WBGene00004622	noncoding exon	rrn-3.1	rRNA gene
I	15066453	15066454	psU_old	0.99	+	WBGene00004622	noncoding exon	rrn-3.1	rRNA gene
I	15066819	15066820	psU_old	0.93	+	WBGene00004622	noncoding exon	rrn-3.1	rRNA gene
I	15066832	15066833	psU_old	0.97	+	WBGene00004622	noncoding exon	rrn-3.1	rRNA gene
I	15066866	15066867	psU_old	0.98	+	WBGene00004622	noncoding exon	rrn-3.1	rRNA gene
I	15067073	15067074	psU_old	0.97	+	WBGene00004622	noncoding exon	rrn-3.1	rRNA gene
I	15067130	15067131	psU_old	0.95	+	WBGene00004622	noncoding exon	rrn-3.1	rRNA gene
I	15067193	15067194	psU_old	0.96	+	WBGene00004622	noncoding exon	rrn-3.1	rRNA gene
I	15067197	15067198	psU_old	0.96	+	WBGene00004622	noncoding exon	rrn-3.1	rRNA gene
I	15067199	15067200	psU_old	0.98	+	WBGene00004622	noncoding exon	rrn-3.1	rRNA gene
I	15067203	15067204	psU_old	0.99	+	WBGene00004622	noncoding exon	rrn-3.1	rRNA gene
I	15067249	15067250	psU_old	0.98	+	WBGene00004622	noncoding exon	rrn-3.1	rRNA gene
I	15067253	15067254	psU_old	0.98	+	WBGene00004622	noncoding exon	rrn-3.1	rRNA gene
I	15067257	15067258	psU_old	0.99	+	WBGene00004622	noncoding exon	rrn-3.1	rRNA gene
I	15067275	15067276	psU_old	0.92	+	WBGene00004622	noncoding exon	rrn-3.1	rRNA gene
I	15067279	15067280	psU_old	0.92	+	WBGene00004622	noncoding exon	rrn-3.1	rRNA gene
I	15067286	15067287	psU_old	0.99	+	WBGene00004622	noncoding exon	rrn-3.1	rRNA gene
I	15067287	15067288	psU_old	0.99	+	WBGene00004622	noncoding exon	rrn-3.1	rRNA gene
I	15067290	15067291	psU_old	0.96	+	WBGene00004622	noncoding exon	rrn-3.1	rRNA gene
I	15067355	15067356	psU_old	0.99	+	WBGene00004622	noncoding exon	rrn-3.1	rRNA gene
I	15067360	15067361	psU_old	0.95	+	WBGene00004622	noncoding exon	rrn-3.1	rRNA gene
I	15067394	15067395	psU_old	0.98	+	WBGene00004622	noncoding exon	rrn-3.1	rRNA gene
I	15067766	15067767	psU_old	0.96	+	WBGene00004622	noncoding exon	rrn-3.1	rRNA gene
I	15067774	15067775	psU_old	0.97	+	WBGene00004622	noncoding exon	rrn-3.1	rRNA gene
I	15067802	15067803	psU_old	0.96	+	WBGene00004622	noncoding exon	rrn-3.1	rRNA gene
I	15067813	15067814	psU_old	0.92	+	WBGene00004622	noncoding exon	rrn-3.1	rRNA gene
I	15067828	15067829	psU_old	0.98	+	WBGene00004622	noncoding exon	rrn-3.1	rRNA gene
I	15067830	15067831	psU_old	0.99	+	WBGene00004622	noncoding exon	rrn-3.1	rRNA gene
I	15067868	15067869	psU_old	0.91	+	WBGene00004622	noncoding exon	rrn-3.1	rRNA gene
I	15067903	15067904	psU_old	0.96	+	WBGene00004622	noncoding exon	rrn-3.1	rRNA gene
I	15068054	15068055	psU_old	0.94	+	WBGene00004622	noncoding exon	rrn-3.1	rRNA gene
I	15069307	15069308	psU_old	0.96	+	WBGene00004513	noncoding exon	rrn-1.2	rRNA gene
I	15069473	15069474	psU_old	0.97	+	WBGene00004513	noncoding exon	rrn-1.2	rRNA gene
I	15069616	15069617	psU_old	0.97	+	WBGene00004513	noncoding exon	rrn-1.2	rRNA gene
I	15069771	15069772	psU_old	0.92	+	WBGene00004513	noncoding exon	rrn-1.2	rRNA gene
I	15069785	15069786	psU_old	0.96	+	WBGene00004513	noncoding exon	rrn-1.2	rRNA gene
I	15069835	15069836	psU_old	0.96	+	WBGene00004513	noncoding exon	rrn-1.2	rRNA gene
I	15070045	15070046	psU_old	0.94	+	WBGene00004513	noncoding exon	rrn-1.2	rRNA gene
I	15070152	15070153	psU_old	0.97	+	WBGene00004513	noncoding exon	rrn-1.2	rRNA gene
I	15070189	15070190	psU_old	0.96	+	WBGene00004513	noncoding exon	rrn-1.2	rRNA gene
I	15070190	15070191	psU_old	0.97	+	WBGene00004513	noncoding exon	rrn-1.2	rRNA gene
I	15070199	15070200	psU_old	0.97	+	WBGene00004513	noncoding exon	rrn-1.2	rRNA gene
I	15070231	15070232	psU_old	0.96	+	WBGene00004513	noncoding exon	rrn-1.2	rRNA gene
I	15070242	15070243	psU_old	0.96	+	WBGene00004513	noncoding exon	rrn-1.2	rRNA gene
I	15070354	15070355	psU_old	0.96	+	WBGene00004513	noncoding exon	rrn-1.2	rRNA gene
I	15070418	15070419	psU_old	0.99	+	WBGene00004513	noncoding exon	rrn-1.2	rRNA gene
I	15070428	15070429	psU_old	0.99	+	WBGene00004513	noncoding exon	rrn-1.2	rRNA gene
I	15070538	15070539	psU_old	0.95	+	WBGene00004513	noncoding exon	rrn-1.2	rRNA gene
I	15070572	15070573	psU_old	0.94	+	WBGene00004513	noncoding exon	rrn-1.2	rRNA gene
I	15070616	15070617	psU_old	0.97	+	WBGene00004513	noncoding exon	rrn-1.2	rRNA gene
I	15070795	15070796	psU_old	0.93	+	WBGene00004513	noncoding exon	rrn-1.2	rRNA gene
I	15070861	15070862	psU_old	0.97	+	WBGene00004513	noncoding exon	rrn-1.2	rRNA gene
II	95847	95848	psU_old	0.94	-	WBGene00016811	three prime utr	luc-7L3	protein coding gene
II	222938	222939	psU_old	0.93	-	WBGene00021545	three prime utr		protein coding gene
II	475283	475284	psU_old	0.95	-	WBGene00021073	CDS	nsun-1	protein coding gene
II	486048	486049	psU_old	0.94	+	WBGene00004188	CDS	prp-21	protein coding gene
II	578049	578050	psU_old	0.94	-	WBGene00021097	three prime utr	cdc-37	protein coding gene
II	870606	870607	psU_old	0.93	+	WBGene00021576	CDS	fbxc-51	protein coding gene
II	1916839	1916840	psU_old	0.95	-	WBGene00018665	CDS	bath-4	protein coding gene
II	2243357	2243358	psU_old	0.93	+	WBGene00018782	three prime utr	cct-3	protein coding gene
II	2793868	2793869	psU_old	0.92	+	WBGene00017245	three prime utr	srpa-72	protein coding gene
II	2900794	2900795	psU_old	0.98	-	intergenic	intergenic region	NA	NA
II	2900826	2900827	psU_old	0.96	-	intergenic	intergenic region	NA	NA
II	3006603	3006604	psU_old	0.95	+	WBGene00016573	CDS	lido-12	protein coding gene
II	3497655	3497656	psU_old	0.95	-	WBGene00021721	CDS		protein coding gene
II	4227207	4227208	psU_old	0.94	+	WBGene00015817	CDS		protein coding gene
II	4227979	4227980	psU_old	0.97	+	WBGene00015817	CDS		protein coding gene
II	4712280	4712281	psU_old	0.96	+	WBGene00006497	CDS	tag-151	protein coding gene
II	4858843	4858844	psU_old	0.91	+	WBGene00017385	CDS		protein coding gene
II	4889529	4889530	psU_old	0.93	+	WBGene00019890	CDS		protein coding gene
II	5079123	5079124	psU_old	0.92	-	WBGene00001102	CDS	dsh-2	protein coding gene
II	5387667	5387668	psU_old	0.91	-	WBGene00004701	three prime utr	rsp-4	protein coding gene
II	5387667	5387668	psU_old	0.91	-	WBGene00004701	CDS	rsp-4	protein coding gene
II	6279109	6279110	psU_old	0.96	+	WBGene00000259	CDS	bpl-1	protein coding gene
II	6586260	6586261	psU_old	0.97	-	WBGene00016964	intron		protein coding gene
II	6742572	6742573	psU_old	0.93	+	WBGene00018305	CDS	exos-8	protein coding gene
II	6972141	6972142	psU_old	0.92	-	WBGene00000198	CDS	art-1	protein coding gene
II	7700971	7700972	psU_old	0.94	+	WBGene00015203	CDS	cdk-11.1	protein coding gene
II	7818118	7818119	psU_old	0.95	+	WBGene00000517	CDS	cki-2	protein coding gene
II	7874678	7874679	psU_old	0.95	-	WBGene00011348	CDS		protein coding gene
II	8066759	8066760	psU_old	0.9	+	WBGene00011510	CDS	pdha-1	protein coding gene
II	8069454	8069455	psU_old	0.96	-	WBGene00011511	CDS	gpcp-2	protein coding gene
II	8134152	8134153	psU_old	0.92	+	WBGene00006739	three prime utr	ulp-4	protein coding gene
II	8227823	8227824	psU_old	0.96	+	WBGene00000894	CDS	dab-1	protein coding gene
II	8463888	8463889	psU_old	0.92	+	WBGene00006994	CDS	zyg-9	protein coding gene
II	8517364	8517365	psU_old	0.94	+	WBGene00004383	CDS	rnh-2	protein coding gene
II	8715905	8715906	psU_old	0.96	-	WBGene00000887	CDS	cyn-11	protein coding gene
II	8745998	8745999	psU_old	0.93	+	WBGene00010681	CDS	mak-1	protein coding gene
II	8928184	8928185	psU_old	0.92	+	WBGene00000378	CDS	cct-2	protein coding gene
II	9110858	9110859	psU_old	0.93	+	WBGene00012002	CDS		protein coding gene
II	9271672	9271673	psU_old	0.92	-	WBGene00007226	three prime utr		protein coding gene
II	9329358	9329359	psU_old	0.9	+	WBGene00001134	three prime utr	eat-3	protein coding gene
II	9332556	9332557	psU_old	0.92	+	WBGene00001229	CDS	eif-3.F	protein coding gene
II	9333560	9333561	psU_old	0.92	+	WBGene00001229	CDS	eif-3.F	protein coding gene
II	9352019	9352020	psU_old	0.95	-	WBGene00006433	intron	sdhb-1	protein coding gene
II	9642994	9642995	psU_old	0.94	-	WBGene00001510	CDS	fzr-1	protein coding gene
II	9925584	9925585	psU_old	0.92	+	WBGene00007329	CDS		protein coding gene
II	10347317	10347318	psU_old	0.94	-	WBGene00007412	CDS	stip-1	protein coding gene
II	10347317	10347318	psU_old	0.94	-	WBGene00007412	three prime utr	stip-1	protein coding gene
II	10859497	10859498	psU_old	0.94	-	WBGene00010911	CDS		protein coding gene
II	10952990	10952991	psU_old	0.95	-	WBGene00003783	CDS	nos-1	protein coding gene
II	11119662	11119663	psU_old	0.91	+	WBGene00003133	CDS	mat-2	protein coding gene
II	11181753	11181754	psU_old	0.9	+	WBGene00009512	CDS	bigr-1	protein coding gene
II	11236798	11236799	psU_old	0.93	-	WBGene00011528	CDS	fndc-1	protein coding gene
II	11594703	11594704	psU_old	0.94	-	WBGene00008546	intron	gfat-1	protein coding gene
II	11691718	11691719	psU_old	0.95	-	WBGene00006617	CDS	tars-1	protein coding gene
II	11796040	11796041	psU_old	0.92	+	WBGene00009657	CDS		protein coding gene
II	11978614	11978615	psU_old	0.92	-	WBGene00012471	CDS		protein coding gene
II	12058522	12058523	psU_old	0.93	+	WBGene00012463	CDS	nadk-2	protein coding gene
II	12195546	12195547	psU_old	0.92	-	WBGene00013258	CDS	polg-1	protein coding gene
II	12606618	12606619	psU_old	0.98	+	WBGene00012585	CDS	lips-15	protein coding gene
II	12794081	12794082	psU_old	0.93	-	WBGene00012907	CDS	cpt-1	protein coding gene
II	12923167	12923168	psU_old	0.91	+	WBGene00010263	three prime utr	wago-4	protein coding gene
II	13099928	13099929	psU_old	0.94	-	WBGene00009245	CDS	rict-1	protein coding gene
II	13493224	13493225	psU_old	0.92	-	WBGene00009740	three prime utr		protein coding gene
II	13568239	13568240	psU_old	0.94	-	WBGene00013004	CDS	mrpl-37	protein coding gene
II	13728062	13728063	psU_old	0.95	+	WBGene00013209	CDS	bub-3	protein coding gene
II	14066284	14066285	psU_old	0.93	+	WBGene00002275	three prime utr	lem-2	protein coding gene
II	14346284	14346285	psU_old	0.96	-	WBGene00002996	three prime utr	lin-7	protein coding gene
II	14346284	14346285	psU_old	0.96	-	WBGene00013218	five prime utr		protein coding gene
II	14400445	14400446	psU_old	0.96	+	WBGene00009180	CDS	nurf-1	protein coding gene
III	200178	200179	psU_old	0.92	+	WBGene00185078	CDS		protein coding gene
III	778685	778686	psU_old	0.96	-	WBGene00018364	CDS	dagl-2	protein coding gene
III	868505	868506	psU_old	0.93	-	WBGene00020758	CDS		protein coding gene
III	1003890	1003891	psU_old	0.95	+	WBGene00019914	intron	clec-150	protein coding gene
III	1031417	1031418	psU_old	0.94	-	WBGene00015267	three prime utr	chin-1	protein coding gene
III	1625400	1625401	psU_old	0.96	+	WBGene00002025	CDS	hsp-60	protein coding gene
III	1880269	1880270	psU_old	0.93	+	WBGene00004886	CDS	smi-1	protein coding gene
III	2197657	2197658	psU_old	0.95	+	WBGene00021697	CDS	gcn-1	protein coding gene
III	2409782	2409783	psU_old	0.91	-	WBGene00021021	CDS	mrpl-30	protein coding gene
III	3318636	3318637	psU_old	0.96	-	WBGene00021816	three prime utr		protein coding gene
III	3401252	3401253	psU_old	0.9	-	WBGene00003795	CDS	npp-9	protein coding gene
III	3528694	3528695	psU_old	0.96	+	WBGene00004451	CDS	rpl-37	protein coding gene
III	3700409	3700410	psU_old	0.95	-	WBGene00003962	CDS	pdi-1	protein coding gene
III	4017215	4017216	psU_old	0.92	-	WBGene00006537	CDS	tbb-2	protein coding gene
III	4093490	4093491	psU_old	0.91	-	WBGene00004392	three prime utr	rnr-2	protein coding gene
III	4165261	4165262	psU_old	0.92	-	WBGene00004381	CDS	rnf-5	protein coding gene
III	4217273	4217274	psU_old	0.92	-	WBGene00003401	three prime utr	mpk-1	protein coding gene
III	4267176	4267177	psU_old	0.95	-	WBGene00011605	CDS	sftb-1	protein coding gene
III	4267735	4267736	psU_old	0.94	-	WBGene00011605	CDS	sftb-1	protein coding gene
III	4276480	4276481	psU_old	0.95	-	WBGene00006331	three prime utr	sup-26	protein coding gene
III	4290098	4290099	psU_old	0.94	-	WBGene00003157	CDS	mcm-5	protein coding gene
III	4291122	4291123	psU_old	0.94	-	WBGene00003157	CDS	mcm-5	protein coding gene
III	4341858	4341859	psU_old	0.95	+	WBGene00007135	three prime utr	cdk-12	protein coding gene
III	4414361	4414362	psU_old	0.96	+	WBGene00011119	CDS	mpc-1	protein coding gene
III	4583360	4583361	psU_old	0.93	+	WBGene00009445	CDS		protein coding gene
III	4589739	4589740	psU_old	0.93	+	WBGene00004874	CDS	smc-4	protein coding gene
III	4653525	4653526	psU_old	0.93	+	WBGene00011953	three prime utr	ppm-2	protein coding gene
III	4696963	4696964	psU_old	0.96	+	WBGene00011409	CDS		protein coding gene
III	4698181	4698182	psU_old	0.95	+	WBGene00001036	CDS	dnj-18	protein coding gene
III	4701203	4701204	psU_old	0.94	-	WBGene00000543	CDS	clp-2	protein coding gene
III	4717945	4717946	psU_old	0.94	-	WBGene00001259	CDS	emb-5	protein coding gene
III	4718298	4718299	psU_old	0.92	-	WBGene00001259	CDS	emb-5	protein coding gene
III	4903109	4903110	psU_old	0.92	+	WBGene00017826	three prime utr	tag-340	protein coding gene
III	4930652	4930653	psU_old	0.93	-	WBGene00016145	three prime utr		protein coding gene
III	4935909	4935910	psU_old	0.92	+	WBGene00016142	CDS	mrps-18C	protein coding gene
III	5187188	5187189	psU_old	0.91	+	WBGene00019628	CDS	pup-2	protein coding gene
III	5225942	5225943	psU_old	0.92	+	WBGene00003588	CDS	nex-1	protein coding gene
III	5675447	5675448	psU_old	0.92	+	WBGene00003918	CDS	par-3	protein coding gene
III	5712516	5712517	psU_old	0.91	+	WBGene00015143	CDS	rbm-26	protein coding gene
III	5829236	5829237	psU_old	0.97	-	WBGene00007016	three prime utr	mdt-15	protein coding gene
III	5853712	5853713	psU_old	0.92	-	WBGene00000381	three prime utr	cct-6	protein coding gene
III	6196199	6196200	psU_old	0.91	-	WBGene00016014	CDS		protein coding gene
III	6247450	6247451	psU_old	0.93	-	WBGene00020442	CDS	gen-1	protein coding gene
III	6431354	6431355	psU_old	0.96	-	WBGene00015487	CDS	mrps-17	protein coding gene
III	6435820	6435821	psU_old	0.93	+	WBGene00006516	CDS	vps-16	protein coding gene
III	6733546	6733547	psU_old	0.91	+	WBGene00003851	CDS	odr-4	protein coding gene
III	7132207	7132208	psU_old	0.93	-	WBGene00015105	intron	pot-1	protein coding gene
III	7179499	7179500	psU_old	0.93	-	WBGene00004483	CDS	rps-14	protein coding gene
III	7313041	7313042	psU_old	0.94	+	WBGene00018948	three prime utr		protein coding gene
III	7362816	7362817	psU_old	0.92	-	WBGene00017270	CDS	numr-1	protein coding gene
III	7365031	7365032	psU_old	0.94	+	WBGene00017267	CDS	numr-2	protein coding gene
III	7382659	7382660	psU_old	0.95	+	WBGene00020601	CDS		protein coding gene
III	7764836	7764837	psU_old	0.92	-	WBGene00022792	CDS		protein coding gene
III	7824848	7824849	psU_old	0.96	-	WBGene00001209	CDS	egl-45	protein coding gene
III	7831730	7831731	psU_old	0.94	+	WBGene00022785	CDS		protein coding gene
III	7934880	7934881	psU_old	0.95	+	WBGene00004303	CDS	ran-2	protein coding gene
III	8075813	8075814	psU_old	0.93	-	WBGene00000939	CDS	dcr-1	protein coding gene
III	8103130	8103131	psU_old	0.92	+	WBGene00004042	CDS	plk-1	protein coding gene
III	8305879	8305880	psU_old	0.95	-	WBGene00017358	CDS		protein coding gene
III	8443497	8443498	psU_old	0.92	-	WBGene00022865	CDS	ufbp-1	protein coding gene
III	8740440	8740441	psU_old	0.93	-	WBGene00022719	CDS	pdhk-2	protein coding gene
III	8740752	8740753	psU_old	0.93	-	WBGene00022719	CDS	pdhk-2	protein coding gene
III	8767008	8767009	psU_old	0.96	-	WBGene00003253	five prime utr	mig-22	protein coding gene
III	8767008	8767009	psU_old	0.96	-	WBGene00003253	CDS	mig-22	protein coding gene
III	9000048	9000049	psU_old	0.92	-	WBGene00010309	three prime utr	rpn-6.2	protein coding gene
III	9324199	9324200	psU_old	0.95	+	WBGene00000770	CDS	cpb-1	protein coding gene
III	9466532	9466533	psU_old	0.94	+	WBGene00007188	CDS		protein coding gene
III	9523142	9523143	psU_old	0.95	-	WBGene00014224	three prime utr	mrps-23	protein coding gene
III	9781497	9781498	psU_old	0.92	+	WBGene00006910	CDS	vha-1	protein coding gene
III	9834016	9834017	psU_old	0.93	+	WBGene00010781	noncoding exon		pseudogene
III	9963293	9963294	psU_old	0.92	-	WBGene00011221	three prime utr		protein coding gene
III	10058066	10058067	psU_old	0.93	+	WBGene00011805	CDS		protein coding gene
III	10092528	10092529	psU_old	0.93	-	WBGene00011815	CDS	spop-1	protein coding gene
III	10215667	10215668	psU_old	0.92	-	WBGene00000833	CDS	cts-1	protein coding gene
III	10762781	10762782	psU_old	0.9	+	WBGene00010480	CDS	tasp-1	protein coding gene
III	10776950	10776951	psU_old	0.91	+	WBGene00001087	three prime utr	dpy-28	protein coding gene
III	11062849	11062850	psU_old	0.91	+	WBGene00012973	three prime utr	spat-2	protein coding gene
III	11239110	11239111	psU_old	0.98	+	WBGene00012928	three prime utr	aakb-2	protein coding gene
III	11251926	11251927	psU_old	0.93	+	WBGene00012929	three prime utr	rsks-1	protein coding gene
III	11252183	11252184	psU_old	0.95	+	WBGene00012929	three prime utr	rsks-1	protein coding gene
III	11704043	11704044	psU_old	0.92	+	WBGene00000670	CDS	col-95	protein coding gene
III	11941233	11941234	psU_old	0.97	-	WBGene00013228	CDS		protein coding gene
III	12426912	12426913	psU_old	0.94	+	WBGene00004027	CDS	pie-1	protein coding gene
III	12538186	12538187	psU_old	0.96	-	intergenic	intergenic region	NA	NA
III	12906439	12906440	psU_old	0.97	+	WBGene00012553	three prime utr	cox-5A	protein coding gene
III	13389917	13389918	psU_old	0.95	+	WBGene00011399	CDS		protein coding gene
III	13462452	13462453	psU_old	0.94	-	WBGene00012094	CDS		protein coding gene
III	13641839	13641840	psU_old	0.96	-	WBGene00023450	CDS		protein coding gene
IV	361723	361724	psU_old	0.92	-	WBGene00022048	CDS	fln-1	protein coding gene
IV	655510	655511	psU_old	0.97	+	WBGene00019664	CDS		protein coding gene
IV	1190920	1190921	psU_old	0.95	+	WBGene00007020	CDS	mdt-20	protein coding gene
IV	2505480	2505481	psU_old	0.93	-	WBGene00022093	CDS		protein coding gene
IV	3337403	3337404	psU_old	0.93	-	WBGene00001999	CDS	hrpa-1	protein coding gene
IV	3509635	3509636	psU_old	0.94	-	WBGene00015658	three prime utr	tsg-101	protein coding gene
IV	3872965	3872966	psU_old	0.92	-	WBGene00018145	CDS		protein coding gene
IV	4100982	4100983	psU_old	0.91	+	WBGene00016432	CDS		protein coding gene
IV	4174787	4174788	psU_old	0.92	+	WBGene00004386	CDS	rnp-3	protein coding gene
IV	4710893	4710894	psU_old	0.95	-	WBGene00006968	three prime utr	yars-2	protein coding gene
IV	5087001	5087002	psU_old	0.94	-	WBGene00015326	three prime utr	ivd-1	protein coding gene
IV	5208668	5208669	psU_old	0.92	-	WBGene00195093	CDS		protein coding gene
IV	5373114	5373115	psU_old	0.97	+	WBGene00018316	CDS		protein coding gene
IV	6317329	6317330	psU_old	0.96	-	WBGene00022236	CDS		protein coding gene
IV	6326008	6326009	psU_old	1	+	WBGene00022235	three prime utr	sqd-1	protein coding gene
IV	6337752	6337753	psU_old	0.94	+	WBGene00022233	CDS	ipla-6	protein coding gene
IV	6418666	6418667	psU_old	0.92	-	WBGene00022244	CDS		protein coding gene
IV	6742401	6742402	psU_old	0.92	-	WBGene00004885	CDS	smg-7	protein coding gene
IV	6762461	6762462	psU_old	0.9	+	WBGene00019259	three prime utr		protein coding gene
IV	7162355	7162356	psU_old	0.95	-	WBGene00004411	CDS	rpc-1	protein coding gene
IV	7583565	7583566	psU_old	0.95	+	WBGene00017989	three prime utr	nol-10	protein coding gene
IV	7727294	7727295	psU_old	0.97	+	WBGene00016845	CDS		protein coding gene
IV	7813495	7813496	psU_old	0.96	-	WBGene00016384	CDS	cdgs-1	protein coding gene
IV	7908477	7908478	psU_old	0.93	-	WBGene00016794	CDS		protein coding gene
IV	8083477	8083478	psU_old	0.94	+	WBGene00004732	three prime utr	sax-7	protein coding gene
IV	8288622	8288623	psU_old	0.92	-	WBGene00019510	CDS	nucl-1	protein coding gene
IV	8537510	8537511	psU_old	0.93	+	WBGene00015650	CDS	pkg-2	protein coding gene
IV	8958071	8958072	psU_old	0.94	+	WBGene00008366	CDS	tpra-1	protein coding gene
IV	9463797	9463798	psU_old	0.96	+	WBGene00009542	three prime utr	copb-2	protein coding gene
IV	9507913	9507914	psU_old	0.93	-	WBGene00007886	CDS	ethe-1	protein coding gene
IV	9511117	9511118	psU_old	0.95	-	WBGene00007882	three prime utr		protein coding gene
IV	9528256	9528257	psU_old	0.96	+	WBGene00001239	three prime utr	elo-1	protein coding gene
IV	9697201	9697202	psU_old	0.94	-	WBGene00014243	three prime utr	dcaf-1	protein coding gene
IV	10149721	10149722	psU_old	0.93	-	WBGene00006638	CDS	tsp-12	protein coding gene
IV	10158181	10158182	psU_old	0.93	+	WBGene00011773	CDS	ttr-53	protein coding gene
IV	10218263	10218264	psU_old	0.93	-	WBGene00007698	CDS	qns-1	protein coding gene
IV	10283879	10283880	psU_old	0.93	-	WBGene00004297	CDS	rad-51	protein coding gene
IV	10721340	10721341	psU_old	0.93	+	WBGene00003568	CDS	ncx-3	protein coding gene
IV	10836687	10836688	psU_old	0.92	-	WBGene00011720	CDS		protein coding gene
IV	11148010	11148011	psU_old	0.92	-	WBGene00008505	CDS		protein coding gene
IV	11185743	11185744	psU_old	0.93	+	WBGene00011123	CDS	nuaf-3	protein coding gene
IV	11210588	11210589	psU_old	0.91	-	WBGene00011128	CDS	adk-1	protein coding gene
IV	11319617	11319618	psU_old	0.94	+	WBGene00007108	CDS	gspd-1	protein coding gene
IV	11325159	11325160	psU_old	0.91	+	intergenic	intergenic region	NA	NA
IV	11339690	11339691	psU_old	0.92	-	intergenic	intergenic region	NA	NA
IV	11519927	11519928	psU_old	0.95	-	WBGene00010847	CDS		protein coding gene
IV	11528829	11528830	psU_old	0.94	+	WBGene00010846	CDS		protein coding gene
IV	11662904	11662905	psU_old	0.93	+	WBGene00014076	CDS		protein coding gene
IV	12039451	12039452	psU_old	0.94	-	WBGene00011738	CDS		protein coding gene
IV	12107942	12107943	psU_old	0.94	+	WBGene00010889	CDS		protein coding gene
IV	12115797	12115798	psU_old	0.95	-	WBGene00010890	CDS	ddb-1	protein coding gene
IV	12121797	12121798	psU_old	0.92	+	WBGene00010891	CDS		protein coding gene
IV	12125722	12125723	psU_old	0.91	+	WBGene00010892	CDS	dhhc-6	protein coding gene
IV	12271685	12271686	psU_old	0.91	-	WBGene00016582	CDS	vps-8	protein coding gene
IV	12391731	12391732	psU_old	0.92	+	WBGene00009219	intron	dpm-3	protein coding gene
IV	13244149	13244150	psU_old	0.95	+	WBGene00010436	CDS		protein coding gene
IV	13246841	13246842	psU_old	0.93	+	WBGene00010437	CDS	cox-11	protein coding gene
IV	13301401	13301402	psU_old	0.93	+	WBGene00000818	CDS	csn-6	protein coding gene
IV	14767069	14767070	psU_old	0.93	-	WBGene00013324	CDS	mrps-7	protein coding gene
IV	17273558	17273559	psU_old	0.92	-	WBGene00001606	CDS	gln-5	protein coding gene
IV	17458123	17458124	psU_old	0.92	-	WBGene00008710	CDS		protein coding gene
MtDNA	3031	3032	psU_old	0.92	+	WBGene00010960	CDS	atp-6	protein coding gene
MtDNA	6043	6044	psU_old	0.93	+	WBGene00010962	CDS	ctc-3	protein coding gene
MtDNA	7409	7410	psU_old	0.94	+	WBGene00010963	CDS	nduo-4	protein coding gene
MtDNA	9831	9832	psU_old	0.94	+	WBGene00010965	CDS	ctc-2	protein coding gene
MtDNA	11336	11337	psU_old	0.91	+	WBGene00014472	noncoding exon		rRNA gene
V	7346	7347	psU_old	0.92	-	WBGene00002061	CDS	ife-3	protein coding gene
V	1816190	1816191	psU_old	0.92	-	WBGene00001632	CDS	gly-7	protein coding gene
V	2706881	2706882	psU_old	0.96	+	WBGene00021562	three prime utr	nuo-5	protein coding gene
V	3583789	3583790	psU_old	0.92	+	WBGene00020696	CDS	pygl-1	protein coding gene
V	4160893	4160894	psU_old	0.93	+	intergenic	intergenic region	NA	NA
V	4504088	4504089	psU_old	0.92	+	WBGene00006796	five prime utr	unc-62	protein coding gene
V	4504088	4504089	psU_old	0.92	+	WBGene00006796	CDS	unc-62	protein coding gene
V	4687536	4687537	psU_old	0.91	+	WBGene00006392	CDS	taf-10	protein coding gene
V	5077962	5077963	psU_old	0.91	-	WBGene00021977	CDS		protein coding gene
V	5113033	5113034	psU_old	0.92	-	WBGene00015450	CDS		protein coding gene
V	5233807	5233808	psU_old	0.95	-	WBGene00016862	CDS	cest-32	protein coding gene
V	5619182	5619183	psU_old	0.91	-	WBGene00019757	CDS	memb-2	protein coding gene
V	5665436	5665437	psU_old	0.92	-	WBGene00015769	CDS		protein coding gene
V	6024295	6024296	psU_old	0.97	+	WBGene00017931	CDS	picc-1	protein coding gene
V	6048595	6048596	psU_old	0.95	-	WBGene00019807	CDS	jamp-1	protein coding gene
V	6048595	6048596	psU_old	0.95	-	WBGene00019807	three prime utr	jamp-1	protein coding gene
V	6308133	6308134	psU_old	0.94	+	WBGene00019666	three prime utr	sago-1	protein coding gene
V	6790083	6790084	psU_old	0.95	-	WBGene00022603	CDS	gck-2	protein coding gene
V	7080846	7080847	psU_old	0.93	+	WBGene00003786	CDS	npa-1	protein coding gene
V	7578539	7578540	psU_old	0.93	-	WBGene00017606	CDS	ets-6	protein coding gene
V	7806268	7806269	psU_old	0.92	+	WBGene00002078	CDS	xpo-1	protein coding gene
V	8218420	8218421	psU_old	0.94	-	WBGene00019481	three prime utr	cogc-6	protein coding gene
V	8384098	8384099	psU_old	0.94	+	WBGene00044696	CDS		protein coding gene
V	8959842	8959843	psU_old	0.96	+	WBGene00020553	CDS	ttc-17	protein coding gene
V	9325613	9325614	psU_old	0.95	+	WBGene00006499	CDS	tag-153	protein coding gene
V	9555175	9555176	psU_old	0.94	+	WBGene00009098	CDS	ehbp-1	protein coding gene
V	9581672	9581673	psU_old	0.9	-	WBGene00009103	CDS	rtfo-1	protein coding gene
V	9693261	9693262	psU_old	0.93	+	WBGene00013967	CDS		protein coding gene
V	10181919	10181920	psU_old	0.92	+	WBGene00000840	CDS	cul-5	protein coding gene
V	10209909	10209910	psU_old	0.94	-	WBGene00014114	CDS	tftc-3	protein coding gene
V	10365699	10365700	psU_old	0.97	+	WBGene00010631	three prime utr	cash-1	protein coding gene
V	10735724	10735725	psU_old	0.92	-	WBGene00003405	CDS	mre-11	protein coding gene
V	10894189	10894190	psU_old	0.95	-	WBGene00009336	CDS		protein coding gene
V	11522681	11522682	psU_old	0.92	+	WBGene00008338	CDS	pafo-1	protein coding gene
V	11682194	11682195	psU_old	0.94	+	WBGene00000146	CDS	ape-1	protein coding gene
V	11683640	11683641	psU_old	0.91	+	WBGene00000146	CDS	ape-1	protein coding gene
V	12047508	12047509	psU_old	0.92	+	WBGene00008646	CDS		protein coding gene
V	12224329	12224330	psU_old	0.92	+	WBGene00006874	CDS	vab-8	protein coding gene
V	12494842	12494843	psU_old	0.92	-	WBGene00012243	CDS		protein coding gene
V	12552863	12552864	psU_old	0.91	-	WBGene00009724	CDS		protein coding gene
V	12707068	12707069	psU_old	0.92	+	WBGene00011242	CDS		protein coding gene
V	12972920	12972921	psU_old	0.93	+	WBGene00011308	CDS	pnn-1	protein coding gene
V	13037316	13037317	psU_old	0.97	-	WBGene00012337	three prime utr	scyl-1	protein coding gene
V	13315565	13315566	psU_old	0.93	+	WBGene00008219	three prime utr		protein coding gene
V	13496523	13496524	psU_old	0.97	-	WBGene00011696	CDS	eea-1	protein coding gene
V	13624765	13624766	psU_old	0.91	-	WBGene00009992	CDS		protein coding gene
V	13677668	13677669	psU_old	0.94	-	WBGene00006442	CDS	tag-65	protein coding gene
V	14352164	14352165	psU_old	0.9	+	WBGene00013025	CDS	vha-13	protein coding gene
V	14420301	14420302	psU_old	0.95	-	WBGene00000985	CDS	dhs-22	protein coding gene
V	15068445	15068446	psU_old	0.97	+	WBGene00007720	CDS		protein coding gene
V	16366956	16366957	psU_old	0.95	+	WBGene00012348	three prime utr	pptr-1	protein coding gene
V	17874563	17874564	psU_old	0.93	+	WBGene00013339	CDS	phf-14	protein coding gene
V	17973081	17973082	psU_old	0.93	-	WBGene00013354	CDS	snx-6	protein coding gene
V	19701281	19701282	psU_old	0.93	+	WBGene00012835	CDS	ani-3	protein coding gene
V	19954894	19954895	psU_old	0.94	+	WBGene00013359	CDS		protein coding gene
V	20847594	20847595	psU_old	0.91	+	WBGene00001431	three prime utr	fkb-6	protein coding gene
X	2237952	2237953	psU_old	0.93	+	WBGene00020507	CDS	vha-15	protein coding gene
X	3236795	3236796	psU_old	0.91	-	WBGene00018237	CDS	irg-7	protein coding gene
X	3257472	3257473	psU_old	0.94	+	WBGene00002255	CDS	lbp-3	protein coding gene
X	4294268	4294269	psU_old	0.95	-	WBGene00003907	CDS	paf-2	protein coding gene
X	4389810	4389811	psU_old	0.94	+	WBGene00001082	CDS	dpy-23	protein coding gene
X	4393182	4393183	psU_old	0.93	+	WBGene00001082	three prime utr	dpy-23	protein coding gene
X	4456304	4456305	psU_old	0.92	+	WBGene00017177	CDS		protein coding gene
X	4456750	4456751	psU_old	0.91	+	WBGene00017177	CDS		protein coding gene
X	5105061	5105062	psU_old	0.95	+	WBGene00006926	CDS	vit-2	protein coding gene
X	5353413	5353414	psU_old	0.91	-	WBGene00003990	three prime utr	pfn-2	protein coding gene
X	5653290	5653291	psU_old	0.92	-	WBGene00020674	CDS		protein coding gene
X	10573727	10573728	psU_old	0.94	+	WBGene00010199	CDS	bet-2	protein coding gene
X	10894024	10894025	psU_old	0.98	-	WBGene00009813	CDS	haly-1	protein coding gene
X	11880894	11880895	psU_old	0.91	+	WBGene00013392	CDS		protein coding gene
X	11967636	11967637	psU_old	0.94	+	WBGene00008205	three prime utr	sams-1	protein coding gene
X	11995778	11995779	psU_old	0.92	+	WBGene00008211	CDS		protein coding gene
X	12105255	12105256	psU_old	0.96	+	WBGene00000754	CDS	col-181	protein coding gene
X	12794451	12794452	psU_old	0.93	+	WBGene00000017	CDS	abf-6	protein coding gene
X	13219354	13219355	psU_old	0.91	-	WBGene00000217	CDS	asp-4	protein coding gene
X	13522580	13522581	psU_old	0.98	-	WBGene00003903	three prime utr	pab-2	protein coding gene
X	15040549	15040550	psU_old	0.93	-	WBGene00007666	CDS		protein coding gene
X	16344461	16344462	psU_old	0.96	+	WBGene00006384	CDS	taf-3	protein coding gene
X	16605960	16605961	psU_old	0.94	-	WBGene00019102	CDS		protein coding gene
X	17009711	17009712	psU_old	0.95	+	WBGene00019347	three prime utr	mbl-1	protein coding gene
X	17009981	17009982	psU_old	0.91	+	WBGene00019347	three prime utr	mbl-1	protein coding gene

## Sheet: young psU repeat overlaps
Pseudouridine edit sites overlapping repeats in young animals
chr	start	end	label	confidence	strand	overlapping_repeat	WB_ID	gene
I	1154882	1154883	psU_young	0.96	-	PAL5A_CE	WBGene00000165	aps-3
I	15060570	15060571	psU_young	0.94	+	LSU-rRNA_Cel	WBGene00004677	rrn-3.56
I	15060606	15060607	psU_young	0.98	+	LSU-rRNA_Cel	WBGene00004677	rrn-3.56
I	15060632	15060633	psU_young	0.97	+	LSU-rRNA_Cel	WBGene00004677	rrn-3.56
I	15060634	15060635	psU_young	0.98	+	LSU-rRNA_Cel	WBGene00004677	rrn-3.56
I	15060707	15060708	psU_young	0.96	+	LSU-rRNA_Cel	WBGene00004677	rrn-3.56
I	15060858	15060859	psU_young	0.95	+	LSU-rRNA_Cel	WBGene00004677	rrn-3.56
I	15062419	15062420	psU_young	0.97	+	SSU-rRNA_Cel	WBGene00004512	rrn-1.1
I	15062588	15062589	psU_young	0.97	+	SSU-rRNA_Cel	WBGene00004512	rrn-1.1
I	15062638	15062639	psU_young	0.98	+	SSU-rRNA_Cel	WBGene00004512	rrn-1.1
I	15062848	15062849	psU_young	0.96	+	SSU-rRNA_Cel	WBGene00004512	rrn-1.1
I	15062955	15062956	psU_young	0.97	+	SSU-rRNA_Cel	WBGene00004512	rrn-1.1
I	15062992	15062993	psU_young	0.99	+	SSU-rRNA_Cel	WBGene00004512	rrn-1.1
I	15062993	15062994	psU_young	0.98	+	SSU-rRNA_Cel	WBGene00004512	rrn-1.1
I	15063002	15063003	psU_young	0.99	+	SSU-rRNA_Cel	WBGene00004512	rrn-1.1
I	15063034	15063035	psU_young	0.95	+	SSU-rRNA_Cel	WBGene00004512	rrn-1.1
I	15063045	15063046	psU_young	0.96	+	SSU-rRNA_Cel	WBGene00004512	rrn-1.1
I	15063046	15063047	psU_young	0.94	+	SSU-rRNA_Cel	WBGene00004512	rrn-1.1
I	15063157	15063158	psU_young	0.96	+	SSU-rRNA_Cel	WBGene00004512	rrn-1.1
I	15063221	15063222	psU_young	0.98	+	SSU-rRNA_Cel	WBGene00004512	rrn-1.1
I	15063231	15063232	psU_young	0.98	+	SSU-rRNA_Cel	WBGene00004512	rrn-1.1
I	15063330	15063331	psU_young	0.96	+	SSU-rRNA_Cel	WBGene00004512	rrn-1.1
I	15063341	15063342	psU_young	0.96	+	SSU-rRNA_Cel	WBGene00004512	rrn-1.1
I	15063373	15063374	psU_young	0.94	+	SSU-rRNA_Cel	WBGene00004512	rrn-1.1
I	15063419	15063420	psU_young	0.97	+	SSU-rRNA_Cel	WBGene00004512	rrn-1.1
I	15063664	15063665	psU_young	0.96	+	SSU-rRNA_Cel	WBGene00004512	rrn-1.1
I	15065894	15065895	psU_young	0.97	+	LSU-rRNA_Cel	WBGene00004622	rrn-3.1
I	15065942	15065943	psU_young	0.97	+	LSU-rRNA_Cel	WBGene00004622	rrn-3.1
I	15066010	15066011	psU_young	0.99	+	LSU-rRNA_Cel	WBGene00004622	rrn-3.1
I	15066011	15066012	psU_young	0.93	+	LSU-rRNA_Cel	WBGene00004622	rrn-3.1
I	15066034	15066035	psU_young	0.96	+	LSU-rRNA_Cel	WBGene00004622	rrn-3.1
I	15066340	15066341	psU_young	0.94	+	LSU-rRNA_Cel	WBGene00004622	rrn-3.1
I	15066402	15066403	psU_young	0.99	+	LSU-rRNA_Cel	WBGene00004622	rrn-3.1
I	15066409	15066410	psU_young	0.96	+	LSU-rRNA_Cel	WBGene00004622	rrn-3.1
I	15066453	15066454	psU_young	1	+	LSU-rRNA_Cel	WBGene00004622	rrn-3.1
I	15066819	15066820	psU_young	0.94	+	LSU-rRNA_Cel	WBGene00004622	rrn-3.1
I	15066832	15066833	psU_young	0.98	+	LSU-rRNA_Cel	WBGene00004622	rrn-3.1
I	15066866	15066867	psU_young	0.97	+	LSU-rRNA_Cel	WBGene00004622	rrn-3.1
I	15067073	15067074	psU_young	0.96	+	LSU-rRNA_Cel	WBGene00004622	rrn-3.1
I	15067193	15067194	psU_young	0.94	+	LSU-rRNA_Cel	WBGene00004622	rrn-3.1
I	15067197	15067198	psU_young	0.98	+	LSU-rRNA_Cel	WBGene00004622	rrn-3.1
I	15067199	15067200	psU_young	0.97	+	LSU-rRNA_Cel	WBGene00004622	rrn-3.1
I	15067203	15067204	psU_young	0.96	+	LSU-rRNA_Cel	WBGene00004622	rrn-3.1
I	15067249	15067250	psU_young	0.97	+	LSU-rRNA_Cel	WBGene00004622	rrn-3.1
I	15067253	15067254	psU_young	0.96	+	LSU-rRNA_Cel	WBGene00004622	rrn-3.1
I	15067257	15067258	psU_young	0.99	+	LSU-rRNA_Cel	WBGene00004622	rrn-3.1
I	15067279	15067280	psU_young	0.95	+	LSU-rRNA_Cel	WBGene00004622	rrn-3.1
I	15067286	15067287	psU_young	0.98	+	LSU-rRNA_Cel	WBGene00004622	rrn-3.1
I	15067287	15067288	psU_young	0.98	+	LSU-rRNA_Cel	WBGene00004622	rrn-3.1
I	15067290	15067291	psU_young	0.98	+	LSU-rRNA_Cel	WBGene00004622	rrn-3.1
I	15067355	15067356	psU_young	0.99	+	LSU-rRNA_Cel	WBGene00004622	rrn-3.1
I	15067394	15067395	psU_young	0.96	+	LSU-rRNA_Cel	WBGene00004622	rrn-3.1
I	15067766	15067767	psU_young	0.97	+	LSU-rRNA_Cel	WBGene00004622	rrn-3.1
I	15067828	15067829	psU_young	0.98	+	LSU-rRNA_Cel	WBGene00004622	rrn-3.1
I	15067830	15067831	psU_young	0.99	+	LSU-rRNA_Cel	WBGene00004622	rrn-3.1
I	15067903	15067904	psU_young	0.97	+	LSU-rRNA_Cel	WBGene00004622	rrn-3.1
I	15068054	15068055	psU_young	0.97	+	LSU-rRNA_Cel	WBGene00004622	rrn-3.1
I	15069307	15069308	psU_young	0.95	+	SSU-rRNA_Cel	WBGene00004513	rrn-1.2
I	15069616	15069617	psU_young	0.97	+	SSU-rRNA_Cel	WBGene00004513	rrn-1.2
I	15069785	15069786	psU_young	0.97	+	SSU-rRNA_Cel	WBGene00004513	rrn-1.2
I	15069835	15069836	psU_young	0.96	+	SSU-rRNA_Cel	WBGene00004513	rrn-1.2
I	15070152	15070153	psU_young	0.97	+	SSU-rRNA_Cel	WBGene00004513	rrn-1.2
I	15070189	15070190	psU_young	0.98	+	SSU-rRNA_Cel	WBGene00004513	rrn-1.2
I	15070190	15070191	psU_young	0.96	+	SSU-rRNA_Cel	WBGene00004513	rrn-1.2
I	15070199	15070200	psU_young	0.98	+	SSU-rRNA_Cel	WBGene00004513	rrn-1.2
I	15070231	15070232	psU_young	0.94	+	SSU-rRNA_Cel	WBGene00004513	rrn-1.2
I	15070242	15070243	psU_young	0.98	+	SSU-rRNA_Cel	WBGene00004513	rrn-1.2
I	15070243	15070244	psU_young	0.94	+	SSU-rRNA_Cel	WBGene00004513	rrn-1.2
I	15070354	15070355	psU_young	0.97	+	SSU-rRNA_Cel	WBGene00004513	rrn-1.2
I	15070412	15070413	psU_young	0.92	+	SSU-rRNA_Cel	WBGene00004513	rrn-1.2
I	15070418	15070419	psU_young	0.96	+	SSU-rRNA_Cel	WBGene00004513	rrn-1.2
I	15070428	15070429	psU_young	0.99	+	SSU-rRNA_Cel	WBGene00004513	rrn-1.2
I	15070527	15070528	psU_young	0.97	+	SSU-rRNA_Cel	WBGene00004513	rrn-1.2
I	15070538	15070539	psU_young	0.93	+	SSU-rRNA_Cel	WBGene00004513	rrn-1.2
I	15070570	15070571	psU_young	0.95	+	SSU-rRNA_Cel	WBGene00004513	rrn-1.2
I	15070616	15070617	psU_young	0.95	+	SSU-rRNA_Cel	WBGene00004513	rrn-1.2
I	15070861	15070862	psU_young	0.96	+	SSU-rRNA_Cel	WBGene00004513	rrn-1.2
I	4928685	4928686	psU_young	0.93	+	(TAATT)n	WBGene00017886	mfsd-13.1
III	10405462	10405463	psU_young	0.94	-	CELE2	WBGene00044069	hat-1
III	200455	200456	psU_young	0.93	+	PAL5A_CE	WBGene00185078
III	4276480	4276481	psU_young	0.96	-	GA-rich	WBGene00006331	sup-26
III	9000048	9000049	psU_young	0.93	-	A-rich	WBGene00010309	rpn-6.2
IV	13505379	13505380	psU_young	0.93	-	(AAATTC)n	WBGene00003755	nlp-17
V	10209909	10209910	psU_young	0.93	-	(TCTTCA)n	WBGene00014114	tftc-3
V	13037316	13037317	psU_young	0.96	-	TC5A	WBGene00012337	scyl-1
V	7982700	7982701	psU_young	0.92	-	(ACAATAA)n	WBGene00022394	natb-1
X	5074346	5074347	psU_young	0.92	+	(T)n	WBGene00016067

## Sheet: old psU repeat overlaps
Pseudouridine edit sites overlapping repeats in old animals
chr	start	end	label	confidence	strand	overlapping_repeat	WB_ID	gene
I	1154882	1154883	psU_old	0.97	-	PAL5A_CE	WBGene00000165	aps-3
I	15060402	15060403	psU_old	0.96	+	LSU-rRNA_Cel	WBGene00004677	rrn-3.56
I	15060404	15060405	psU_old	0.92	+	LSU-rRNA_Cel	WBGene00004677	rrn-3.56
I	15060570	15060571	psU_old	0.96	+	LSU-rRNA_Cel	WBGene00004677	rrn-3.56
I	15060578	15060579	psU_old	0.97	+	LSU-rRNA_Cel	WBGene00004677	rrn-3.56
I	15060606	15060607	psU_old	0.98	+	LSU-rRNA_Cel	WBGene00004677	rrn-3.56
I	15060617	15060618	psU_old	0.95	+	LSU-rRNA_Cel	WBGene00004677	rrn-3.56
I	15060632	15060633	psU_old	0.96	+	LSU-rRNA_Cel	WBGene00004677	rrn-3.56
I	15060634	15060635	psU_old	0.99	+	LSU-rRNA_Cel	WBGene00004677	rrn-3.56
I	15060672	15060673	psU_old	0.92	+	LSU-rRNA_Cel	WBGene00004677	rrn-3.56
I	15060673	15060674	psU_old	0.96	+	LSU-rRNA_Cel	WBGene00004677	rrn-3.56
I	15060707	15060708	psU_old	0.96	+	LSU-rRNA_Cel	WBGene00004677	rrn-3.56
I	15060858	15060859	psU_old	0.98	+	LSU-rRNA_Cel	WBGene00004677	rrn-3.56
I	15061106	15061107	psU_old	0.95	+	LSU-rRNA_Cel	WBGene00004677	rrn-3.56
I	15062110	15062111	psU_old	0.94	+	SSU-rRNA_Cel	WBGene00004512	rrn-1.1
I	15062276	15062277	psU_old	0.98	+	SSU-rRNA_Cel	WBGene00004512	rrn-1.1
I	15062419	15062420	psU_old	0.97	+	SSU-rRNA_Cel	WBGene00004512	rrn-1.1
I	15062574	15062575	psU_old	0.95	+	SSU-rRNA_Cel	WBGene00004512	rrn-1.1
I	15062588	15062589	psU_old	0.98	+	SSU-rRNA_Cel	WBGene00004512	rrn-1.1
I	15062638	15062639	psU_old	0.96	+	SSU-rRNA_Cel	WBGene00004512	rrn-1.1
I	15062848	15062849	psU_old	0.95	+	SSU-rRNA_Cel	WBGene00004512	rrn-1.1
I	15062955	15062956	psU_old	0.98	+	SSU-rRNA_Cel	WBGene00004512	rrn-1.1
I	15062992	15062993	psU_old	0.98	+	SSU-rRNA_Cel	WBGene00004512	rrn-1.1
I	15062993	15062994	psU_old	0.98	+	SSU-rRNA_Cel	WBGene00004512	rrn-1.1
I	15063002	15063003	psU_old	0.97	+	SSU-rRNA_Cel	WBGene00004512	rrn-1.1
I	15063034	15063035	psU_old	0.93	+	SSU-rRNA_Cel	WBGene00004512	rrn-1.1
I	15063045	15063046	psU_old	0.95	+	SSU-rRNA_Cel	WBGene00004512	rrn-1.1
I	15063046	15063047	psU_old	0.92	+	SSU-rRNA_Cel	WBGene00004512	rrn-1.1
I	15063157	15063158	psU_old	0.96	+	SSU-rRNA_Cel	WBGene00004512	rrn-1.1
I	15063221	15063222	psU_old	0.98	+	SSU-rRNA_Cel	WBGene00004512	rrn-1.1
I	15063231	15063232	psU_old	0.99	+	SSU-rRNA_Cel	WBGene00004512	rrn-1.1
I	15063265	15063266	psU_old	0.92	+	SSU-rRNA_Cel	WBGene00004512	rrn-1.1
I	15063341	15063342	psU_old	0.96	+	SSU-rRNA_Cel	WBGene00004512	rrn-1.1
I	15063373	15063374	psU_old	0.92	+	SSU-rRNA_Cel	WBGene00004512	rrn-1.1
I	15063375	15063376	psU_old	0.93	+	SSU-rRNA_Cel	WBGene00004512	rrn-1.1
I	15063419	15063420	psU_old	0.97	+	SSU-rRNA_Cel	WBGene00004512	rrn-1.1
I	15063598	15063599	psU_old	0.94	+	SSU-rRNA_Cel	WBGene00004512	rrn-1.1
I	15063664	15063665	psU_old	0.97	+	SSU-rRNA_Cel	WBGene00004512	rrn-1.1
I	15065519	15065520	psU_old	0.93	+	LSU-rRNA_Cel	WBGene00004622	rrn-3.1
I	15065880	15065881	psU_old	0.93	+	LSU-rRNA_Cel	WBGene00004622	rrn-3.1
I	15065894	15065895	psU_old	0.97	+	LSU-rRNA_Cel	WBGene00004622	rrn-3.1
I	15065942	15065943	psU_old	0.98	+	LSU-rRNA_Cel	WBGene00004622	rrn-3.1
I	15066009	15066010	psU_old	0.93	+	LSU-rRNA_Cel	WBGene00004622	rrn-3.1
I	15066010	15066011	psU_old	1	+	LSU-rRNA_Cel	WBGene00004622	rrn-3.1
I	15066011	15066012	psU_old	0.93	+	LSU-rRNA_Cel	WBGene00004622	rrn-3.1
I	15066012	15066013	psU_old	0.93	+	LSU-rRNA_Cel	WBGene00004622	rrn-3.1
I	15066034	15066035	psU_old	0.95	+	LSU-rRNA_Cel	WBGene00004622	rrn-3.1
I	15066340	15066341	psU_old	0.94	+	LSU-rRNA_Cel	WBGene00004622	rrn-3.1
I	15066402	15066403	psU_old	0.99	+	LSU-rRNA_Cel	WBGene00004622	rrn-3.1
I	15066409	15066410	psU_old	0.98	+	LSU-rRNA_Cel	WBGene00004622	rrn-3.1
I	15066453	15066454	psU_old	0.99	+	LSU-rRNA_Cel	WBGene00004622	rrn-3.1
I	15066819	15066820	psU_old	0.93	+	LSU-rRNA_Cel	WBGene00004622	rrn-3.1
I	15066832	15066833	psU_old	0.97	+	LSU-rRNA_Cel	WBGene00004622	rrn-3.1
I	15066866	15066867	psU_old	0.98	+	LSU-rRNA_Cel	WBGene00004622	rrn-3.1
I	15067073	15067074	psU_old	0.97	+	LSU-rRNA_Cel	WBGene00004622	rrn-3.1
I	15067130	15067131	psU_old	0.95	+	LSU-rRNA_Cel	WBGene00004622	rrn-3.1
I	15067193	15067194	psU_old	0.96	+	LSU-rRNA_Cel	WBGene00004622	rrn-3.1
I	15067197	15067198	psU_old	0.96	+	LSU-rRNA_Cel	WBGene00004622	rrn-3.1
I	15067199	15067200	psU_old	0.98	+	LSU-rRNA_Cel	WBGene00004622	rrn-3.1
I	15067203	15067204	psU_old	0.99	+	LSU-rRNA_Cel	WBGene00004622	rrn-3.1
I	15067249	15067250	psU_old	0.98	+	LSU-rRNA_Cel	WBGene00004622	rrn-3.1
I	15067253	15067254	psU_old	0.98	+	LSU-rRNA_Cel	WBGene00004622	rrn-3.1
I	15067257	15067258	psU_old	0.99	+	LSU-rRNA_Cel	WBGene00004622	rrn-3.1
I	15067275	15067276	psU_old	0.92	+	LSU-rRNA_Cel	WBGene00004622	rrn-3.1
I	15067279	15067280	psU_old	0.92	+	LSU-rRNA_Cel	WBGene00004622	rrn-3.1
I	15067286	15067287	psU_old	0.99	+	LSU-rRNA_Cel	WBGene00004622	rrn-3.1
I	15067287	15067288	psU_old	0.99	+	LSU-rRNA_Cel	WBGene00004622	rrn-3.1
I	15067290	15067291	psU_old	0.96	+	LSU-rRNA_Cel	WBGene00004622	rrn-3.1
I	15067355	15067356	psU_old	0.99	+	LSU-rRNA_Cel	WBGene00004622	rrn-3.1
I	15067360	15067361	psU_old	0.95	+	LSU-rRNA_Cel	WBGene00004622	rrn-3.1
I	15067394	15067395	psU_old	0.98	+	LSU-rRNA_Cel	WBGene00004622	rrn-3.1
I	15067766	15067767	psU_old	0.96	+	LSU-rRNA_Cel	WBGene00004622	rrn-3.1
I	15067774	15067775	psU_old	0.97	+	LSU-rRNA_Cel	WBGene00004622	rrn-3.1
I	15067802	15067803	psU_old	0.96	+	LSU-rRNA_Cel	WBGene00004622	rrn-3.1
I	15067813	15067814	psU_old	0.92	+	LSU-rRNA_Cel	WBGene00004622	rrn-3.1
I	15067828	15067829	psU_old	0.98	+	LSU-rRNA_Cel	WBGene00004622	rrn-3.1
I	15067830	15067831	psU_old	0.99	+	LSU-rRNA_Cel	WBGene00004622	rrn-3.1
I	15067868	15067869	psU_old	0.91	+	LSU-rRNA_Cel	WBGene00004622	rrn-3.1
I	15067903	15067904	psU_old	0.96	+	LSU-rRNA_Cel	WBGene00004622	rrn-3.1
I	15068054	15068055	psU_old	0.94	+	LSU-rRNA_Cel	WBGene00004622	rrn-3.1
I	15069307	15069308	psU_old	0.96	+	SSU-rRNA_Cel	WBGene00004513	rrn-1.2
I	15069473	15069474	psU_old	0.97	+	SSU-rRNA_Cel	WBGene00004513	rrn-1.2
I	15069616	15069617	psU_old	0.97	+	SSU-rRNA_Cel	WBGene00004513	rrn-1.2
I	15069771	15069772	psU_old	0.92	+	SSU-rRNA_Cel	WBGene00004513	rrn-1.2
I	15069785	15069786	psU_old	0.96	+	SSU-rRNA_Cel	WBGene00004513	rrn-1.2
I	15069835	15069836	psU_old	0.96	+	SSU-rRNA_Cel	WBGene00004513	rrn-1.2
I	15070045	15070046	psU_old	0.94	+	SSU-rRNA_Cel	WBGene00004513	rrn-1.2
I	15070152	15070153	psU_old	0.97	+	SSU-rRNA_Cel	WBGene00004513	rrn-1.2
I	15070189	15070190	psU_old	0.96	+	SSU-rRNA_Cel	WBGene00004513	rrn-1.2
I	15070190	15070191	psU_old	0.97	+	SSU-rRNA_Cel	WBGene00004513	rrn-1.2
I	15070199	15070200	psU_old	0.97	+	SSU-rRNA_Cel	WBGene00004513	rrn-1.2
I	15070231	15070232	psU_old	0.96	+	SSU-rRNA_Cel	WBGene00004513	rrn-1.2
I	15070242	15070243	psU_old	0.96	+	SSU-rRNA_Cel	WBGene00004513	rrn-1.2
I	15070354	15070355	psU_old	0.96	+	SSU-rRNA_Cel	WBGene00004513	rrn-1.2
I	15070418	15070419	psU_old	0.99	+	SSU-rRNA_Cel	WBGene00004513	rrn-1.2
I	15070428	15070429	psU_old	0.99	+	SSU-rRNA_Cel	WBGene00004513	rrn-1.2
I	15070538	15070539	psU_old	0.95	+	SSU-rRNA_Cel	WBGene00004513	rrn-1.2
I	15070572	15070573	psU_old	0.94	+	SSU-rRNA_Cel	WBGene00004513	rrn-1.2
I	15070616	15070617	psU_old	0.97	+	SSU-rRNA_Cel	WBGene00004513	rrn-1.2
I	15070795	15070796	psU_old	0.93	+	SSU-rRNA_Cel	WBGene00004513	rrn-1.2
I	15070861	15070862	psU_old	0.97	+	SSU-rRNA_Cel	WBGene00004513	rrn-1.2
I	4928685	4928686	psU_old	0.94	+	(TAATT)n	WBGene00017886	mfsd-13.1
II	14066284	14066285	psU_old	0.93	+	CELE46B	WBGene00002275	lem-2
II	9329358	9329359	psU_old	0.9	+	(TTGT)n	WBGene00001134	eat-3
III	4276480	4276481	psU_old	0.95	-	GA-rich	WBGene00006331	sup-26
III	9000048	9000049	psU_old	0.92	-	A-rich	WBGene00010309	rpn-6.2
IV	3337403	3337404	psU_old	0.93	-	(CCGCCTTG)n	WBGene00001999	hrpa-1
V	10209909	10209910	psU_old	0.94	-	(TCTTCA)n	WBGene00014114	tftc-3
V	13037316	13037317	psU_old	0.97	-	TC5A	WBGene00012337	scyl-1

## Sheet: young psU 6mer miRNA overlaps
Pseudouridine edit sites overlapping 6mer miRNA seed sites in young animals
chr	start	end	label	confidence	strand	overlapping_miR	WB_ID	gene
III	1031417	1031418	psU_young	0.96	-	miR-232	WBGene00015267	chin-1
III	12538829	12538830	psU_young	0.95	-	miR-4809	WBGene00013732	aakg-1
III	12538829	12538830	psU_young	0.95	-	miR-246	WBGene00013732	aakg-1
III	7170515	7170516	psU_young	0.92	+	miR-75/79	WBGene00018152	acs-4
X	13522580	13522581	psU_young	0.95	-	miR-71	WBGene00003903	pab-2

## Sheet: old psU 6mer miRNA overlaps
Pseudouridine edit sites overlapping 6mer miRNA seed sites in old animals
chr	start	end	label	confidence	strand	overlapping_miR	WB_ID	gene
I	7836907	7836908	psU_old	0.91	+	miR-1818	WBGene00009272	gras-1
II	222938	222939	psU_old	0.93	-	miR-2953	WBGene00021545
II	2793868	2793869	psU_old	0.92	+	miR-2953	WBGene00017245	srpa-72
II	2793868	2793869	psU_old	0.92	+	miR-788-3p	WBGene00017245	srpa-72
II	578049	578050	psU_old	0.94	-	miR-1022	WBGene00021097	cdc-37
II	9271672	9271673	psU_old	0.92	-	miR-800	WBGene00007226
III	1031417	1031418	psU_old	0.94	-	miR-232	WBGene00015267	chin-1
III	10776950	10776951	psU_old	0.91	+	miR-2953	WBGene00001087	dpy-28
III	4930652	4930653	psU_old	0.93	-	miR-2953	WBGene00016145
III	9963293	9963294	psU_old	0.92	-	miR-59	WBGene00011221
IV	8083477	8083478	psU_old	0.94	+	miR-75/79	WBGene00004732	sax-7
IV	9511117	9511118	psU_old	0.95	-	miR-75/79	WBGene00007882
V	6308133	6308134	psU_old	0.94	+	miR-254	WBGene00019666	sago-1
X	13522580	13522581	psU_old	0.98	-	miR-71	WBGene00003903	pab-2
