# Supplementary material for: Full-length direct RNA sequencing reveals extensive remodeling of RNA expression, processing and modification in aging Caenorhabditis elegans
Source: bioRxiv. 2024 Jun 22:2024.06.18.599640. Preprint. [Version 1] doi: 10.1101/2024.06.18.599640 (PMC11213008; doi:10.1101/2024.06.18.599640)
Supplement: Supplement 1 — Document S1. Figures S1–S7 Table S1. Illumina RNA-seq DESeq2 results from days 2, 3, 4, 5, 7, 10, and 15 vs. day 1. Table S2. Nanopore DRS DESeq2 results using unfiltered reads from days 2, 3, 4, 5, 7, 10, and 15 vs. day 1. Table S3. Number of Nanopore DRS reads per replicate remaining after each filtering step (mapping, transcription start site filtering, and poly(A) filtering). Table S4. All detected Nanopore DRS full-length isoforms with columns 1-12 in BED format and the number of filtered reads for each isoform per replicate. Novel isoforms not in the WS279 WormBase annotation are labeled as productive if they span in frame annotated start and stop codons or unproductive if they do not span in frame annotated start and stop codons. Table S5. 3’UTR coordinates of Nanopore DRS full-length isoforms with columns 1-12 in BED format. 3’UTR sequences are compared to the WS279 WormBase annotation. Table S6. Alternative exon inclusion events with a significant (P<0.05) change in relative abundance (PSI) in days 2, 3, 4, 5, 7, 10, or 15 compared to day 1. Table S7. Percent of reads mapping to introns or intergenic regions and percent of splice junction reads that do not match WS279 WormBase annotations in young (days 1, 2, 3) and old (days 7, 10, 15) animals. Table S8. Median, mean, minimum, and maximum poly(A) tail lengths for isoforms with full-length support. Table S9. High confidence A-to-G edit site coordinates in BED format, features that overlap with A-to-G sites, and predicted codon changes resulting from editing. Table S10. High confidence pseudouridine edit site coordinates in BED format and overlapping features. Table S11. Annotated aging genes with novel features from this study indicated. [file media-1.zip › supplementary_files/02_DESeq_WS279_all_days_vDay1_nanopore.xlsx]

## Sheet: DESeq_day1_day2_nanopore
DESeq2 results from 3 replicates of WT day 2 vs. day 1 Nanopore DRS
WB.ID	baseMean	log2FoldChange	lfcSE	stat	pvalue	padj	day1_rep1	day1_rep2	day1_rep3	day2_rep1	day2_rep2	day2_rep3	common.name	transcript	biotype
WBGene00000001	143.711	0.287543	0.196201	1.46555	0.14277	0.683781	122.259	128.008	138.371	166.151	151.469	156.006	aap-1	Y110A7A.10	protein_coding_gene
WBGene00000002	5.79695	0.871097	0.886068	0.983104	0.325556	NA	5.06398	4.06374	3.09786	6.4734	9.14916	6.93358	aat-1	F27C8.1	protein_coding_gene
WBGene00000003	5.53554	0.134175	0.933116	0.143793	0.885664	NA	6.51083	3.0478	6.19571	8.6312	3.04972	5.77798	aat-2	F07C3.7	protein_coding_gene
WBGene00000004	28.6252	0.480988	0.41076	1.17097	0.241611	0.767667	24.5965	24.3824	22.7176	28.0514	39.6464	32.3567	aat-3	F52H2.2	protein_coding_gene
WBGene00000005	8.60492	-0.247217	0.739711	-0.334207	0.738223	NA	11.5748	9.1434	7.22833	10.789	7.11601	5.77798	aat-4	T13A10.10	protein_coding_gene
WBGene00000006	5.87299	-1.601	0.985852	-1.62397	0.104381	NA	13.0217	5.07967	8.26095	3.2367	1.01657	4.62239	aat-5	C55C2.5	protein_coding_gene
WBGene00000007	7.58173	-0.0556161	0.91352	-0.0608811	0.951454	NA	8.6811	5.07967	9.29357	7.5523	1.01657	13.8672	aat-6	T11F9.4	protein_coding_gene
WBGene00000008	0.808983	-3.01269	2.95349	-1.02004	0.307707	NA	0.723425	0	4.13047	0	0	0	aat-7	F54D12.3	protein_coding_gene
WBGene00000009	0.705919	-2.83485	3.03587	-0.933782	0.350416	NA	2.17028	0	2.06524	0	0	0	aat-8	F28F9.4	protein_coding_gene
WBGene00000010	74.37	0.1078	0.267129	0.403549	0.686545	0.95918	72.3425	71.1154	71.2507	63.6551	82.3425	85.5142	aat-9	Y53H1C.1	protein_coding_gene
WBGene00000012	2.2562	-0.722949	1.70426	-0.424202	0.671419	NA	4.34055	1.01593	3.09786	0	5.08287	0	abf-1	C50F2.9	protein_coding_gene
WBGene00000013	0.179817	1.20838	4.08047	0.296138	0.767125	NA	0	0	0	1.0789	0	0	abf-2	C50F2.10	protein_coding_gene
WBGene00000014	0	NA	NA	NA	NA	NA	0	0	0	0	0	0	abf-3	F54B8.5	protein_coding_gene
WBGene00000015	0	NA	NA	NA	NA	NA	0	0	0	0	0	0	abf-4	Y38H6C.22	protein_coding_gene
WBGene00000016	8.22468	0.226785	0.784109	0.289226	0.772408	NA	12.2982	6.0956	4.13047	7.5523	11.1823	8.08918	abf-5	T22H6.5	protein_coding_gene
WBGene00000017	13.7493	-0.771436	0.598151	-1.2897	0.197154	0.743805	15.1919	20.3187	16.5219	12.9468	7.11601	10.4004	abf-6	T22H6.7	protein_coding_gene
WBGene00000018	24.094	-0.771436	0.449918	1.13018	0.258399	0.779569	21.7028	18.2868	19.6197	22.6569	34.5635	27.7343	abl-1	M79.1	protein_coding_gene
WBGene00000019	0.749109	-2.91229	2.97966	-0.97739	0.328376	NA	1.44685	3.0478	0	0	0	0	abt-1	C24F3.5	protein_coding_gene
WBGene00000020	5.57536	0.0477093	0.960085	0.0496928	0.960367	NA	10.128	4.06374	2.06524	6.4734	6.09944	4.62239	abt-2	F12B6.1	protein_coding_gene
WBGene00000021	0.120571	-0.71517	4.08047	-0.175266	0.86087	NA	0.723425	0	0	0	0	0	abt-3	F55G11.9	pseudogene
WBGene00000022	20.5071	-0.386205	0.531167	-0.727088	0.467172	0.899966	21.7028	34.5418	13.424	18.3413	14.232	20.8007	abt-4	Y39D8C.1	protein_coding_gene
WBGene00000023	0.651922	0.303536	2.65174	0.114467	0.908868	NA	0.723425	1.01593	0	0	1.01657	1.1556	abt-5	Y53C10A.9	protein_coding_gene
WBGene00000024	0.241142	-1.33872	4.06397	-0.329411	0.741845	NA	1.44685	0	0	0	0	0	abu-1	AC3.3	protein_coding_gene
WBGene00000025	0	NA	NA	NA	NA	NA	0	0	0	0	0	0	abu-2	F19G12.7	protein_coding_gene
WBGene00000026	0	NA	NA	NA	NA	NA	0	0	0	0	0	0	abu-3	F31A3.1	pseudogene
WBGene00000027	0	NA	NA	NA	NA	NA	0	0	0	0	0	0	abu-4	Y5H2A.3	protein_coding_gene
WBGene00000028	0	NA	NA	NA	NA	NA	0	0	0	0	0	0	abu-5	Y105C5A.4	protein_coding_gene
WBGene00000029	0.241142	-1.33872	4.06397	-0.329411	0.741845	NA	1.44685	0	0	0	0	0	abu-6	C03A7.7	protein_coding_gene
WBGene00000030	0	NA	NA	NA	NA	NA	0	0	0	0	0	0	abu-7	C03A7.8	protein_coding_gene
WBGene00000031	0.289893	-1.54868	4.04474	-0.382889	0.701802	NA	0.723425	1.01593	0	0	0	0	abu-8	C03A7.14	protein_coding_gene
WBGene00000032	0.120571	-0.71517	4.08047	-0.175266	0.86087	NA	0.723425	0	0	0	0	0	abu-9	R09F10.2	protein_coding_gene
WBGene00000033	0.241142	-1.33872	4.06397	-0.329411	0.741845	NA	1.44685	0	0	0	0	0	abu-10	F35A5.3	protein_coding_gene
WBGene00000034	0.651606	-2.73169	3.15386	-0.866143	0.386412	NA	2.8937	1.01593	0	0	0	0	abu-11	T01D1.6	protein_coding_gene
WBGene00000035	5.11538	-1.11336	0.970075	-1.1477	0.251091	NA	8.6811	8.12747	4.13047	3.2367	3.04972	3.46679	ace-1	W09B12.1	protein_coding_gene
WBGene00000036	6.99799	-1.20223	0.889264	-1.35194	0.176393	NA	10.8514	6.0956	12.3914	5.3945	6.09944	1.1556	ace-2	Y44E3A.2	protein_coding_gene
WBGene00000037	1.14485	-3.50937	2.31789	-1.51404	0.130016	NA	0.723425	3.0478	3.09786	0	0	0	ace-3	Y48B6A.8	protein_coding_gene
WBGene00000038	1.06784	-2.18136	2.21645	-0.98417	0.325032	NA	2.17028	1.01593	2.06524	0	0	1.1556	ace-4	Y48B6A.7	protein_coding_gene
WBGene00000039	3.33674	-1.0907	1.27579	-0.854922	0.392594	NA	9.40453	1.01593	3.09786	2.1578	2.03315	2.31119	acn-1	C42D8.5	protein_coding_gene
WBGene00000040	183.56	-0.699737	0.237835	-2.94211	0.00325981	0.0792256	303.839	187.948	188.969	121.916	156.552	142.138	aco-1	ZK455.1	protein_coding_gene
WBGene00000041	693.071	-0.289112	0.117945	-2.45124	0.0142366	0.218759	809.513	763.982	712.507	640.867	619.093	612.466	aco-2	F54H12.1	protein_coding_gene
WBGene00000042	0.75971	-0.2507	2.48772	-0.100775	0.919729	NA	1.44685	1.01593	0	1.0789	1.01657	0	acr-2	K11G12.2	protein_coding_gene
WBGene00000043	0.420958	-0.381581	3.77591	-0.101057	0.919505	NA	1.44685	0	0	1.0789	0	0	acr-3	K11G12.7	protein_coding_gene
WBGene00000044	0.289893	-1.54868	4.04474	-0.382889	0.701802	NA	0.723425	1.01593	0	0	0	0	acr-5	K03F8.2	protein_coding_gene
WBGene00000045	0.120571	-0.71517	4.08047	-0.175266	0.86087	NA	0.723425	0	0	0	0	0	acr-6	ZK973.5	protein_coding_gene
WBGene00000046	0	NA	NA	NA	NA	NA	0	0	0	0	0	0	acr-7	T09A5.3	protein_coding_gene
WBGene00000047	0.892747	-3.18781	2.84207	-1.12165	0.26201	NA	4.34055	1.01593	0	0	0	0	acr-8	ZC504.2	protein_coding_gene
WBGene00000048	0.565016	2.74351	3.33347	0.823019	0.410497	NA	0	0	0	1.0789	0	2.31119	acr-9	C40C9.2	protein_coding_gene
WBGene00000049	0.192599	1.20838	4.08047	0.296138	0.767125	NA	0	0	0	0	0	1.1556	acr-10	R02E12.8	protein_coding_gene
WBGene00000050	2.8185	-1.09393	1.29326	-0.845865	0.397628	NA	4.34055	4.06374	3.09786	3.2367	1.01657	1.1556	acr-11	D2092.3	protein_coding_gene
WBGene00000051	1.77672	0.0313764	1.55637	0.02016	0.983916	NA	2.17028	1.01593	2.06524	3.2367	1.01657	1.1556	acr-12	R01E6.4	protein_coding_gene
WBGene00000053	0.361713	-1.89633	4.01566	-0.472235	0.636759	NA	2.17028	0	0	0	0	0	acr-14	T05C12.2	protein_coding_gene
WBGene00000054	1.93277	-0.744679	1.52808	-0.487329	0.626025	NA	2.17028	4.06374	1.03262	2.1578	1.01657	1.1556	acr-15	F25G6.4	protein_coding_gene
WBGene00000055	6.51578	0.564434	0.852952	0.661743	0.508136	NA	6.51083	4.06374	5.16309	7.5523	11.1823	4.62239	acr-16	F25G6.3	protein_coding_gene
WBGene00000056	2.27173	0.247362	1.40032	0.176647	0.859786	NA	2.17028	3.0478	1.03262	2.1578	4.06629	1.1556	acr-17	F53E10.2	protein_coding_gene
WBGene00000057	5.3109	-1.65991	0.988927	-1.6785	0.0932495	NA	5.7874	10.1593	8.26095	2.1578	2.03315	3.46679	acr-18	F28F8.1	protein_coding_gene
WBGene00000058	1.43989	-0.798204	1.81638	-0.439447	0.660338	NA	1.44685	3.0478	1.03262	1.0789	2.03315	0	acr-19	C31H5.3	protein_coding_gene
WBGene00000059	1.18355	-0.184879	1.96843	-0.0939223	0.925171	NA	0.723425	2.03187	1.03262	2.1578	0	1.1556	acr-20	R06A4.10	protein_coding_gene
WBGene00000060	0.469816	1.10559	3.23455	0.341807	0.732496	NA	0.723425	0	0	1.0789	1.01657	0	acr-21	F27B3.2	protein_coding_gene
WBGene00000061	0.362028	2.10827	3.95093	0.533613	0.593609	NA	0	0	0	0	1.01657	1.1556	lgc-11	F48E3.7	protein_coding_gene
WBGene00000062	0.349246	2.06394	4.00303	0.515594	0.606138	NA	0	0	0	1.0789	1.01657	0	acr-23	F59B1.9	protein_coding_gene
WBGene00000063	1976.27	-1.10144	0.190567	-5.77983	7.47762e-09	4.53037e-06	3688.02	2349.86	2048.71	1404.73	1118.23	1248.04	act-1	T04C12.6	protein_coding_gene
WBGene00000064	3916.49	-0.018261	0.084407	-0.216344	0.828719	0.977102	4030.2	3925.57	3867.16	3903.46	3819.27	3953.3	act-2	T04C12.5	protein_coding_gene
WBGene00000065	2306.4	-0.591339	0.165107	-3.58156	0.000341553	0.0185463	3633.04	2460.59	2222.19	1882.68	1844.06	1795.8	act-3	T04C12.4	protein_coding_gene
WBGene00000066	1895.8	-1.01348	0.338616	-2.99301	0.00276242	0.0723173	3638.83	2191.37	1776.1	1430.62	1233.1	1104.75	act-4	M03F4.2	protein_coding_gene
WBGene00000067	687.424	-0.970107	0.192238	-5.04639	4.50246e-07	0.000136392	1208.84	747.727	772.399	486.584	400.53	508.463	act-5	T25C8.2	protein_coding_gene
WBGene00000068	3.86522	-1.37015	1.20311	-1.13884	0.25477	NA	6.51083	8.12747	2.06524	4.3156	1.01657	1.1556	acy-1	F17C8.1	protein_coding_gene
WBGene00000069	0.120571	-0.71517	4.08047	-0.175266	0.86087	NA	0.723425	0	0	0	0	0	acy-2	C10F3.3	protein_coding_gene
WBGene00000070	3.15173	-1.79692	1.34922	-1.33182	0.18292	NA	6.51083	4.06374	4.13047	0	3.04972	1.1556	acy-3	C44F1.5	protein_coding_gene
WBGene00000071	7.59643	0.12583	0.800115	0.157265	0.875036	NA	6.51083	10.1593	5.16309	11.8679	6.09944	5.77798	acy-4	T01C2.1	protein_coding_gene
WBGene00000072	2.98028	0.220014	1.24263	0.177056	0.859465	NA	5.06398	2.03187	1.03262	3.2367	3.04972	3.46679	add-1	F39C12.2	protein_coding_gene
WBGene00000073	36.9155	0.0636493	0.364684	0.174533	0.861447	0.985354	32.5541	36.5736	39.2395	36.6826	32.5304	43.9127	add-2	F57F5.4	protein_coding_gene
WBGene00000074	22.5351	0.408422	0.468106	0.872499	0.382936	0.86592	20.2559	20.3187	17.5545	21.578	33.5469	21.9563	adm-2	C04A11.4	protein_coding_gene
WBGene00000075	27.3592	0.340987	0.426203	0.800059	0.423677	0.887818	25.3199	28.4461	18.5871	35.6037	28.4641	27.7343	adm-4	ZK154.7	protein_coding_gene
WBGene00000079	134.301	-0.171867	0.204118	-0.841997	0.39979	0.879185	135.28	155.438	136.306	118.679	126.055	134.049	adr-1	H15N14.1	protein_coding_gene
WBGene00000080	210.346	0.121793	0.169007	0.720641	0.471131	0.903033	196.772	203.187	204.458	228.727	201.282	227.653	adr-2	T20H4.4	protein_coding_gene
WBGene00000081	113.509	-1.02153	0.26352	-3.87649	0.000105974	0.00872688	197.495	135.119	122.882	83.0753	65.0607	77.425	ads-1	Y50D7A.7	protein_coding_gene
WBGene00000082	0	NA	NA	NA	NA	NA	0	0	0	0	0	0	adt-1	C02B4.1	protein_coding_gene
WBGene00000083	22.3633	-0.551438	0.481469	-1.14533	0.252074	0.77723	29.6604	27.4302	22.7176	17.2624	24.3978	12.7116	adt-2	F08C6.1	protein_coding_gene
WBGene00000084	7.98602	0.286614	0.839561	0.341386	0.732813	NA	7.23425	10.1593	4.13047	3.2367	8.13259	15.0228	aex-1	D2030.10	protein_coding_gene
WBGene00000085	0.46971	-0.590606	3.23576	-0.182525	0.855171	NA	0.723425	1.01593	0	1.0789	0	0	aex-2	T14B1.2	protein_coding_gene
WBGene00000086	2.57944	-1.92165	1.4103	-1.36258	0.173014	NA	5.06398	4.06374	3.09786	1.0789	1.01657	1.1556	aex-3	C02H7.3	protein_coding_gene
WBGene00000088	14.2184	-0.744751	0.621834	-1.19767	0.231046	0.76295	21.7028	16.2549	15.4893	14.0257	13.2155	4.62239	aex-5	F32A7.6	protein_coding_gene
WBGene00000089	7.03429	0.18016	0.817106	0.220486	0.825493	NA	9.40453	4.06374	6.19571	8.6312	8.13259	5.77798	aex-6	Y87G2A.4	protein_coding_gene
WBGene00000090	120.874	0.148489	0.217625	0.682317	0.495038	0.911883	102.003	130.04	112.555	129.468	132.155	119.026	age-1	B0334.8	protein_coding_gene
WBGene00000092	39.5396	-0.0391449	0.363984	-0.107546	0.914356	0.98978	32.5541	50.7967	37.1743	35.6037	40.6629	40.4459	ags-3	F32A6.4	protein_coding_gene
WBGene00000093	105.668	-0.0122405	0.230543	-0.0530941	0.957657	0.995898	106.343	96.5137	115.653	96.0221	118.939	100.537	agt-1	Y62E10A.5	protein_coding_gene
WBGene00000094	119.775	0.37749	0.215858	1.74879	0.080327	0.547042	100.556	106.673	105.327	130.547	123.005	152.539	agt-2	F09E5.13	protein_coding_gene
WBGene00000095	38.2609	0.251137	0.376824	0.666457	0.505119	0.916618	31.1073	28.4461	45.4352	48.5505	35.5801	40.4459	aha-1	C25A1.11	protein_coding_gene
WBGene00000096	0.582567	-2.55472	2.90606	-0.879102	0.379346	NA	1.44685	1.01593	1.03262	0	0	0	ahr-1	C41G7.5	protein_coding_gene
WBGene00000097	148.709	-0.0853001	0.20522	-0.415653	0.677664	0.958894	156.983	143.247	159.023	169.387	134.188	129.427	aip-1	F58E10.4	protein_coding_gene
WBGene00000098	605.102	0.218868	0.128592	1.70203	0.0887488	0.570278	502.057	572.987	604.082	654.892	625.193	671.402	air-1	K07C11.2	protein_coding_gene
WBGene00000099	219.71	0.217701	0.171591	1.26872	0.204542	0.749493	199.665	208.266	201.361	235.2	211.447	262.32	air-2	B0207.4	protein_coding_gene
WBGene00000100	40.1311	-0.132914	0.359199	-0.37003	0.71136	0.962557	47.0226	42.6692	36.1416	32.367	46.7624	35.8235	ajm-1	C25A11.4	protein_coding_gene
WBGene00000101	274.642	0.189319	0.207313	0.913204	0.361135	0.851997	258.986	323.067	187.937	312.881	304.972	260.009	aka-1	D1022.7	protein_coding_gene
WBGene00000102	376.21	0.230649	0.147808	1.56047	0.11865	0.64508	310.349	347.449	382.069	427.245	407.646	382.503	akt-1	C12D8.10	protein_coding_gene
WBGene00000103	15.4441	-0.358839	0.566551	-0.633375	0.526489	0.920568	20.2559	13.2071	18.5871	15.1046	16.2652	9.24477	akt-2	F28H6.1	protein_coding_gene
WBGene00000105	36.6456	0.126517	0.376977	0.335608	0.737166	0.966086	40.5118	37.5896	26.8481	36.6826	44.7292	33.5123	alg-1	F48F7.1	protein_coding_gene
WBGene00000106	118.4	0.292213	0.242191	1.20654	0.22761	0.760854	112.131	96.5137	110.49	97.101	147.403	146.761	alg-2	T07D3.7	protein_coding_gene
WBGene00000107	487.684	-0.208241	0.136396	-1.52674	0.126827	0.656683	575.846	484.6	507.016	481.19	445.259	432.193	alh-1	F54D8.3	protein_coding_gene
WBGene00000108	0	NA	NA	NA	NA	NA	0	0	0	0	0	0	alh-2	K04F1.15	protein_coding_gene
WBGene00000109	111.915	-0.26954	0.222626	-1.21073	0.225999	0.75978	130.94	116.832	118.751	96.0221	94.5413	114.404	alh-3	F36H1.6	protein_coding_gene
WBGene00000110	188.576	-0.168948	0.187919	-0.899046	0.368628	0.855732	203.282	181.852	213.752	155.362	199.248	177.962	alh-4	T05H4.13	protein_coding_gene
WBGene00000111	10.4403	-1.26076	0.727824	-1.73223	0.0832325	0.552485	14.4685	14.2231	15.4893	10.789	3.04972	4.62239	alh-5	T08B1.3	protein_coding_gene
WBGene00000112	116.13	-0.609768	0.284523	-2.14312	0.0321034	0.36247	196.048	130.04	93.9683	92.7854	91.4916	92.4477	alh-6	F56D12.1	protein_coding_gene
WBGene00000113	18.3349	-0.261182	0.569035	-0.458991	0.64624	0.948142	26.0433	14.2231	19.6197	23.7358	18.2983	8.08918	alh-7	F45H10.1	protein_coding_gene
WBGene00000114	1225.64	-0.354417	0.144224	-2.4574	0.0139945	0.217769	1564.77	1131.75	1428.11	1108.03	958.629	1162.53	alh-8	F13D12.4	protein_coding_gene
WBGene00000115	321.787	-0.660368	0.201909	-3.27062	0.00107311	0.0377682	398.607	495.776	288.101	266.488	246.011	235.742	alh-9	F01F1.6	protein_coding_gene
WBGene00000116	40.9202	-0.849853	0.398023	-2.13518	0.0327461	0.365945	36.1713	61.972	59.8919	24.8147	23.3812	39.2903	alh-10	C54D1.4	protein_coding_gene
WBGene00000117	61.7274	-0.346479	0.351062	-0.986946	0.323669	0.825425	75.9596	79.2428	51.6309	57.1817	33.5469	72.8026	alh-11	F42G9.5	protein_coding_gene
WBGene00000118	125.079	-0.322746	0.299261	-1.07848	0.280821	0.796022	200.389	131.055	84.6747	99.2588	123.005	112.093	alh-12	Y69F12A.2	protein_coding_gene
WBGene00000120	96.7859	0.620257	0.271854	2.28158	0.0225139	0.288464	56.4272	77.211	96.0335	120.837	99.6242	130.582	aly-1	C01F6.5	protein_coding_gene
WBGene00000121	864.906	0.389474	0.112838	3.45163	0.000557207	0.0254099	693.041	766.014	788.92	1004.46	961.679	975.324	aly-2	F23B2.6	protein_coding_gene
WBGene00000122	548.757	0.0956994	0.150642	0.635277	0.525248	0.920568	591.762	496.792	501.853	653.814	497.104	551.22	aly-3	M18.7	protein_coding_gene
WBGene00000123	160.229	0.250675	0.203895	1.22943	0.218911	0.757082	150.472	162.549	125.979	156.441	197.215	168.717	ama-1	F36A4.7	protein_coding_gene
WBGene00000133	1.55044	-0.87557	1.76984	-0.494716	0.620801	NA	2.8937	1.01593	2.06524	0	1.01657	2.31119	amt-1	C05E11.4	protein_coding_gene
WBGene00000134	0	NA	NA	NA	NA	NA	0	0	0	0	0	0	amt-2	F49E11.3	protein_coding_gene
WBGene00000135	1.26537	-0.350202	2.05303	-0.170578	0.864556	NA	2.17028	2.03187	0	1.0789	0	2.31119	amt-3	M195.3	protein_coding_gene
WBGene00000136	49.1188	-0.0237584	0.37004	-0.064205	0.948807	0.995404	73.0659	37.5896	37.1743	50.7083	48.7955	47.3795	amt-4	C05E11.5	protein_coding_gene
WBGene00000137	36.364	0.227225	0.38637	0.588103	0.556463	0.929478	28.2136	44.7011	27.8807	34.5248	44.7292	38.1347	amx-1	R13G10.2	protein_coding_gene
WBGene00000138	8.77468	-0.924619	0.867357	-1.06602	0.286415	NA	18.0856	14.2231	2.06524	7.5523	6.09944	4.62239	amx-2	B0019.1	protein_coding_gene
WBGene00000139	6.63036	-0.906645	0.865733	-1.04726	0.294981	NA	11.5748	7.11154	7.22833	6.4734	5.08287	2.31119	amx-3	F25C8.2	protein_coding_gene
WBGene00000140	53.9376	-0.520955	0.360599	-1.44469	0.148544	0.692282	88.9813	59.9401	41.3047	45.3138	48.7955	39.2903	anc-1	ZK973.6	protein_coding_gene
WBGene00000142	314.287	0.14101	0.145166	0.971375	0.331362	0.832551	299.498	285.477	311.851	345.248	321.237	322.412	aos-1	C08B6.9	protein_coding_gene
WBGene00000143	156.515	0.329415	0.204855	1.60804	0.107827	0.618851	122.259	160.518	134.24	180.176	187.05	154.85	apc-2	K06H7.6	protein_coding_gene
WBGene00000144	163.526	0.221911	0.20132	1.10228	0.270342	0.788476	130.94	145.279	177.61	169.387	188.066	169.873	apc-10	F15H10.3	protein_coding_gene
WBGene00000145	92.7077	0.171563	0.285748	0.600399	0.54824	0.928603	104.173	66.0357	90.8704	127.31	82.3425	85.5142	apc-11	F35G12.9	protein_coding_gene
WBGene00000146	240.368	0.229588	0.170495	1.3466	0.178109	0.724568	193.878	241.792	229.241	275.12	257.193	244.987	ape-1	F46F3.4	protein_coding_gene
WBGene00000147	101.352	-0.0741281	0.235738	-0.314451	0.753179	0.968829	91.875	101.593	118.751	101.417	90.475	104.004	aph-1	VF36H2L.1	protein_coding_gene
WBGene00000148	98.7497	0.122798	0.229267	0.535612	0.592226	0.936591	102.003	90.4181	90.8704	107.89	99.6242	101.693	aph-2	ZC434.6	protein_coding_gene
WBGene00000149	146.163	-0.741705	0.212467	-3.49092	0.000481359	0.0230671	203.282	179.82	165.219	91.7065	117.923	119.026	apl-1	C42D8.8	protein_coding_gene
WBGene00000150	28.0257	-0.556796	0.485042	-1.14793	0.250996	0.77723	50.6398	22.3505	26.8481	22.6569	29.4806	16.1784	apm-1	F55A12.7	protein_coding_gene
WBGene00000151	140.973	0.232371	0.232785	0.99822	0.318173	0.821322	154.813	121.912	111.523	182.334	150.453	124.804	apn-1	T05H10.2	protein_coding_gene
WBGene00000155	394.926	0.0500137	0.131788	0.3795	0.704317	0.962557	392.82	377.927	393.428	399.193	408.663	397.525	app-1	W03G9.4	protein_coding_gene
WBGene00000156	155.524	0.262376	0.19382	1.35371	0.175829	0.719915	141.791	156.454	125.979	174.782	167.735	166.406	2022-04-01	K04G2.8	protein_coding_gene
WBGene00000157	79.2183	0.316651	0.254667	1.24339	0.213724	0.755335	67.2785	69.0835	75.3811	84.1542	82.3425	97.0701	aps-2	F02E8.3	protein_coding_gene
WBGene00000158	139.511	0.0246884	0.213429	0.115675	0.90791	0.98978	158.43	137.151	118.751	128.389	154.519	139.827	apg-1	Y105E8A.9	protein_coding_gene
WBGene00000159	260.301	-0.0361935	0.158082	-0.228953	0.818905	0.97679	272.008	265.159	252.992	267.567	234.828	269.254	aps-1	F29G9.3	protein_coding_gene
WBGene00000160	170.163	-0.0198233	0.194617	-0.101858	0.918869	0.989821	180.133	183.884	149.73	151.046	184	172.184	apb-1	Y71H2B.10	protein_coding_gene
WBGene00000161	47.2362	-0.00483076	0.32806	-0.0147252	0.988251	0.997495	41.9587	56.8923	43.37	47.4716	49.8121	43.9127	apa-2	T20B5.1	protein_coding_gene
WBGene00000162	61.0687	0.269298	0.293038	0.918988	0.358102	0.850902	61.4911	55.8764	48.5331	58.2606	75.2264	67.0246	apd-3	W09G10.4	protein_coding_gene
WBGene00000163	137.157	0.253541	0.235639	1.07597	0.28194	0.796022	120.089	159.502	96.0335	156.441	154.519	136.36	apb-3	R11A5.1	protein_coding_gene
WBGene00000164	23.5516	-0.115603	0.469118	-0.246427	0.805351	0.972799	19.5325	30.478	23.7502	26.9725	24.3978	16.1784	apm-3	F53H8.1	protein_coding_gene
WBGene00000165	270.161	-0.046613	0.199738	-0.23337	0.815474	0.97655	257.539	235.697	330.438	307.487	212.464	277.343	aps-3	Y48G8AL.14	protein_coding_gene
WBGene00000166	1.46573	-0.875087	1.96212	-0.445991	0.655604	NA	3.61713	0	2.06524	1.0789	2.03315	0	apt-9	W04G3.4	protein_coding_gene
WBGene00000168	165.429	0.147357	0.191833	0.768153	0.442396	0.893131	148.302	147.31	175.545	169.387	163.668	188.362	apx-1	K08D9.3	protein_coding_gene
WBGene00000169	63.4405	-1.24002	0.386872	-3.20526	0.00134939	0.0445352	70.1722	55.8764	141.469	36.6826	32.5304	43.9127	aqp-1	F32A5.5	protein_coding_gene
WBGene00000170	50.3409	-0.72814	0.379314	-1.91962	0.0549056	0.478632	92.5984	48.7648	46.4678	32.367	43.7127	38.1347	aqp-2	C01G6.1	protein_coding_gene
WBGene00000171	1.45305	-0.783128	1.78629	-0.438411	0.661088	NA	1.44685	2.03187	2.06524	2.1578	1.01657	0	aqp-3	Y69E1A.7	protein_coding_gene
WBGene00000172	16.392	-0.703565	0.55428	-1.26933	0.204323	0.749281	26.0433	19.3027	15.4893	11.8679	15.2486	10.4004	aqp-4	F40F9.9	protein_coding_gene
WBGene00000173	0	NA	NA	NA	NA	NA	0	0	0	0	0	0	aqp-5	C35A5.1	protein_coding_gene
WBGene00000174	1.07256	-2.23459	2.47613	-0.902452	0.366817	NA	4.34055	1.01593	0	1.0789	0	0	aqp-6	C32C4.2	protein_coding_gene
WBGene00000175	206.62	-1.25434	0.241661	-5.1905	2.09733e-07	7.41232e-05	392.82	219.442	260.22	125.152	105.724	136.36	aqp-7	M02F4.8	protein_coding_gene
WBGene00000176	90.6724	-0.795072	0.336512	-2.36268	0.0181433	0.251046	120.089	80.2588	144.567	38.8404	70.1436	90.1366	aqp-8	K02G10.7	protein_coding_gene
WBGene00000177	10.2134	-1.25746	0.7147	-1.75943	0.078505	0.543976	16.6388	13.2071	13.424	5.3945	9.14916	3.46679	aqp-9	K07A1.16	protein_coding_gene
WBGene00000178	93.3435	-0.487949	0.273662	-1.78304	0.0745801	0.536092	132.387	82.2906	111.523	72.2863	69.127	92.4477	aqp-10	ZK1321.3	protein_coding_gene
WBGene00000179	85.3979	-0.453579	0.278015	-1.63149	0.102787	0.605023	121.535	100.577	73.3159	70.1285	67.0939	79.7362	aqp-11	ZK525.2	protein_coding_gene
WBGene00000180	17.1779	-0.0384075	0.529687	-0.0725098	0.942196	0.99454	20.2559	12.1912	19.6197	17.2624	15.2486	18.4895	arc-1	ZK1320.6	protein_coding_gene
WBGene00000181	398.349	-0.283	0.138533	-2.04283	0.041069	0.414412	440.566	417.549	453.319	351.721	337.502	389.436	ard-1	F01G4.2	protein_coding_gene
WBGene00000182	546.601	-0.255717	0.131304	-1.94752	0.0514728	0.461514	636.614	552.668	594.788	459.612	528.618	507.307	arf-1	B0336.2	protein_coding_gene
WBGene00000183	835.549	0.0323638	0.121296	0.266817	0.78961	0.971127	821.811	827.986	828.16	807.017	780.728	947.589	arf-5	F57H12.1	protein_coding_gene
WBGene00000184	8.95478	0.379948	0.704221	0.539529	0.589522	NA	7.95768	8.12747	7.22833	9.7101	9.14916	11.556	arf-6	Y116A8C.12	protein_coding_gene
WBGene00000185	0	NA	NA	NA	NA	NA	0	0	0	0	0	0	arg-1	F31A9.3	protein_coding_gene
WBGene00000186	66.264	-0.00615297	0.312471	-0.0196913	0.98429	0.997495	61.4911	89.4022	48.5331	64.734	72.1767	61.2466	ark-1	C01C7.1	protein_coding_gene
WBGene00000187	167.74	0.0947462	0.200267	0.473099	0.636143	0.946471	159.877	148.326	178.643	202.833	159.602	157.161	arl-1	F54C9.10	protein_coding_gene
WBGene00000188	0.338645	-1.74872	4.02718	-0.434228	0.664123	NA	0	2.03187	0	0	0	0	arl-3	F19H8.3	protein_coding_gene
WBGene00000189	91.6246	0.145865	0.248636	0.586662	0.557431	0.929569	75.9596	81.2747	104.294	98.1799	97.5911	92.4477	arl-5	ZK632.8	protein_coding_gene
WBGene00000190	1.80191	-0.0449365	1.55519	-0.0288945	0.976949	NA	1.44685	3.0478	1.03262	1.0789	3.04972	1.1556	warf-1	F45E4.1	protein_coding_gene
WBGene00000191	1.33805	-0.582834	2.0762	-0.280722	0.778924	NA	0.723425	0	4.13047	2.1578	1.01657	0	arl-7	F20D1.5	pseudogene
WBGene00000192	504.19	0.0854794	0.125182	0.682839	0.494708	0.911883	483.248	483.585	500.82	510.32	497.104	550.064	arl-8	Y57G11C.13	protein_coding_gene
WBGene00000193	0.893765	2.14258	2.37535	0.902007	0.367053	NA	0	0	1.03262	2.1578	1.01657	1.1556	arl-6	C38D4.8	protein_coding_gene
WBGene00000195	29.7057	0.483517	0.404426	1.19556	0.231867	0.763172	23.1496	21.3346	29.9459	37.7615	32.5304	33.5123	arr-1	F53H8.2	protein_coding_gene
WBGene00000196	44.3942	0.00560547	0.356415	0.0157274	0.987452	0.997495	52.81	44.7011	35.109	56.1028	40.6629	36.9791	aars-1	W02B12.6	protein_coding_gene
WBGene00000197	349.606	0.0570097	0.16078	0.354583	0.722902	0.962557	345.797	375.896	306.688	379.773	383.248	306.233	aars-2	F28H1.3	protein_coding_gene
WBGene00000198	445.747	-0.362248	0.146929	-2.46546	0.0136836	0.213747	572.229	488.664	441.961	388.404	382.232	400.992	art-1	C15F1.6	protein_coding_gene
WBGene00000199	137.233	-0.0457234	0.203078	-0.225152	0.821861	0.976985	139.621	137.151	141.469	152.125	127.072	125.96	arx-1	Y71F9AL.16	protein_coding_gene
WBGene00000200	280.517	0.206816	0.149899	1.3797	0.167678	0.712602	253.922	260.079	267.448	292.382	293.79	315.478	arx-2	K07C5.1	protein_coding_gene
WBGene00000201	213.46	0.135269	0.166912	0.810425	0.417696	0.885581	207.623	200.139	202.393	238.437	211.447	220.719	arx-3	Y79H2A.6	protein_coding_gene
WBGene00000202	276.711	0.134256	0.176575	0.760335	0.447054	0.895445	233.666	259.063	299.459	250.305	290.74	327.034	exos-4.2	Y6D11A.1	protein_coding_gene
WBGene00000203	216.011	0.195389	0.166239	1.17535	0.239855	0.76748	188.814	207.251	208.589	233.042	222.63	235.742	arx-5	Y37D8A.1	protein_coding_gene
WBGene00000204	259.195	-0.00524366	0.167872	-0.031236	0.975081	0.996786	242.347	258.047	278.807	275.12	224.663	276.188	arx-6	C35D10.16	protein_coding_gene
WBGene00000205	214.958	0.0588107	0.181451	0.324114	0.745852	0.967693	189.537	195.059	247.828	212.543	220.596	224.186	arx-7	M01B12.3	protein_coding_gene
WBGene00000206	696.425	-0.0773011	0.129009	-0.599192	0.549045	0.928603	666.998	770.078	709.409	723.942	701.436	606.688	asb-1	F35G12.10	protein_coding_gene
WBGene00000207	495.66	-0.848967	0.192097	-4.41947	9.89432e-06	0.00155314	846.407	513.047	551.418	367.905	341.569	353.613	asb-2	F02E8.1	protein_coding_gene
WBGene00000208	101.358	0.0315386	0.231876	0.136015	0.891809	0.988266	88.2579	109.721	103.262	96.0221	105.724	105.159	trip-4	Y53F4B.15	protein_coding_gene
WBGene00000209	1119.32	-0.172252	0.128829	-1.33706	0.181204	0.72681	1238.5	1034.22	1284.58	1114.5	947.447	1096.66	asg-1	K07A12.3	protein_coding_gene
WBGene00000210	461.729	-0.732333	0.185766	-3.94222	8.07303e-05	0.00725635	698.829	469.361	559.679	362.51	283.624	396.37	asg-2	C53B7.4	protein_coding_gene
WBGene00000211	18.6799	-0.215336	0.566749	-0.37995	0.703983	0.962557	9.40453	25.3983	25.8155	17.2624	20.3315	13.8672	asm-1	B0252.2	protein_coding_gene
WBGene00000212	15.0238	-0.969099	0.68492	-1.41491	0.157095	0.701477	29.6604	12.1912	17.5545	3.2367	10.1657	17.334	asm-2	ZK455.4	protein_coding_gene
WBGene00000213	118.011	-0.783504	0.321658	-2.43583	0.0148576	0.223352	219.198	138.167	89.8378	107.89	81.3259	71.647	asm-3	W03G1.7	protein_coding_gene
WBGene00000214	2713.14	-0.684549	0.128141	-5.34216	9.18438e-08	3.8951e-05	3327.76	3219.49	3488.18	1719.77	2369.63	2154.03	asp-1	Y39B6A.20	protein_coding_gene
WBGene00000215	874.882	-0.427975	0.21051	-2.03304	0.0420489	0.417145	1052.58	689.819	1268.06	731.494	596.729	910.61	asp-2	T18H9.2	protein_coding_gene
WBGene00000216	1703.43	-0.281779	0.106881	-2.63638	0.00837969	0.151873	2040.06	1790.08	1776.1	1460.83	1580.77	1572.77	asp-3	H22K11.1	protein_coding_gene
WBGene00000217	860.484	0.483381	0.14035	3.44412	0.000572915	0.0254422	691.594	817.827	644.354	1070.27	1066.39	872.476	asp-4	R12H7.2	protein_coding_gene
WBGene00000218	925.337	-0.230558	0.158613	-1.4536	0.146059	0.68941	896.324	897.07	1205.07	727.179	967.778	858.608	asp-5	F21F8.3	protein_coding_gene
WBGene00000219	1736.23	-0.195012	0.212122	-0.919338	0.357919	0.850902	1229.82	1748.42	2583.61	1409.04	1847.11	1599.35	asp-6	F21F8.7	protein_coding_gene
WBGene00000220	0.980564	-0.818095	2.13161	-0.383793	0.701132	NA	0.723425	2.03187	1.03262	1.0789	1.01657	0	atf-2	K08F8.2	protein_coding_gene
WBGene00000221	84.9697	-0.406819	0.246565	-1.64994	0.0989542	0.598363	104.897	89.4022	96.0335	75.523	71.1601	72.8026	atf-4	T04C10.4	protein_coding_gene
WBGene00000222	16.1227	-0.407477	0.642245	-0.634458	0.525782	0.920568	9.40453	21.3346	24.7828	15.1046	20.3315	5.77798	atf-6	F45E6.2	protein_coding_gene
WBGene00000223	337.653	0.0731774	0.153203	0.477649	0.6329	0.946471	334.222	349.481	303.59	383.01	343.602	312.011	atf-7	C07G2.2	protein_coding_gene
WBGene00000224	25.6042	-0.585921	0.473565	-1.23726	0.215992	0.756106	31.8307	33.5258	26.8481	31.2881	16.2652	13.8672	atgp-1	F26D10.9	protein_coding_gene
WBGene00000225	19.0828	-0.849669	0.52192	-1.62797	0.103531	0.606964	24.5965	28.4461	20.6524	18.3413	13.2155	9.24477	atgp-2	C38C6.2	protein_coding_gene
WBGene00000226	90.2496	-0.046187	0.261493	-0.176628	0.859801	0.985016	102.003	99.5615	73.3159	97.101	95.5579	73.9582	atl-1	T06E4.3	protein_coding_gene
WBGene00000227	46.7024	0.0802871	0.323997	0.247802	0.804288	0.972321	47.0226	48.7648	40.2721	44.2349	46.7624	53.1575	atm-1	Y48G1BL.2	protein_coding_gene
WBGene00000228	96.4242	-0.924682	0.31295	-2.95473	0.00312944	0.0779542	172.899	120.896	84.6747	81.9964	66.0773	52.0019	atn-1	W04D2.1	protein_coding_gene
WBGene00000229	3421.99	-0.398734	0.118058	-3.37744	0.000731641	0.0302139	4516.34	3639.08	3518.13	3046.81	2889.1	2922.5	atp-2	C34E10.6	protein_coding_gene
WBGene00000230	1306.37	-0.29347	0.10886	-2.69584	0.00702114	0.135255	1532.21	1315.63	1467.35	1132.85	1180.24	1209.91	atp-3	F27C1.7	protein_coding_gene
WBGene00000231	221.726	0.0858429	0.221726	0.387157	0.69864	0.960743	230.049	261.095	153.86	192.044	246.011	247.298	atx-2	D2045.1	protein_coding_gene
WBGene00000232	3.55063	-0.249003	1.14982	-0.216558	0.828553	NA	1.44685	5.07967	5.16309	3.2367	4.06629	2.31119	avr-14	B0207.12	protein_coding_gene
WBGene00000233	8.0585	-1.82456	0.866948	-2.10458	0.0353281	NA	20.2559	10.1593	7.22833	2.1578	5.08287	3.46679	avr-15	R11G10.1	protein_coding_gene
WBGene00000235	580.128	-0.0327502	0.123532	-0.265116	0.79092	0.971127	554.867	576.034	629.897	588.001	553.016	578.954	baf-1	B0464.7	protein_coding_gene
WBGene00000236	265.822	0.00264786	0.15647	0.0169225	0.986498	0.997495	251.028	263.127	282.937	276.198	250.077	271.565	bag-1	F57B10.11	protein_coding_gene
WBGene00000237	8.19608	-0.109074	0.778152	-0.140171	0.888525	NA	10.128	10.1593	5.16309	4.3156	10.1657	9.24477	bam-2	Y71F9AR.1	protein_coding_gene
WBGene00000238	5.50255	-0.332468	1.08929	-0.305215	0.760203	NA	7.23425	9.1434	2.06524	1.0789	11.1823	2.31119	bar-1	C54D1.6	protein_coding_gene
WBGene00000239	32.8005	-0.731101	0.444592	-1.64443	0.100087	0.600243	41.2352	56.8923	24.7828	21.578	31.5138	20.8007	bas-1	C05D2.4	protein_coding_gene
WBGene00000240	137.052	-0.658118	0.217043	-3.0322	0.0024278	0.0664339	160.6	185.916	156.958	87.3909	115.889	115.56	pah-1	K08F8.4	protein_coding_gene
WBGene00000241	0.241142	-1.33872	4.06397	-0.329411	0.741845	NA	1.44685	0	0	0	0	0	bbs-1	Y105E8A.5	protein_coding_gene
WBGene00000242	0.654702	0.29474	2.64867	0.111279	0.911395	NA	0.723425	0	1.03262	0	1.01657	1.1556	bbs-2	F20D12.3	protein_coding_gene
WBGene00000244	0.993138	-2.10876	2.29108	-0.920421	0.357353	NA	2.8937	1.01593	1.03262	0	1.01657	0	bbs-8	T25F10.5	protein_coding_gene
WBGene00000245	52.7367	-0.662698	0.410169	-1.61567	0.106165	0.614251	54.2569	36.5736	103.262	49.6294	34.5635	38.1347	bca-1	T13C5.5	protein_coding_gene
WBGene00000246	5.21105	0.300187	0.977415	0.307123	0.758749	NA	2.8937	8.12747	3.09786	3.2367	8.13259	5.77798	bcc-1	M7.3	protein_coding_gene
WBGene00000247	141.389	0.174512	0.211074	0.82678	0.408362	0.883801	110.684	146.294	142.501	141.336	159.602	147.916	bec-1	T19E7.3	protein_coding_gene
WBGene00000248	61.1142	-0.00972844	0.29233	-0.033279	0.973452	0.996786	62.2146	61.972	59.8919	53.945	73.1933	55.4686	ben-1	C54C6.2	protein_coding_gene
WBGene00000249	293.684	0.286089	0.150245	1.90416	0.0568898	0.48553	246.688	279.382	268.481	323.67	311.072	332.812	bir-1	T27F2.3	protein_coding_gene
WBGene00000250	187.067	0.20906	0.204034	1.02463	0.305537	0.811888	134.557	187.948	199.295	201.754	193.149	205.696	bir-2	C50B8.2	protein_coding_gene
WBGene00000251	0.300388	0.246611	4.08047	0.0604368	0.951808	NA	0.723425	0	0	1.0789	0	0	bli-1	C09G5.6	protein_coding_gene
WBGene00000252	0.241142	-1.33872	4.06397	-0.329411	0.741845	NA	1.44685	0	0	0	0	0	bli-2	F59E12.12	protein_coding_gene
WBGene00000253	13.3001	-0.0850826	0.594345	-0.143154	0.886169	0.98809	17.3622	12.1912	11.3588	10.789	14.232	13.8672	bli-3	F56C11.1	protein_coding_gene
WBGene00000254	240.936	0.0315447	0.16149	0.195336	0.84513	0.98326	238.007	245.856	231.307	241.674	262.276	226.497	bli-4	K04F10.4	protein_coding_gene
WBGene00000255	1.48405	0.61547	1.68851	0.364504	0.715482	NA	1.44685	1.01593	1.03262	3.2367	1.01657	1.1556	bli-5	F45G2.5	protein_coding_gene
WBGene00000256	22.6255	-4.92937	1.62569	-3.03218	0.00242794	0.0664339	92.5984	24.3824	14.4567	4.3156	0	0	bli-6	Y73B6BL.34	protein_coding_gene
WBGene00000257	132.787	0.0608552	0.218174	0.27893	0.780299	0.969938	133.11	128.008	129.077	129.468	162.652	114.404	bmk-1	F23B12.8	protein_coding_gene
WBGene00000259	69.7511	0.0957172	0.278495	0.343694	0.731076	0.965026	56.4272	75.1791	71.2507	78.7597	72.1767	64.7134	bpl-1	F13H8.10	protein_coding_gene
WBGene00000262	21.9838	0.175188	0.464075	0.377499	0.705803	0.962557	23.873	16.2549	21.685	23.7358	24.3978	21.9563	bra-1	F54B11.6	protein_coding_gene
WBGene00000263	672.043	-0.359357	0.141348	-2.54235	0.011011	0.182621	804.449	669.5	790.986	523.267	578.43	665.624		F23H11.5	protein_coding_gene
WBGene00000264	100.356	0.0362349	0.235088	0.154133	0.877505	0.986219	96.939	110.737	89.8378	98.1799	112.84	93.6033	brc-1	C36A4.8	protein_coding_gene
WBGene00000265	107.328	0.421915	0.222704	1.89451	0.0581579	0.490477	83.1939	97.5297	95.0009	118.679	127.072	122.493	brd-1	K04C2.4	protein_coding_gene
WBGene00000266	23.0526	-0.503856	0.476776	-1.0568	0.290603	0.803048	34.7244	21.3346	24.7828	23.7358	15.2486	18.4895	bre-1	C53B4.7	protein_coding_gene
WBGene00000267	3.21682	0.0357765	1.19119	0.0300342	0.97604	NA	1.44685	5.07967	3.09786	4.3156	3.04972	2.31119	bre-2	Y39E4B.9	protein_coding_gene
WBGene00000268	138.073	0.140253	0.203793	0.688215	0.491318	0.910004	144.685	119.88	129.077	153.204	146.387	135.205	bre-3	B0464.4	protein_coding_gene
WBGene00000269	38.0478	0.164643	0.372502	0.441994	0.658494	0.951685	28.2136	39.6214	40.2721	42.0771	45.7458	32.3567	bre-4	Y73E7A.7	protein_coding_gene
WBGene00000270	80.2005	0.26148	0.252158	1.03697	0.29975	0.809467	72.3425	75.1791	71.2507	91.7065	78.2762	92.4477	bre-5	T12G3.8	protein_coding_gene
WBGene00000271	149.85	0.0810698	0.204543	0.396346	0.69185	0.959376	122.259	151.374	164.186	153.204	155.536	152.539	brf-1	F45E12.2	protein_coding_gene
WBGene00000272	0	NA	NA	NA	NA	NA	0	0	0	0	0	0	bro-1	F56A3.5	protein_coding_gene
WBGene00000273	517.507	0.139251	0.167871	0.829514	0.406814	0.88326	457.205	580.098	440.928	445.586	606.894	574.332	brp-1	Y79H2A.1	protein_coding_gene
WBGene00000274	61.6386	0.131956	0.325806	0.405014	0.685467	0.95918	65.8317	73.1472	37.1743	67.9707	60.9944	64.7134	btf-1	F15D4.1	protein_coding_gene
WBGene00000275	314.014	0.253232	0.142816	1.77314	0.0762054	0.536783	290.093	285.477	283.97	349.564	345.635	329.345	bub-1	R06C7.8	protein_coding_gene
WBGene00000276	235.594	-0.14577	0.174253	-0.836541	0.402851	0.881338	240.177	235.697	266.416	208.228	205.348	257.698	byn-1	F57B9.5	protein_coding_gene
WBGene00000277	96.7609	-0.461929	0.244418	-1.88991	0.0587695	0.490595	114.301	129.024	92.9357	78.7597	82.3425	83.203	cab-1	C23H4.1	protein_coding_gene
WBGene00000279	0.557302	1.22048	3.42308	0.356545	0.721433	NA	0	0	1.03262	0	0	2.31119	cah-1	F54D8.4	protein_coding_gene
WBGene00000280	1.18605	0.6581	1.96433	0.335026	0.737606	NA	0.723425	1.01593	1.03262	0	2.03315	2.31119	cah-2	D1022.8	protein_coding_gene
WBGene00000281	59.6796	-0.474026	0.294455	-1.60984	0.107433	0.617491	78.8533	65.0198	64.0223	55.0239	47.779	47.3795	cah-3	K05G3.3	protein_coding_gene
WBGene00000282	198.971	-0.495202	0.186021	-2.66208	0.00776591	0.143822	214.134	216.394	268.481	158.598	177.9	158.317	cah-4	R01E6.3	protein_coding_gene
WBGene00000283	44.3925	-0.502944	0.376285	-1.3366	0.181352	0.72681	68.7254	37.5896	49.5657	42.0771	40.6629	27.7343	cah-5	R173.1	protein_coding_gene
WBGene00000284	3.59334	-0.107762	1.23455	-0.0872888	0.930442	NA	5.06398	4.06374	2.06524	1.0789	8.13259	1.1556	cah-6	T28F2.3	protein_coding_gene
WBGene00000285	10.3647	-0.833754	0.710945	-1.17274	0.2409	0.767667	20.2559	10.1593	9.29357	7.5523	9.14916	5.77798	cal-1	C13C12.1	protein_coding_gene
WBGene00000286	12.0802	-0.621799	0.678215	-0.916817	0.359238	0.851389	17.3622	13.2071	13.424	10.789	14.232	3.46679	cal-2	C18E9.1	protein_coding_gene
WBGene00000287	2.08225	1.22838	1.63194	0.752709	0.451625	NA	0.723425	3.0478	0	5.3945	1.01657	2.31119	cal-3	M02B7.6	protein_coding_gene
WBGene00000288	4.38296	-1.03151	1.11789	-0.922732	0.356147	NA	4.34055	3.0478	10.3262	5.3945	2.03315	1.1556	cal-4	T07G12.1	protein_coding_gene
WBGene00000289	117.35	0.30813	0.228066	1.35106	0.176677	0.721932	95.4921	103.625	115.653	121.916	114.873	152.539	cam-1	C01G6.8	protein_coding_gene
WBGene00000292	287.216	0.149138	0.148724	1.00278	0.315965	0.820069	260.433	278.366	278.807	312.881	295.823	296.988	cap-1	D2024.6	protein_coding_gene
WBGene00000293	272.274	-0.0242188	0.174961	-0.138424	0.889906	0.988266	284.306	277.35	261.252	281.593	220.596	308.544	cap-2	M106.5	protein_coding_gene
WBGene00000294	110.03	0.0789393	0.248635	0.317491	0.750871	0.968064	108.514	124.96	87.7726	108.969	135.204	94.7589	cas-1	F41G4.2	protein_coding_gene
WBGene00000295	1.24199	-1.37592	2.16588	-0.635271	0.525252	NA	4.34055	1.01593	0	1.0789	1.01657	0	cat-1	W01C8.6	protein_coding_gene
WBGene00000296	0.292674	-1.56015	4.04367	-0.385826	0.699626	NA	0.723425	0	1.03262	0	0	0	cat-2	B0432.5	protein_coding_gene
WBGene00000298	149.463	-0.63615	0.221419	-2.87306	0.00406511	0.0914595	141.791	196.075	208.589	110.048	118.939	121.338	cat-4	F32G8.6	protein_coding_gene
WBGene00000301	293.152	0.344559	0.280666	1.22765	0.219579	0.757082	157.707	274.302	343.862	235.2	302.939	444.905	cav-1	T13F2.8	protein_coding_gene
WBGene00000302	3.17542	-0.300517	1.30679	-0.229966	0.818118	NA	4.34055	2.03187	4.13047	0	5.08287	3.46679	cav-2	C56A3.7	protein_coding_gene
WBGene00000308	0	NA	NA	NA	NA	NA	0	0	0	0	0	0		C04A11.t1	tRNA_gene
WBGene00000310	0	NA	NA	NA	NA	NA	0	0	0	0	0	0		C05C9.t1	tRNA_gene
WBGene00000311	0	NA	NA	NA	NA	NA	0	0	0	0	0	0		C05C9.t2	tRNA_gene
WBGene00000366	118.707	0.138459	0.246932	0.560716	0.574991	0.934334	123.706	119.88	95.0009	93.8643	134.188	145.605	cbp-1	R10E11.1	protein_coding_gene
WBGene00000367	3.61336	-1.61244	1.24123	-1.29907	0.19392	NA	10.128	4.06374	2.06524	1.0789	2.03315	2.31119	cca-1	C54D2.5	protein_coding_gene
WBGene00000368	6.97686	-0.247384	0.822824	-0.300652	0.76368	NA	9.40453	8.12747	5.16309	5.3945	9.14916	4.62239	ccb-1	T28F2.5	protein_coding_gene
WBGene00000369	326.995	0.202591	0.153824	1.31703	0.187828	0.73278	275.625	297.669	339.731	364.668	328.353	355.924	ccf-1	Y56A3A.20	protein_coding_gene
WBGene00000370	144.872	-0.332889	0.213575	-1.55865	0.119079	0.64508	185.197	157.47	141.469	120.837	146.387	117.871	ccg-1	Y73F8A.6	protein_coding_gene
WBGene00000371	1450.4	-0.388483	0.118215	-3.28626	0.00101529	0.0366455	1718.13	1448.72	1765.78	1302.23	1172.11	1295.42	cox-5B	F26E4.9	protein_coding_gene
WBGene00000372	0.698385	1.70137	2.81761	0.603835	0.545953	NA	0	1.01593	0	2.1578	1.01657	0	cyp-13A7	T10B9.10	protein_coding_gene
WBGene00000373	34.476	-0.00613559	0.411451	-0.0149121	0.988102	0.997495	23.1496	40.6374	40.2721	25.8936	37.6132	39.2903	cyp-14A5	F08F3.7	protein_coding_gene
WBGene00000374	8.82109	0.0670792	0.717839	0.093446	0.925549	NA	6.51083	10.1593	9.29357	7.5523	10.1657	9.24477	cyp-31A1	C01F6.3	pseudogene
WBGene00000375	97.716	0.22599	0.240326	0.940347	0.34704	0.842201	83.1939	90.4181	97.0661	119.758	105.724	90.1366	cyp-44A1	ZK177.5	protein_coding_gene
WBGene00000376	388.05	0.172886	0.147004	1.17606	0.23957	0.76748	382.692	375.896	335.601	376.536	455.425	402.148	ccr-4	ZC518.3	protein_coding_gene
WBGene00000377	944.75	0.119958	0.113709	1.05496	0.291443	0.803048	865.216	987.488	864.302	1004.46	947.447	999.591	cct-1	T05C12.7	protein_coding_gene
WBGene00000378	682.271	-0.0366277	0.119667	-0.30608	0.759544	0.969137	705.339	665.437	702.181	693.733	707.535	619.4	cct-2	T21B10.7	protein_coding_gene
WBGene00000379	764.479	-0.00881427	0.127174	-0.0693086	0.944744	0.994878	812.406	795.476	691.854	832.911	740.066	714.159	cct-4	K01C8.10	protein_coding_gene
WBGene00000380	1003.89	-0.105985	0.136886	-0.774258	0.438778	0.892543	1149.52	1046.41	925.226	1108.03	907.8	886.343	cct-5	C07G2.3	protein_coding_gene
WBGene00000381	673.397	0.00191799	0.122621	0.0156416	0.98752	0.997495	696.658	691.851	629.897	728.258	654.673	639.045	cct-6	F01F1.8	protein_coding_gene
WBGene00000382	173.489	0.0601539	0.199443	0.301609	0.76295	0.969137	167.111	185.916	156.958	158.598	209.414	162.939	cdc-6	C43E11.10	protein_coding_gene
WBGene00000383	172.147	0.157992	0.193087	0.81824	0.41322	0.885581	159.877	187.948	140.436	185.571	179.934	179.118	cdc-14	C17G10.4	protein_coding_gene
WBGene00000386	378.468	0.046062	0.141692	0.325085	0.745117	0.967592	340.733	376.911	400.656	399.193	381.215	372.102	cdc-25.1	K06A5.7	protein_coding_gene
WBGene00000387	96.0001	0.33732	0.261271	1.29107	0.196679	0.743749	73.7894	108.705	72.2833	101.417	99.6242	120.182	cdc-25.2	F16B4.8	protein_coding_gene
WBGene00000388	216.297	0.255314	0.199962	1.27681	0.201669	0.748343	152.643	234.681	205.491	227.648	227.712	249.609	cdc-25.3	ZK637.11	protein_coding_gene
WBGene00000389	0.120571	-0.71517	4.08047	-0.175266	0.86087	NA	0.723425	0	0	0	0	0	cdc-25.4	R05H5.2	protein_coding_gene
WBGene00000390	470.019	0.111001	0.127458	0.870885	0.383817	0.866987	473.12	436.852	445.059	477.953	479.823	507.307	cdc-42	R07G3.1	protein_coding_gene
WBGene00000391	27.4683	-0.781565	0.46022	-1.69824	0.0894621	0.570295	48.4695	28.4461	26.8481	18.3413	17.2818	25.4231	cdd-1	C47D2.2	protein_coding_gene
WBGene00000392	214.785	0.255753	0.179267	1.42666	0.153678	0.700237	166.388	209.282	212.719	231.964	225.679	242.675	cdd-2	F49E8.4	protein_coding_gene
WBGene00000393	33.1466	-0.162377	0.38744	-0.419103	0.675141	0.958894	32.5541	42.6692	29.9459	33.4459	32.5304	27.7343	cdf-1	C15B12.7	protein_coding_gene
WBGene00000395	6.32334	1.11587	0.891344	1.25189	0.21061	NA	2.8937	7.11154	2.06524	8.6312	9.14916	8.08918	cdh-3	ZK112.7	protein_coding_gene
WBGene00000396	69.6698	0.512988	0.288656	1.77716	0.0755421	0.536627	47.0226	70.0994	55.7614	81.9964	91.4916	71.647	cdh-4	F25F2.2	protein_coding_gene
WBGene00000397	2.71124	0.581183	1.2683	0.458238	0.646782	NA	1.44685	2.03187	3.09786	2.1578	4.06629	3.46679	cdh-5	F08B4.2	protein_coding_gene
WBGene00000399	0	NA	NA	NA	NA	NA	0	0	0	0	0	0	cdh-7	R05H10.6	protein_coding_gene
WBGene00000401	0.811135	-1.69022	2.44342	-0.691744	0.489098	NA	0.723425	2.03187	1.03262	1.0789	0	0	cdh-9	F59C12.1	protein_coding_gene
WBGene00000402	0	NA	NA	NA	NA	NA	0	0	0	0	0	0	cdh-10	C45G7.5	protein_coding_gene
WBGene00000403	34.7006	-0.829707	0.416708	-1.9911	0.0464702	0.43857	49.1929	53.8445	29.9459	20.4991	22.3646	32.3567	casy-1	B0034.3	protein_coding_gene
WBGene00000405	593.743	0.284771	0.124717	2.28334	0.0224101	0.287568	491.929	568.923	546.255	628.999	652.64	673.713	cdk-1	T05G5.3	protein_coding_gene
WBGene00000406	31.1075	0.557552	0.408276	1.36563	0.172056	0.71578	19.5325	24.3824	32.0112	36.6826	41.6795	32.3567	cdk-4	F18H3.5	protein_coding_gene
WBGene00000407	150.426	0.279586	0.217429	1.28587	0.198487	0.745273	113.578	137.151	157.991	148.888	190.099	154.85	cdk-5	T27E9.3	protein_coding_gene
WBGene00000408	238.286	0.126913	0.177963	0.713145	0.475756	0.905602	200.389	214.362	269.513	252.463	239.911	253.076	cdk-7	Y39G10AL.3	protein_coding_gene
WBGene00000409	135.254	0.43367	0.229325	1.89107	0.0586146	0.490595	95.4921	138.167	112.555	160.756	172.818	131.738	cdk-8	F39H11.3	protein_coding_gene
WBGene00000410	92.0647	0.0122376	0.252395	0.0484859	0.961329	0.996548	82.4705	86.3544	106.36	87.3909	82.3425	107.471	cdk-9	H25P06.2	protein_coding_gene
WBGene00000411	561.675	0.201856	0.133539	1.51158	0.130641	0.662339	468.779	572.987	526.635	579.369	585.546	636.734	cdl-1	R06F6.1	protein_coding_gene
WBGene00000412	5.32931	-0.718973	0.951212	-0.755849	0.44974	NA	6.51083	6.0956	7.22833	2.1578	3.04972	6.93358	cdr-1	F35E8.11	protein_coding_gene
WBGene00000413	92.0499	0.103848	0.236517	0.439073	0.660609	0.952919	83.1939	89.4022	93.9683	92.7854	101.657	91.2921	cdt-1	Y54E10A.15	protein_coding_gene
WBGene00000414	27.96	0.172007	0.42878	0.401154	0.688307	0.95918	32.5541	21.3346	24.7828	33.4459	32.5304	23.1119	cec-1	ZK1236.2	protein_coding_gene
WBGene00000415	121.399	0.216567	0.22176	0.976581	0.328777	0.830882	96.939	131.055	109.458	128.389	125.039	137.516	ced-1	Y47H9C.4	protein_coding_gene
WBGene00000416	258.813	0.218176	0.164468	1.32656	0.184655	0.730152	229.326	232.649	256.089	248.147	281.591	305.078	ced-2	Y41D4B.13	protein_coding_gene
WBGene00000417	261.173	0.281873	0.159619	1.76591	0.0774109	0.540977	216.304	248.904	242.665	269.725	286.674	302.766	ced-3	C48D1.2	protein_coding_gene
WBGene00000418	96.5816	0.178815	0.251857	0.709985	0.477713	0.907291	73.7894	90.4181	108.425	99.2588	112.84	94.7589	ced-4	C35D10.9	protein_coding_gene
WBGene00000419	131.105	0.0639714	0.218012	0.293431	0.769193	0.969137	125.876	151.374	107.392	128.389	137.237	136.36	ced-5	C02F4.1	protein_coding_gene
WBGene00000420	122.078	0.124889	0.237082	0.526774	0.59835	0.937123	104.897	134.103	111.523	141.336	99.6242	140.983	ced-6	F56D2.7	protein_coding_gene
WBGene00000421	168.2	0.34577	0.191317	1.80731	0.0707133	0.525671	138.898	168.645	137.338	180.176	199.248	184.895	ced-7	C48B4.4	protein_coding_gene
WBGene00000422	18.9365	0.312234	0.494387	0.631559	0.527675	0.921503	15.9154	19.3027	15.4893	22.6569	18.2983	21.9563	ced-8	F08F1.5	protein_coding_gene
WBGene00000423	126.411	0.166773	0.20694	0.805897	0.420302	0.885581	117.918	123.944	115.653	127.31	145.37	128.271	ced-9	T07C4.8	protein_coding_gene
WBGene00000424	110.69	-0.0762939	0.231597	-0.329425	0.741834	0.966897	128.046	93.4659	118.751	108.969	101.657	113.248	ced-10	C09G12.8	protein_coding_gene
WBGene00000425	3.42952	-1.10689	1.18358	-0.935205	0.349683	NA	5.7874	3.0478	5.16309	1.0789	2.03315	3.46679	ced-11	ZK512.3	protein_coding_gene
WBGene00000426	121.574	0.227354	0.210936	1.07783	0.281108	0.796022	109.961	113.785	112.555	137.02	138.254	117.871	ced-12	Y106G6E.5	protein_coding_gene
WBGene00000427	0	NA	NA	NA	NA	NA	0	0	0	0	0	0	ced-13	R09F10.9	protein_coding_gene
WBGene00000428	0.859993	-0.495088	2.41746	-0.204796	0.837731	NA	0	2.03187	1.03262	1.0789	1.01657	0	ceh-1	F16H11.4	protein_coding_gene
WBGene00000429	0.169429	1.20838	4.08047	0.296138	0.767125	NA	0	0	0	0	1.01657	0	ceh-2	C27A12.5	protein_coding_gene
WBGene00000430	0.66509	0.324192	2.63748	0.122917	0.902172	NA	0.723425	0	1.03262	1.0789	0	1.1556	ceh-5	C16C2.1	protein_coding_gene
WBGene00000431	1.41987	-0.705072	1.84419	-0.38232	0.702224	NA	2.17028	0	3.09786	1.0789	1.01657	1.1556	ceh-6	K02B12.1	protein_coding_gene
WBGene00000432	0	NA	NA	NA	NA	NA	0	0	0	0	0	0	ceh-7	C34C6.8	protein_coding_gene
WBGene00000433	0.634206	-1.25353	2.90888	-0.430933	0.666517	NA	0.723425	0	2.06524	0	1.01657	0	ceh-8	ZK265.4	protein_coding_gene
WBGene00000434	0.824131	0.855705	2.43724	0.351095	0.725517	NA	0.723425	0	1.03262	0	2.03315	1.1556	ceh-9	Y65B4BR.9	protein_coding_gene
WBGene00000435	1.08797	-1.11498	2.40393	-0.463816	0.64278	NA	1.44685	3.0478	0	0	2.03315	0	ceh-10	W03A3.1	protein_coding_gene
WBGene00000436	0	NA	NA	NA	NA	NA	0	0	0	0	0	0	ceh-12	F33D11.4	protein_coding_gene
WBGene00000437	14.8516	-0.140095	0.564654	-0.248108	0.804051	0.972321	13.0217	18.2868	15.4893	17.2624	11.1823	13.8672	ceh-13	R13A5.5	protein_coding_gene
WBGene00000438	1.55044	-0.87557	1.76984	-0.494716	0.620801	NA	2.8937	1.01593	2.06524	0	1.01657	2.31119	ceh-14	F46C8.5	protein_coding_gene
WBGene00000439	0.579893	-1.10562	2.98299	-0.370641	0.710905	NA	1.44685	1.01593	0	0	1.01657	0	ceh-16	C13G5.1	protein_coding_gene
WBGene00000440	0	NA	NA	NA	NA	NA	0	0	0	0	0	0	ceh-17	D1007.1	protein_coding_gene
WBGene00000441	7.1897	-0.739762	0.830321	-0.890935	0.372964	NA	11.5748	10.1593	5.16309	7.5523	4.06629	4.62239	ceh-18	ZC64.3	protein_coding_gene
WBGene00000442	0.919224	0.784008	2.61469	0.299848	0.764293	NA	0	1.01593	1.03262	0	0	3.46679	ceh-19	F20D12.6	protein_coding_gene
WBGene00000443	22.2635	0.242582	0.458861	0.528661	0.597041	0.937123	17.3622	23.3665	20.6524	22.6569	26.4309	23.1119	ceh-20	F31E3.1	protein_coding_gene
WBGene00000444	43.4799	0.368978	0.35667	1.03451	0.300899	0.809781	28.2136	41.6533	44.4026	53.945	40.6629	52.0019	ceh-21	T26C11.6	protein_coding_gene
WBGene00000445	0.29	0.246611	4.08047	0.0604368	0.951808	NA	0.723425	0	0	0	1.01657	0	ceh-22	F29F11.5	protein_coding_gene
WBGene00000446	0.241142	-1.33872	4.06397	-0.329411	0.741845	NA	1.44685	0	0	0	0	0	ceh-23	ZK652.5	protein_coding_gene
WBGene00000447	0.534131	1.14577	3.10497	0.369012	0.712119	NA	0	0	1.03262	0	1.01657	1.1556	ceh-24	F55B12.1	protein_coding_gene
WBGene00000448	2.33316	0.116978	1.43247	0.0816616	0.934916	NA	3.61713	2.03187	1.03262	1.0789	5.08287	1.1556	pros-1	K12H4.1	protein_coding_gene
WBGene00000449	4.52915	1.18566	1.06304	1.11534	0.264703	NA	2.17028	3.0478	3.09786	3.2367	4.06629	11.556	ceh-27	F46F3.1	protein_coding_gene
WBGene00000450	0	NA	NA	NA	NA	NA	0	0	0	0	0	0	ceh-28	K03A11.3	protein_coding_gene
WBGene00000451	0.82948	-1.70319	2.67774	-0.636055	0.52474	NA	0.723425	0	3.09786	0	0	1.1556	ceh-30	C33D12.7	protein_coding_gene
WBGene00000452	0.410464	-2.05855	3.73722	-0.550825	0.581754	NA	1.44685	1.01593	0	0	0	0	ceh-31	C33D12.1	protein_coding_gene
WBGene00000453	10.6619	-0.0195977	0.70499	-0.0277985	0.977823	0.996786	11.5748	8.12747	12.3914	5.3945	9.14916	17.334	ceh-32	W05E10.3	protein_coding_gene
WBGene00000454	0.582567	-2.55472	2.90606	-0.879102	0.379346	NA	1.44685	1.01593	1.03262	0	0	0	ceh-33	C10G8.7	protein_coding_gene
WBGene00000455	2.44084	-0.437327	1.47564	-0.296365	0.766951	NA	4.34055	3.0478	1.03262	2.1578	4.06629	0	ceh-34	C10G8.6	protein_coding_gene
WBGene00000457	6.64461	-0.214239	0.853851	-0.25091	0.801884	NA	5.06398	5.07967	11.3588	4.3156	7.11601	6.93358	ceh-36	C37E2.4	protein_coding_gene
WBGene00000458	8.14043	0.215214	0.78444	0.274353	0.783813	NA	10.128	7.11154	5.16309	6.4734	6.09944	13.8672	ceh-37	C37E2.5	protein_coding_gene
WBGene00000459	189.464	0.372427	0.181735	2.04929	0.0404341	0.410981	164.941	183.884	146.632	206.07	222.63	212.63	ceh-38	F22D3.1	protein_coding_gene
WBGene00000460	66.3514	0.222876	0.291694	0.764074	0.444823	0.895255	49.1929	76.195	58.8592	73.3652	71.1601	69.3358	ceh-39	T26C11.7	protein_coding_gene
WBGene00000461	27.2514	0.355928	0.535499	0.664666	0.506264	0.916618	8.6811	29.4621	34.0764	22.6569	30.4972	38.1347	ceh-40	F17A2.5	protein_coding_gene
WBGene00000462	27.3638	0.369777	0.436904	0.846358	0.397353	0.876906	16.6388	25.3983	29.9459	28.0514	29.4806	34.6679	ceh-41	T26C11.5	protein_coding_gene
WBGene00000463	23.01	0.647454	0.484141	1.33733	0.181117	0.72681	13.0217	18.2868	22.7176	22.6569	24.3978	36.9791	ceh-43	C28A5.4	protein_coding_gene
WBGene00000464	140.033	0.348415	0.218471	1.59479	0.110759	0.62589	138.898	125.976	104.294	169.387	168.751	132.894	ceh-44	Y54F10AM.4	protein_coding_gene
WBGene00000465	3176.78	0.215157	0.148717	1.44675	0.147966	0.691489	2571.05	3454.18	2797.36	2891.45	4018.52	3328.12	cpg-1	C07G2.1	protein_coding_gene
WBGene00000466	107.439	0.298398	0.235349	1.2679	0.204835	0.749852	105.62	104.641	78.479	127.31	119.956	108.626	cel-1	C03D6.3	protein_coding_gene
WBGene00000467	142.875	0.191336	0.224713	0.851469	0.394509	0.875517	103.45	156.454	141.469	144.573	165.701	145.605	cep-1	F52B5.5	protein_coding_gene
WBGene00000468	0.459322	-0.590456	3.25944	-0.181152	0.856248	NA	0.723425	1.01593	0	0	1.01657	0	ces-1	F43G9.11	protein_coding_gene
WBGene00000469	3.5805	-0.944497	1.18308	-0.798336	0.424675	NA	7.95768	3.0478	3.09786	2.1578	4.06629	1.1556	ces-2	ZK909.4	protein_coding_gene
WBGene00000472	658.675	-0.174792	0.148013	-1.18092	0.237634	0.767203	815.3	688.803	589.625	626.841	577.414	654.068	cey-1	F33A8.3	protein_coding_gene
WBGene00000473	6864.59	0.196213	0.100296	1.95634	0.0504253	0.457441	5932.81	6352.63	6911.32	7618.11	6832.39	7540.27	cey-2	F46F11.2	protein_coding_gene
WBGene00000474	2537.34	0.186262	0.105973	1.75765	0.0788079	0.544068	2325.09	2310.23	2486.55	2989.63	2576	2536.54	cey-3	M01E11.5	protein_coding_gene
WBGene00000475	1245.99	-0.27496	0.142102	-1.93495	0.0529962	0.470383	1638.56	1308.52	1144.14	1172.76	1114.16	1097.82	cey-4	Y39A1C.3	protein_coding_gene
WBGene00000476	1.86313	-1.31911	1.67141	-0.78922	0.429983	NA	2.8937	4.06374	1.03262	0	2.03315	1.1556	cfi-1	T23D8.8	protein_coding_gene
WBGene00000477	1.19345	-0.31833	1.97013	-0.161578	0.871638	NA	2.8937	1.01593	0	1.0789	1.01657	1.1556	cft-1	C18C4.2	protein_coding_gene
WBGene00000478	8.42785	-0.413488	0.745198	-0.554871	0.578983	NA	9.40453	9.1434	10.3262	4.3156	8.13259	9.24477	cfz-2	F27E11.3	protein_coding_gene
WBGene00000479	3462.09	-0.0343675	0.100789	-0.340985	0.733115	0.965074	3689.47	3658.38	3160.84	3509.66	3331.31	3422.88	cgh-1	C07H6.5	protein_coding_gene
WBGene00000480	221.256	0.196029	0.168276	1.16493	0.244048	0.770383	206.176	200.139	212.719	233.042	258.21	217.252	cgp-1	Y38C9A.2	protein_coding_gene
WBGene00000481	1.96872	-0.699143	1.6354	-0.427506	0.669011	NA	2.17028	4.06374	1.03262	1.0789	0	3.46679	cha-1	ZC416.8	protein_coding_gene
WBGene00000482	44.5446	0.0750088	0.366984	0.204393	0.838046	0.980186	35.4478	59.9401	35.109	38.8404	52.8618	45.0683	chd-3	T14G8.1	protein_coding_gene
WBGene00000483	0	NA	NA	NA	NA	NA	0	0	0	0	0	0	che-1	C55B7.12	protein_coding_gene
WBGene00000484	0.410464	-2.05855	3.73722	-0.550825	0.581754	NA	1.44685	1.01593	0	0	0	0	che-2	F38G1.1	protein_coding_gene
WBGene00000485	1.62488	-0.376457	1.71003	-0.220146	0.825757	NA	1.44685	2.03187	2.06524	0	3.04972	1.1556	che-3	F18C12.1	protein_coding_gene
WBGene00000487	0	NA	NA	NA	NA	NA	0	0	0	0	0	0	che-6	C23H5.7	protein_coding_gene
WBGene00000488	0.410464	-2.05855	3.73722	-0.550825	0.581754	NA	1.44685	1.01593	0	0	0	0	che-7	F26D11.10	protein_coding_gene
WBGene00000490	0.651922	0.303536	2.65174	0.114467	0.908868	NA	0.723425	1.01593	0	0	1.01657	1.1556	che-11	C27A7.4	protein_coding_gene
WBGene00000491	0.590281	-1.1059	2.96598	-0.372863	0.709251	NA	1.44685	1.01593	0	1.0789	0	0	che-12	B0024.8	protein_coding_gene
WBGene00000492	0.941605	-2.02497	2.56475	-0.789539	0.429797	NA	3.61713	1.01593	0	0	1.01657	0	che-13	F59C6.7	protein_coding_gene
WBGene00000493	1.47407	-1.57324	2.05226	-0.766589	0.443326	NA	1.44685	0	5.16309	1.0789	0	1.1556	che-14	F56H1.1	protein_coding_gene
WBGene00000496	586.134	0.205331	0.150652	1.36295	0.172899	0.716006	531.717	582.13	520.44	675.392	696.353	510.774	chs-1	T25G3.2	protein_coding_gene
WBGene00000497	2.64457	2.14841	1.48285	1.44884	0.147381	NA	0	2.03187	1.03262	3.2367	6.09944	3.46679	chs-2	F48A11.1	protein_coding_gene
WBGene00000498	227.656	0.147737	0.172576	0.856067	0.391961	0.872372	201.112	230.617	216.85	268.646	225.679	223.03	chk-1	Y39H10A.7	protein_coding_gene
WBGene00000499	24.3395	0.365833	0.464594	0.787425	0.431033	0.89039	24.5965	13.2071	25.8155	29.1303	24.3978	28.8899	chk-2	Y60A3A.12	protein_coding_gene
WBGene00000500	217.66	0.235194	0.16681	1.40995	0.158554	0.702379	191.708	206.235	202.393	222.253	251.094	232.275	chn-1	T09B4.10	protein_coding_gene
WBGene00000501	2.96716	-0.857173	1.26323	-0.678555	0.49742	NA	4.34055	4.06374	3.09786	1.0789	4.06629	1.1556	cho-1	C48D1.3	protein_coding_gene
WBGene00000502	209.611	-0.0428784	0.173431	-0.247236	0.804725	0.972321	204.006	212.33	222.013	226.569	187.05	205.696	chp-1	Y110A7A.13	protein_coding_gene
WBGene00000503	70.979	0.201821	0.40372	0.499903	0.617143	0.942537	42.6821	75.1791	80.5442	36.6826	75.2264	115.56	cht-1	C04F6.3	protein_coding_gene
WBGene00000506	113.754	0.23223	0.230229	1.00869	0.313123	0.819218	94.7687	93.4659	125.979	122.995	115.889	129.427	cic-1	H14E04.5	protein_coding_gene
WBGene00000507	90.7538	0.247014	0.244035	1.01221	0.311437	0.818477	77.4065	91.434	80.5442	106.811	101.657	86.6698	cit-1.1	F44B9.4	protein_coding_gene
WBGene00000508	64.02	-0.248762	0.31095	-0.800005	0.423708	0.887818	54.2569	80.2588	74.3485	65.8129	44.7292	64.7134	cit-1.2	F44B9.3	protein_coding_gene
WBGene00000509	140.364	0.0543857	0.204569	0.265856	0.79035	0.971127	126.599	135.119	151.795	129.468	144.353	154.85	cka-1	C28D4.2	protein_coding_gene
WBGene00000510	7.13595	-0.447564	0.82706	-0.541151	0.588404	NA	12.2982	6.0956	6.19571	4.3156	8.13259	5.77798	cka-2	C52B9.1	protein_coding_gene
WBGene00000511	6.00095	0.636853	0.910507	0.699448	0.484272	NA	2.8937	3.0478	8.26095	8.6312	5.08287	8.08918	ckb-1	B0285.8	protein_coding_gene
WBGene00000512	43.14	-0.192965	0.343083	-0.562442	0.573815	0.934334	39.065	47.7489	51.6309	40.9982	44.7292	34.6679	ckb-2	B0285.9	protein_coding_gene
WBGene00000513	0	NA	NA	NA	NA	NA	0	0	0	0	0	0	ckb-3	B0285.10	protein_coding_gene
WBGene00000514	17.2176	0.115771	0.529804	0.218516	0.827027	0.976985	15.9154	20.3187	13.424	15.1046	22.3646	16.1784	ckb-4	F22F7.5	protein_coding_gene
WBGene00000515	38.4244	-0.233212	0.423446	-0.550747	0.581807	0.934992	63.6614	34.5418	25.8155	34.5248	39.6464	32.3567	ckc-1	T27A10.3	protein_coding_gene
WBGene00000516	10.2323	0.0581476	0.689317	0.0843553	0.932774	0.993833	8.6811	13.2071	8.26095	6.4734	13.2155	11.556	cki-1	T05A6.1	protein_coding_gene
WBGene00000517	176.204	0.0722058	0.180309	0.400456	0.68882	0.95918	180.133	174.741	160.056	181.255	173.834	187.207	cki-2	T05A6.2	protein_coding_gene
WBGene00000518	3.61752	-0.604183	1.13956	-0.530189	0.595981	NA	2.8937	3.0478	7.22833	2.1578	4.06629	2.31119	ckk-1	C05H8.1	protein_coding_gene
WBGene00000519	97.1928	0.423072	0.240219	1.76119	0.0782061	0.543976	86.0876	81.2747	81.5769	92.7854	118.939	122.493	cku-70	Y47D3A.4	protein_coding_gene
WBGene00000520	132.192	0.0748999	0.200696	0.3732	0.708999	0.962557	122.259	130.04	134.24	138.099	132.155	136.36	cku-80	R07E5.8	protein_coding_gene
WBGene00000521	0	NA	NA	NA	NA	NA	0	0	0	0	0	0	cky-1	C15C8.2	protein_coding_gene
WBGene00000522	50.5313	0.420707	0.331998	1.2672	0.205085	0.749852	42.6821	44.7011	42.3374	42.0771	70.1436	61.2466	clc-1	C09F12.1	protein_coding_gene
WBGene00000523	6.12351	0.00441057	0.867815	0.00508238	0.995945	NA	5.06398	5.07967	8.26095	8.6312	5.08287	4.62239	clc-2	C01C10.1	protein_coding_gene
WBGene00000524	6.96726	-0.946626	0.855407	-1.10664	0.268451	NA	5.06398	12.1912	10.3262	5.3945	3.04972	5.77798	clc-3	ZK563.4	protein_coding_gene
WBGene00000525	1.54274	-2.7939	2.22256	-1.25706	0.208731	NA	0	5.07967	3.09786	1.0789	0	0	clc-4	T05A10.2	protein_coding_gene
WBGene00000526	7.38073	-0.543083	0.845713	-0.642161	0.520769	NA	10.8514	4.06374	11.3588	5.3945	9.14916	3.46679	clc-5	C01C10.4	protein_coding_gene
WBGene00000527	58.8359	-0.9144	0.33634	-2.71867	0.00655441	0.128394	104.173	58.9242	67.1202	37.7615	45.7458	39.2903	cle-1	C36B1.1	protein_coding_gene
WBGene00000528	31.9422	-0.988214	0.420666	-2.34916	0.0188156	0.256995	53.5335	35.5577	38.2069	17.2624	27.4475	19.6451	clh-1	T27D12.2	protein_coding_gene
WBGene00000529	2.10139	-1.63872	1.94317	-0.843321	0.399049	NA	6.51083	3.0478	0	0	3.04972	0	clh-2	B0491.8	protein_coding_gene
WBGene00000530	36.5145	0.0614672	0.379018	0.162175	0.871168	0.986219	34.7244	43.6852	28.9133	32.367	44.7292	34.6679	clh-3	E04F6.11	protein_coding_gene
WBGene00000531	1.6069	-0.271152	1.61531	-0.167864	0.86669	NA	2.17028	2.03187	1.03262	1.0789	1.01657	2.31119	clh-4	T06F4.2	protein_coding_gene
WBGene00000532	132.801	0.00763768	0.20903	0.0365386	0.970853	0.996786	127.323	140.199	130.11	151.046	129.105	119.026	clh-5	C07H4.2	protein_coding_gene
WBGene00000533	58.5259	0.456296	0.307848	1.48221	0.138284	0.67917	47.0226	58.9242	42.3374	67.9707	78.2762	56.6242	clh-6	R07B7.1	protein_coding_gene
WBGene00000534	489.659	0.0832761	0.130217	0.63952	0.522485	0.92056	453.588	465.298	508.048	496.294	480.839	533.886	cpi-2	R01B10.1	protein_coding_gene
WBGene00000535	527.26	0.358215	0.201544	1.77736	0.0755098	0.536627	428.268	605.497	353.155	496.294	693.303	587.043	cpi-1	K08B4.6	protein_coding_gene
WBGene00000536	91.8814	-0.0808842	0.241832	-0.334464	0.738029	0.966086	94.7687	96.5137	91.903	97.101	76.243	94.7589	clk-1	ZC395.2	protein_coding_gene
WBGene00000537	87.2159	0.0879611	0.250762	0.350776	0.725757	0.962557	76.6831	80.2588	97.0661	99.2588	83.359	86.6698	clk-2	C07H6.6	protein_coding_gene
WBGene00000539	11.0028	-0.267912	0.651929	-0.410953	0.681107	0.95918	11.5748	12.1912	12.3914	9.7101	13.2155	6.93358	cln-3.1	F07B10.1	protein_coding_gene
WBGene00000540	35.2805	0.256372	0.370557	0.691854	0.489029	0.910004	31.8307	30.478	34.0764	36.6826	33.5469	45.0683	cln-3.2	C01G8.2	protein_coding_gene
WBGene00000541	14.1024	-0.771454	0.605501	-1.27408	0.202636	0.748343	16.6388	24.3824	12.3914	12.9468	10.1657	8.08918	cln-3.3	ZC190.1	protein_coding_gene
WBGene00000542	194.524	-0.00825046	0.19202	-0.0429666	0.965728	0.996681	210.517	210.298	164.186	188.808	216.53	176.806	clp-1	C06G4.2	protein_coding_gene
WBGene00000543	60.4825	0.124059	0.314692	0.394222	0.693417	0.959462	60.0443	59.9401	53.6962	81.9964	60.9944	46.2239	clp-2	T04A8.16	protein_coding_gene
WBGene00000544	0.883061	-0.632447	2.3703	-0.266822	0.789606	NA	2.17028	0	1.03262	1.0789	1.01657	0	clp-3	Y47H10A.1	protein_coding_gene
WBGene00000545	24.2945	-0.561309	0.453801	-1.23691	0.216122	0.75625	29.6604	29.4621	27.8807	20.4991	24.3978	13.8672	clp-4	Y39A3CL.5	protein_coding_gene
WBGene00000546	2.12467	-1.04253	1.77071	-0.588762	0.556021	NA	6.51083	2.03187	0	0	3.04972	1.1556	clp-6	Y77E11A.10	protein_coding_gene
WBGene00000547	118.712	0.113646	0.237737	0.478033	0.632627	0.946471	122.982	133.087	85.7073	117.6	128.088	124.804	clp-7	Y77E11A.11	protein_coding_gene
WBGene00000548	159.185	0.140397	0.21507	0.652796	0.513888	0.917171	128.77	189.98	136.306	159.677	172.818	167.562	clr-1	F56D1.4	protein_coding_gene
WBGene00000549	92.1484	0.0537038	0.246121	0.218201	0.827272	0.976985	88.2579	99.5615	83.6421	107.89	91.4916	82.0474	cls-2	R107.6	protein_coding_gene
WBGene00000550	306.753	-0.133575	0.159877	-0.835483	0.403446	0.881338	347.244	339.322	275.709	301.013	299.889	277.343	clu-1	F55H2.6	protein_coding_gene
WBGene00000551	0.169429	1.20838	4.08047	0.296138	0.767125	NA	0	0	0	0	1.01657	0	clx-1	C50F7.2	protein_coding_gene
WBGene00000552	666.048	0.00534183	0.113767	0.0469539	0.96255	0.996548	685.084	659.341	649.517	650.577	678.055	673.713	cmd-1	T21H3.3	protein_coding_gene
WBGene00000553	3.95671	0.319003	1.08785	0.293241	0.769338	NA	1.44685	4.06374	5.16309	5.3945	3.04972	4.62239	cmk-1	K07A9.2	protein_coding_gene
WBGene00000554	49.9051	-0.40944	0.328673	-1.24574	0.21286	0.755261	62.2146	49.7808	58.8592	44.2349	50.8287	33.5123	cnb-1	F55C10.1	protein_coding_gene
WBGene00000555	0	NA	NA	NA	NA	NA	0	0	0	0	0	0	cnc-1	R09B5.2	protein_coding_gene
WBGene00000556	9.96476	1.96923	0.766362	2.56959	0.010182	0.17506	2.17028	5.07967	5.16309	9.7101	20.3315	17.334	cnc-2	R09B5.3	protein_coding_gene
WBGene00000557	14.7178	0.348484	0.560683	0.621534	0.534248	0.923607	15.1919	13.2071	10.3262	15.1046	18.2983	16.1784	cnc-3	R09B5.8	protein_coding_gene
WBGene00000558	18.293	0.241479	0.732307	0.329751	0.741588	0.966897	4.34055	9.1434	37.1743	11.8679	26.4309	20.8007	cnc-4	R09B5.9	protein_coding_gene
WBGene00000559	0	NA	NA	NA	NA	NA	0	0	0	0	0	0	cnc-5	R09B5.10	protein_coding_gene
WBGene00000560	1.58709	0.581476	1.96818	0.295439	0.767659	NA	0.723425	0	3.09786	1.0789	0	4.62239	cnc-6	Y46E12A.1	protein_coding_gene
WBGene00000561	4.12304	1.56152	1.17337	1.3308	0.183256	NA	2.17028	4.06374	0	4.3156	6.09944	8.08918	cnd-1	C34E10.7	protein_coding_gene
WBGene00000562	0.880383	-0.43188	2.65017	-0.162963	0.870547	NA	0	3.0478	0	1.0789	0	1.1556	cng-1	F14H8.6	protein_coding_gene
WBGene00000563	0	NA	NA	NA	NA	NA	0	0	0	0	0	0	cng-3	F38E11.12	protein_coding_gene
WBGene00000564	50.8971	0.201927	0.348545	0.579344	0.562357	0.929989	44.8524	51.8126	45.4352	34.5248	64.0441	64.7134	cnk-1	R01H10.8	protein_coding_gene
WBGene00000565	60.85	0.179543	0.292787	0.613221	0.53973	0.925559	47.7461	64.0038	59.8919	59.3395	67.0939	67.0246	cnt-1	Y17G7B.15	protein_coding_gene
WBGene00000566	78.9032	0.281676	0.256808	1.09683	0.272714	0.790486	67.2785	65.0198	81.5769	84.1542	86.4088	88.981	cnt-2	Y39A1A.15	protein_coding_gene
WBGene00000567	334.828	0.182522	0.156768	1.16428	0.244309	0.770632	295.881	336.274	309.786	335.538	405.613	325.878	cnx-1	ZK632.6	protein_coding_gene
WBGene00000583	1.92836	0.919053	1.66582	0.551712	0.581146	NA	0	1.01593	3.09786	1.0789	4.06629	2.31119	cof-2	C48E7.5	protein_coding_gene
WBGene00000584	0.464777	-2.21821	3.57867	-0.619841	0.535362	NA	0.723425	0	2.06524	0	0	0	cog-1	R03C1.3	protein_coding_gene
WBGene00000585	185.337	0.193597	0.179376	1.07928	0.280463	0.796022	159.877	178.804	180.708	210.386	196.199	186.051	cogc-2	C06G3.10	protein_coding_gene
WBGene00000591	41.3113	0.17725	0.354187	0.500441	0.616765	0.942537	34.7244	45.717	36.1416	36.6826	51.8453	42.7571	coh-1	K08A8.3	protein_coding_gene
WBGene00000592	85.8564	0.134526	0.265456	0.506773	0.612314	0.940197	70.1722	99.5615	76.4138	98.1799	94.5413	76.2694	coh-3	F08H9.1	protein_coding_gene
WBGene00000593	0.341532	0.246611	4.07659	0.0604945	0.951762	NA	0	0	1.03262	0	1.01657	0	col-2	W01B6.7	protein_coding_gene
WBGene00000594	18.9362	-3.11439	0.865848	-3.59692	0.000322007	0.0182047	80.3002	13.2071	8.26095	4.3156	4.06629	3.46679	col-3	T28C6.6	protein_coding_gene
WBGene00000596	10.8621	-4.82491	3.45211	-1.39767	NA	NA	62.938	0	0	1.0789	0	1.1556	col-7	C15A11.5	protein_coding_gene
WBGene00000597	794.464	-1.20532	0.509786	-2.36437	0.0180606	0.25032	1352.08	1365.42	607.18	694.812	281.591	465.706	col-8	F11H8.3	protein_coding_gene
WBGene00000598	0.120571	-0.71517	4.08047	-0.175266	0.86087	NA	0.723425	0	0	0	0	0	col-9	F54B11.1	protein_coding_gene
WBGene00000599	10.8984	-2.73616	0.915363	-2.98916	0.0027975	0.0728238	38.3415	9.1434	9.29357	1.0789	4.06629	3.46679	col-10	B0222.8	protein_coding_gene
WBGene00000601	28.761	-8.17585	2.61406	-3.12764	NA	NA	161.324	7.11154	4.13047	0	0	0	col-12	F15H10.1	protein_coding_gene
WBGene00000602	15.5422	-5.40108	2.16447	-2.49534	NA	NA	83.9173	3.0478	4.13047	2.1578	0	0	col-13	F15H10.2	protein_coding_gene
WBGene00000603	2.10124	-4.42107	2.26566	-1.95134	0.0510165	NA	11.5748	0	1.03262	0	0	0	col-14	C46A5.3	protein_coding_gene
WBGene00000606	0.723425	-2.88598	3.48467	-0.828194	0.407561	NA	4.34055	0	0	0	0	0	col-17	F11G11.10	protein_coding_gene
WBGene00000608	676.591	-2.03885	0.5692	-3.58195	0.000341041	0.0185463	1784.69	920.436	559.679	388.404	189.083	217.252	col-19	ZK1193.1	protein_coding_gene
WBGene00000609	1611.13	-1.82799	0.398866	-4.58297	4.5842e-06	0.00091268	3324.86	2639.4	1577.84	951.59	488.972	684.113	col-20	F11G11.11	protein_coding_gene
WBGene00000610	0	NA	NA	NA	NA	NA	0	0	0	0	0	0	col-33	F36A4.6	protein_coding_gene
WBGene00000611	8.67312	-1.2488	0.885028	-1.41103	0.158235	NA	20.9793	6.0956	9.29357	3.2367	2.03315	10.4004	col-34	F36A4.10	protein_coding_gene
WBGene00000612	0	NA	NA	NA	NA	NA	0	0	0	0	0	0	col-35	C15A11.1	protein_coding_gene
WBGene00000613	0.179817	1.20838	4.08047	0.296138	0.767125	NA	0	0	0	1.0789	0	0	col-36	C27H5.5	protein_coding_gene
WBGene00000614	0	NA	NA	NA	NA	NA	0	0	0	0	0	0	col-37	ZK863.2	protein_coding_gene
WBGene00000615	8.46975	-0.700217	0.988145	-0.708618	0.478562	NA	26.0433	2.03187	3.09786	6.4734	5.08287	8.08918	col-38	F54C9.4	protein_coding_gene
WBGene00000616	14.2235	-4.22612	1.22553	-3.4484	0.000563919	0.0254422	73.7894	5.07967	2.06524	1.0789	1.01657	2.31119	col-39	C09G5.4	protein_coding_gene
WBGene00000617	0.803528	-1.69525	2.45018	-0.691891	0.489006	NA	0.723425	1.01593	2.06524	0	1.01657	0	col-40	T13B5.4	protein_coding_gene
WBGene00000618	0.120571	-0.71517	4.08047	-0.175266	0.86087	NA	0.723425	0	0	0	0	0	col-41	T10B10.1	protein_coding_gene
WBGene00000620	18.5031	0.377733	0.679456	0.555935	0.578255	0.934334	13.7451	31.4939	3.09786	25.8936	18.2983	18.4895	col-43	ZC513.8	protein_coding_gene
WBGene00000621	0.169429	1.20838	4.08047	0.296138	0.767125	NA	0	0	0	0	1.01657	0	col-44	F54B11.2	protein_coding_gene
WBGene00000622	0.372416	2.14395	3.91071	0.548226	0.583537	NA	0	0	0	1.0789	0	1.1556	col-45	F53G12.7	protein_coding_gene
WBGene00000623	0	NA	NA	NA	NA	NA	0	0	0	0	0	0	col-46	Y18H1A.13	protein_coding_gene
WBGene00000624	0	NA	NA	NA	NA	NA	0	0	0	0	0	0	col-47	Y18H1A.12	protein_coding_gene
WBGene00000625	2.45105	-2.60277	1.69424	-1.53625	0.124477	NA	6.51083	2.03187	4.13047	0	2.03315	0	col-48	Y54E10BL.2	protein_coding_gene
WBGene00000626	1.68799	-4.10379	2.66973	-1.53715	0.124256	NA	10.128	0	0	0	0	0	col-49	K09H9.3	protein_coding_gene
WBGene00000627	0.338858	2.02626	4.04504	0.500924	0.616425	NA	0	0	0	0	2.03315	0	col-50	T28F2.6	protein_coding_gene
WBGene00000628	0	NA	NA	NA	NA	NA	0	0	0	0	0	0	col-51	T28F2.8	protein_coding_gene
WBGene00000629	0	NA	NA	NA	NA	NA	0	0	0	0	0	0	col-52	D1007.2	protein_coding_gene
WBGene00000630	0.420958	-0.381581	3.77591	-0.101057	0.919505	NA	1.44685	0	0	1.0789	0	0	col-53	M01A12.1	protein_coding_gene
WBGene00000631	0	NA	NA	NA	NA	NA	0	0	0	0	0	0	col-54	F33D11.3	protein_coding_gene
WBGene00000632	0	NA	NA	NA	NA	NA	0	0	0	0	0	0	col-55	T05E7.2	protein_coding_gene
WBGene00000633	0	NA	NA	NA	NA	NA	0	0	0	0	0	0	col-56	T08B2.2	protein_coding_gene
WBGene00000634	0.241142	-1.33872	4.06397	-0.329411	0.741845	NA	1.44685	0	0	0	0	0	col-58	F26B1.4	protein_coding_gene
WBGene00000636	2.70708	-3.7201	1.99289	-1.86668	0.0619458	NA	13.0217	0	2.06524	0	0	1.1556	col-60	F22D6.10	protein_coding_gene
WBGene00000637	0.241142	-1.33872	4.06397	-0.329411	0.741845	NA	1.44685	0	0	0	0	0	col-61	C01H6.1	protein_coding_gene
WBGene00000638	14.2741	-3.37265	1.00685	-3.34972	0.000808943	0.0319137	63.6614	7.11154	7.22833	4.3156	1.01657	2.31119	col-62	C15A11.6	protein_coding_gene
WBGene00000639	3.34056	-2.44658	1.73269	-1.41201	0.157946	NA	15.9154	1.01593	0	1.0789	2.03315	0	col-63	ZK265.2	protein_coding_gene
WBGene00000640	0.521349	1.10628	3.12777	0.353695	0.723567	NA	0	0	1.03262	1.0789	1.01657	0	col-64	F52F12.2	protein_coding_gene
WBGene00000641	0.602854	-2.62376	3.72188	-0.704957	0.480837	NA	3.61713	0	0	0	0	0	col-65	K08C9.4	protein_coding_gene
WBGene00000642	0	NA	NA	NA	NA	NA	0	0	0	0	0	0	col-66	F15D3.3	pseudogene
WBGene00000644	3.50969	0.40513	1.13409	0.357228	0.720921	NA	2.8937	2.03187	4.13047	2.1578	4.06629	5.77798	col-68	C50D2.4	protein_coding_gene
WBGene00000645	0	NA	NA	NA	NA	NA	0	0	0	0	0	0	col-69	K01A2.7	protein_coding_gene
WBGene00000646	0.300388	0.246611	4.08047	0.0604368	0.951808	NA	0.723425	0	0	1.0789	0	0		H17B01.2	protein_coding_gene
WBGene00000647	4.82128	-2.12806	1.47587	-1.4419	0.149331	NA	22.4262	1.01593	0	2.1578	1.01657	2.31119	col-71	Y49F6B.10	protein_coding_gene
WBGene00000648	0	NA	NA	NA	NA	NA	0	0	0	0	0	0	col-72	W09G10.1	protein_coding_gene
WBGene00000649	1.78828	-4.19124	2.12345	-1.97379	0.0484056	NA	8.6811	1.01593	1.03262	0	0	0	col-73	F11G11.12	protein_coding_gene
WBGene00000650	0.554628	2.71987	3.35398	0.810938	0.417401	NA	0	0	0	0	1.01657	2.31119	col-74	ZK1248.2	protein_coding_gene
WBGene00000651	0	NA	NA	NA	NA	NA	0	0	0	0	0	0	col-75	K03H9.2	protein_coding_gene
WBGene00000652	25.843	0.176556	0.451006	0.391472	0.695449	0.960053	29.6604	24.3824	18.5871	23.7358	35.5801	23.1119	col-76	M110.1	protein_coding_gene
WBGene00000653	3.90702	-5.29811	3.91722	-1.35252	0.17621	NA	22.4262	1.01593	0	0	0	0	col-77	M195.1	protein_coding_gene
WBGene00000654	0	NA	NA	NA	NA	NA	0	0	0	0	0	0	col-78	W07A12.5	protein_coding_gene
WBGene00000655	0.120571	-0.71517	4.08047	-0.175266	0.86087	NA	0.723425	0	0	0	0	0	col-79	C09G5.3	protein_coding_gene
WBGene00000656	2279.35	-1.31195	0.20581	-6.37455	1.83497e-10	1.72935e-07	4247.95	3488.72	2011.54	1343.23	1219.89	1364.76	col-80	C09G5.5	protein_coding_gene
WBGene00000657	219.598	-8.2628	1.68485	-4.90417	NA	NA	1158.93	92.45	61.9571	3.2367	1.01657	0	col-81	F38A3.1	protein_coding_gene
WBGene00000658	0.775167	-1.59547	2.46544	-0.647132	0.517547	NA	1.44685	1.01593	1.03262	0	0	1.1556	col-83	F33A8.9	protein_coding_gene
WBGene00000659	0.169429	1.20838	4.08047	0.296138	0.767125	NA	0	0	0	0	1.01657	0	col-84	K12D12.3	protein_coding_gene
WBGene00000660	0.31317	0.246611	4.08047	0.0604368	0.951808	NA	0.723425	0	0	0	0	1.1556	col-85	T21B4.2	protein_coding_gene
WBGene00000661	0.192599	1.20838	4.08047	0.296138	0.767125	NA	0	0	0	0	0	1.1556	col-86	Y81G3A.5	protein_coding_gene
WBGene00000662	0.169322	-0.71517	4.08047	-0.175266	0.86087	NA	0	1.01593	0	0	0	0	col-87	Y39G8C.4	protein_coding_gene
WBGene00000663	1.32628	-3.75731	2.85867	-1.31436	0.188726	NA	7.95768	0	0	0	0	0	col-88	W05G11.3	protein_coding_gene
WBGene00000664	0.410464	-2.05855	3.73722	-0.550825	0.581754	NA	1.44685	1.01593	0	0	0	0	col-89	F17C8.2	protein_coding_gene
WBGene00000665	0.749322	-0.278711	2.73651	-0.101849	0.918876	NA	1.44685	1.01593	0	0	2.03315	0	col-90	C29E4.1	protein_coding_gene
WBGene00000666	1.23139	-3.64154	2.50669	-1.45273	0.146299	NA	4.34055	3.0478	0	0	0	0	col-91	F09G8.6	protein_coding_gene
WBGene00000667	129.19	-5.00181	1.09609	-4.5633	5.03554e-06	0.000949144	533.888	140.199	77.4464	5.3945	2.03315	16.1784	col-92	W05B2.6	protein_coding_gene
WBGene00000668	1588.62	-2.44605	0.513615	-4.76242	1.91284e-06	0.000416018	3559.25	3000.05	1494.2	665.681	269.392	543.131	col-93	W05B2.5	protein_coding_gene
WBGene00000669	169.194	-3.43826	0.39574	-8.68817	3.68322e-18	3.12411e-14	486.142	317.987	124.947	30.2092	22.3646	33.5123	col-94	W05B2.1	protein_coding_gene
WBGene00000670	1754.63	1.64769	0.66806	2.46638	0.0136487	0.213594	310.349	1605.18	631.962	2302.37	2877.92	2800.01	col-95	Y41C4A.16	protein_coding_gene
WBGene00000671	28.6913	-1.23994	0.506133	-2.44982	0.0142927	0.218933	61.4911	38.6055	20.6524	16.1835	21.348	13.8672	col-96	Y41C4A.19	protein_coding_gene
WBGene00000672	4.28462	-4.42516	1.70716	-2.59212	0.00953873	NA	19.5325	4.06374	1.03262	1.0789	0	0	col-97	ZK1010.7	protein_coding_gene
WBGene00000673	663.053	-2.11588	0.562035	-3.76468	0.000166761	0.011882	1672.56	1037.27	522.505	344.169	154.519	247.298	col-98	F14F7.1	protein_coding_gene
WBGene00000674	1.4142	-1.50903	1.88308	-0.801362	0.422922	NA	2.17028	3.0478	1.03262	1.0789	0	1.1556	col-99	F29C4.8	protein_coding_gene
WBGene00000675	2715.6	-0.0834248	0.171035	-0.487765	0.625716	0.944245	2769.99	3586.25	2026	2754.43	2563.8	2593.16	col-101	K02D7.3	protein_coding_gene
WBGene00000676	0	NA	NA	NA	NA	NA	0	0	0	0	0	0	col-102	C18H7.3	protein_coding_gene
WBGene00000677	366.103	-2.18676	0.705975	-3.0975	0.00195161	0.0579127	1043.9	560.795	196.197	188.808	92.5082	114.404	col-103	F56B3.1	protein_coding_gene
WBGene00000678	2.31653	-4.55849	2.12717	-2.14299	0.0321141	NA	10.8514	3.0478	0	0	0	0	col-104	F58F6.1	protein_coding_gene
WBGene00000679	0	NA	NA	NA	NA	NA	0	0	0	0	0	0	col-105	F58F6.2	protein_coding_gene
WBGene00000680	2500.65	-0.648286	0.178623	-3.62935	0.000284138	0.0169722	3727.09	3286.55	2144.75	2200.96	1750.54	1894.02	col-106	Y77E11A.15	protein_coding_gene
WBGene00000681	0.603063	-1.10626	2.94567	-0.375554	0.707249	NA	1.44685	1.01593	0	0	0	1.1556	col-107	C34H4.4	protein_coding_gene
WBGene00000682	0.120571	-0.71517	4.08047	-0.175266	0.86087	NA	0.723425	0	0	0	0	0	col-108	Y41D4A.2	protein_coding_gene
WBGene00000683	1.63945	-2.92714	2.48072	-1.17996	0.238018	NA	8.6811	0	0	0	0	1.1556	col-109	Y38C1BA.3	protein_coding_gene
WBGene00000684	3.8407	-4.26303	1.70775	-2.49628	0.0125504	NA	15.9154	5.07967	1.03262	0	1.01657	0	col-110	F19C7.7	protein_coding_gene
WBGene00000685	2.53342	-0.422838	1.42889	-0.29592	0.767291	NA	6.51083	1.01593	1.03262	2.1578	1.01657	3.46679	col-111	F29B9.9	protein_coding_gene
WBGene00000687	0.582674	-1.11308	2.97888	-0.373658	0.708659	NA	1.44685	0	1.03262	0	1.01657	0	col-113	C34D4.15	protein_coding_gene
WBGene00000688	0	NA	NA	NA	NA	NA	0	0	0	0	0	0	col-114	D2024.8	protein_coding_gene
WBGene00000689	0.241142	-1.33872	4.06397	-0.329411	0.741845	NA	1.44685	0	0	0	0	0	col-115	Y42H9B.1	protein_coding_gene
WBGene00000690	2.61652	0.384199	1.34363	0.285942	0.774923	NA	0.723425	2.03187	4.13047	2.1578	2.03315	4.62239	col-116	F17E9.1	protein_coding_gene
WBGene00000691	22.6137	-3.77067	1.79747	-2.09777	NA	NA	112.131	7.11154	7.22833	1.0789	8.13259	0	col-117	T28C6.4	protein_coding_gene
WBGene00000692	21.6862	-1.42431	0.665009	-2.14179	0.0322108	0.36247	65.8317	15.239	13.424	11.8679	12.1989	11.556	col-118	T11B7.3	protein_coding_gene
WBGene00000693	2650.79	-0.627448	0.190713	-3.29002	0.0010018	0.0364765	3578.06	3890.01	2186.05	2413.5	1753.59	2083.54	col-119	C53B4.5	protein_coding_gene
WBGene00000694	1.134	-2.3468	2.72691	-0.860608	0.389454	NA	5.7874	0	0	0	1.01657	0	col-120	Y11D7A.11	protein_coding_gene
WBGene00000695	0.169322	-0.71517	4.08047	-0.175266	0.86087	NA	0	1.01593	0	0	0	0	col-121	F56D5.1	protein_coding_gene
WBGene00000696	5225.27	-0.696063	0.163827	-4.24877	2.14949e-05	0.00289396	7504.81	7315.74	4564.17	4023.22	4021.56	3922.1	col-122	T05A1.2	protein_coding_gene
WBGene00000697	0	NA	NA	NA	NA	NA	0	0	0	0	0	0	col-123	W08D2.6	protein_coding_gene
WBGene00000698	819.637	-3.71828	0.88062	-4.22234	2.4178e-05	0.00320434	2701.99	1227.25	641.256	225.49	38.6298	83.203	col-124	C24F3.6	protein_coding_gene
WBGene00000699	10.9962	-4.3162	1.31793	-3.27499	0.00105666	0.0377503	55.7037	4.06374	3.09786	1.0789	2.03315	0	col-125	C29F4.1	protein_coding_gene
WBGene00000700	1.4956	-3.93224	2.4532	-1.6029	0.108957	NA	7.95768	1.01593	0	0	0	0	col-126	F54D1.2	protein_coding_gene
WBGene00000701	1.4956	-3.93224	2.4532	-1.6029	0.108957	NA	7.95768	1.01593	0	0	0	0	col-127	F54D1.3	protein_coding_gene
WBGene00000702	0	NA	NA	NA	NA	NA	0	0	0	0	0	0	col-128	F12F6.9	protein_coding_gene
WBGene00000703	494.332	-6.59211	1.19752	-5.50479	3.69617e-08	1.95943e-05	2503.05	262.111	170.382	15.1046	6.09944	9.24477	col-129	M18.1	protein_coding_gene
WBGene00000704	1.30332	-2.57868	2.35984	-1.09274	0.274509	NA	5.7874	1.01593	0	0	1.01657	0	col-130	F08G5.4	protein_coding_gene
WBGene00000705	0	NA	NA	NA	NA	NA	0	0	0	0	0	0	col-131	C39E9.3	protein_coding_gene
WBGene00000706	0	NA	NA	NA	NA	NA	0	0	0	0	0	0	col-132	C39E9.9	protein_coding_gene
WBGene00000707	27.6879	-8.12067	3.08287	-2.63412	NA	NA	162.047	3.0478	1.03262	0	0	0	col-133	F52B11.4	protein_coding_gene
WBGene00000708	35.7106	-0.865062	0.500574	-1.72814	0.0839628	0.554651	51.3632	57.9082	28.9133	44.2349	12.1989	19.6451	col-135	M199.5	protein_coding_gene
WBGene00000709	0	NA	NA	NA	NA	NA	0	0	0	0	0	0	col-136	Y51H4A.28	pseudogene
WBGene00000710	1.20571	-3.62035	2.94226	-1.23046	0.218523	NA	7.23425	0	0	0	0	0	col-137	Y51H4A.9	protein_coding_gene
WBGene00000711	0.531035	-2.43429	3.39207	-0.717642	0.472978	NA	2.17028	1.01593	0	0	0	0	col-138	C52D10.13	protein_coding_gene
WBGene00000712	285.793	-6.22649	1.23366	-5.04717	NA	NA	1457.7	121.912	112.555	11.8679	6.09944	4.62239	col-139	F41F3.4	protein_coding_gene
WBGene00000713	1694.68	-1.10707	0.431622	-2.5649	0.0103205	0.175289	3340.05	2202.54	1401.26	1406.89	755.314	1061.99	col-140	F26F12.1	protein_coding_gene
WBGene00000714	1.97788	-4.33433	2.29551	-1.88818	0.0590021	NA	10.8514	1.01593	0	0	0	0	col-141	T15B7.5	protein_coding_gene
WBGene00000715	245.73	-4.00326	0.925059	-4.32758	1.50758e-05	0.00209628	1008.45	232.649	146.632	39.9193	13.2155	33.5123	col-142	T15B7.4	protein_coding_gene
WBGene00000716	2465.79	-0.264285	0.17688	-1.49415	0.135136	0.675393	3076.73	3165.65	1829.8	2319.64	2263.91	2139.01	col-143	T15B7.3	protein_coding_gene
WBGene00000717	12.1185	-1.78097	0.83461	-2.13389	0.0328515	0.36664	37.6181	10.1593	8.26095	5.3945	2.03315	9.24477	col-144	B0222.6	protein_coding_gene
WBGene00000718	1.66492	-4.08398	2.32955	-1.75312	0.0795809	NA	7.95768	2.03187	0	0	0	0	col-145	B0222.7	protein_coding_gene
WBGene00000719	2.34238	-4.57719	2.21525	-2.06621	0.0388082	NA	13.0217	0	1.03262	0	0	0	col-146	T06E4.6	protein_coding_gene
WBGene00000720	18.3301	-5.01034	2.72964	-1.83553	NA	NA	105.62	0	1.03262	0	1.01657	2.31119	col-147	T06E4.4	protein_coding_gene
WBGene00000721	0	NA	NA	NA	NA	NA	0	0	0	0	0	0	col-148	C12D8.8	protein_coding_gene
WBGene00000722	22.2303	-4.88406	1.90589	-2.56262	NA	NA	120.812	5.07967	3.09786	3.2367	0	1.1556	col-149	B0024.1	protein_coding_gene
WBGene00000723	5.10938	-1.60121	1.11452	-1.43667	0.15081	NA	13.7451	7.11154	2.06524	1.0789	2.03315	4.62239	col-150	B0024.2	protein_coding_gene
WBGene00000724	0	NA	NA	NA	NA	NA	0	0	0	0	0	0	col-151	AC3.6	protein_coding_gene
WBGene00000725	0.120571	-0.71517	4.08047	-0.175266	0.86087	NA	0.723425	0	0	0	0	0	col-152	F32G8.5	protein_coding_gene
WBGene00000726	3.439	-2.41854	1.39523	-1.73344	0.0830182	NA	10.128	3.0478	4.13047	0	1.01657	2.31119	col-153	F17C11.3	protein_coding_gene
WBGene00000727	5.52199	-3.1901	1.29072	-2.47157	0.0134521	NA	19.5325	7.11154	3.09786	1.0789	0	2.31119	col-154	F55C10.2	protein_coding_gene
WBGene00000728	38.2799	-1.45317	0.509985	-2.84944	0.00437969	0.0964593	101.28	36.5736	29.9459	24.8147	16.2652	20.8007	col-155	F55C10.3	protein_coding_gene
WBGene00000729	0.531035	-2.43429	3.39207	-0.717642	0.472978	NA	2.17028	1.01593	0	0	0	0	col-156	F57B7.3	protein_coding_gene
WBGene00000730	1.47253	-3.90201	2.37826	-1.6407	0.100859	NA	5.7874	3.0478	0	0	0	0	col-157	T11F9.9	protein_coding_gene
WBGene00000731	6.12634	1.92519	0.946974	2.033	0.0420529	NA	4.34055	1.01593	2.06524	8.6312	9.14916	11.556	col-158	D2023.7	protein_coding_gene
WBGene00000732	377.851	-4.86793	0.939703	-5.18029	2.21545e-07	7.51657e-05	1616.13	398.246	177.61	35.6037	15.2486	24.2675	col-159	F57B1.3	protein_coding_gene
WBGene00000733	1701.54	-1.37515	0.361627	-3.80269	0.000143136	0.0106364	3426.86	2470.75	1470.45	1067.03	758.364	1015.77	col-160	F57B1.4	protein_coding_gene
WBGene00000734	3.85827	-5.28027	3.91735	-1.34792	0.177685	NA	23.1496	0	0	0	0	0	col-161	C50B6.4	protein_coding_gene
WBGene00000735	2.3396	-4.57566	2.21569	-2.06511	0.0389122	NA	13.0217	1.01593	0	0	0	0	col-162	Y2H9A.3	protein_coding_gene
WBGene00000736	0	NA	NA	NA	NA	NA	0	0	0	0	0	0	col-163	F46B3.17	protein_coding_gene
WBGene00000737	0	NA	NA	NA	NA	NA	0	0	0	0	0	0	col-164	T21D9.1	protein_coding_gene
WBGene00000738	0	NA	NA	NA	NA	NA	0	0	0	0	0	0	col-165	F14H12.1	protein_coding_gene
WBGene00000739	19.8741	-1.70948	0.625482	-2.73306	0.00627496	0.124042	54.2569	22.3505	14.4567	8.6312	9.14916	10.4004	col-166	T07H6.3	protein_coding_gene
WBGene00000740	6.80072	-6.09632	3.91278	-1.55805	0.119221	NA	39.7884	1.01593	0	0	0	0	col-167	T10E10.2	protein_coding_gene
WBGene00000741	2.3396	-4.57566	2.21569	-2.06511	0.0389122	NA	13.0217	1.01593	0	0	0	0	col-168	T10E10.1	protein_coding_gene
WBGene00000742	0.554312	-0.948155	3.41113	-0.277959	0.781044	NA	2.17028	0	0	0	0	1.1556	col-169	T10E10.5	protein_coding_gene
WBGene00000743	0.892747	-3.18781	2.84207	-1.12165	0.26201	NA	4.34055	1.01593	0	0	0	0	col-170	T10E10.6	protein_coding_gene
WBGene00000744	0	NA	NA	NA	NA	NA	0	0	0	0	0	0	col-171	T10E10.7	protein_coding_gene
WBGene00000745	0	NA	NA	NA	NA	NA	0	0	0	0	0	0	col-172	F38B6.5	protein_coding_gene
WBGene00000746	0.410464	-2.05855	3.73722	-0.550825	0.581754	NA	1.44685	1.01593	0	0	0	0	col-173	F41C6.5	protein_coding_gene
WBGene00000747	0	NA	NA	NA	NA	NA	0	0	0	0	0	0	col-174	F46C8.2	protein_coding_gene
WBGene00000748	2.02664	-4.36773	2.2233	-1.96452	0.0494696	NA	10.128	2.03187	0	0	0	0	col-175	C35B8.1	protein_coding_gene
WBGene00000749	0.674883	-1.35776	3.18789	-0.425913	0.670172	NA	2.8937	0	0	0	0	1.1556	col-176	ZC373.7	protein_coding_gene
WBGene00000750	0.593061	-1.11334	2.96199	-0.375876	0.707009	NA	1.44685	0	1.03262	1.0789	0	0	col-177	F59F3.2	protein_coding_gene
WBGene00000751	2617.95	-0.958223	0.355023	-2.69905	0.00695382	0.134356	4709.5	3363.76	2296.54	2268.93	1438.45	1630.55	col-178	C34F6.2	protein_coding_gene
WBGene00000752	477.037	-1.44227	0.214825	-6.71372	1.89724e-11	3.21847e-08	899.941	664.421	526.635	284.83	195.182	291.21	col-179	C34F6.3	protein_coding_gene
WBGene00000753	3.28398	-4.03063	1.85296	-2.17524	0.0296123	NA	16.6388	1.01593	1.03262	0	1.01657	0	col-180	C44C10.1	protein_coding_gene
WBGene00000754	3784.3	-0.725356	0.2026	-3.58023	0.000343287	0.0185463	5927.74	5292	2927.47	3206.49	2666.47	2685.61	col-181	W03G11.1	protein_coding_gene
WBGene00000755	0	NA	NA	NA	NA	NA	0	0	0	0	0	0	col-182	R09A8.4	pseudogene
WBGene00000756	0	NA	NA	NA	NA	NA	0	0	0	0	0	0	col-183	F02D10.1	protein_coding_gene
WBGene00000757	2216.2	-0.684399	0.163706	-4.18067	2.90649e-05	0.00362542	3201.88	3027.48	1966.11	1696.03	1654.98	1750.73	col-184	F15A2.1	protein_coding_gene
WBGene00000758	0	NA	NA	NA	NA	NA	0	0	0	0	0	0	col-185	H06A10.2	protein_coding_gene
WBGene00000759	0.890668	-0.59282	2.58229	-0.229571	0.818425	NA	2.17028	1.01593	0	2.1578	0	0	col-186	E03G2.4	protein_coding_gene
WBGene00000760	0.359633	2.10066	4.0382	0.520197	0.602926	NA	0	0	0	2.1578	0	0	col-187	C30F2.1	protein_coding_gene
WBGene00000761	64.6962	0.286652	0.286039	1.00214	0.316274	0.820069	65.8317	54.8604	53.6962	77.6808	60.9944	75.1138	coq-1	C24A11.9	protein_coding_gene
WBGene00000762	71.22	0.213481	0.268137	0.796165	0.425936	0.889631	68.7254	59.9401	69.1854	81.9964	79.2927	68.1802	coq-2	F57B9.4	protein_coding_gene
WBGene00000763	76.1594	-0.0303031	0.268149	-0.113008	0.910024	0.98978	75.9596	70.0994	84.6747	77.6808	63.0276	85.5142	coq-3	Y57G11C.11	protein_coding_gene
WBGene00000764	61.0769	0.162031	0.286878	0.564807	0.572205	0.934334	51.3632	56.8923	65.055	63.6551	67.0939	62.4022	coq-4	T03F1.2	protein_coding_gene
WBGene00000765	194.038	-0.0620655	0.17462	-0.355432	0.722266	0.962557	184.473	204.203	206.524	198.518	189.083	181.429	coq-5	ZK652.9	protein_coding_gene
WBGene00000766	82.4735	0.141212	0.289223	0.488247	0.625375	0.944235	75.2362	68.0676	91.903	67.9707	77.2596	114.404	coq-6	K07B1.2	protein_coding_gene
WBGene00000767	129.658	-0.147219	0.223879	-0.657584	0.510805	0.917171	144.685	156.454	107.392	126.231	123.005	120.182	coq-8	C35D10.4	protein_coding_gene
WBGene00000768	13.6807	-0.671998	0.67355	-0.997695	0.318427	0.821322	26.7667	12.1912	11.3588	7.5523	17.2818	6.93358	cor-1	R01H10.3	protein_coding_gene
WBGene00000770	117.583	0.512173	0.225873	2.26753	0.0233578	0.296145	89.7047	111.753	89.8378	142.415	150.453	121.338	cpb-1	C40H1.1	protein_coding_gene
WBGene00000771	1.01342	-2.15588	2.81418	-0.766077	0.44363	NA	5.06398	0	0	0	1.01657	0	cpb-2	C30B5.3	protein_coding_gene
WBGene00000772	278.804	0.0346169	0.150345	0.230249	0.817898	0.97655	267.667	285.477	273.644	276.198	294.806	275.032	cpb-3	B0414.5	protein_coding_gene
WBGene00000773	215.144	0.196126	0.163431	1.20006	0.230118	0.762147	198.218	200.139	203.426	231.964	231.779	225.341	cpf-1	F28C6.3	protein_coding_gene
WBGene00000774	209.971	0.0633854	0.177093	0.357921	0.720403	0.962557	198.942	186.932	230.274	208.228	204.331	231.119	cpf-2	F56A8.6	protein_coding_gene
WBGene00000775	12.7438	-1.18022	0.722046	-1.63454	0.102145	0.602918	25.3199	12.1912	15.4893	2.1578	13.2155	8.08918	cpin-1	F38E11.3	protein_coding_gene
WBGene00000776	2423.76	-0.505655	0.123657	-4.08917	4.32918e-05	0.00459001	3117.96	2445.35	2967.75	1911.81	1904.04	2195.63	cpl-1	T03E6.7	protein_coding_gene
WBGene00000777	922.97	0.149892	0.115081	1.3025	0.192746	0.740095	824.705	849.321	952.074	1012.01	930.165	969.546	cpn-1	F43G9.9	protein_coding_gene
WBGene00000778	8.10299	0.628859	0.761128	0.826219	0.40868	NA	5.7874	7.11154	6.19571	11.8679	6.09944	11.556	cpn-2	D1069.2	protein_coding_gene
WBGene00000779	989.094	-1.2173	0.178606	-6.81555	9.39031e-12	1.99121e-08	1818.69	1227.25	1102.84	577.212	643.491	565.087	cpn-3	F28H1.2	protein_coding_gene
WBGene00000780	94.5635	-0.712665	0.293212	-2.43055	0.0150759	0.224566	152.643	77.211	121.849	67.9707	69.127	78.5806	cpn-4	F49D11.8	protein_coding_gene
WBGene00000781	423.044	-0.971755	0.898358	-1.0817	0.279385	0.794966	244.518	172.709	1263.92	263.252	195.182	398.681	cpr-1	C52E4.1	protein_coding_gene
WBGene00000782	0.179817	1.20838	4.08047	0.296138	0.767125	NA	0	0	0	1.0789	0	0	cpr-2	F36D3.9	protein_coding_gene
WBGene00000783	15.1156	0.482941	0.566886	0.851919	0.394259	0.875517	12.2982	16.2549	9.29357	14.0257	20.3315	18.4895	cpr-3	T10H4.12	protein_coding_gene
WBGene00000784	248.719	-0.107307	0.611745	-0.17541	0.860757	0.985016	235.837	122.928	415.113	315.039	126.055	277.343	cpr-4	F44C4.3	protein_coding_gene
WBGene00000785	606.462	-0.797498	0.727867	-1.09566	0.273226	0.790486	720.531	376.911	1212.29	570.738	150.453	607.844	cpr-5	W07B8.5	protein_coding_gene
WBGene00000786	2162.88	0.0123014	0.114954	0.107011	0.91478	0.98978	2155.08	2403.7	1902.08	2277.56	2111.42	2127.45	cpr-6	C25B8.3	protein_coding_gene
WBGene00000787	107.023	0.026464	0.235293	0.112473	0.910449	0.98978	96.939	94.4818	127.012	113.285	100.641	109.782	cps-6	C41D11.8	protein_coding_gene
WBGene00000788	940.037	-0.0922987	0.161299	-0.572221	0.567173	0.932317	1137.22	1038.28	733.159	894.408	872.22	964.923	cpz-1	F32B5.8	protein_coding_gene
WBGene00000789	73.3205	-0.455992	0.330239	-1.38079	0.167343	0.712428	120.812	76.195	56.794	57.1817	71.1601	57.7798	cpz-2	M04G12.2	protein_coding_gene
WBGene00000792	5.06993	-0.24854	0.945272	-0.262929	0.792605	NA	7.23425	4.06374	5.16309	3.2367	6.09944	4.62239	crb-1	F11C7.4	protein_coding_gene
WBGene00000793	11.0244	-0.844972	0.69061	-1.22351	0.221135	0.757082	15.9154	18.2868	8.26095	10.789	7.11601	5.77798	crh-1	Y41C4A.4	protein_coding_gene
WBGene00000794	326.725	0.0648443	0.144995	0.447216	0.654719	0.950691	329.158	333.226	295.329	343.09	323.27	336.279	crn-1	Y47G6A.8	protein_coding_gene
WBGene00000795	57.6696	0.0143093	0.3054	0.0468545	0.962629	0.996548	45.5758	64.0038	62.9897	59.3395	52.8618	61.2466	crn-2	CD4.2	protein_coding_gene
WBGene00000796	178.35	-0.0860265	0.194977	-0.441214	0.659058	0.951998	186.644	200.139	164.186	199.597	164.685	154.85	crn-3	C14A4.4	protein_coding_gene
WBGene00000797	60.5774	0.328589	0.293931	1.11791	0.263605	0.783425	44.8524	57.9082	58.8592	73.3652	66.0773	62.4022	crn-4	AH9.2	protein_coding_gene
WBGene00000798	118.859	0.234915	0.235475	0.99762	0.318464	0.821322	96.2155	96.5137	135.273	124.074	118.939	142.138	crn-5	C14A4.5	protein_coding_gene
WBGene00000799	9.47775	-1.07287	0.759249	-1.41307	0.157636	NA	7.95768	14.2231	16.5219	3.2367	9.14916	5.77798	crn-6	K04H4.6	protein_coding_gene
WBGene00000800	231.255	0.0735752	0.206027	0.357114	0.721006	0.962557	262.603	226.553	185.871	283.751	194.166	234.586	cars-1	Y23H5A.7	protein_coding_gene
WBGene00000801	8.57716	0.268426	0.740592	0.362448	0.717018	NA	7.95768	7.11154	8.26095	5.3945	11.1823	11.556	cars-2	Y23H5A.1	pseudogene
WBGene00000802	924.907	-0.0557505	0.225221	-0.247537	0.804493	0.972321	1313.74	817.827	694.952	1128.53	695.336	899.054	crt-1	Y38A10A.5	protein_coding_gene
WBGene00000803	27.9862	0.441585	0.413857	1.067	0.285973	0.800799	26.0433	21.3346	23.7502	29.1303	37.6132	30.0455	csb-1	F53H4.1	protein_coding_gene
WBGene00000804	300.852	0.248012	0.158774	1.56205	0.118277	0.644332	278.519	256.015	290.166	330.143	289.723	360.546	csc-1	Y48E1B.12	protein_coding_gene
WBGene00000812	81.5593	0.125032	0.247369	0.505447	0.613245	0.940633	74.5128	83.3066	76.4138	85.2331	84.3756	85.5142	csk-1	Y48G1C.2	protein_coding_gene
WBGene00000813	187.754	0.200106	0.200973	0.995689	0.319401	0.821322	152.643	159.502	212.719	188.808	192.132	220.719	csn-1	Y59A8A.1	protein_coding_gene
WBGene00000814	231.247	0.0771241	0.214333	0.359834	0.718972	0.962557	249.582	253.983	171.415	256.778	267.359	188.362	csn-2	B0025.2	protein_coding_gene
WBGene00000815	180.067	0.134537	0.209552	0.642021	0.520859	0.919806	155.536	215.378	144.567	173.703	198.232	192.985	csn-3	Y38C1AA.2	protein_coding_gene
WBGene00000816	145.455	0.119158	0.192487	0.619046	0.535886	0.923607	139.621	134.103	144.567	153.204	146.387	154.85	csn-4	Y55F3AM.15	protein_coding_gene
WBGene00000817	252.528	0.097058	0.167922	0.577995	0.563267	0.93082	226.432	233.665	272.611	236.279	273.458	272.721	csn-5	B0547.1	protein_coding_gene
WBGene00000818	193.001	0.00324811	0.172732	0.0188044	0.984997	0.997495	187.367	189.98	201.361	193.123	201.282	184.895	csn-6	Y67H2A.6	protein_coding_gene
WBGene00000819	0.179817	1.20838	4.08047	0.296138	0.767125	NA	0	0	0	1.0789	0	0	csp-1	Y48E1B.13	protein_coding_gene
WBGene00000820	0.751996	-1.59531	2.48628	-0.641645	0.521104	NA	1.44685	1.01593	1.03262	0	1.01657	0	csp-2	Y73B6BL.7	protein_coding_gene
WBGene00000821	0.292674	-1.56015	4.04367	-0.385826	0.699626	NA	0.723425	0	1.03262	0	0	0	csp-3	Y47H9C.6	protein_coding_gene
WBGene00000822	262.876	-0.769165	0.213438	-3.60369	0.000313726	0.0178592	423.204	315.955	254.024	219.017	195.182	169.873	csq-1	F40E10.3	protein_coding_gene
WBGene00000829	4732.71	-0.383039	0.105263	-3.63888	0.000273827	0.0168304	5201.43	5121.32	5749.62	3698.47	4283.84	4341.58	ctb-1	MTCE.21	protein_coding_gene
WBGene00000830	55.4473	-0.516143	0.386721	-1.33466	0.181986	0.726836	46.2992	47.7489	102.229	51.7872	48.7955	35.8235	ctl-1	Y54G11A.6	protein_coding_gene
WBGene00000831	74.1721	-0.560807	0.292662	-1.91623	0.0553362	0.480903	73.0659	83.3066	109.458	55.0239	72.1767	52.0019	ctl-2	Y54G11A.5	protein_coding_gene
WBGene00000832	18.8025	0.0269014	0.511314	0.0526124	0.958041	0.995898	23.873	13.2071	18.5871	20.4991	19.3149	17.334	ctn-1	Y23H5A.5	protein_coding_gene
WBGene00000833	1190.41	-0.463289	0.112384	-4.12236	3.75013e-05	0.00414738	1415.02	1246.55	1477.68	1016.32	968.795	1018.08	cts-1	T20G5.2	protein_coding_gene
WBGene00000834	102.537	0.0971998	0.250052	0.388718	0.697485	0.960195	88.9813	123.944	84.6747	117.6	100.641	99.3813	cua-1	Y76A2A.2	protein_coding_gene
WBGene00000835	169.59	0.0134188	0.216771	0.061903	0.95064	0.995404	195.325	165.597	144.567	201.754	139.271	171.028	cuc-1	ZK652.11	protein_coding_gene
WBGene00000836	199.514	0.0680868	0.178389	0.381676	0.702702	0.962557	181.58	212.33	191.034	185.571	218.563	208.007	cul-1	D2045.6	protein_coding_gene
WBGene00000837	251.303	0.168149	0.155353	1.08236	0.279091	0.794966	230.773	237.729	241.633	268.646	255.16	273.876	cul-2	ZK520.4	protein_coding_gene
WBGene00000838	187.489	0.130757	0.188719	0.692868	0.488392	0.910004	181.58	184.9	170.382	163.993	211.447	212.63	cul-3	Y108G3AL.1	protein_coding_gene
WBGene00000839	125.906	0.0596465	0.211048	0.282621	0.777468	0.969938	125.153	128.008	116.686	113.285	138.254	134.049	cul-4	F45E12.3	protein_coding_gene
WBGene00000840	118.767	0.116216	0.235995	0.492453	0.622399	0.943893	97.6624	128.008	116.686	141.336	100.641	128.271	cul-5	ZK856.1	protein_coding_gene
WBGene00000841	3.43461	-1.51993	1.20965	-1.2565	0.208934	NA	5.06398	4.06374	6.19571	1.0789	3.04972	1.1556	cul-6	K08E7.7	protein_coding_gene
WBGene00000843	451.666	0.062145	0.143241	0.43385	0.664397	0.954138	388.479	441.931	496.689	452.059	460.508	470.328	cup-2	F25D7.1	protein_coding_gene
WBGene00000845	10.3551	-0.735971	0.772838	-0.952296	0.340947	0.837507	12.2982	12.1912	14.4567	2.1578	15.2486	5.77798	cup-4	C02C2.3	protein_coding_gene
WBGene00000846	153.277	0.390973	0.20366	1.91974	0.0548908	0.478632	112.854	138.167	147.664	183.413	159.602	177.962	cup-5	R13A5.1	protein_coding_gene
WBGene00000851	0	NA	NA	NA	NA	NA	0	0	0	0	0	0	cut-1	C47G2.1	protein_coding_gene
WBGene00000853	0	NA	NA	NA	NA	NA	0	0	0	0	0	0	cut-6	M142.2	protein_coding_gene
WBGene00000854	88.6168	-0.0226867	0.257745	-0.0880201	0.929861	0.992873	108.514	78.2269	80.5442	94.9432	87.4253	82.0474	cux-7	C07H6.8	protein_coding_gene
WBGene00000857	6.93423	-0.0077495	0.883838	-0.00876801	0.993004	NA	9.40453	3.0478	8.26095	3.2367	6.09944	11.556	cwn-1	K10B4.6	protein_coding_gene
WBGene00000858	4.63386	0.495787	0.991006	0.500287	0.616873	NA	4.34055	5.07967	2.06524	6.4734	4.06629	5.77798	cwn-2	W01B6.1	protein_coding_gene
WBGene00000859	0	NA	NA	NA	NA	NA	0	0	0	0	0	0	cwp-1	C37H5.10	protein_coding_gene
WBGene00000860	0.50818	1.06835	3.53032	0.302621	0.762178	NA	0	1.01593	0	0	2.03315	0	cwp-2	C37H5.11	protein_coding_gene
WBGene00000861	0	NA	NA	NA	NA	NA	0	0	0	0	0	0	cwp-3	C37H5.4	protein_coding_gene
WBGene00000862	0.713632	-1.48829	2.78472	-0.534451	0.59303	NA	2.17028	0	1.03262	1.0789	0	0	cwp-4	K11D12.1	protein_coding_gene
WBGene00000863	166.802	0.199279	0.192819	1.0335	0.301369	0.80983	133.834	163.565	169.349	171.545	179.934	182.584	cya-1	ZK507.6	protein_coding_gene
WBGene00000864	0.651712	-1.35669	3.22636	-0.420503	0.674118	NA	2.8937	0	0	0	1.01657	0	cya-2	F59H6.7	protein_coding_gene
WBGene00000865	1028.71	0.362118	0.112942	3.20622	0.00134492	0.0445352	835.556	973.265	893.215	1105.87	1166.01	1198.35	cyb-1	ZC168.4	protein_coding_gene
WBGene00000866	473.858	0.162011	0.13457	1.20391	0.228624	0.761719	408.012	474.441	460.548	471.479	522.519	506.151	cyb-2.1	Y43E12A.1	protein_coding_gene
WBGene00000867	733.093	0.24662	0.124863	1.97512	0.048254	0.445449	630.827	742.648	639.191	844.779	780.728	760.383	cyb-2.2	H31G24.4	protein_coding_gene
WBGene00000868	2137.45	0.288369	0.113438	2.54209	0.0110192	0.182621	1679.07	2110.09	1986.76	2305.61	2386.91	2356.26	cyb-3	T06E6.2	protein_coding_gene
WBGene00000869	613.634	-0.457414	0.132707	-3.44679	0.000567286	0.0254422	792.874	638.006	698.05	526.503	497.104	529.263	cyc-1	C54G4.8	protein_coding_gene
WBGene00000870	22.5418	0.275664	0.473482	0.582205	0.560428	0.929637	20.2559	17.2709	23.7502	30.2092	26.4309	17.334	cyd-1	Y38F1A.5	protein_coding_gene
WBGene00000871	249.458	0.09266	0.159439	0.581161	0.561132	0.929637	234.39	257.031	233.372	257.857	271.425	242.675	cye-1	C37A2.4	protein_coding_gene
WBGene00000872	63.6375	-0.17467	0.278407	-0.627392	0.530402	0.922627	64.3848	72.1313	66.0876	56.1028	63.0276	60.091	cyk-1	F11H8.4	protein_coding_gene
WBGene00000874	101.854	0.178949	0.25426	0.703803	0.481556	0.907678	98.3858	93.4659	95.0009	96.0221	139.271	88.981	cyk-3	ZK328.1	protein_coding_gene
WBGene00000875	283.701	0.104456	0.173263	0.602873	0.546593	0.92834	285.029	310.876	224.078	276.198	309.038	296.988	cyk-4	K08E3.6	protein_coding_gene
WBGene00000876	95.7582	0.148394	0.265828	0.558234	0.576685	0.934334	109.961	86.3544	75.3811	118.679	81.3259	102.848	cyl-1	C52E4.6	protein_coding_gene
WBGene00000877	448.614	-0.202433	0.145499	-1.39131	0.164133	0.712094	533.164	414.501	491.526	406.745	432.044	413.704	cyn-1	Y49A3A.5	protein_coding_gene
WBGene00000878	18.0775	-1.03856	0.827458	-1.25512	0.209436	0.753848	56.4272	9.1434	7.22833	11.8679	20.3315	3.46679	cyn-2	ZK520.5	protein_coding_gene
WBGene00000879	1049.41	-0.119906	0.125222	-0.95755	0.338289	0.836456	1029.43	1008.82	1241.21	1029.27	937.281	1050.44	cyn-3	Y75B12B.5	protein_coding_gene
WBGene00000880	151.933	0.149926	0.19378	0.773689	0.439115	0.892543	135.28	147.31	149.73	157.519	148.42	173.34	cyn-4	F59E10.2	protein_coding_gene
WBGene00000881	1043.74	-0.367844	0.126671	-2.90394	0.00368502	0.0858691	1326.76	1058.6	1141.04	867.436	887.469	981.102	cyn-5	F31C3.1	protein_coding_gene
WBGene00000882	66.4783	-0.410397	0.277923	-1.47665	0.139768	0.680365	70.8957	71.1154	85.7073	57.1817	53.8784	60.091	cyn-6	F42G9.2	protein_coding_gene
WBGene00000883	6023.86	-0.0370695	0.102293	-0.362386	0.717064	0.962557	5792.46	5726.82	6785.34	6124.92	5717.21	5996.39	cyn-7	Y75B12B.2	protein_coding_gene
WBGene00000884	57.8642	0.260004	0.306003	0.849678	0.395504	0.875853	47.7461	62.9879	47.5004	73.3652	58.9613	56.6242	cyn-8	D1009.2	protein_coding_gene
WBGene00000885	121.983	0.0988049	0.210145	0.470175	0.63823	0.946471	120.812	120.896	111.523	135.941	117.923	124.804	cyn-9	T27D1.1	protein_coding_gene
WBGene00000886	238.405	0.139711	0.173193	0.806677	0.419853	0.885581	193.154	239.76	248.861	256.778	248.044	243.831	cyn-10	B0252.4	protein_coding_gene
WBGene00000887	229.835	0.0790094	0.174043	0.453965	0.649854	0.949422	228.602	196.075	245.763	255.699	220.596	232.275	cyn-11	T01B7.4	protein_coding_gene
WBGene00000888	221.206	0.142716	0.173387	0.823108	0.410447	0.884729	188.814	213.346	229.241	225.49	219.58	250.765	cyn-12	C34D4.12	protein_coding_gene
WBGene00000889	219.232	-0.0496308	0.176475	-0.281234	0.778531	0.969938	200.389	213.346	256.089	211.464	222.63	211.474	cyn-13	Y116A8C.34	protein_coding_gene
WBGene00000890	146.991	0.0391619	0.203209	0.192717	0.847181	0.98326	149.026	135.119	150.762	171.545	140.287	135.205	sig-7	F39H2.2	protein_coding_gene
WBGene00000891	124.477	-0.210187	0.21969	-0.956742	0.338698	0.836456	145.408	128.008	127.012	128.389	120.972	97.0701	cyn-15	Y87G2A.6	protein_coding_gene
WBGene00000892	22.737	0.225001	0.469449	0.479287	0.631735	0.946471	23.873	24.3824	14.4567	21.578	24.3978	27.7343	cyn-16	Y17G7B.9	protein_coding_gene
WBGene00000893	0.300388	0.246611	4.08047	0.0604368	0.951808	NA	0.723425	0	0	1.0789	0	0	cyn-17	ZC250.1	protein_coding_gene
WBGene00000894	633.205	0.184251	0.119605	1.54049	0.123441	0.653165	552.697	627.847	598.919	668.918	667.889	682.958	dab-1	M110.5	protein_coding_gene
WBGene00000895	1.29145	0.278852	1.89714	0.146986	0.883143	NA	1.44685	1.01593	1.03262	3.2367	1.01657	0	dac-1	B0412.1	protein_coding_gene
WBGene00000896	462.601	-0.0365254	0.129496	-0.282059	0.777898	0.969938	473.843	464.282	466.744	463.927	424.928	481.884	dad-1	F57B10.10	protein_coding_gene
WBGene00000897	45.7281	0.275079	0.350314	0.785235	0.432316	0.890764	32.5541	54.8604	37.1743	52.8661	51.8453	45.0683	daf-1	F29C4.1	protein_coding_gene
WBGene00000898	98.3303	0.0970621	0.268212	0.361886	0.717437	0.962557	92.5984	105.657	86.7399	72.2863	106.74	125.96	daf-2	Y55D5A.5	protein_coding_gene
WBGene00000899	26.1578	0.0458717	0.421195	0.108908	0.913275	0.98978	26.0433	25.3983	25.8155	29.1303	27.4475	23.1119	daf-3	F25E2.5	protein_coding_gene
WBGene00000900	33.1354	0.308019	0.400613	0.76887	0.441971	0.893131	24.5965	29.4621	35.109	45.3138	36.5966	27.7343	daf-4	C05D2.1	protein_coding_gene
WBGene00000901	38.8647	-0.195803	0.375171	-0.521904	0.601737	0.937635	42.6821	47.7489	34.0764	26.9725	44.7292	36.9791	daf-5	W01G7.1	protein_coding_gene
WBGene00000902	0.895844	-0.599672	2.36077	-0.254015	0.799484	NA	2.17028	0	1.03262	0	1.01657	1.1556	daf-6	F31F6.5	protein_coding_gene
WBGene00000903	6.03462	-0.702526	0.899652	-0.780886	0.43487	NA	10.128	7.11154	5.16309	5.3945	6.09944	2.31119	daf-7	B0412.2	protein_coding_gene
WBGene00000904	0.534025	-0.782908	3.11148	-0.251619	0.801335	NA	0	1.01593	1.03262	0	0	1.1556	daf-8	R05D11.1	protein_coding_gene
WBGene00000905	1.68906	1.24756	2.06255	0.604865	0.545269	NA	2.8937	0	0	2.1578	5.08287	0	daf-9	T13C5.1	protein_coding_gene
WBGene00000906	0.289893	-1.54868	4.04474	-0.382889	0.701802	NA	0.723425	1.01593	0	0	0	0	daf-10	F23B2.4	protein_coding_gene
WBGene00000907	0.179817	1.20838	4.08047	0.296138	0.767125	NA	0	0	0	1.0789	0	0	daf-11	B0240.3	protein_coding_gene
WBGene00000908	7.34697	0.0660686	0.7923	0.0833884	0.933543	NA	10.128	6.0956	5.16309	6.4734	8.13259	8.08918	daf-12	F11A1.3	protein_coding_gene
WBGene00000910	25.5812	-0.459929	0.455226	-1.01033	0.312336	0.818676	24.5965	32.5099	32.0112	15.1046	28.4641	20.8007	daf-14	F01G10.8	protein_coding_gene
WBGene00000911	168.67	0.161417	0.198456	0.813366	0.416008	0.885581	152.643	181.852	143.534	157.519	196.199	180.273	daf-15	C10C5.6	protein_coding_gene
WBGene00000912	143.871	-0.126367	0.209411	-0.603439	0.546217	0.927901	177.239	136.135	136.306	134.863	142.32	136.36	daf-16	R13H8.1	protein_coding_gene
WBGene00000913	698.549	0.326713	0.128524	2.54204	0.0110207	0.182621	601.166	679.66	579.299	751.994	848.839	730.337	daf-18	T07A9.6	protein_coding_gene
WBGene00000914	31.9134	0.167159	0.445709	0.37504	0.707631	0.962557	26.0433	43.6852	20.6524	23.7358	42.6961	34.6679	daf-19	F33H1.1	protein_coding_gene
WBGene00000915	5643.76	0.0423902	0.0953518	0.444566	0.656633	0.950762	5623.91	5764.41	5294.23	6135.71	5676.55	5367.75	hsp-90	C47E8.5	protein_coding_gene
WBGene00000917	81.0568	0.10808	0.261065	0.413998	0.678876	0.959065	78.1299	76.195	79.5116	76.6019	74.2099	101.693	daf-25	Y48G1A.3	protein_coding_gene
WBGene00000920	7.12063	-0.715728	0.835247	-0.856906	0.391497	NA	10.128	8.12747	8.26095	2.1578	7.11601	6.93358	daf-28	Y116F11B.1	protein_coding_gene
WBGene00000923	326.942	-0.0956261	0.146022	-0.654876	0.512547	0.917171	320.477	339.322	354.188	335.538	315.138	296.988	daf-31	K07H8.3	protein_coding_gene
WBGene00000928	4.86465	0.991563	1.03097	0.961779	0.33616	NA	3.61713	5.07967	1.03262	3.2367	8.13259	8.08918	dao-2	M03A1.7	protein_coding_gene
WBGene00000929	67.3135	-0.216284	0.293859	-0.736013	0.461723	0.896464	64.3848	61.972	90.8704	64.734	54.895	67.0246	dao-3	K07E3.3	protein_coding_gene
WBGene00000930	0	NA	NA	NA	NA	NA	0	0	0	0	0	0	dao-4	ZC373.6	protein_coding_gene
WBGene00000931	419.976	-0.272305	0.209436	-1.30018	0.193538	0.741342	523.76	547.588	306.688	367.905	424.928	348.99	dao-5	C25A1.10	protein_coding_gene
WBGene00000932	2.3055	1.15666	1.39368	0.829932	0.406577	NA	2.17028	1.01593	1.03262	3.2367	4.06629	2.31119	dao-6	T05G5.12	protein_coding_gene
WBGene00000933	134.618	-0.101807	0.201019	-0.506452	0.61254	0.940352	145.408	131.055	141.469	137.02	129.105	123.649	dap-3	C14A4.2	protein_coding_gene
WBGene00000934	0.289893	-1.54868	4.04474	-0.382889	0.701802	NA	0.723425	1.01593	0	0	0	0	dat-1	T23G5.5	protein_coding_gene
WBGene00000935	694.128	0.165838	0.129659	1.27904	0.200884	0.748343	632.997	740.616	589.625	713.153	752.264	736.115	daz-1	F56D1.7	protein_coding_gene
WBGene00000936	4.57138	-2.02945	1.09151	-1.85931	0.0629827	NA	8.6811	6.0956	7.22833	1.0789	2.03315	2.31119	dbl-1	T25F10.2	protein_coding_gene
WBGene00000937	98.2573	0.179883	0.240655	0.747473	0.454778	0.89574	97.6624	77.211	101.197	102.496	96.5745	114.404	dbr-1	C55B7.8	protein_coding_gene
WBGene00000938	99.9926	0.15865	0.27604	0.574737	0.565469	0.931306	106.343	110.737	66.0876	86.312	123.005	107.471	dcp-66	C26C6.5	protein_coding_gene
WBGene00000939	130.235	0.0643939	0.242243	0.265824	0.790375	0.971127	113.578	150.358	118.751	148.888	150.453	99.3813	dcr-1	K12H4.8	protein_coding_gene
WBGene00000940	163.342	0.237245	0.208644	1.13708	0.255504	0.778616	123.706	153.406	173.48	166.151	165.701	197.607	dcs-1	Y113G7A.9	protein_coding_gene
WBGene00000941	291.119	-0.382296	0.163064	-2.34446	0.0190546	0.259425	324.094	319.003	344.895	249.226	220.596	288.899	ddp-1	Y39A3CR.4	protein_coding_gene
WBGene00000942	39.6443	-1.3217	0.497884	-2.65463	0.00793947	0.146079	96.939	48.7648	23.7502	22.6569	20.3315	25.4231	deb-1	ZC477.9	protein_coding_gene
WBGene00000950	1.85347	0.42747	1.69573	0.252086	0.800974	NA	3.61713	1.01593	0	4.3156	1.01657	1.1556	deg-1	C47C12.6	protein_coding_gene
WBGene00000951	1.28046	-0.615247	2.28937	-0.268741	0.788129	NA	3.61713	1.01593	0	0	3.04972	0	deg-3	K03B8.9	protein_coding_gene
WBGene00000952	0.713632	-1.48829	2.78472	-0.534451	0.59303	NA	2.17028	0	1.03262	1.0789	0	0	del-1	E02H4.1	protein_coding_gene
WBGene00000953	0.289893	-1.54868	4.04474	-0.382889	0.701802	NA	0.723425	1.01593	0	0	0	0	del-2	F58G6.6	protein_coding_gene
WBGene00000955	1.5094	-0.138414	1.8101	-0.0764676	0.939047	NA	3.61713	0	1.03262	1.0789	1.01657	2.31119	des-2	T26H10.1	protein_coding_gene
WBGene00000958	0.821035	-1.77932	2.66736	-0.667071	0.504727	NA	2.8937	1.01593	0	0	1.01657	0	dgk-1	C09E10.2	protein_coding_gene
WBGene00000959	28.457	0.0476646	0.419471	0.11363	0.909531	0.98978	24.5965	23.3665	36.1416	26.9725	28.4641	31.2011	dgk-2	F46H6.2	protein_coding_gene
WBGene00000960	0.169429	1.20838	4.08047	0.296138	0.767125	NA	0	0	0	0	1.01657	0	dgk-3	F54G8.2	protein_coding_gene
WBGene00000961	29.7532	0.0418158	0.401115	0.104249	0.916972	0.98978	32.5541	30.478	24.7828	26.9725	32.5304	31.2011	dgn-1	T21B6.1	protein_coding_gene
WBGene00000962	232.172	-0.14635	0.221583	-0.660474	0.508949	0.916648	234.39	298.685	199.295	198.518	279.558	182.584	dhc-1	T21E12.4	protein_coding_gene
WBGene00000963	19.0411	-0.0713105	0.564318	-0.126366	0.899442	0.988981	18.8091	28.4461	11.3588	11.8679	26.4309	17.334	dhp-1	R06C7.3	protein_coding_gene
WBGene00000964	16.3794	-0.433221	0.554492	-0.781293	0.43463	0.892042	24.5965	19.3027	12.3914	14.0257	15.2486	12.7116	dhp-2	C47E12.8	protein_coding_gene
WBGene00000965	182.981	0.0412119	0.17631	0.233746	0.815182	0.97655	181.58	172.709	186.904	183.413	194.166	179.118	dhs-1	C01G8.3	protein_coding_gene
WBGene00000966	19.6167	-0.405294	0.511098	-0.792988	0.427785	0.889994	18.0856	22.3505	26.8481	21.578	17.2818	11.556	dhs-2	F55A12.4	protein_coding_gene
WBGene00000967	146.239	-0.0642799	0.254676	-0.252398	0.800733	0.971866	188.091	160.518	99.1314	152.125	150.453	127.116	dhs-3	T02E1.5	protein_coding_gene
WBGene00000968	7.16329	-1.233	0.86124	-1.43166	0.152242	NA	13.7451	10.1593	6.19571	2.1578	6.09944	4.62239	dhs-4	T05F1.10	protein_coding_gene
WBGene00000969	7.63988	-0.38631	0.822199	-0.469849	0.638463	NA	6.51083	10.1593	9.29357	3.2367	5.08287	11.556	dhs-5	F56D1.5	protein_coding_gene
WBGene00000970	148.21	-0.115481	0.203509	-0.56745	0.570409	0.934334	151.919	137.151	173.48	156.441	136.221	134.049	dhs-6	C17G10.8	protein_coding_gene
WBGene00000971	7.31763	-2.01962	0.897789	-2.24955	0.0244776	NA	16.6388	8.12747	10.3262	2.1578	2.03315	4.62239	dhs-7	E04F6.7	protein_coding_gene
WBGene00000972	1.78922	0.59807	1.66947	0.358239	0.720165	NA	2.17028	1.01593	1.03262	0	3.04972	3.46679	dhs-8	K10H10.3	protein_coding_gene
WBGene00000973	55.3976	-0.193395	0.318606	-0.607002	0.543849	0.927055	70.1722	47.7489	58.8592	49.6294	44.7292	61.2466	dhs-9	Y32H12A.3	protein_coding_gene
WBGene00000974	107.274	-0.157135	0.241531	-0.65058	0.515318	0.917225	102.726	97.5297	139.403	107.89	95.5579	100.537	dhs-11	Y39A1A.11	protein_coding_gene
WBGene00000975	292.023	0.0835465	0.154763	0.539835	0.589311	0.935716	295.881	258.047	296.361	321.512	285.657	294.677	dhs-12	K08F4.9	protein_coding_gene
WBGene00000976	204.392	0.13348	0.177379	0.752515	0.451741	0.89574	203.282	192.011	188.969	194.202	206.364	241.52	dhs-13	F36H9.3	protein_coding_gene
WBGene00000977	45.5094	-0.456744	0.393776	-1.15991	0.246087	0.771708	67.2785	28.4461	61.9571	42.0771	38.6298	34.6679	dhs-14	R05D8.8	protein_coding_gene
WBGene00000978	1.71737	-1.09856	1.68441	-0.652195	0.514276	NA	2.8937	2.03187	2.06524	2.1578	0	1.1556	dhs-15	R05D8.10	protein_coding_gene
WBGene00000979	0.482493	-0.590789	3.20767	-0.18418	0.853872	NA	0.723425	1.01593	0	0	0	1.1556	dhs-16	C10F3.2	protein_coding_gene
WBGene00000980	33.5102	0.469098	0.382684	1.22581	0.220269	0.757082	28.937	25.3983	29.9459	46.3927	34.5635	35.8235	dhs-17	F29G9.6	protein_coding_gene
WBGene00000981	45.8936	-1.33918	0.448035	-2.989	0.00279893	0.0728238	43.4055	41.6533	112.555	25.8936	26.4309	25.4231	dhs-18	C45B11.3	protein_coding_gene
WBGene00000982	63.3215	-0.00724514	0.295504	-0.0245179	0.980439	0.997177	62.2146	61.972	66.0876	55.0239	54.895	79.7362	dhs-19	T11F9.11	protein_coding_gene
WBGene00000983	21.0523	-0.726335	0.522144	-1.39106	0.164207	0.712094	25.3199	15.239	38.2069	15.1046	16.2652	16.1784	dhs-20	F35B12.2	protein_coding_gene
WBGene00000984	41.5143	-0.375442	0.3905	-0.961438	0.336332	0.836456	55.7037	56.8923	27.8807	37.7615	39.6464	31.2011	dhs-21	R11D1.11	protein_coding_gene
WBGene00000985	424.678	0.177829	0.150169	1.18419	0.236337	0.767203	355.202	379.959	461.58	473.637	435.093	442.594	dhs-22	C15H11.4	protein_coding_gene
WBGene00000986	12.9023	-1.60813	1.05305	-1.52712	0.126731	0.656683	3.61713	5.07967	49.5657	1.0789	3.04972	15.0228	dhs-23	R08H2.1	protein_coding_gene
WBGene00000987	62.5665	-0.246595	0.321799	-0.766302	0.443497	0.894162	85.3642	59.9401	57.8266	42.0771	62.011	68.1802	dhs-24	Y60A3A.10	protein_coding_gene
WBGene00000988	316.162	-0.964554	0.538416	-1.79147	0.0732187	0.531294	639.508	254.999	359.351	278.356	112.84	251.92	dhs-25	F09E10.3	protein_coding_gene
WBGene00000989	42.4518	-0.298567	1.36043	-0.219465	NA	NA	128.046	6.0956	6.19571	21.578	65.0607	27.7343	dhs-26	ZK816.5	protein_coding_gene
WBGene00000990	20.2598	0.381449	0.515302	0.740243	0.459152	0.896464	10.128	21.3346	21.685	22.6569	20.3315	25.4231	dhs-27	C04F6.5	protein_coding_gene
WBGene00000991	163.605	-1.0267	0.245971	-4.17409	2.99179e-05	0.00362592	204.729	161.533	292.231	108.969	98.6076	115.56	dhs-28	M03A8.1	protein_coding_gene
WBGene00000992	21.2006	-0.141942	0.511787	-0.277345	0.781515	0.970121	19.5325	22.3505	24.7828	15.1046	14.232	31.2011	dhs-29	F27D9.6	protein_coding_gene
WBGene00000993	60.7951	0.0610461	0.305505	0.19982	0.841621	0.981795	47.7461	64.0038	67.1202	66.8918	50.8287	68.1802	dhs-30	T25G12.7	protein_coding_gene
WBGene00000994	81.5511	0.147149	0.253081	0.581431	0.56095	0.929637	79.5768	83.3066	69.1854	93.8643	81.3259	82.0474	ints-6	F08B4.1	protein_coding_gene
WBGene00000995	87.1498	0.295828	0.279902	1.0569	0.290558	0.803048	65.1083	93.4659	76.4138	83.0753	82.3425	122.493	die-1	C18D1.1	protein_coding_gene
WBGene00000996	256.499	-0.202868	0.186237	-1.0893	0.276022	0.792611	262.603	232.649	328.373	258.936	211.447	244.987	dif-1	F49E8.5	protein_coding_gene
WBGene00000998	22.8458	-0.894039	0.526692	-1.69746	0.0896096	0.570295	41.9587	29.4621	17.5545	11.8679	22.3646	13.8672	dig-1	K07E12.1	protein_coding_gene
WBGene00001000	290.231	-1.78062	0.500776	-3.55573	0.000376937	0.0196146	729.936	367.768	250.926	163.993	127.072	101.693	dim-1	C18A11.7	protein_coding_gene
WBGene00001001	136.903	-0.0726665	0.209479	-0.346891	0.728674	0.963762	155.536	141.215	123.914	126.231	147.403	127.116	dis-3	C04G2.6	protein_coding_gene
WBGene00001002	139.895	0.212951	0.201116	1.05885	0.289669	0.803048	122.982	145.279	120.816	151.046	152.486	146.761	div-1	R01H10.1	protein_coding_gene
WBGene00001005	1289.94	0.0124122	0.105056	0.118149	0.90595	0.98978	1315.91	1348.14	1188.54	1330.28	1271.73	1285.02	dlc-1	T26A5.9	protein_coding_gene
WBGene00001006	30.7743	0.30115	0.399457	0.753899	0.45091	0.89574	30.3839	23.3665	28.9133	33.4459	39.6464	28.8899	dlg-1	C25F6.2	protein_coding_gene
WBGene00001007	245.976	-0.0018479	0.162421	-0.0113772	0.990923	0.997634	247.411	244.84	245.763	240.595	225.679	271.565	dli-1	C39E9.14	protein_coding_gene
WBGene00001008	22.4402	-0.262951	0.476398	-0.551958	0.580977	0.934823	20.2559	28.4461	24.7828	22.6569	14.232	24.2675	dlk-1	F33E2.2	protein_coding_gene
WBGene00001016	154.117	0.149645	0.197023	0.759532	0.447534	0.895445	133.834	149.342	155.925	154.283	179.934	151.383	dna-2	F43G6.1	protein_coding_gene
WBGene00001017	125.348	-0.0194916	0.217713	-0.0895288	0.928662	0.992804	139.621	132.071	106.36	116.521	128.088	129.427	dnc-1	ZK593.5	protein_coding_gene
WBGene00001018	227.587	0.119402	0.160391	0.744442	0.456609	0.896035	222.091	212.33	219.948	242.753	233.812	234.586	dnc-2	C28H8.12	protein_coding_gene
WBGene00001019	146.878	0.182391	0.202984	0.898548	0.368894	0.855732	148.302	142.231	121.849	173.703	148.42	146.761	dnj-1	B0035.14	protein_coding_gene
WBGene00001020	131.983	0.237702	0.231079	1.02866	0.303639	0.811888	130.94	125.976	106.36	167.23	150.453	110.937	dnj-2	B0035.2	protein_coding_gene
WBGene00001021	51.2849	-0.0193159	0.323195	-0.0597653	0.952343	0.99556	54.2569	45.717	54.7288	61.4973	40.6629	50.8463	dnj-3	C01G10.12	protein_coding_gene
WBGene00001022	59.18	0.0803727	0.305422	0.263153	0.792433	0.971127	68.7254	46.733	56.794	62.5762	67.0939	53.1575	dnj-4	C01G8.4	protein_coding_gene
WBGene00001023	475.989	0.223431	0.151671	1.47313	0.140715	0.680365	421.033	513.047	384.134	515.714	545.9	476.106	dnj-5	C04A2.7	protein_coding_gene
WBGene00001025	43.4501	-0.610315	0.359568	-1.69736	0.0896296	0.570295	62.2146	56.8923	38.2069	37.7615	35.5801	30.0455	dnj-7	C55B6.2	protein_coding_gene
WBGene00001026	138.055	0.288735	0.207096	1.39421	0.163255	0.710845	117.195	124.96	131.143	171.545	149.436	134.049	dnj-8	C56C10.13	protein_coding_gene
WBGene00001027	154.743	0.0483723	0.190598	0.253792	0.799656	0.971866	154.09	139.183	163.154	158.598	158.585	154.85	dnj-9	F11G11.7	protein_coding_gene
WBGene00001028	98.4045	0.101249	0.240193	0.421533	0.673366	0.958039	109.237	87.3703	87.7726	110.048	104.707	91.2921	dnj-10	F22B7.5	protein_coding_gene
WBGene00001029	405.038	-0.0211534	0.183507	-0.115273	0.908229	0.98978	453.588	460.218	309.786	416.456	441.193	348.99	dnj-11	F38A5.13	protein_coding_gene
WBGene00001030	523.857	0.0108451	0.139273	0.077869	0.937932	0.994058	570.782	538.445	455.385	558.87	512.353	507.307	dnj-12	F39B2.10	protein_coding_gene
WBGene00001031	483.003	0.039079	0.130274	0.299977	0.764195	0.969137	488.312	490.696	450.222	520.03	489.988	458.772	dnj-13	F54D5.8	protein_coding_gene
WBGene00001032	51.2542	0.0694118	0.318167	0.218162	0.827303	0.976985	47.7461	58.9242	43.37	51.7872	46.7624	58.9354	dnj-14	K02G10.8	protein_coding_gene
WBGene00001033	115.193	0.203161	0.217631	0.933509	0.350557	0.843525	107.067	108.705	105.327	128.389	108.773	132.894	dnj-15	K08D10.2	protein_coding_gene
WBGene00001034	183.172	0.00299358	0.17934	0.0166922	0.986682	0.997495	182.303	171.693	195.165	187.729	191.116	171.028	dnj-16	R74.4	protein_coding_gene
WBGene00001035	72.6894	0.0717531	0.29417	0.243917	0.807295	0.974169	85.3642	74.1632	52.6635	64.734	86.4088	72.8026	dnj-17	T03F6.2	protein_coding_gene
WBGene00001036	103.893	0.469395	0.23401	2.00588	0.0448692	0.4316	82.4705	81.2747	98.0987	126.231	130.121	105.159	dnj-18	T04A8.9	protein_coding_gene
WBGene00001037	550.627	0.00814119	0.122119	0.0666659	0.946848	0.995034	536.781	570.955	540.059	561.028	570.298	524.641	dnj-19	T05C3.5	protein_coding_gene
WBGene00001038	386.841	-0.543173	0.175368	-3.09733	0.00195273	0.0579127	567.889	399.262	407.884	292.382	324.287	329.345	dnj-20	T15H9.7	protein_coding_gene
WBGene00001039	129.994	-0.0132896	0.216126	-0.0614899	0.950969	0.995404	130.217	114.801	146.632	138.099	113.856	136.36	dnj-21	T19B4.4	protein_coding_gene
WBGene00001040	161.665	0.219309	0.234136	0.936675	0.348926	0.843525	176.516	165.597	105.327	196.36	166.718	159.472	dnj-22	T23B12.7	protein_coding_gene
WBGene00001041	208.609	-0.0615258	0.173172	-0.355288	0.722374	0.962557	196.048	219.442	224.078	212.543	188.066	211.474	dnj-23	T24H10.3	protein_coding_gene
WBGene00001042	23.0458	-0.342478	0.511297	-0.669822	0.502971	0.915822	39.065	19.3027	18.5871	15.1046	25.4143	20.8007	dnj-24	W03A5.7	protein_coding_gene
WBGene00001043	96.0905	0.118144	0.241429	0.489353	0.624592	0.944235	93.3218	104.641	78.479	107.89	98.6076	93.6033	dnj-25	W07A8.3	protein_coding_gene
WBGene00001044	80.2083	0.404485	0.255148	1.5853	0.112899	0.630667	70.8957	73.1472	62.9897	101.417	88.4419	84.3586	dnj-26	Y39C12A.8	protein_coding_gene
WBGene00001045	44.0604	-0.0333123	0.339946	-0.0979932	0.921938	0.991144	39.7884	50.7967	43.37	36.6826	49.8121	43.9127	dnj-27	Y47H9C.5	protein_coding_gene
WBGene00001046	66.5247	0.134733	0.31098	0.433252	0.664832	0.954138	69.4488	65.0198	55.7614	86.312	75.2264	47.3795	dnj-28	Y54E10BL.4	protein_coding_gene
WBGene00001047	163.265	-0.0552302	0.227253	-0.243034	0.807979	0.974169	207.623	164.581	125.979	176.94	156.552	147.916	dnj-29	Y63D3A.6	protein_coding_gene
WBGene00001048	107.762	-0.16562	0.231153	-0.716495	0.473685	0.90339	130.217	107.689	103.262	110.048	92.5082	102.848	dnj-30	Y71F9B.16	protein_coding_gene
WBGene00001049	80.537	0.290817	0.258971	1.12297	0.26145	0.781089	75.9596	72.1313	69.1854	76.6019	102.674	86.6698	dog-1	F33H2.1	protein_coding_gene
WBGene00001050	90.6573	-0.11151	0.279602	-0.398818	0.690027	0.95918	79.5768	80.2588	122.882	81.9964	75.2264	104.004	dom-3	F54C1.2	protein_coding_gene
WBGene00001051	749.8	0.204489	0.145137	1.40893	0.158855	0.702505	611.294	674.58	805.442	728.258	784.795	894.432	cks-1	C09G4.3	protein_coding_gene
WBGene00001052	2.21758	-0.478628	1.67416	-0.285891	0.774961	NA	3.61713	4.06374	0	2.1578	0	3.46679	dop-1	F15A8.5	protein_coding_gene
WBGene00001053	1.4919	-0.0489508	1.79194	-0.0273172	0.978207	NA	1.44685	0	3.09786	1.0789	1.01657	2.31119	dop-2	K09G1.4	protein_coding_gene
WBGene00001054	3.37324	-0.117601	1.12348	-0.104675	0.916633	NA	4.34055	3.0478	3.09786	3.2367	3.04972	3.46679	dpf-1	T23F1.7	protein_coding_gene
WBGene00001055	37.5773	-0.314015	0.408748	-0.768237	0.442347	0.893131	36.8947	47.7489	40.2721	20.4991	31.5138	48.5351	dpf-2	C27C12.7	protein_coding_gene
WBGene00001056	326.271	0.183684	0.156338	1.17492	0.240028	0.76748	267.667	346.433	303.59	346.327	344.618	348.99	dpf-3	K02F2.1	protein_coding_gene
WBGene00001057	138.83	-0.181398	0.200482	-0.904811	0.365566	0.853255	139.621	154.422	148.697	133.784	118.939	137.516	dpf-4	F01F1.5	protein_coding_gene
WBGene00001058	365.204	0.050455	0.139263	0.362299	0.717129	0.962557	350.138	352.529	373.808	373.3	349.701	391.747	dpf-5	R11E3.8	protein_coding_gene
WBGene00001059	3.00627	-1.14918	1.35136	-0.850383	0.395112	NA	2.17028	5.07967	5.16309	2.1578	0	3.46679	dpf-6	F44B9.1	protein_coding_gene
WBGene00001060	120.314	0.00917492	0.219698	0.0417615	0.966689	0.996786	106.343	123.944	130.11	133.784	117.923	109.782	dpf-7	R11E3.7	protein_coding_gene
WBGene00001061	238.611	0.0946129	0.168989	0.559876	0.575564	0.934334	201.836	253.983	237.502	247.068	243.978	247.298	dpl-1	T23G7.1	protein_coding_gene
WBGene00001062	0	NA	NA	NA	NA	NA	0	0	0	0	0	0	dpr-1	R10D12.2	protein_coding_gene
WBGene00001063	0.675199	1.75599	2.85151	0.61581	0.53802	NA	0.723425	0	0	0	1.01657	2.31119	dpy-1	M01E10.2	protein_coding_gene
WBGene00001064	0.579893	-1.10562	2.98299	-0.370641	0.710905	NA	1.44685	1.01593	0	0	1.01657	0	dpy-2	T14B4.6	protein_coding_gene
WBGene00001065	0.482599	1.14589	3.20776	0.357224	0.720924	NA	0.723425	0	0	0	1.01657	1.1556	dpy-3	EGAP7.1	protein_coding_gene
WBGene00001066	2.1402	-3.36341	1.90637	-1.7643	0.0776815	NA	8.6811	1.01593	2.06524	1.0789	0	0	dpy-4	Y41E3.2	protein_coding_gene
WBGene00001067	2.82466	-4.84607	2.13802	-2.26661	0.0234138	NA	15.9154	0	1.03262	0	0	0	dpy-5	F27C1.8	protein_coding_gene
WBGene00001068	1.3635	-1.36345	2.09347	-0.651288	0.51486	NA	0.723425	1.01593	4.13047	0	0	2.31119	dpy-6	F16F9.2	protein_coding_gene
WBGene00001069	0.703138	-2.83257	2.72292	-1.04027	0.298215	NA	2.17028	1.01593	1.03262	0	0	0	dpy-7	F46C8.6	protein_coding_gene
WBGene00001070	0.241142	-1.33872	4.06397	-0.329411	0.741845	NA	1.44685	0	0	0	0	0	dpy-8	C31H2.2	protein_coding_gene
WBGene00001071	2.87548	0.800496	1.24464	0.643156	0.520123	NA	2.17028	2.03187	2.06524	2.1578	3.04972	5.77798	dpy-9	T21D12.2	protein_coding_gene
WBGene00001072	7.6497	0.300903	0.871816	0.345146	0.729985	NA	7.23425	11.1753	2.06524	6.4734	5.08287	13.8672	dpy-10	T14B4.7	protein_coding_gene
WBGene00001073	233.885	0.0412047	0.16074	0.256343	0.797686	0.971643	233.666	233.665	224.078	224.411	237.878	249.609	dpy-11	F46E10.9	protein_coding_gene
WBGene00001074	2.17028	-4.46475	2.50323	-1.7836	0.0744891	NA	13.0217	0	0	0	0	0	dpy-13	F30B5.1	protein_coding_gene
WBGene00001075	6.46134	0.349867	0.8566	0.408437	0.682953	NA	5.7874	8.12747	3.09786	5.3945	7.11601	9.24477	dpy-14	H27M09.4	protein_coding_gene
WBGene00001076	12.3449	-0.00726187	0.638806	-0.0113679	0.99093	0.997634	11.5748	16.2549	9.29357	7.5523	13.2155	16.1784	dpy-17	F54D8.1	protein_coding_gene
WBGene00001077	39.5028	0.147587	0.372737	0.395957	0.692137	0.959376	36.8947	44.7011	30.9786	33.4459	52.8618	38.1347	dpy-18	Y47D3B.10	protein_coding_gene
WBGene00001078	17.4171	0.363756	0.518417	0.701667	0.482887	0.908572	13.0217	17.2709	15.4893	20.4991	16.2652	21.9563	dpy-19	F22B7.10	protein_coding_gene
WBGene00001079	0	NA	NA	NA	NA	NA	0	0	0	0	0	0	dpy-20	T22B3.1	protein_coding_gene
WBGene00001080	41.8745	0.0473766	0.388459	0.12196	0.90293	0.98978	44.8524	42.6692	36.1416	36.6826	62.011	28.8899	dpy-21	Y59A8B.1	protein_coding_gene
WBGene00001081	28.941	0.215796	0.444495	0.485485	0.627332	0.945289	28.2136	32.5099	19.6197	21.578	41.6795	30.0455	dpy-22	F47A4.2	protein_coding_gene
WBGene00001082	64.5971	0.00437362	0.282237	0.0154963	0.987636	0.997495	66.5551	70.0994	56.794	58.2606	71.1601	64.7134	dpy-23	R160.1	protein_coding_gene
WBGene00001085	153.748	-0.0348589	0.203778	-0.171063	0.864174	0.986064	159.877	173.725	133.208	143.494	167.735	144.45	dpy-26	C25G4.5	protein_coding_gene
WBGene00001086	38.9221	0.526241	0.368043	1.42984	0.152764	0.699268	36.1713	36.5736	22.7176	48.5505	46.7624	42.7571	dpy-27	R13G10.1	protein_coding_gene
WBGene00001087	71.1197	0.453782	0.279031	1.62628	0.10389	0.608393	50.6398	73.1472	56.794	77.6808	86.4088	82.0474	dpy-28	Y39A1B.3	protein_coding_gene
WBGene00001088	645.667	0.112175	0.154793	0.72468	0.468649	0.900561	574.4	570.955	716.637	602.026	624.176	785.806	dpy-30	ZK863.6	protein_coding_gene
WBGene00001089	24.5244	0.0337618	0.432382	0.0780831	0.937762	0.994058	24.5965	25.3983	22.7176	23.7358	26.4309	24.2675	dre-1	K04A8.6	protein_coding_gene
WBGene00001090	102.392	0.244371	0.225778	1.08235	0.279097	0.794966	94.7687	96.5137	89.8378	119.758	103.691	109.782	drh-1	F15B10.2	protein_coding_gene
WBGene00001091	4.90276	0.0437943	0.980467	0.0446668	0.964373	NA	7.23425	5.07967	2.06524	4.3156	6.09944	4.62239	drh-2	C01B10.1	pseudogene
WBGene00001092	186.149	-0.218239	0.182364	-1.19672	0.231414	0.763172	188.814	194.043	217.882	175.861	156.552	183.74	dro-1	F53A2.5	protein_coding_gene
WBGene00001093	265.361	0.207915	0.152202	1.36604	0.171925	0.71578	242.347	250.936	245.763	295.619	283.624	273.876	drp-1	T12E12.4	protein_coding_gene
WBGene00001094	407.028	-0.120584	0.144068	-0.836993	0.402597	0.881338	404.395	414.501	453.319	415.377	346.652	407.926	dars-1	B0464.1	protein_coding_gene
WBGene00001095	62.7428	0.0944495	0.278877	0.338677	0.734853	0.965074	62.2146	62.9879	56.794	61.4973	67.0939	65.869	dars-2	F10C2.6	protein_coding_gene
WBGene00001096	0	NA	NA	NA	NA	NA	0	0	0	0	0	0	dsc-1	C18B12.3	protein_coding_gene
WBGene00001099	45.1749	-0.713756	0.360688	-1.97887	0.0478301	0.44533	68.002	55.8764	44.4026	36.6826	40.6629	25.4231	dsc-4	K02D7.4	protein_coding_gene
WBGene00001101	33.7409	0.0398139	0.371023	0.107308	0.914544	0.98978	33.2776	34.5418	32.0112	32.367	35.5801	34.6679	dsh-1	C34F11.9	protein_coding_gene
WBGene00001102	171.636	0.204158	0.206935	0.986576	0.323851	0.825639	137.451	184.9	156.958	155.362	203.315	191.829	dsh-2	C27A2.6	protein_coding_gene
WBGene00001103	6.06917	1.01791	0.952887	1.06824	0.285412	NA	2.8937	7.11154	2.06524	5.3945	5.08287	13.8672	dsl-1	W09G12.4	protein_coding_gene
WBGene00001104	51.9901	1.03169	0.360695	2.86028	0.00423269	0.0943682	23.1496	37.5896	42.3374	53.945	67.0939	87.8254	dsl-2	W09G12.1	protein_coding_gene
WBGene00001105	3.99549	1.41421	1.25837	1.12384	0.26108	NA	1.44685	0	5.16309	2.1578	7.11601	8.08918	dsl-3	Y41D4B.10	protein_coding_gene
WBGene00001106	0	NA	NA	NA	NA	NA	0	0	0	0	0	0	dsl-4	F16B12.2	protein_coding_gene
WBGene00001107	0	NA	NA	NA	NA	NA	0	0	0	0	0	0	dsl-5	F58B3.8	protein_coding_gene
WBGene00001108	0	NA	NA	NA	NA	NA	0	0	0	0	0	0	dsl-6	H02I12.4	protein_coding_gene
WBGene00001109	0	NA	NA	NA	NA	NA	0	0	0	0	0	0	dsl-7	F15B9.9	protein_coding_gene
WBGene00001110	86.6522	0.322405	0.251002	1.28447	0.198977	0.74645	71.6191	87.3703	72.2833	107.89	89.4585	91.2921	duo-1	F38B7.5	protein_coding_gene
WBGene00001111	0	NA	NA	NA	NA	NA	0	0	0	0	0	0	duo-2	F29C4.5	pseudogene
WBGene00001112	126.473	0.237353	0.220457	1.07664	0.281642	0.796022	120.089	122.928	105.327	147.809	149.436	113.248	duo-3	Y106G6H.12	protein_coding_gene
WBGene00001113	10.2917	-1.37871	0.797128	-1.72959	0.0837032	0.553799	26.0433	12.1912	6.19571	8.6312	4.06629	4.62239	dur-1	F25H8.5	protein_coding_gene
WBGene00001115	9.92102	-0.282827	0.750658	-0.376772	0.706343	0.962557	10.128	6.0956	16.5219	14.0257	8.13259	4.62239	dyb-1	F47G6.1	protein_coding_gene
WBGene00001116	3.64225	-0.62513	1.13312	-0.551691	0.58116	NA	5.06398	5.07967	3.09786	1.0789	4.06629	3.46679	dyc-1	C33G3.1	protein_coding_gene
WBGene00001117	1.39906	0.860772	2.00826	0.428616	0.668202	NA	0	3.0478	0	2.1578	2.03315	1.1556	dyf-1	F54C1.5	protein_coding_gene
WBGene00001118	0.895737	-1.87562	2.35771	-0.795527	0.426307	NA	2.17028	1.01593	1.03262	0	0	1.1556	dyf-2	ZK520.3	protein_coding_gene
WBGene00001119	9.46501	0.419712	0.722396	0.581	0.56124	NA	7.95768	12.1912	4.13047	10.789	10.1657	11.556	dyf-3	C04C3.5	protein_coding_gene
WBGene00001121	0.944595	-0.700034	2.14359	-0.326571	0.743992	NA	1.44685	1.01593	1.03262	0	1.01657	1.1556	dyf-5	M04C9.5	protein_coding_gene
WBGene00001122	1.64506	-1.07981	1.74012	-0.620539	0.534903	NA	3.61713	2.03187	1.03262	0	2.03315	1.1556	dyf-6	F46F6.4	protein_coding_gene
WBGene00001123	1.86602	-0.727814	1.61917	-0.449499	0.653072	NA	2.8937	2.03187	2.06524	0	3.04972	1.1556	dyf-7	C43C3.3	protein_coding_gene
WBGene00001127	0.72395	1.75564	2.79038	0.629177	0.529233	NA	0	1.01593	0	0	1.01657	2.31119	dyf-11	C02H7.1	protein_coding_gene
WBGene00001129	0.241142	-1.33872	4.06397	-0.329411	0.741845	NA	1.44685	0	0	0	0	0	dyf-13	C27H5.7	protein_coding_gene
WBGene00001130	8.52596	0.517987	0.737539	0.702319	0.48248	NA	5.7874	8.12747	7.22833	7.5523	13.2155	9.24477	dyn-1	C02C6.1	protein_coding_gene
WBGene00001131	16.0072	-0.237439	0.574265	-0.413467	0.679264	0.95918	23.1496	19.3027	9.29357	14.0257	15.2486	15.0228	dys-1	F15D3.1	protein_coding_gene
WBGene00001132	47.4091	-1.35922	0.395418	-3.43744	0.00058725	0.0258086	99.8327	57.9082	46.4678	29.1303	23.3812	27.7343	alp-1	T11B7.4	protein_coding_gene
WBGene00001133	0.120571	-0.71517	4.08047	-0.175266	0.86087	NA	0.723425	0	0	0	0	0	eat-2	Y48B6A.4	protein_coding_gene
WBGene00001134	155.562	0.0820545	0.210451	0.389897	0.696613	0.960195	168.558	161.533	122.882	171.545	166.718	142.138	eat-3	D2013.5	protein_coding_gene
WBGene00001135	1.03981	0.101339	2.2386	0.0452689	0.963893	NA	0	2.03187	1.03262	2.1578	1.01657	0	eat-4	ZK512.6	protein_coding_gene
WBGene00001136	1.28651	-0.504198	2.04931	-0.246033	0.805657	NA	1.44685	0	3.09786	2.1578	1.01657	0	eat-5	F13G3.8	protein_coding_gene
WBGene00001137	723.999	-0.13997	0.136433	-1.02593	0.304927	0.811888	878.961	726.393	670.169	668.918	700.419	699.136	eat-6	B0365.3	protein_coding_gene
WBGene00001145	15.0805	-0.230537	0.606485	-0.38012	0.703857	0.962557	18.0856	11.1753	19.6197	19.4202	15.2486	6.93358	eat-16	C16C2.2	protein_coding_gene
WBGene00001147	0	NA	NA	NA	NA	NA	0	0	0	0	0	0	eat-18	Y105E8A.7	protein_coding_gene
WBGene00001148	34.1759	0.525937	0.375787	1.39956	0.161645	0.708932	29.6604	28.4461	25.8155	34.5248	42.6961	43.9127	eat-20	H30A04.1	protein_coding_gene
WBGene00001149	228.192	-0.465011	0.221199	-2.10222	0.0355336	0.383697	351.585	234.681	206.524	207.149	190.099	179.118	bcat-1	K02A4.1	protein_coding_gene
WBGene00001150	3.41959	-0.147314	1.14307	-0.128875	0.897456	NA	3.61713	4.06374	3.09786	5.3945	2.03315	2.31119	ech-1.1	C29F3.1	protein_coding_gene
WBGene00001151	123.576	-0.187957	0.222046	-0.846478	0.397286	0.876906	138.174	110.737	145.599	121.916	103.691	121.338	ech-2	F38H4.8	protein_coding_gene
WBGene00001152	20.3751	-0.815784	0.495927	-1.64497	0.099977	0.600243	29.6604	21.3346	26.8481	18.3413	12.1989	13.8672	ech-3	F43H9.1	protein_coding_gene
WBGene00001153	244.184	0.0246641	0.163669	0.150696	0.880216	0.986723	219.921	242.808	264.35	253.542	242.961	241.52	ech-4	R06F6.9	protein_coding_gene
WBGene00001154	103.672	-0.502612	0.23716	-2.1193	0.0340653	0.376227	138.898	109.721	115.653	94.9432	85.3922	77.425	ech-5	F56B3.5	protein_coding_gene
WBGene00001155	781.988	-0.163823	0.19333	-0.847374	0.396787	0.876535	827.598	634.959	1016.1	844.779	564.198	804.295	ech-6	T05G5.6	protein_coding_gene
WBGene00001156	163.445	-0.76138	0.301047	-2.5291	0.0114354	0.187975	295.157	209.282	111.523	132.705	111.823	120.182	ech-7	Y105E8A.4	protein_coding_gene
WBGene00001157	20.0102	-0.383964	0.512621	-0.749021	0.453845	0.89574	15.9154	22.3505	29.9459	21.578	15.2486	15.0228	ech-8	F01G10.2	protein_coding_gene
WBGene00001158	0.641813	-1.2451	2.6401	-0.471612	0.637204	NA	0.723425	1.01593	1.03262	1.0789	0	0	ech-9	F01G10.3	protein_coding_gene
WBGene00001159	3.38565	-0.164748	1.16051	-0.141962	0.88711	NA	3.61713	5.07967	2.06524	2.1578	5.08287	2.31119	eff-1	C26D10.5	protein_coding_gene
WBGene00001160	169.116	-0.0461091	0.19477	-0.236736	0.812861	0.976462	156.26	159.502	200.328	161.835	173.834	162.939	efk-1	F42A10.4	protein_coding_gene
WBGene00001161	175.142	0.240621	0.182693	1.31707	0.187814	0.73278	151.196	169.661	161.088	193.123	175.867	199.918	efl-1	Y102A5C.18	protein_coding_gene
WBGene00001162	41.3529	0.106887	0.357479	0.299001	0.764939	0.969137	34.7244	43.6852	41.3047	32.367	49.8121	46.2239	efl-2	Y48C3A.17	protein_coding_gene
WBGene00001163	9.16364	-1.11567	0.724885	-1.5391	0.12378	NA	13.0217	14.2231	10.3262	5.3945	5.08287	6.93358	efn-2	C43F9.8	protein_coding_gene
WBGene00001164	12.6494	-0.864663	0.627435	-1.37809	0.168175	0.712812	20.2559	17.2709	11.3588	10.789	8.13259	8.08918	efn-3	F15A2.5	protein_coding_gene
WBGene00001165	16.9529	-0.504043	0.520486	-0.968407	0.332841	0.832551	21.7028	19.3027	18.5871	14.0257	14.232	13.8672	efn-4	F56A11.3	protein_coding_gene
WBGene00001166	274.993	0.126169	0.170383	0.740502	0.458996	0.896464	245.241	305.796	238.535	268.646	312.088	279.654	eftu-2	ZK328.2	protein_coding_gene
WBGene00001167	5616.36	-0.283735	0.11289	-2.51338	0.0119582	0.195056	7022.29	6001.12	5474.94	5229.43	4876.5	5093.87	eef-2	F25H5.4	protein_coding_gene
WBGene00001168	21489.8	-0.183967	0.0858743	-2.14228	0.032171	0.36247	24263	22469.4	21839.9	19828	19951.3	20587	eef-1A.1	F31E3.5	protein_coding_gene
WBGene00001169	498.322	-0.468473	0.226073	-2.07223	0.0382444	0.398023	786.363	566.891	381.036	353.879	453.392	448.372	eef-1A.2	R03G5.1	protein_coding_gene
WBGene00001170	3.42782	1.52329	1.18328	1.28735	0.197973	NA	2.17028	1.01593	2.06524	4.3156	4.06629	6.93358	egl-1	F23B12.9	protein_coding_gene
WBGene00001171	0	NA	NA	NA	NA	NA	0	0	0	0	0	0	egl-2	F16B3.1	protein_coding_gene
WBGene00001172	50.1478	-0.747945	0.322713	-2.31768	0.0204668	0.272099	71.6191	62.9879	53.6962	34.5248	37.6132	40.4459	egl-3	C51E3.7	protein_coding_gene
WBGene00001173	278.136	-0.00333567	0.164768	-0.0202447	0.983848	0.997495	293.711	291.573	249.894	256.778	311.072	265.787	egl-4	F55A8.2	protein_coding_gene
WBGene00001174	1.72769	0.656488	1.6893	0.388615	0.697561	NA	2.8937	0	1.03262	1.0789	3.04972	2.31119	egl-5	C08C3.1	protein_coding_gene
WBGene00001175	16.7302	-0.0503573	0.533991	-0.0943038	0.924868	0.991918	20.2559	16.2549	14.4567	19.4202	17.2818	12.7116	egl-6	C46F4.1	protein_coding_gene
WBGene00001177	32.8551	-0.494284	0.409798	-1.20616	0.227754	0.760854	51.3632	30.478	33.0438	23.7358	28.4641	30.0455	egl-8	B0348.4	protein_coding_gene
WBGene00001178	41.0186	0.00690038	0.350309	0.019698	0.984284	0.997495	41.9587	40.6374	40.2721	39.9193	49.8121	33.5123	egl-9	F22E12.4	protein_coding_gene
WBGene00001179	20.9631	-0.350948	0.471459	-0.744387	0.456642	0.896035	25.3199	23.3665	21.685	18.3413	16.2652	20.8007	egl-10	F28C1.2	protein_coding_gene
WBGene00001182	5.67369	-1.08474	0.947983	-1.14426	0.252517	NA	8.6811	4.06374	10.3262	4.3156	2.03315	4.62239	egl-13	T22B7.1	protein_coding_gene
WBGene00001184	6.13092	-0.645151	0.927016	-0.695944	0.486464	NA	7.95768	4.06374	10.3262	4.3156	2.03315	8.08918	egl-15	F58A3.2	protein_coding_gene
WBGene00001185	0.469816	1.10559	3.23455	0.341807	0.732496	NA	0.723425	0	0	1.0789	1.01657	0	egl-17	F38G1.2	protein_coding_gene
WBGene00001186	75.3864	0.271757	0.288254	0.94277	0.345799	0.841626	49.9163	73.1472	82.6095	74.4441	84.3756	87.8254	egl-18	F55A8.1	protein_coding_gene
WBGene00001187	6.93003	-1.14805	0.871091	-1.31795	0.187521	NA	15.1919	7.11154	6.19571	3.2367	4.06629	5.77798	egl-19	C48A7.1	protein_coding_gene
WBGene00001188	5.60273	-1.52712	0.989435	-1.54343	0.122727	NA	11.5748	8.12747	5.16309	1.0789	3.04972	4.62239	egl-20	W08D2.1	protein_coding_gene
WBGene00001189	81.2954	-0.520397	0.250668	-2.07604	0.0378905	0.395319	94.7687	95.4978	97.0661	62.5762	65.0607	72.8026	egl-21	F01D4.4	protein_coding_gene
WBGene00001190	3.71222	0.365882	1.23068	0.2973	0.766238	NA	3.61713	3.0478	3.09786	5.3945	7.11601	0	egl-23	Y37A1B.11	protein_coding_gene
WBGene00001193	56.792	0.484536	0.308217	1.57206	0.115937	0.637415	39.065	47.7489	55.7614	72.2863	68.1104	57.7798	egl-26	C23H3.1	protein_coding_gene
WBGene00001194	274.337	0.0354095	0.169812	0.208521	0.834822	0.979559	244.518	314.939	254.024	294.54	257.193	280.81	egl-27	C04A2.3	protein_coding_gene
WBGene00001196	100.997	0.0768578	0.258027	0.297867	0.765805	0.969137	112.131	93.4659	88.8052	77.6808	114.873	119.026	egl-30	M01D7.7	protein_coding_gene
WBGene00001202	1.46594	-0.0757448	1.66985	-0.0453603	0.96382	NA	1.44685	1.01593	2.06524	1.0789	2.03315	1.1556	egl-36	R07A4.1	protein_coding_gene
WBGene00001204	1.66119	1.55566	1.74577	0.891103	0.372874	NA	1.44685	1.01593	0	4.3156	2.03315	1.1556	egl-38	C04G2.7	protein_coding_gene
WBGene00001207	2.26943	0.765876	1.3964	0.548466	0.583372	NA	2.8937	1.01593	1.03262	2.1578	3.04972	3.46679	egl-43	R53.3	protein_coding_gene
WBGene00001208	24.0246	-0.634438	0.475891	-1.33316	0.18248	0.727429	31.1073	21.3346	35.109	23.7358	13.2155	19.6451	egl-44	F28B12.2	protein_coding_gene
WBGene00001209	532.162	-0.0949826	0.135248	-0.702286	0.482501	0.908249	562.101	580.098	507.016	521.109	558.099	464.55	egl-45	C27D11.1	protein_coding_gene
WBGene00001210	1.72275	-0.376974	1.72323	-0.21876	0.826837	NA	0.723425	2.03187	3.09786	0	1.01657	3.46679	egl-46	K11G9.4	protein_coding_gene
WBGene00001211	0.459322	-0.590456	3.25944	-0.181152	0.856248	NA	0.723425	1.01593	0	0	1.01657	0	egl-47	C50H2.2	protein_coding_gene
WBGene00001214	118.78	-0.00690485	0.221157	-0.0312214	0.975093	0.996786	120.812	126.992	109.458	104.653	135.204	115.56	ego-1	F26A3.3	protein_coding_gene
WBGene00001215	50.2477	0.301815	0.328126	0.919815	0.357669	0.850902	47.0226	47.7489	40.2721	45.3138	69.127	52.0019	ego-2	Y53H1C.2	protein_coding_gene
WBGene00001223	0	NA	NA	NA	NA	NA	0	0	0	0	0	0	ehn-3	ZK616.10	protein_coding_gene
WBGene00001224	125.255	0.0347925	0.207764	0.167461	0.867007	0.986219	118.642	135.119	117.718	129.468	128.088	122.493	ehs-1	ZK1248.3	protein_coding_gene
WBGene00001225	344.463	-0.0729557	0.144623	-0.504454	0.613942	0.940823	374.011	358.625	326.307	353.879	330.386	323.567	eif-3.B	Y54E2A.11	protein_coding_gene
WBGene00001226	526.39	-0.0204332	0.129862	-0.157345	0.874973	0.986219	514.355	558.764	517.342	559.949	479.823	528.108	eif-3.C	T23D8.4	protein_coding_gene
WBGene00001227	488.675	-0.0624636	0.131868	-0.473682	0.635727	0.946471	520.866	481.553	494.624	438.034	483.889	513.085	eif-3.D	R08D7.3	protein_coding_gene
WBGene00001228	270.644	-0.14079	0.159022	-0.885349	0.375968	0.860023	311.073	281.414	258.155	249.226	258.21	265.787	eif-3.E	B0511.10	protein_coding_gene
WBGene00001229	367.404	-0.171736	0.152291	-1.12768	0.259455	0.779569	401.501	336.274	429.569	352.8	328.353	355.924	eif-3.F	D2013.7	protein_coding_gene
WBGene00001230	248.025	-0.158592	0.163525	-0.969834	0.332129	0.832551	273.455	241.792	269.513	252.463	234.828	216.097	eif-3.G	F22B5.2	protein_coding_gene
WBGene00001231	240.884	-0.213706	0.162684	-1.31363	0.188972	0.733657	254.646	246.872	274.676	206.07	230.762	232.275	eif-3.H	C41D11.2	protein_coding_gene
WBGene00001232	196.759	-0.0803359	0.173048	-0.464241	0.642475	0.947178	200.389	206.235	200.328	201.754	196.199	175.651	eif-3.I	Y74C10AR.1	protein_coding_gene
WBGene00001233	295.95	0.0535812	0.156369	0.342658	0.731856	0.965074	262.603	288.525	321.144	316.118	293.79	293.522	eif-3.K	T16G1.11	protein_coding_gene
WBGene00001234	387.647	-0.212813	0.144888	-1.46881	0.141884	0.682232	446.353	384.023	417.178	338.775	346.652	392.903	eif-6	C47B2.5	protein_coding_gene
WBGene00001235	240.453	0.185611	0.190266	0.975536	0.329295	0.830882	220.645	181.852	272.611	269.725	237.878	260.009	elb-1	Y41C4A.10	protein_coding_gene
WBGene00001236	229.907	0.0802797	0.191035	0.420235	0.674313	0.958848	225.709	261.095	183.806	214.701	265.326	228.808	elc-1	Y82E9BR.15	protein_coding_gene
WBGene00001237	0.657376	-1.25333	2.87614	-0.435768	0.663005	NA	0.723425	0	2.06524	0	0	1.1556	elc-2	W03H1.2	protein_coding_gene
WBGene00001239	672.43	-0.385363	0.157814	-2.44188	0.0146111	0.220924	912.962	749.759	620.604	590.158	542.85	618.244	elo-1	F56H11.4	protein_coding_gene
WBGene00001240	357.347	-0.883019	0.249779	-3.5352	0.000407467	0.0203302	619.252	474.441	295.329	213.622	223.646	317.789	elo-2	F11E6.5	protein_coding_gene
WBGene00001241	220.301	0.063967	0.182432	0.350634	0.725863	0.962557	243.071	221.474	180.708	212.543	223.646	240.364	elo-3	D2024.3	protein_coding_gene
WBGene00001242	5.05023	1.36478	0.99995	1.36485	0.172299	NA	1.44685	4.06374	3.09786	4.3156	8.13259	9.24477	elo-4	C40H1.4	protein_coding_gene
WBGene00001243	456.537	-0.721175	0.463285	-1.55665	0.119552	0.645477	828.322	585.178	291.198	428.323	341.569	264.632	elo-5	F41H10.7	protein_coding_gene
WBGene00001244	642.374	-0.78831	0.242158	-3.25536	0.0011325	0.0392075	1153.86	791.412	494.624	548.081	459.491	406.77	elo-6	F41H10.8	protein_coding_gene
WBGene00001245	1.15021	1.55323	2.21459	0.701361	0.483078	NA	0.723425	0	1.03262	1.0789	4.06629	0	elo-7	F56H11.3	protein_coding_gene
WBGene00001246	1.66781	-2.97871	2.23455	-1.33303	0.182523	NA	7.95768	0	1.03262	0	1.01657	0	elo-8	Y47D3A.30	protein_coding_gene
WBGene00001247	10.1146	-0.268018	0.764048	-0.350787	0.725748	0.962557	14.4685	7.11154	11.3588	4.3156	6.09944	17.334	elo-9	Y53F4B.2	protein_coding_gene
WBGene00001248	6.28191	-0.745015	0.873683	-0.852729	0.39381	NA	7.23425	8.12747	8.26095	7.5523	3.04972	3.46679	elp-1	F38A6.2	protein_coding_gene
WBGene00001249	24.1053	0.582301	0.469373	1.24059	0.214756	0.755374	12.2982	25.3983	20.6524	28.0514	30.4972	27.7343	elt-1	W09C2.1	protein_coding_gene
WBGene00001250	10.2498	-0.550872	0.692234	-0.795788	0.426155	0.88965	15.9154	12.1912	8.26095	8.6312	6.09944	10.4004	elt-2	C33D3.1	protein_coding_gene
WBGene00001251	19.1972	-0.981464	0.53199	-1.84489	0.0650531	0.508154	33.2776	22.3505	20.6524	8.6312	15.2486	15.0228	elt-3	K02B9.4	protein_coding_gene
WBGene00001252	0.485273	-0.600957	3.20202	-0.18768	0.851127	NA	0.723425	0	1.03262	0	0	1.1556	elt-4	C39B10.6	protein_coding_gene
WBGene00001253	5.77944	-0.173013	0.892432	-0.193866	0.84628	NA	5.06398	4.06374	9.29357	5.3945	5.08287	5.77798	elt-6	F52C12.5	protein_coding_gene
WBGene00001258	168.834	0.0520521	0.189302	0.274968	0.783341	0.970292	181.58	162.549	152.828	169.387	186.033	160.628	emb-4	Y80D3A.2	protein_coding_gene
WBGene00001259	277.931	0.0940003	0.188213	0.499436	0.617472	0.942537	261.88	319.003	226.143	255.699	334.453	270.41	emb-5	T04A8.14	protein_coding_gene
WBGene00001262	229.128	-0.169655	0.171391	-0.989874	0.322236	0.824788	238.73	220.458	268.481	214.701	201.282	231.119	emb-8	K10D2.6	protein_coding_gene
WBGene00001263	210.54	-0.903314	0.303453	-2.97678	0.0029129	0.0746071	416.693	250.936	154.893	151.046	171.801	117.871	emb-9	K04H4.1	protein_coding_gene
WBGene00001281	189.852	0.138459	0.19025	0.727774	0.466752	0.899966	166.388	170.677	205.491	181.255	191.116	224.186	emb-27	F10B5.6	protein_coding_gene
WBGene00001284	104.673	0.0432777	0.253128	0.170971	0.864246	0.986064	99.8327	129.024	80.5442	117.6	101.657	99.3813	emb-30	F54C8.3	protein_coding_gene
WBGene00001303	1099.3	-0.337775	0.122727	-2.75224	0.00591892	0.119675	1386.81	1111.43	1182.35	1018.48	943.38	953.367	sec-61.G	F32D8.6	protein_coding_gene
WBGene00001309	402.965	0.191881	0.15677	1.22397	0.220965	0.757082	315.413	389.103	425.439	424.008	409.679	454.15	emr-1	M01D7.6	protein_coding_gene
WBGene00001310	4.48752	0.821666	1.11017	0.740124	0.459225	NA	0.723425	6.0956	3.09786	3.2367	9.14916	4.62239	end-1	F58E10.2	protein_coding_gene
WBGene00001311	2.40085	0.581242	1.40577	0.413468	0.679264	NA	0.723425	1.01593	4.13047	2.1578	4.06629	2.31119	end-3	F58E10.5	protein_coding_gene
WBGene00001320	356.462	0.171396	0.14	1.22426	0.220853	0.757082	345.074	341.354	319.079	357.116	383.248	392.903	ent-1	ZK809.4	protein_coding_gene
WBGene00001324	78.3508	0.210026	0.274349	0.765543	0.443948	0.894647	65.8317	89.4022	62.9897	72.2863	89.4585	90.1366	eor-1	R11E3.6	protein_coding_gene
WBGene00001325	37.2489	0.633417	0.421746	1.50189	0.133125	0.669333	28.2136	38.6055	20.6524	37.7615	33.5469	64.7134	eor-2	C44H4.7	protein_coding_gene
WBGene00001328	56.5833	-0.738634	0.351803	-2.09956	0.0357672	0.383697	99.1092	62.9879	49.5657	37.7615	42.6961	47.3795	epi-1	K08C7.3	protein_coding_gene
WBGene00001329	132.604	0.195168	0.208885	0.934331	0.350133	0.843525	116.471	132.071	122.882	130.547	159.602	134.049	epn-1	T04C10.2	protein_coding_gene
WBGene00001330	37.5177	-0.21458	0.378745	-0.566554	0.571017	0.934334	41.9587	44.7011	34.0764	25.8936	34.5635	43.9127	eps-8	Y57G11C.24	protein_coding_gene
WBGene00001331	111.393	-0.183172	0.22319	-0.820699	0.411818	0.884885	131.663	115.816	107.392	97.101	107.757	108.626	erd-2.1	F09B9.3	protein_coding_gene
WBGene00001332	117.768	0.415726	0.230886	1.80057	0.0717709	0.526268	88.9813	90.4181	123.914	126.231	137.237	139.827	eri-1	T07A9.5	protein_coding_gene
WBGene00001333	337.49	-0.324818	0.153857	-2.11116	0.0347581	0.379432	417.416	367.768	339.731	279.435	303.955	316.634	erm-1	C01G8.5	protein_coding_gene
WBGene00001334	143.477	0.051136	0.201846	0.253342	0.800004	0.971866	148.302	152.39	121.849	144.573	150.453	143.294	ero-1	Y105E8B.8	protein_coding_gene
WBGene00001335	46.901	0.331467	0.332265	0.997598	0.318474	0.821322	34.7244	44.7011	45.4352	50.7083	45.7458	60.091		F35A5.8	protein_coding_gene
WBGene00001336	331.966	-0.0546584	0.170132	-0.32127	0.748006	0.967693	389.203	320.019	304.622	371.142	320.221	286.588	qars-1	Y41E3.4	protein_coding_gene
WBGene00001337	288.055	-0.194462	0.154995	-1.25463	0.209611	0.753848	321.201	313.924	287.068	281.593	279.558	244.987	ears-1	ZC434.5	protein_coding_gene
WBGene00001338	39.1584	-0.362909	0.395672	-0.917198	0.359039	0.851389	52.0866	45.717	34.0764	47.4716	24.3978	31.2011	ears-2	T07A9.2	protein_coding_gene
WBGene00001340	190.506	0.247135	0.17342	1.42507	0.154137	0.700237	174.345	176.772	171.415	200.675	200.265	219.563	etr-1	T01D1.2	protein_coding_gene
WBGene00001345	14.0555	-0.757365	0.586174	-1.29205	0.196341	0.742802	18.0856	13.2071	21.685	10.789	10.1657	10.4004	fos-1	F29G9.4	protein_coding_gene
WBGene00001352	100.587	0.248148	0.280665	0.884145	0.376618	0.860349	118.642	87.3703	69.1854	122.995	120.972	84.3586	evl-14	H38K22.1	protein_coding_gene
WBGene00001358	119.938	0.0291542	0.210201	0.138697	0.88969	0.988266	110.684	120.896	124.947	117.6	123.005	122.493	evl-20	F22B5.1	protein_coding_gene
WBGene00001362	0.482493	-0.590789	3.20767	-0.18418	0.853872	NA	0.723425	1.01593	0	0	0	1.1556	exc-1	C46E1.3	protein_coding_gene
WBGene00001365	76.5174	0.118488	0.267025	0.443736	0.657234	0.951082	77.4065	60.956	81.5769	87.3909	73.1933	78.5806	exc-4	Y105E8A.22	protein_coding_gene
WBGene00001366	4.67976	-0.0424838	1.01939	-0.0416755	0.966757	NA	7.95768	2.03187	4.13047	3.2367	6.09944	4.62239	exc-5	C33D9.1	protein_coding_gene
WBGene00001368	10.2867	-0.452201	0.667917	-0.677032	0.498385	0.914825	13.0217	10.1593	12.3914	8.6312	7.11601	10.4004	exc-7	F35H8.5	protein_coding_gene
WBGene00001371	105.501	0.259863	0.228453	1.13749	0.255333	0.778616	84.6407	97.5297	106.36	114.363	108.773	121.338	exl-1	F26H11.5	protein_coding_gene
WBGene00001372	229.155	-0.0474355	0.176938	-0.268092	0.788629	0.971127	268.391	207.251	222.013	236.279	214.497	226.497	exo-3	R09B3.1	protein_coding_gene
WBGene00001373	0.169322	-0.71517	4.08047	-0.175266	0.86087	NA	0	1.01593	0	0	0	0	exp-1	H35N03.1	protein_coding_gene
WBGene00001374	3.06172	-2.2376	1.36637	-1.63763	0.101499	NA	7.95768	4.06374	3.09786	1.0789	1.01657	1.1556	exp-2	F12F3.1	protein_coding_gene
WBGene00001377	12.3542	-0.169421	0.618876	-0.273756	0.784272	0.970625	11.5748	12.1912	15.4893	14.0257	8.13259	12.7116	eya-1	C49A1.4	protein_coding_gene
WBGene00001385	2333.8	-0.259917	0.142817	-1.81993	0.0687701	0.519883	3115.79	2309.22	2203.61	2123.28	2277.12	1973.76	far-1	F02A9.2	protein_coding_gene
WBGene00001386	7833.66	-0.0792674	0.105855	-0.748827	0.453961	0.89574	8861.96	7364.5	7918.12	7051.69	7879.46	7926.24	far-2	F02A9.3	protein_coding_gene
WBGene00001387	21.6296	0.304802	0.550066	0.55412	0.579497	0.934749	13.0217	15.239	29.9459	20.4991	15.2486	35.8235	far-3	F15B9.1	protein_coding_gene
WBGene00001388	0.983238	-2.03436	2.28883	-0.888823	0.374098	NA	0.723425	2.03187	2.06524	1.0789	0	0	far-4	F15B9.2	protein_coding_gene
WBGene00001389	31.853	-0.436119	0.418148	-1.04298	0.296959	0.806977	46.2992	36.5736	26.8481	25.8936	33.5469	21.9563	far-5	F15B9.3	protein_coding_gene
WBGene00001390	223.712	0.24825	0.174966	1.41885	0.155943	0.700812	198.942	209.282	205.491	207.149	260.243	261.165	far-6	W02A2.2	protein_coding_gene
WBGene00001391	7.96836	-1.79088	0.878958	-2.03751	0.0415992	NA	14.4685	5.07967	17.5545	2.1578	5.08287	3.46679	far-7	K01A2.2	protein_coding_gene
WBGene00001392	179.048	0.066532	0.188764	0.352461	0.724492	0.962557	184.473	165.597	174.513	160.756	206.364	182.584	far-8	K02F3.3	protein_coding_gene
WBGene00001393	644.976	-0.131479	0.12998	-1.01153	0.311761	0.818477	708.233	612.608	701.148	600.947	574.364	672.557	fat-1	Y67H2A.8	protein_coding_gene
WBGene00001394	808.536	-0.163022	0.155634	-1.04747	0.294881	0.805014	985.305	785.317	790.986	645.182	895.601	748.827	fat-2	W02A2.1	protein_coding_gene
WBGene00001395	187.309	-0.472845	0.287979	-1.64195	0.100601	0.600243	226.432	126.992	299.459	139.178	134.188	197.607	fat-3	W08D2.4	protein_coding_gene
WBGene00001396	373.418	-0.0183125	0.145243	-0.126081	0.899667	0.988981	392.096	377.927	357.286	357.116	411.712	344.368	fat-4	T13F2.1	protein_coding_gene
WBGene00001397	61.4116	0.561531	0.390652	1.43742	0.150599	0.697259	28.937	82.2906	38.2069	63.6551	72.1767	83.203	fat-5	W06D12.3	protein_coding_gene
WBGene00001398	474.413	-0.120524	0.220539	-0.546498	0.584724	0.93553	663.381	500.855	317.014	467.164	463.558	434.504	fat-6	VZK822L.1	protein_coding_gene
WBGene00001399	37.5571	-0.961216	0.441532	-2.177	0.0294803	0.342068	73.7894	43.6852	30.9786	33.4459	20.3315	23.1119	fat-7	F10D2.9	protein_coding_gene
WBGene00001400	0.169429	1.20838	4.08047	0.296138	0.767125	NA	0	0	0	0	1.01657	0	fax-1	F56E3.4	protein_coding_gene
WBGene00001401	81.6272	-0.164709	0.275378	-0.598122	0.549759	0.928603	93.3218	65.0198	100.164	74.4441	70.1436	86.6698	fbf-1	H12I13.4	protein_coding_gene
WBGene00001402	49.7394	0.00505872	0.340235	0.0148683	0.988137	0.997495	56.4272	34.5418	57.8266	52.8661	52.8618	43.9127	fbf-2	F21H12.5	protein_coding_gene
WBGene00001403	12.1743	-0.86032	0.671846	-1.28053	0.200358	0.748343	14.4685	23.3665	9.29357	11.8679	7.11601	6.93358	fbl-1	F56H11.1	protein_coding_gene
WBGene00001404	318.775	-0.35841	0.150955	-2.37428	0.017583	0.246441	389.203	329.163	355.221	272.962	271.425	294.677	fbp-1	K07A3.1	protein_coding_gene
WBGene00001405	189.547	0.0190938	0.174397	0.109484	0.912818	0.98978	183.027	182.868	199.295	196.36	193.149	182.584	fce-1	C04F12.10	protein_coding_gene
WBGene00001406	68.5578	-0.105395	0.286614	-0.367723	0.71308	0.962557	66.5551	65.0198	81.5769	66.8918	53.8784	77.425	fce-2	F48F5.5	protein_coding_gene
WBGene00001410	1.67893	0.28979	1.60128	0.180973	0.856389	NA	1.44685	2.03187	1.03262	1.0789	1.01657	3.46679	feh-1	Y54F10AM.2	protein_coding_gene
WBGene00001411	112.883	-0.010399	0.222624	-0.046711	0.962744	0.996548	104.897	123.944	111.523	107.89	125.039	104.004	fem-1	F35D6.1	protein_coding_gene
WBGene00001412	228.781	0.103624	0.163396	0.634186	0.525959	0.920568	230.049	220.458	210.654	242.753	222.63	246.142	fem-2	T19C3.8	protein_coding_gene
WBGene00001413	137.297	-0.042366	0.204353	-0.207318	0.835762	0.979559	126.599	141.215	150.762	130.547	146.387	128.271	fem-3	C01F6.4	protein_coding_gene
WBGene00001414	0.893063	-0.594353	2.36242	-0.251587	0.80136	NA	2.17028	1.01593	0	0	1.01657	1.1556	fer-1	F43G9.6	protein_coding_gene
WBGene00001423	1486.47	-0.522437	0.143679	-3.63614	0.000276757	0.0168881	2138.44	1557.43	1560.29	1300.07	1153.81	1208.75	fib-1	T01C3.7	protein_coding_gene
WBGene00001424	1.30599	-3.73669	2.27851	-1.63997	0.101011	NA	5.7874	1.01593	1.03262	0	0	0	fis-1	F41G3.4	protein_coding_gene
WBGene00001425	80.6745	0.373281	0.260227	1.43445	0.151445	0.697273	57.874	77.211	76.4138	88.4698	90.475	93.6033	fis-2	F13B9.8	protein_coding_gene
WBGene00001426	378.621	0.0786325	0.146187	0.537888	0.590654	0.936252	347.244	384.023	373.808	394.878	347.668	424.104	fkb-1	F36H1.1	protein_coding_gene
WBGene00001427	1540.28	-0.0643748	0.115294	-0.558355	0.576602	0.934334	1637.83	1400.97	1684.2	1555.77	1402.87	1560.06	fkb-2	Y18D10A.19	protein_coding_gene
WBGene00001428	38.0324	-0.90171	0.429173	-2.10104	0.0356373	0.383697	67.2785	46.733	34.0764	22.6569	19.3149	38.1347	fkb-3	C05C8.3	protein_coding_gene
WBGene00001429	0.605844	-1.11366	2.94181	-0.378562	0.705013	NA	1.44685	0	1.03262	0	0	1.1556	fkb-4	ZC455.10	protein_coding_gene
WBGene00001430	50.518	-0.391563	0.397646	-0.984703	0.32477	0.825997	87.5344	51.8126	32.0112	39.9193	46.7624	45.0683	fkb-5	C50F2.6	protein_coding_gene
WBGene00001431	568.508	-0.0276287	0.127953	-0.215928	0.829044	0.977102	578.017	571.971	572.071	616.052	562.165	510.774	fkb-6	F31D4.3	protein_coding_gene
WBGene00001432	6.90038	-0.627363	0.825246	-0.760212	0.447128	NA	5.7874	11.1753	8.26095	6.4734	5.08287	4.62239	fkb-7	B0511.1	protein_coding_gene
WBGene00001433	2.65944	-1.48561	1.42522	-1.04237	0.297242	NA	3.61713	3.0478	5.16309	1.0789	3.04972	0	fkb-8	Y18D10A.25	protein_coding_gene
WBGene00001434	2.2774	0.339552	1.50521	0.225584	0.821525	NA	0	3.0478	3.09786	2.1578	3.04972	2.31119	fkh-2	T14G12.4	protein_coding_gene
WBGene00001435	46.9006	0.659713	0.415089	1.58933	0.111986	0.629574	18.8091	50.7967	40.2721	45.3138	74.2099	52.0019	fkh-3	C29F7.4	protein_coding_gene
WBGene00001436	33.4165	0.047498	0.463384	0.102502	0.918358	0.98978	20.9793	36.5736	41.3047	19.4202	32.5304	49.6907	fkh-4	C29F7.5	protein_coding_gene
WBGene00001437	2.68299	1.03039	1.2961	0.794998	0.426615	NA	2.17028	1.01593	2.06524	2.1578	4.06629	4.62239	fkh-5	F26A1.2	protein_coding_gene
WBGene00001438	3.05256	-0.128341	1.21094	-0.105985	0.915594	NA	1.44685	4.06374	4.13047	2.1578	3.04972	3.46679	fkh-6	B0286.5	protein_coding_gene
WBGene00001439	18.5363	-0.151667	0.528117	-0.287185	0.773971	0.969309	16.6388	15.239	26.8481	15.1046	22.3646	15.0228	fkh-7	F26D12.1	protein_coding_gene
WBGene00001440	1.48129	-1.54042	1.96156	-0.785304	0.432275	NA	1.44685	2.03187	3.09786	0	0	2.31119	fkh-8	F40H3.4	protein_coding_gene
WBGene00001441	18.857	-0.071279	0.52179	-0.136605	0.891343	0.988266	23.873	12.1912	21.685	20.4991	15.2486	19.6451	fkh-9	K03C7.2	protein_coding_gene
WBGene00001442	1.23011	1.65484	2.1467	0.770878	0.440779	NA	0.723425	0	1.03262	2.1578	0	3.46679	fkh-10	C25A1.2	protein_coding_gene
WBGene00001443	91.0771	0.276111	0.244557	1.12903	0.258887	0.779569	94.0453	74.1632	78.479	104.653	102.674	92.4477	fli-1	B0523.5	protein_coding_gene
WBGene00001444	44.0069	-0.422882	0.333957	-1.26628	0.205415	0.749852	47.7461	47.7489	55.7614	35.6037	35.5801	41.6015	flp-1	F23B2.5	protein_coding_gene
WBGene00001445	9.5439	-0.353946	0.752605	-0.470294	0.638145	0.946471	11.5748	12.1912	8.26095	3.2367	8.13259	13.8672	flp-2	W07E11.3	protein_coding_gene
WBGene00001446	18.5195	0.202766	0.508151	0.399027	0.689873	0.95918	18.8091	18.2868	14.4567	15.1046	21.348	23.1119	flp-3	W07E11.2	protein_coding_gene
WBGene00001447	11.8362	-0.620018	0.640873	-0.967459	0.333315	0.832551	17.3622	15.239	10.3262	11.8679	8.13259	8.08918	flp-4	C18D1.3	protein_coding_gene
WBGene00001448	14.5651	-0.846813	0.574221	-1.47472	0.140289	0.680365	17.3622	21.3346	17.5545	11.8679	11.1823	8.08918	flp-5	C03G5.7	protein_coding_gene
WBGene00001449	40.5027	-0.0426434	0.356868	-0.119494	0.904884	0.98978	41.2352	42.6692	39.2395	33.4459	35.5801	50.8463	flp-6	F07D3.2	protein_coding_gene
WBGene00001450	13.8746	-0.48968	0.582922	-0.840045	0.400883	0.879403	18.8091	16.2549	13.424	9.7101	11.1823	13.8672	flp-7	F49E10.3	protein_coding_gene
WBGene00001451	19.8862	-0.353422	0.515216	-0.685968	0.492733	0.910004	21.7028	17.2709	27.8807	12.9468	15.2486	24.2675	flp-8	F31F6.4	protein_coding_gene
WBGene00001452	45.2069	-0.496508	0.35558	-1.39633	0.162614	0.710583	54.9803	37.5896	66.0876	34.5248	37.6132	40.4459	flp-9	C36H8.3	protein_coding_gene
WBGene00001453	20.9263	-0.40001	0.490737	-0.815122	0.415002	0.885581	20.2559	19.3027	32.0112	16.1835	19.3149	18.4895	flp-10	T06C10.4	protein_coding_gene
WBGene00001454	31.9176	-0.444758	0.414477	-1.07306	0.283246	0.797375	45.5758	35.5577	28.9133	20.4991	27.4475	33.5123	flp-11	K02G10.4	protein_coding_gene
WBGene00001455	28.896	-0.250009	0.437173	-0.571876	0.567406	0.932339	21.7028	29.4621	43.37	24.8147	27.4475	26.5787	flp-12	C05E11.8	protein_coding_gene
WBGene00001456	12.1286	-0.777045	0.645366	-1.20404	0.228575	0.761719	20.2559	14.2231	11.3588	11.8679	8.13259	6.93358	flp-13	F33D4.3	protein_coding_gene
WBGene00001457	1.12973	0.778175	2.39973	0.324277	0.745729	NA	1.44685	1.01593	0	4.3156	0	0	flp-14	Y37D8A.15	protein_coding_gene
WBGene00001458	17.5895	-0.165046	0.541285	-0.304915	0.760431	0.969137	18.8091	12.1912	24.7828	20.4991	14.232	15.0228	flp-15	ZK525.1	protein_coding_gene
WBGene00001459	22.271	-0.177103	0.488944	-0.362215	0.717192	0.962557	23.873	30.478	16.5219	15.1046	23.3812	24.2675	flp-16	F15D4.8	protein_coding_gene
WBGene00001460	20.4366	-0.437339	0.509687	-0.858055	0.390862	0.871731	17.3622	19.3027	34.0764	17.2624	17.2818	17.334	flp-17	C52D10.11	protein_coding_gene
WBGene00001461	15.684	-0.373151	0.561215	-0.664898	0.506116	0.916618	17.3622	23.3665	12.3914	11.8679	15.2486	13.8672	flp-18	Y48D7A.2	protein_coding_gene
WBGene00001462	11.895	-0.910501	0.636572	-1.43032	0.152625	0.699011	15.9154	18.2868	12.3914	9.7101	8.13259	6.93358	flp-19	M79.4	protein_coding_gene
WBGene00001463	5.22457	-0.303421	0.968393	-0.313324	0.754034	NA	5.06398	6.0956	6.19571	8.6312	3.04972	2.31119	flp-20	E01H11.3	protein_coding_gene
WBGene00001464	5.15931	-0.952036	1.00032	-0.951734	0.341232	NA	10.128	4.06374	6.19571	2.1578	6.09944	2.31119	flp-21	C26F1.10	protein_coding_gene
WBGene00001465	5.66023	-0.523379	0.919857	-0.568979	0.569371	NA	5.7874	9.1434	5.16309	6.4734	5.08287	2.31119	flr-1	F02D10.5	protein_coding_gene
WBGene00001466	5.76601	0.033974	0.881495	0.0385414	0.969256	NA	5.7874	6.0956	5.16309	5.3945	4.06629	8.08918	flr-2	F58H1.4	protein_coding_gene
WBGene00001468	1.01384	0.268841	2.24998	0.119486	0.90489	NA	0.723425	2.03187	0	0	1.01657	2.31119	flr-4	F09B12.6	protein_coding_gene
WBGene00001470	46.0703	0.261587	0.347727	0.752275	0.451886	0.89574	34.001	53.8445	38.2069	58.2606	44.7292	47.3795	baz-2	ZK783.4	protein_coding_gene
WBGene00001475	2.00469	-0.34407	1.4734	-0.233521	0.815357	NA	3.61713	2.03187	1.03262	2.1578	2.03315	1.1556	fmi-1	F15B9.7	protein_coding_gene
WBGene00001476	11.8872	-1.33328	0.787859	-1.69229	0.0905916	0.572672	15.1919	9.1434	26.8481	11.8679	7.11601	1.1556	fmo-1	K08C7.2	protein_coding_gene
WBGene00001477	1.26789	0.252222	2.04693	0.123219	0.901933	NA	1.44685	2.03187	0	1.0789	3.04972	0	fmo-2	K08C7.5	protein_coding_gene
WBGene00001478	14.9153	-0.658773	0.615319	-1.07062	0.284341	0.798838	20.9793	24.3824	9.29357	8.6312	11.1823	15.0228	fmo-3	Y39A1A.19	protein_coding_gene
WBGene00001479	32.7145	-0.162223	0.443685	-0.365626	0.714644	0.962557	36.8947	23.3665	43.37	18.3413	39.6464	34.6679	fmo-4	F53F4.5	protein_coding_gene
WBGene00001480	14.7613	-0.414901	0.605533	-0.685182	0.493229	0.910461	21.7028	13.2071	15.4893	18.3413	7.11601	12.7116	fmo-5	H24K24.5	protein_coding_gene
WBGene00001481	54.2424	-0.230955	0.313183	-0.737445	0.460852	0.896464	54.9803	65.0198	55.7614	59.3395	40.6629	49.6907	fog-1	Y54E10A.4	protein_coding_gene
WBGene00001482	140.839	0.246963	0.209128	1.18092	0.237634	0.767203	111.407	125.976	149.73	151.046	147.403	159.472	fog-2	Y113G7B.5	protein_coding_gene
WBGene00001483	1.70184	-2.99471	2.13262	-1.40424	0.160247	NA	5.06398	0	4.13047	0	1.01657	0	fog-3	C03C11.2	protein_coding_gene
WBGene00001484	36.6525	0.441549	0.387108	1.14063	0.254022	0.777872	23.873	33.5258	36.1416	35.6037	37.6132	53.1575	fox-1	T07D1.4	protein_coding_gene
WBGene00001485	91.4712	0.339247	0.244841	1.38558	0.165875	0.712094	70.8957	90.4181	81.5769	105.732	107.757	92.4477	fre-1	Y113G7A.8	protein_coding_gene
WBGene00001486	85.6054	0.168299	0.254584	0.661075	0.508564	0.916648	88.9813	71.1154	81.5769	89.5487	102.674	79.7362	frh-1	F59G1.7	protein_coding_gene
WBGene00001487	2.02942	-4.3736	2.07181	-2.11101	0.0347717	NA	10.128	1.01593	1.03262	0	0	0	frk-1	T04B2.2	protein_coding_gene
WBGene00001488	173.403	-0.189417	0.213937	-0.885386	0.375949	0.860023	230.773	164.581	157.991	169.387	169.768	147.916	frm-1	ZK270.2	protein_coding_gene
WBGene00001489	23.5393	-0.430336	0.472792	-0.910201	0.362717	0.851997	28.937	32.5099	19.6197	24.8147	20.3315	15.0228	frm-2	T04C9.6	protein_coding_gene
WBGene00001490	4.68992	-0.72501	1.03081	-0.703342	0.481842	NA	4.34055	7.11154	6.19571	3.2367	6.09944	1.1556	frm-3	H05G16.1	protein_coding_gene
WBGene00001491	123.953	0.307008	0.216666	1.41696	0.156494	0.700932	123.706	97.5297	110.49	139.178	126.055	146.761	frm-4	C24A11.8	protein_coding_gene
WBGene00001492	17.9886	0.256234	0.533433	0.480349	0.630979	0.946471	11.5748	23.3665	14.4567	17.2624	19.3149	21.9563	frm-5.1	Y38C1AB.8	protein_coding_gene
WBGene00001493	59.3608	-0.0561446	0.291343	-0.19271	0.847186	0.98326	57.874	65.0198	58.8592	52.8661	66.0773	55.4686	frm-7	C51F7.1	protein_coding_gene
WBGene00001494	6.95726	0.109608	0.800071	0.136998	0.891032	NA	5.7874	7.11154	7.22833	5.3945	8.13259	8.08918	frm-8	H09G03.2	protein_coding_gene
WBGene00001495	5.23475	0.0717232	0.972625	0.0737418	0.941216	NA	5.06398	3.0478	7.22833	2.1578	8.13259	5.77798		F31B12.3	protein_coding_gene
WBGene00001496	160.475	-0.0136574	0.191326	-0.0713828	0.943093	0.99454	156.26	162.549	165.219	176.94	158.585	143.294	frm-10	F25H9.5	protein_coding_gene
WBGene00001497	336.39	-0.0325819	0.158636	-0.205387	0.83727	0.979953	361.713	289.541	368.645	346.327	310.055	342.057	fars-1	T08B2.9	protein_coding_gene
WBGene00001498	276.878	-0.210748	0.167902	-1.25518	0.209413	0.753848	307.456	250.936	332.503	250.305	253.127	266.943	fars-3	F22B5.9	protein_coding_gene
WBGene00001499	363.596	0.204727	0.149957	1.36524	0.172179	0.71578	302.392	348.465	363.482	372.221	372.066	422.948	fsn-1	C26E6.5	protein_coding_gene
WBGene00001500	5.57053	0.0420918	0.963447	0.0436888	0.965152	NA	10.128	2.03187	4.13047	5.3945	7.11601	4.62239	ftn-1	C54F6.14	protein_coding_gene
WBGene00001501	578.721	-0.193768	0.178307	-1.08671	0.277165	0.793009	784.193	509.999	556.581	476.874	553.016	591.666	ftn-2	D1037.3	protein_coding_gene
WBGene00001502	636.048	-0.21201	0.135365	-1.56621	0.1173	0.641069	719.085	711.154	617.506	529.74	650.607	588.199	ftt-2	F52D10.3	protein_coding_gene
WBGene00001503	421.211	-0.233256	0.137355	-1.6982	0.0894694	0.570295	489.759	413.485	461.58	386.246	391.381	384.814	fum-1	H14A12.2	protein_coding_gene
WBGene00001505	8.87803	-0.393384	0.737787	-0.533195	0.593899	NA	8.6811	8.12747	13.424	7.5523	5.08287	10.4004	fut-1	K08F8.3	protein_coding_gene
WBGene00001506	0	NA	NA	NA	NA	NA	0	0	0	0	0	0	fut-2	EGAP9.2	protein_coding_gene
WBGene00001507	1.34249	-0.541341	1.78718	-0.302903	0.761963	NA	0.723425	3.0478	1.03262	1.0789	1.01657	1.1556	fut-4	K12H6.3	protein_coding_gene
WBGene00001508	9.46739	-0.121829	0.729138	-0.167086	0.867302	NA	13.0217	8.12747	8.26095	5.3945	8.13259	13.8672	fut-8	C10F3.6	protein_coding_gene
WBGene00001509	154.451	0.00275728	0.199511	0.0138202	0.988973	0.997495	138.898	176.772	147.664	147.809	151.469	164.095	fzo-1	ZK1248.14	protein_coding_gene
WBGene00001510	178.494	-0.0180498	0.182345	-0.0989868	0.921149	0.991004	174.345	180.836	183.806	158.598	185.016	188.362	fzr-1	ZK1307.6	protein_coding_gene
WBGene00001511	356.112	0.230496	0.150192	1.53467	0.124864	0.656193	296.604	325.099	362.449	412.14	365.966	374.413	fzy-1	ZK177.6	protein_coding_gene
WBGene00001512	0.169322	-0.71517	4.08047	-0.175266	0.86087	NA	0	1.01593	0	0	0	0	gab-1	ZC482.1	protein_coding_gene
WBGene00001513	290.898	0.332076	0.163185	2.03497	0.0418543	0.416188	225.709	257.031	291.198	340.932	324.287	306.233	gad-1	T05H4.14	protein_coding_gene
WBGene00001514	301.825	0.189221	0.151025	1.25291	0.210238	0.753932	279.242	306.812	260.22	310.723	330.386	323.567	xnd-1	C05D2.5	protein_coding_gene
WBGene00001515	0.172103	-0.71517	4.08047	-0.175266	0.86087	NA	0	0	1.03262	0	0	0	gap-1	T24C12.2	protein_coding_gene
WBGene00001516	72.6831	0.329788	0.279992	1.17785	0.238858	0.76748	56.4272	67.0516	70.2181	65.8129	94.5413	82.0474	gap-2	ZK899.8	protein_coding_gene
WBGene00001517	1.10114	-1.08506	2.03032	-0.534425	0.593047	NA	1.44685	2.03187	1.03262	1.0789	1.01657	0	gar-1	C15B12.5	protein_coding_gene
WBGene00001518	1.4347	-0.0868845	2.01241	-0.0431743	0.965563	NA	4.34055	0	0	1.0789	2.03315	1.1556	gar-2	F47D12.1	protein_coding_gene
WBGene00001519	2.61885	0.303779	1.32283	0.229643	0.818369	NA	2.8937	2.03187	2.06524	5.3945	1.01657	2.31119	gar-3	Y40H4A.1	protein_coding_gene
WBGene00001520	134.531	-0.527142	0.238045	-2.21447	0.0267966	0.324698	200.389	150.358	124.947	102.496	116.906	112.093	gas-1	K09A9.5	protein_coding_gene
WBGene00001522	24.7484	-0.238453	0.442724	-0.538604	0.59016	0.936002	26.0433	22.3505	32.0112	19.4202	24.3978	24.2675	gbh-1	D2089.5	protein_coding_gene
WBGene00001523	19.8139	-0.966038	0.512938	-1.88334	0.0596541	0.491942	22.4262	34.5418	21.685	14.0257	11.1823	15.0228	gbh-2	M05D6.7	protein_coding_gene
WBGene00001526	109.162	0.0737065	0.230947	0.319149	0.749613	0.968064	115.025	106.673	97.0661	130.547	101.657	104.004	gck-1	T19A5.2	protein_coding_gene
WBGene00001527	134.795	-0.0248307	0.212741	-0.116718	0.907083	0.98978	137.451	125.976	144.567	153.204	133.171	114.404	gcs-1	F37B12.2	protein_coding_gene
WBGene00001528	0	NA	NA	NA	NA	NA	0	0	0	0	0	0	gcy-1	AH6.1	protein_coding_gene
WBGene00001529	0	NA	NA	NA	NA	NA	0	0	0	0	0	0	gcy-2	R134.2	pseudogene
WBGene00001530	0.179817	1.20838	4.08047	0.296138	0.767125	NA	0	0	0	1.0789	0	0	gcy-3	R134.1	protein_coding_gene
WBGene00001531	0.120571	-0.71517	4.08047	-0.175266	0.86087	NA	0.723425	0	0	0	0	0	gcy-4	ZK970.5	protein_coding_gene
WBGene00001532	0.172103	-0.71517	4.08047	-0.175266	0.86087	NA	0	0	1.03262	0	0	0	gcy-5	ZK970.6	protein_coding_gene
WBGene00001533	0	NA	NA	NA	NA	NA	0	0	0	0	0	0	gcy-6	B0024.6	protein_coding_gene
WBGene00001534	0.120571	-0.71517	4.08047	-0.175266	0.86087	NA	0.723425	0	0	0	0	0	gcy-7	F52E1.4	protein_coding_gene
WBGene00001535	0.711274	3.08674	2.72478	1.13284	0.257281	NA	0	0	0	1.0789	2.03315	1.1556	gcy-8	C49H3.1	protein_coding_gene
WBGene00001536	1.10381	-2.24631	2.17708	-1.0318	0.302167	NA	1.44685	2.03187	2.06524	1.0789	0	0	gcy-9	ZK455.2	protein_coding_gene
WBGene00001537	3.77551	-1.0352	1.14053	-0.907648	0.364064	NA	5.06398	7.11154	3.09786	2.1578	4.06629	1.1556	gcy-11	C30G4.3	protein_coding_gene
WBGene00001538	24.1877	-0.375744	0.492749	-0.762548	0.445733	0.895269	37.6181	18.2868	25.8155	28.0514	20.3315	15.0228	gcy-12	F08B1.2	protein_coding_gene
WBGene00001539	0	NA	NA	NA	NA	NA	0	0	0	0	0	0	gcy-13	F23H12.6	protein_coding_gene
WBGene00001540	0	NA	NA	NA	NA	NA	0	0	0	0	0	0	gcy-14	ZC412.2	protein_coding_gene
WBGene00001541	0.713632	-1.48829	2.78472	-0.534451	0.59303	NA	2.17028	0	1.03262	1.0789	0	0	gcy-15	ZC239.7	protein_coding_gene
WBGene00001542	0	NA	NA	NA	NA	NA	0	0	0	0	0	0	gcy-17	W03F11.2	protein_coding_gene
WBGene00001543	1.89434	0.871794	1.64342	0.530475	0.595783	NA	2.8937	1.01593	0	1.0789	4.06629	2.31119	gcy-18	ZK896.8	protein_coding_gene
WBGene00001544	0.677873	0.365048	2.87515	0.126967	0.898967	NA	0.723425	0	1.03262	0	0	2.31119	gcy-19	C17F4.6	protein_coding_gene
WBGene00001545	0	NA	NA	NA	NA	NA	0	0	0	0	0	0	gcy-20	F21H7.9	protein_coding_gene
WBGene00001546	1.65309	0.874183	1.69811	0.514797	0.606695	NA	1.44685	2.03187	0	1.0789	3.04972	2.31119	gcy-21	F22E5.3	protein_coding_gene
WBGene00001547	0.359633	2.10066	4.0382	0.520197	0.602926	NA	0	0	0	2.1578	0	0	gcy-22	T03D8.5	protein_coding_gene
WBGene00001548	0.628858	1.65023	3.27392	0.504054	0.614224	NA	0.723425	0	0	0	3.04972	0	gcy-23	T26C12.4	protein_coding_gene
WBGene00001549	0	NA	NA	NA	NA	NA	0	0	0	0	0	0	gcy-25	Y105C5B.2	protein_coding_gene
WBGene00001550	0	NA	NA	NA	NA	NA	0	0	0	0	0	0	gcy-27	C06A12.4	protein_coding_gene
WBGene00001551	0.554628	2.71987	3.35398	0.810938	0.417401	NA	0	0	0	0	1.01657	2.31119	gcy-31	T07D1.1	protein_coding_gene
WBGene00001552	0	NA	NA	NA	NA	NA	0	0	0	0	0	0	gcy-32	C06B3.8	protein_coding_gene
WBGene00001553	1.06816	0.144428	2.22475	0.0649186	0.948239	NA	0	1.01593	2.06524	0	1.01657	2.31119	gcy-33	F57F5.2	protein_coding_gene
WBGene00001554	0.120571	-0.71517	4.08047	-0.175266	0.86087	NA	0.723425	0	0	0	0	0	gcy-34	M04G12.3	protein_coding_gene
WBGene00001555	1.10114	-1.08506	2.03032	-0.534425	0.593047	NA	1.44685	2.03187	1.03262	1.0789	1.01657	0	gcy-35	T04D3.4	protein_coding_gene
WBGene00001556	0.169429	1.20838	4.08047	0.296138	0.767125	NA	0	0	0	0	1.01657	0	gcy-36	C46E1.2	protein_coding_gene
WBGene00001557	0.338858	2.02626	4.04504	0.500924	0.616425	NA	0	0	0	0	2.03315	0	gcy-37	C54E4.3	protein_coding_gene
WBGene00001558	527.106	0.085019	0.137718	0.61734	0.53701	0.924807	481.078	564.859	489.461	489.821	572.331	565.087	gdi-1	Y57G11C.10	protein_coding_gene
WBGene00001559	7.14875	-0.471688	0.832825	-0.566371	0.571142	NA	11.5748	7.11154	6.19571	5.3945	9.14916	3.46679	gei-1	F45H7.2	protein_coding_gene
WBGene00001560	19.7622	-0.482809	0.533283	-0.905352	0.365279	0.853055	34.001	20.3187	14.4567	14.0257	17.2818	18.4895	gei-3	T22H6.6	protein_coding_gene
WBGene00001561	190.47	0.0430413	0.182595	0.23572	0.81365	0.97655	185.92	196.075	180.708	172.624	189.083	218.408	gei-4	W07B3.2	protein_coding_gene
WBGene00001562	75.4424	0.111892	0.293249	0.38156	0.702788	0.962557	72.3425	84.3225	60.9245	57.1817	93.5248	84.3586	lin-66	B0513.1	protein_coding_gene
WBGene00001563	128.226	0.0679046	0.221612	0.306412	0.759291	0.969137	112.131	150.358	113.588	120.837	137.237	135.205	gei-6	C05C8.4	protein_coding_gene
WBGene00001564	322.174	-0.863182	0.558686	-1.54502	0.122341	0.652229	287.923	241.792	717.67	173.703	194.166	317.789	icl-1	C05E4.9	protein_coding_gene
WBGene00001565	38.8617	0.201881	0.362395	0.557075	0.577476	0.934334	42.6821	37.5896	27.8807	40.9982	44.7292	39.2903	gei-8	C14B9.6	protein_coding_gene
WBGene00001566	99.5237	-0.0625491	0.239928	-0.260699	0.794325	0.971127	92.5984	111.753	101.197	107.89	101.657	82.0474	acdh-13	C28C12.9	protein_coding_gene
WBGene00001568	163.347	0.0547147	0.210797	0.259561	0.795202	0.971127	160.6	181.852	138.371	196.36	159.602	143.294	snpc-4	F32H2.1	protein_coding_gene
WBGene00001569	143.92	0.294222	0.212965	1.38155	0.16711	0.712428	111.407	151.374	125.979	161.835	170.784	142.138	meg-3	F52D2.4	protein_coding_gene
WBGene00001570	1.8968	-0.684628	1.52917	-0.447711	0.654362	NA	2.8937	3.0478	1.03262	1.0789	1.01657	2.31119	gei-13	F58A4.11	protein_coding_gene
WBGene00001571	139.384	0.397412	0.229431	1.73217	0.083244	0.552485	123.706	136.135	101.197	171.545	178.917	124.804	gei-14	K01C8.5	protein_coding_gene
WBGene00001572	16.4486	-0.850943	0.597595	-1.42395	0.154462	0.700237	32.5541	14.2231	16.5219	15.1046	12.1989	8.08918	gei-15	M03A8.4	protein_coding_gene
WBGene00001574	220.749	0.307368	0.165321	1.85922	0.0629963	0.504565	205.453	192.011	194.132	260.015	234.828	238.053	gei-17	W10D5.3	protein_coding_gene
WBGene00001575	0.533816	-2.44074	3.38614	-0.720803	0.471031	NA	2.17028	0	1.03262	0	0	0	gei-18	Y37A1B.15	protein_coding_gene
WBGene00001577	17.2264	0.253357	0.534188	0.474283	0.635298	0.946471	11.5748	19.3027	16.5219	15.1046	22.3646	18.4895	gem-4	T12A7.1	protein_coding_gene
WBGene00001578	39.5887	-0.057391	0.366856	-0.15644	0.875686	0.986219	39.065	36.5736	45.4352	46.3927	28.4641	41.6015	ges-1	R12A1.4	protein_coding_gene
WBGene00001579	58.5839	0.203753	0.30281	0.672873	0.501028	0.915498	52.0866	62.9879	48.5331	64.734	71.1601	52.0019	gex-2	F56A11.1	protein_coding_gene
WBGene00001580	123.153	0.190466	0.225875	0.843233	0.399098	0.878803	107.067	121.912	116.686	147.809	140.287	105.159	gex-3	F28D1.10	protein_coding_gene
WBGene00001581	19.9592	-0.280439	0.497356	-0.56386	0.572849	0.934334	21.7028	26.4143	17.5545	22.6569	15.2486	16.1784	gfi-1	F57F4.3	protein_coding_gene
WBGene00001582	206.077	0.146929	0.210922	0.696603	0.486051	0.909284	169.281	254.999	163.154	223.332	216.53	209.163	gfi-2	K02A11.1	protein_coding_gene
WBGene00001583	36.1587	0.333862	0.384803	0.867619	0.385603	0.868111	29.6604	41.6533	24.7828	34.5248	44.7292	41.6015	gfi-3	M163.4	protein_coding_gene
WBGene00001584	153.94	0.375149	0.207365	1.80912	0.0704321	0.525158	138.174	149.342	114.621	172.624	195.182	153.694	nrde-4	F45E4.10	protein_coding_gene
WBGene00001585	147.963	0.253798	0.191598	1.32464	0.185292	0.730657	137.451	128.008	139.403	166.151	159.602	157.161	gfl-1	M04B2.3	protein_coding_gene
WBGene00001586	0.241142	-1.33872	4.06397	-0.329411	0.741845	NA	1.44685	0	0	0	0	0	ggr-1	C09G5.1	protein_coding_gene
WBGene00001587	0.169429	1.20838	4.08047	0.296138	0.767125	NA	0	0	0	0	1.01657	0	ggr-2	C45B2.4	protein_coding_gene
WBGene00001588	1.28859	-2.54179	2.29822	-1.10598	0.268735	NA	3.61713	0	3.09786	0	1.01657	0	ggr-3	F09C12.1	protein_coding_gene
WBGene00001589	92.8495	0.118944	0.239394	0.496857	0.61929	0.943055	83.1939	97.5297	86.7399	97.101	104.707	87.8254	gip-1	H04J21.3	protein_coding_gene
WBGene00001590	49.3838	0.101186	0.312899	0.323383	0.746405	0.967693	44.8524	51.8126	46.4678	53.945	51.8453	47.3795	lipt-1	C45G3.3	protein_coding_gene
WBGene00001591	26.713	-1.0086	0.594097	-1.6977	0.0895648	0.570295	10.8514	32.5099	64.0223	17.2624	18.2983	17.334	glc-1	F11A5.10	protein_coding_gene
WBGene00001592	7.94412	-1.2518	0.807933	-1.54939	0.121289	NA	13.0217	11.1753	9.29357	2.1578	5.08287	6.93358	glc-2	F25F8.2	protein_coding_gene
WBGene00001593	0.413245	-2.06687	3.72828	-0.554376	0.579322	NA	1.44685	0	1.03262	0	0	0	glc-3	ZC317.3	protein_coding_gene
WBGene00001594	3.03882	-0.442171	1.39824	-0.316235	0.751824	NA	4.34055	6.0956	0	2.1578	1.01657	4.62239	glc-4	C27H5.8	protein_coding_gene
WBGene00001595	1604.24	0.0425794	0.112768	0.377586	0.705738	0.962557	1687.75	1621.43	1431.21	1505.07	1674.3	1705.66	gld-1	T23G11.3	protein_coding_gene
WBGene00001596	160.457	0.0582446	0.208893	0.278825	0.780379	0.969938	146.855	176.772	148.697	158.598	193.149	138.672	gld-2	ZC308.1	protein_coding_gene
WBGene00001597	509.786	0.318647	0.15047	2.11767	0.0342028	0.376528	403.671	532.349	426.471	583.685	593.679	518.863	gld-3	T07F8.3	protein_coding_gene
WBGene00001598	556.304	-0.316732	0.155566	-2.036	0.0417501	0.416125	729.936	564.859	555.549	512.478	534.718	440.282	glh-1	T21G5.3	protein_coding_gene
WBGene00001599	225.402	0.0861864	0.194833	0.442359	0.658229	0.951685	234.39	234.681	186.904	242.753	265.326	188.362	glh-2	C55B7.1	protein_coding_gene
WBGene00001600	95.5661	0.184351	0.24644	0.748056	0.454427	0.89574	88.9813	76.195	103.262	114.363	93.5248	97.0701	glh-3	B0414.6	protein_coding_gene
WBGene00001601	162.712	-0.0931244	0.209624	-0.444245	0.656865	0.950935	164.217	168.645	171.415	187.729	160.619	123.649	glh-4	T12F5.3	protein_coding_gene
WBGene00001602	32.4485	-0.110033	0.413905	-0.265842	0.790361	0.971127	46.2992	27.4302	26.8481	35.6037	28.4641	30.0455	gln-1	C45B2.5	protein_coding_gene
WBGene00001603	8.4973	-2.62021	3.05264	-0.858344	0.390703	NA	34.7244	9.1434	0	0	7.11601	0	gln-2	K03H1.1	protein_coding_gene
WBGene00001604	338.715	-0.658697	0.234759	-2.80585	0.00501847	0.105624	567.165	387.071	289.133	245.989	314.121	228.808	gln-3	Y105C5B.28	protein_coding_gene
WBGene00001605	0.579893	-1.10562	2.98299	-0.370641	0.710905	NA	1.44685	1.01593	0	0	1.01657	0	gln-4	T25C8.3	pseudogene
WBGene00001606	887.277	0.162589	0.132683	1.22539	0.220428	0.757082	728.489	831.034	954.139	993.667	897.634	918.699	gln-5	F26D10.10	protein_coding_gene
WBGene00001607	1685	0.207005	0.107589	1.92402	0.0543515	0.476013	1422.25	1575.71	1696.59	1815.79	1749.52	1850.11	gln-6	C28D4.3	protein_coding_gene
WBGene00001608	0.179817	1.20838	4.08047	0.296138	0.767125	NA	0	0	0	1.0789	0	0		R07B1.8	protein_coding_gene
WBGene00001609	272.264	0.091479	0.17646	0.518412	0.604171	0.938311	245.241	300.716	245.763	260.015	325.304	256.542	glp-1	F02A9.6	protein_coding_gene
WBGene00001612	0.544519	1.17815	3.08712	0.381633	0.702734	NA	0	0	1.03262	1.0789	0	1.1556	glr-1	C06E1.4	protein_coding_gene
WBGene00001613	0.844521	0.909964	2.42359	0.375461	0.707317	NA	0.723425	1.01593	0	0	1.01657	2.31119	glr-2	B0280.12	protein_coding_gene
WBGene00001614	0.169429	1.20838	4.08047	0.296138	0.767125	NA	0	0	0	0	1.01657	0	glr-3	K10D3.1	protein_coding_gene
WBGene00001615	1.85024	-2.0792	1.76394	-1.17873	0.238507	NA	2.8937	5.07967	1.03262	1.0789	1.01657	0	glr-4	C06A8.9	protein_coding_gene
WBGene00001616	1.95122	-0.21513	1.48381	-0.144985	0.884723	NA	2.17028	1.01593	3.09786	1.0789	2.03315	2.31119	glr-5	ZC196.7	protein_coding_gene
WBGene00001617	5.64974	-0.559234	0.951972	-0.587448	0.556903	NA	7.95768	7.11154	5.16309	5.3945	7.11601	1.1556	glr-6	F41B4.4	protein_coding_gene
WBGene00001618	0.120571	-0.71517	4.08047	-0.175266	0.86087	NA	0.723425	0	0	0	0	0	glr-7	C43H6.9	protein_coding_gene
WBGene00001619	0.169429	1.20838	4.08047	0.296138	0.767125	NA	0	0	0	0	1.01657	0	glr-8	F22A3.3	protein_coding_gene
WBGene00001620	105.321	-0.474019	0.260691	-1.81832	0.0690153	0.520205	133.11	138.167	96.0335	71.2074	106.74	86.6698	glt-1	C12D12.2	protein_coding_gene
WBGene00001621	5.02932	-0.840791	0.97067	-0.866196	0.386383	NA	5.06398	6.0956	8.26095	5.3945	3.04972	2.31119	glt-3	K08F4.4	protein_coding_gene
WBGene00001622	10.0862	-0.12021	0.699405	-0.171875	0.863536	0.986064	13.0217	11.1753	7.22833	14.0257	8.13259	6.93358	glt-4	T22E5.2	protein_coding_gene
WBGene00001623	2.81121	-0.296392	1.23681	-0.239643	0.810607	NA	2.17028	3.0478	4.13047	2.1578	3.04972	2.31119	glt-5	Y53C12A.2	protein_coding_gene
WBGene00001624	3.55021	-1.19513	1.16214	-1.02838	0.30377	NA	3.61713	6.0956	5.16309	3.2367	2.03315	1.1556	glt-6	R05G6.6	protein_coding_gene
WBGene00001625	0.651815	-1.23962	2.88282	-0.430002	0.667194	NA	0.723425	2.03187	0	0	0	1.1556	glt-7	W03G1.1	protein_coding_gene
WBGene00001626	0.531244	-0.780449	3.48458	-0.223972	0.822779	NA	0	2.03187	0	0	0	1.1556	gly-1	F44F4.6	protein_coding_gene
WBGene00001627	5.06497	0.13201	0.96002	0.137507	0.89063	NA	7.23425	3.0478	4.13047	5.3945	7.11601	3.46679	gly-2	C55B7.2	protein_coding_gene
WBGene00001628	144.359	0.160865	0.204165	0.787915	0.430746	0.89039	128.77	147.31	133.208	173.703	143.337	139.827	gly-3	ZK688.8	protein_coding_gene
WBGene00001629	68.6548	0.0198197	0.270549	0.0732571	0.941602	0.99454	64.3848	65.0198	75.3811	72.2863	70.1436	64.7134	gly-4	Y116F11B.12	protein_coding_gene
WBGene00001630	97.0313	0.19042	0.236558	0.804964	0.420841	0.885581	100.556	90.4181	80.5442	110.048	104.707	95.9145	gly-5	Y39E4B.12	protein_coding_gene
WBGene00001631	19.5095	-0.795628	0.519445	-1.53169	0.125599	0.656193	31.1073	17.2709	25.8155	14.0257	17.2818	11.556	gly-6	H38K22.5	protein_coding_gene
WBGene00001632	174.733	0.23242	0.183514	1.2665	0.205334	0.749852	166.388	161.533	153.86	207.149	176.884	182.584	gly-7	Y46H3A.6	protein_coding_gene
WBGene00001633	56.444	-0.874196	0.335573	-2.60508	0.00918524	0.163332	88.9813	80.2588	49.5657	42.0771	39.6464	38.1347	gly-8	Y66A7A.6	protein_coding_gene
WBGene00001635	150.109	0.235125	0.198254	1.18598	0.23563	0.767203	143.238	143.247	127.012	181.255	154.519	151.383	gly-10	Y45F10D.3	protein_coding_gene
WBGene00001636	10.2562	0.0404728	0.658629	0.06145	0.951001	0.995404	10.8514	9.1434	10.3262	10.789	11.1823	9.24477	gly-11	Y75B8A.9	protein_coding_gene
WBGene00001637	7.32321	-0.228986	0.818884	-0.279631	0.77976	NA	9.40453	10.1593	4.13047	6.4734	9.14916	4.62239	gly-12	F48E3.1	protein_coding_gene
WBGene00001638	36.4658	0.073841	0.393809	0.187505	0.851265	0.983582	36.1713	41.6533	28.9133	36.6826	48.7955	26.5787	gly-13	B0416.6	protein_coding_gene
WBGene00001639	6.11488	-0.039463	1.0084	-0.0391341	0.968783	NA	1.44685	11.1753	6.19571	5.3945	10.1657	2.31119	gly-14	M01F1.1	protein_coding_gene
WBGene00001640	0	NA	NA	NA	NA	NA	0	0	0	0	0	0	gly-15	C54C8.11	protein_coding_gene
WBGene00001641	0	NA	NA	NA	NA	NA	0	0	0	0	0	0	gly-16	T15D6.2	protein_coding_gene
WBGene00001642	0	NA	NA	NA	NA	NA	0	0	0	0	0	0	gly-17	T15D6.3	protein_coding_gene
WBGene00001643	0.70356	1.70598	2.81149	0.606788	0.543992	NA	0	0	1.03262	0	2.03315	1.1556	gly-18	F22D6.11	protein_coding_gene
WBGene00001644	6.41195	-0.299732	0.878455	-0.341204	0.73295	NA	10.8514	7.11154	3.09786	5.3945	5.08287	6.93358	gly-19	F22D6.12	protein_coding_gene
WBGene00001645	90.9974	0.0682927	0.247528	0.275899	0.782625	0.970121	77.4065	87.3703	102.229	101.417	87.4253	90.1366	gly-20	C03E10.4	protein_coding_gene
WBGene00001646	0	NA	NA	NA	NA	NA	0	0	0	0	0	0	gna-1	B0024.12	protein_coding_gene
WBGene00001647	535.644	0.105794	0.127129	0.832184	0.405305	0.882313	473.843	533.365	542.125	552.397	571.314	540.819	gna-2	T23G11.2	protein_coding_gene
WBGene00001648	241.126	0.0470778	0.170625	0.275913	0.782615	0.970121	232.943	208.266	270.546	249.226	241.945	243.831	goa-1	C26C6.2	protein_coding_gene
WBGene00001649	51.7874	-0.268804	0.338706	-0.793621	0.427416	0.889994	65.1083	64.0038	40.2721	50.7083	38.6298	52.0019	gob-1	H13N06.3	protein_coding_gene
WBGene00001650	5.401	-0.225937	0.950823	-0.237623	0.812174	NA	10.128	3.0478	4.13047	5.3945	5.08287	4.62239	gon-1	F25H8.3	protein_coding_gene
WBGene00001651	33.7927	-0.0531712	0.402813	-0.132	0.894984	0.98846	42.6821	35.5577	24.7828	34.5248	38.6298	26.5787	gon-2	T01H8.5	protein_coding_gene
WBGene00001653	135.382	0.0827493	0.205514	0.402646	0.687209	0.95918	134.557	139.183	120.816	143.494	149.436	124.804	gon-4	K04D7.5	protein_coding_gene
WBGene00001660	53.6769	0.31005	0.341856	0.90696	0.364428	0.853055	58.5974	47.7489	37.1743	60.4184	74.2099	43.9127	gop-1	C34E10.3	protein_coding_gene
WBGene00001661	168.918	0.00401749	0.187068	0.0214761	0.982866	0.997495	156.983	169.661	179.676	175.861	154.519	176.806	gop-2	C34E10.2	protein_coding_gene
WBGene00001662	178.371	-0.0657336	0.178827	-0.367582	0.713185	0.962557	188.814	183.884	174.513	174.782	182.983	165.25	gop-3	C34E10.1	protein_coding_gene
WBGene00001663	2.85804	0.0798966	1.30796	0.0610851	0.951291	NA	2.17028	1.01593	5.16309	4.3156	1.01657	3.46679	gpa-1	T19C4.6	protein_coding_gene
WBGene00001664	0.461996	-2.20953	3.17915	-0.695007	0.487051	NA	0.723425	1.01593	1.03262	0	0	0	gpa-2	F38E1.5	protein_coding_gene
WBGene00001665	1.46862	-0.76517	1.70944	-0.447614	0.654432	NA	1.44685	1.01593	3.09786	1.0789	1.01657	1.1556	gpa-3	E02C12.5	protein_coding_gene
WBGene00001666	4.14459	0.675751	1.13177	0.597074	0.550458	NA	1.44685	1.01593	7.22833	4.3156	5.08287	5.77798	gpa-4	T07A9.7	protein_coding_gene
WBGene00001667	0	NA	NA	NA	NA	NA	0	0	0	0	0	0	gpa-5	F53B1.7	protein_coding_gene
WBGene00001668	1.36576	0.231411	1.74545	0.13258	0.894526	NA	0.723425	2.03187	1.03262	1.0789	1.01657	2.31119	gpa-6	F48C11.1	protein_coding_gene
WBGene00001669	5.49114	-0.0509409	0.960809	-0.0530188	0.957717	NA	6.51083	7.11154	3.09786	9.7101	3.04972	3.46679	gpa-7	R10H10.5	protein_coding_gene
WBGene00001670	0.79577	1.09491	2.70101	0.405371	0.685205	NA	1.44685	0	0	0	1.01657	2.31119	gpa-8	F56H9.3	protein_coding_gene
WBGene00001671	3.56654	0.659731	1.12069	0.588682	0.556075	NA	2.17028	2.03187	4.13047	5.3945	3.04972	4.62239	gpa-9	F56H9.4	protein_coding_gene
WBGene00001672	1.71737	-1.09856	1.68441	-0.652195	0.514276	NA	2.8937	2.03187	2.06524	2.1578	0	1.1556	gpa-10	C55H1.2	protein_coding_gene
WBGene00001673	0.631532	0.226183	2.93564	0.0770473	0.938586	NA	0.723425	0	1.03262	0	2.03315	0	gpa-11	C16A11.1	protein_coding_gene
WBGene00001674	6.10689	-0.713723	0.903069	-0.790331	0.429334	NA	9.40453	5.07967	8.26095	2.1578	7.11601	4.62239	gpa-12	F18G5.3	protein_coding_gene
WBGene00001675	1.38615	0.266573	2.04096	0.130612	0.896082	NA	0.723425	3.0478	0	1.0789	0	3.46679	gpa-13	F18E2.5	protein_coding_gene
WBGene00001676	1.17873	-0.21294	1.99715	-0.106622	0.915089	NA	0.723425	0	3.09786	1.0789	1.01657	1.1556	gpa-14	B0207.3	protein_coding_gene
WBGene00001677	1.52797	0.514044	1.78244	0.288393	0.773046	NA	0.723425	0	3.09786	2.1578	2.03315	1.1556	gpa-15	M04C7.1	protein_coding_gene
WBGene00001678	140.866	-0.00238697	0.196767	-0.012131	0.990321	0.997495	134.557	150.358	138.371	141.336	145.37	135.205	gpa-16	Y95B8A.5	protein_coding_gene
WBGene00001679	246.678	-0.177375	0.181296	-0.978376	0.327889	0.829947	287.2	267.191	230.274	196.36	237.878	261.165	gpb-1	F13D12.7	protein_coding_gene
WBGene00001680	12.767	-0.0421682	0.610266	-0.069098	0.944912	0.994878	12.2982	14.2231	12.3914	17.2624	11.1823	9.24477	gpb-2	F52A8.2	protein_coding_gene
WBGene00001681	1.65051	-1.84781	1.8073	-1.02241	0.306586	NA	3.61713	1.01593	3.09786	0	1.01657	1.1556	gpc-1	K02A4.2	protein_coding_gene
WBGene00001682	136.121	-0.409646	0.233048	-1.75778	0.0787856	0.544068	153.366	123.944	188.969	115.442	132.155	102.848	gpc-2	F08B6.2	protein_coding_gene
WBGene00001683	1301.59	0.271417	0.120603	2.2505	0.0244175	0.30553	1019.31	1269.92	1251.53	1379.91	1462.85	1426.01	gpd-1	T09F3.3	protein_coding_gene
WBGene00001684	528.379	-0.93255	0.181343	-5.14247	2.71146e-07	8.51801e-05	893.43	560.795	624.734	379.773	348.685	362.857	gpd-2	K10B3.8	protein_coding_gene
WBGene00001685	725.211	-0.849314	0.132182	-6.42536	1.31556e-10	1.44657e-07	1038.11	881.831	876.693	538.371	469.657	546.597	gpd-3	K10B3.7	protein_coding_gene
WBGene00001686	800.689	0.181015	0.127158	1.42355	0.154578	0.700388	661.934	751.791	839.519	829.674	857.988	863.231	gpd-4	F33H1.2	protein_coding_gene
WBGene00001687	1.18883	0.651025	2.10983	0.308567	0.757651	NA	0.723425	0	2.06524	0	2.03315	2.31119	gpn-1	F59D12.4	protein_coding_gene
WBGene00001688	57.1497	0.0576958	0.294774	0.195729	0.844822	0.98326	59.3209	54.8604	53.6962	65.8129	54.895	54.3131	gpr-1	F22B7.13	protein_coding_gene
WBGene00001689	72.2863	-0.0752718	0.279651	-0.269163	0.787804	0.97082	76.6831	70.0994	75.3811	70.1285	55.9115	85.5142	gpr-2	C38C10.4	protein_coding_gene
WBGene00001690	1.9046	0.489955	1.85598	0.263988	0.791789	NA	3.61713	1.01593	0	0	1.01657	5.77798	grd-1	R08B4.1	protein_coding_gene
WBGene00001691	0.120571	-0.71517	4.08047	-0.175266	0.86087	NA	0.723425	0	0	0	0	0	grd-2	F46B3.5	protein_coding_gene
WBGene00001692	210.151	-1.31261	0.216938	-6.05065	1.44263e-09	1.0197e-06	346.521	317.987	234.404	133.784	131.138	97.0701	grd-3	W05E7.1	protein_coding_gene
WBGene00001693	13.6732	0.0951151	0.575401	0.165302	0.868706	0.986219	13.0217	14.2231	12.3914	14.0257	12.1989	16.1784	grd-4	T01B10.1	protein_coding_gene
WBGene00001694	187.338	-1.28124	0.198212	-6.46398	1.01984e-10	1.44171e-07	293.711	281.414	220.98	107.89	114.873	105.159	grd-5	F41E6.2	protein_coding_gene
WBGene00001695	0.651606	-2.73169	3.15386	-0.866143	0.386412	NA	2.8937	1.01593	0	0	0	0	grd-6	T18H9.1	protein_coding_gene
WBGene00001696	0.172103	-0.71517	4.08047	-0.175266	0.86087	NA	0	0	1.03262	0	0	0	grd-7	F46H5.6	protein_coding_gene
WBGene00001697	0	NA	NA	NA	NA	NA	0	0	0	0	0	0	grd-8	C37C3.4	protein_coding_gene
WBGene00001698	0.179817	1.20838	4.08047	0.296138	0.767125	NA	0	0	0	1.0789	0	0	grd-9	C04E6.6	protein_coding_gene
WBGene00001699	15.7272	-4.37646	0.98454	-4.44518	8.78181e-06	0.00146054	57.1506	18.2868	14.4567	2.1578	0	2.31119	grd-10	F09D12.1	protein_coding_gene
WBGene00001700	0.518568	1.10624	3.13312	0.35308	0.724028	NA	0	1.01593	0	1.0789	1.01657	0	grd-11	K02E2.2	protein_coding_gene
WBGene00001701	0	NA	NA	NA	NA	NA	0	0	0	0	0	0	grd-12	F02D8.2	protein_coding_gene
WBGene00001702	12.72	-3.72312	0.903354	-4.12145	3.76501e-05	0.00414738	36.1713	23.3665	11.3588	1.0789	2.03315	2.31119	grd-13	W05E7.3	protein_coding_gene
WBGene00001703	28.1817	-1.81111	0.505642	-3.5818	0.000341234	0.0185463	54.9803	52.8286	23.7502	9.7101	16.2652	11.556	grd-14	T01B10.2	protein_coding_gene
WBGene00001704	0	NA	NA	NA	NA	NA	0	0	0	0	0	0	grd-15	Y87G2A.15	protein_coding_gene
WBGene00001705	0	NA	NA	NA	NA	NA	0	0	0	0	0	0	grd-16	Y69A2AL.1	protein_coding_gene
WBGene00001706	0	NA	NA	NA	NA	NA	0	0	0	0	0	0	grd-17	Y102A5C.34	pseudogene
WBGene00001707	5.92951	-0.824909	0.882	-0.935272	0.349648	NA	9.40453	7.11154	6.19571	4.3156	5.08287	3.46679	grh-1	Y48G8AR.1	protein_coding_gene
WBGene00001708	27.3139	0.470276	0.438997	1.07125	0.284056	0.798838	15.9154	29.4621	23.7502	29.1303	35.5801	30.0455	grk-1	F19C6.1	protein_coding_gene
WBGene00001709	6.32514	-0.119732	0.846853	-0.141385	0.887566	NA	6.51083	8.12747	5.16309	5.3945	8.13259	4.62239	grk-2	W02B3.2	protein_coding_gene
WBGene00001710	0.821137	-1.68764	2.68444	-0.628673	0.529563	NA	0.723425	3.0478	0	0	0	1.1556	grl-1	C24G6.7	protein_coding_gene
WBGene00001711	0.172103	-0.71517	4.08047	-0.175266	0.86087	NA	0	0	1.03262	0	0	0	grl-2	T16G1.8	protein_coding_gene
WBGene00001712	0	NA	NA	NA	NA	NA	0	0	0	0	0	0	grl-3	K03B8.7	protein_coding_gene
WBGene00001713	53.6375	-0.407756	0.324211	-1.25769	0.208504	0.753848	74.5128	58.9242	49.5657	39.9193	45.7458	53.1575	grl-4	F42C5.7	protein_coding_gene
WBGene00001714	0.410571	-0.380964	3.81033	-0.0999819	0.920359	NA	1.44685	0	0	0	1.01657	0	grl-5	Y47D7A.5	protein_coding_gene
WBGene00001715	0.169429	1.20838	4.08047	0.296138	0.767125	NA	0	0	0	0	1.01657	0	grl-6	K10C2.5	protein_coding_gene
WBGene00001716	0.31317	0.246611	4.08047	0.0604368	0.951808	NA	0.723425	0	0	0	0	1.1556	grl-7	T02E9.2	protein_coding_gene
WBGene00001717	3.26011	-1.42467	1.2807	-1.11242	0.265959	NA	5.06398	4.06374	5.16309	3.2367	2.03315	0	grl-8	ZC487.5	protein_coding_gene
WBGene00001718	0	NA	NA	NA	NA	NA	0	0	0	0	0	0	grl-9	ZC487.4	protein_coding_gene
WBGene00001719	3.45268	-1.53315	1.33339	-1.14981	0.250222	NA	2.17028	6.0956	7.22833	0	4.06629	1.1556	grl-10	C26F1.5	protein_coding_gene
WBGene00001720	0	NA	NA	NA	NA	NA	0	0	0	0	0	0	grl-11	ZK512.9	protein_coding_gene
WBGene00001721	0	NA	NA	NA	NA	NA	0	0	0	0	0	0	grl-12	F28A12.2	protein_coding_gene
WBGene00001722	0	NA	NA	NA	NA	NA	0	0	0	0	0	0	grl-13	F32D1.4	protein_coding_gene
WBGene00001723	0.169322	-0.71517	4.08047	-0.175266	0.86087	NA	0	1.01593	0	0	0	0	grl-14	T03D8.4	protein_coding_gene
WBGene00001724	0.641813	-1.2451	2.6401	-0.471612	0.637204	NA	0.723425	1.01593	1.03262	1.0789	0	0	grl-15	Y75B8A.20	protein_coding_gene
WBGene00001725	2.91949	-3.84896	1.97144	-1.95236	0.0508956	NA	14.4685	2.03187	0	0	1.01657	0	grl-16	Y65B4BR.6	protein_coding_gene
WBGene00001726	1.04242	2.42104	2.4978	0.96927	0.332411	NA	0	0	1.03262	0	4.06629	1.1556	grl-17	C56A3.1	protein_coding_gene
WBGene00001727	0.31317	0.246611	4.08047	0.0604368	0.951808	NA	0.723425	0	0	0	0	1.1556	grl-18	T05C3.4	protein_coding_gene
WBGene00001728	0	NA	NA	NA	NA	NA	0	0	0	0	0	0	grl-19	R02D3.6	protein_coding_gene
WBGene00001729	0.192599	1.20838	4.08047	0.296138	0.767125	NA	0	0	0	0	0	1.1556	grl-20	C23H5.9	protein_coding_gene
WBGene00001730	2.25872	-0.186775	1.45536	-0.128336	0.897883	NA	5.06398	1.01593	1.03262	1.0789	3.04972	2.31119	grl-21	ZC168.5	protein_coding_gene
WBGene00001731	5.15245	-0.0246959	0.928295	-0.0266035	0.978776	NA	4.34055	6.0956	5.16309	4.3156	4.06629	6.93358	grl-22	W03A5.3	protein_coding_gene
WBGene00001732	0	NA	NA	NA	NA	NA	0	0	0	0	0	0	grl-23	E02A10.2	protein_coding_gene
WBGene00001733	0	NA	NA	NA	NA	NA	0	0	0	0	0	0	grl-24	F11E6.2	protein_coding_gene
WBGene00001734	0.192599	1.20838	4.08047	0.296138	0.767125	NA	0	0	0	0	0	1.1556	grl-25	ZK643.8	protein_coding_gene
WBGene00001735	0.677716	3.02233	3.56655	0.847411	0.396766	NA	0	0	0	0	4.06629	0	grl-26	K02D7.6	protein_coding_gene
WBGene00001736	0.892854	-1.93555	2.92059	-0.662727	0.507505	NA	4.34055	0	0	0	1.01657	0	grl-27	F40C5.3	protein_coding_gene
WBGene00001737	0	NA	NA	NA	NA	NA	0	0	0	0	0	0	grl-28	T24A6.15	protein_coding_gene
WBGene00001738	0.120571	-0.71517	4.08047	-0.175266	0.86087	NA	0.723425	0	0	0	0	0	grl-29	T24A6.18	protein_coding_gene
WBGene00001739	0	NA	NA	NA	NA	NA	0	0	0	0	0	0	grl-30	T24A6.3	protein_coding_gene
WBGene00001740	47.1024	0.36941	0.323964	1.14028	0.254169	0.778009	40.5118	43.6852	39.2395	57.1817	56.9281	45.0683	gro-1	ZC395.6	protein_coding_gene
WBGene00001743	202.28	0.191614	0.179416	1.06799	0.285526	0.800342	180.133	205.219	181.741	196.36	239.911	210.319	grp-1	K06H7.4	protein_coding_gene
WBGene00001744	344.269	-0.0436521	0.155071	-0.281498	0.778328	0.969938	336.393	371.832	340.764	383.01	335.469	298.144	gars-1	T10F2.1	protein_coding_gene
WBGene00001745	0	NA	NA	NA	NA	NA	0	0	0	0	0	0	gsa-1	R06A10.2	protein_coding_gene
WBGene00001746	171.808	-0.10792	0.185768	-0.58094	0.561281	0.929637	171.452	188.964	174.513	148.888	174.851	172.184	gsk-3	Y18D10A.5	protein_coding_gene
WBGene00001747	368.273	-0.112469	0.14399	-0.781088	0.434751	0.892042	383.415	377.927	386.199	381.931	316.154	364.013	gsp-1	F29F11.6	protein_coding_gene
WBGene00001748	730.846	-0.073289	0.115479	-0.634654	0.525654	0.920568	739.34	733.504	775.496	665.681	726.85	744.204	gsp-2	F56C9.1	protein_coding_gene
WBGene00001749	921.659	-0.108364	0.106354	-1.0189	0.308252	0.814926	936.835	929.579	1002.67	881.462	880.353	899.054	gst-1	R107.7	protein_coding_gene
WBGene00001750	1.44802	-2.69726	2.02421	-1.3325	0.182695	NA	1.44685	2.03187	4.13047	1.0789	0	0	gst-2	K08F4.6	protein_coding_gene
WBGene00001751	1.68659	-1.82029	1.82056	-0.999848	0.317384	NA	0.723425	4.06374	3.09786	1.0789	0	1.1556	gst-3	K08F4.11	protein_coding_gene
WBGene00001752	58.4414	-0.742145	0.376885	-1.96915	0.0489354	0.44875	111.407	60.956	46.4678	50.7083	40.6629	40.4459	gst-4	K08F4.7	protein_coding_gene
WBGene00001753	85.562	-1.34586	0.276556	-4.86648	1.13602e-06	0.000283403	146.132	116.832	105.327	53.945	51.8453	39.2903	gst-5	R03D7.6	protein_coding_gene
WBGene00001754	20.3855	-0.619858	0.500352	-1.23885	0.215403	0.755374	28.937	19.3027	25.8155	19.4202	17.2818	11.556	gst-6	F11G11.3	protein_coding_gene
WBGene00001755	660.17	0.142931	0.143868	0.99349	0.320471	0.822482	554.144	583.146	746.583	677.549	708.552	691.047	gst-7	F11G11.2	protein_coding_gene
WBGene00001756	0.172103	-0.71517	4.08047	-0.175266	0.86087	NA	0	0	1.03262	0	0	0	gst-8	F11G11.1	protein_coding_gene
WBGene00001757	6.02531	-0.625804	0.959785	-0.652025	0.514385	NA	3.61713	11.1753	7.22833	8.6312	2.03315	3.46679	gst-9	R05F9.5	protein_coding_gene
WBGene00001758	285.961	-1.43525	0.659935	-2.17484	0.0296423	0.342542	785.64	314.939	151.795	168.308	157.569	137.516	gst-10	Y45G12C.2	protein_coding_gene
WBGene00001759	1.02449	-0.96031	2.50165	-0.38387	0.701075	NA	0	1.01593	3.09786	0	2.03315	0	gst-11	R11G1.3	protein_coding_gene
WBGene00001760	6.40724	-1.18619	0.899114	-1.31929	0.187073	NA	12.2982	5.07967	9.29357	5.3945	4.06629	2.31119	gst-12	F37B1.2	protein_coding_gene
WBGene00001761	133.76	-0.575489	0.277925	-2.07066	0.0383905	0.399054	188.814	188.964	102.229	126.231	110.807	85.5142	gst-13	T26C5.1	protein_coding_gene
WBGene00001762	0.706235	0.112724	2.84197	0.0396639	0.968361	NA	0	0	2.06524	0	1.01657	1.1556	gst-14	F37B1.3	protein_coding_gene
WBGene00001763	5.6798	-0.900833	0.963407	-0.93505	0.349763	NA	10.8514	8.12747	3.09786	2.1578	4.06629	5.77798	gst-15	F37B1.4	protein_coding_gene
WBGene00001764	14.5002	0.305122	0.589248	0.517816	0.604587	0.938311	9.40453	18.2868	11.3588	17.2624	12.1989	18.4895	gst-16	F37B1.5	protein_coding_gene
WBGene00001765	0	NA	NA	NA	NA	NA	0	0	0	0	0	0	gst-17	F37B1.6	protein_coding_gene
WBGene00001766	0	NA	NA	NA	NA	NA	0	0	0	0	0	0	gst-18	F37B1.7	protein_coding_gene
WBGene00001767	0.241142	-1.33872	4.06397	-0.329411	0.741845	NA	1.44685	0	0	0	0	0	gst-19	F37B1.8	protein_coding_gene
WBGene00001768	118.416	-0.99001	0.39298	-2.51924	0.0117609	0.19258	213.41	198.107	60.9245	69.0496	107.757	61.2466	gst-20	Y48E1B.10	protein_coding_gene
WBGene00001769	4.10751	-0.858052	1.05935	-0.809977	0.417953	NA	3.61713	6.0956	6.19571	3.2367	2.03315	3.46679	gst-21	ZK697.6	protein_coding_gene
WBGene00001770	17.2168	0.104828	0.53854	0.194652	0.845665	0.98326	13.0217	19.3027	17.5545	21.578	12.1989	19.6451	gst-22	F21H7.1	protein_coding_gene
WBGene00001771	0.292674	-1.56015	4.04367	-0.385826	0.699626	NA	0.723425	0	1.03262	0	0	0	gst-23	T28A11.11	protein_coding_gene
WBGene00001772	13.1315	-0.502516	0.671173	-0.748713	0.45403	0.89574	22.4262	16.2549	7.22833	7.5523	9.14916	16.1784	gst-24	F37B1.1	protein_coding_gene
WBGene00001773	0.531244	-0.780449	3.48458	-0.223972	0.822779	NA	0	2.03187	0	0	0	1.1556	gst-25	F37F2.3	protein_coding_gene
WBGene00001774	76.8264	-0.86953	0.324219	-2.68192	0.00732001	0.139224	142.515	79.2428	75.3811	58.2606	47.779	57.7798	gst-26	Y53F4B.29	protein_coding_gene
WBGene00001775	157.725	-0.585319	0.244574	-2.39322	0.0167012	0.240918	254.646	169.661	142.501	126.231	125.039	128.271	gst-27	Y53F4B.30	protein_coding_gene
WBGene00001776	55.4715	-0.997892	0.353818	-2.82035	0.0047971	0.102491	86.811	78.2269	56.794	43.156	44.7292	23.1119	gst-28	Y53F4B.31	protein_coding_gene
WBGene00001777	5.70197	-0.19893	0.951085	-0.209161	0.834322	NA	5.06398	6.0956	7.22833	7.5523	7.11601	1.1556	gst-29	Y53F4B.32	protein_coding_gene
WBGene00001778	4.51369	-0.0227046	1.09336	-0.0207658	0.983432	NA	4.34055	3.0478	6.19571	3.2367	1.01657	9.24477	gst-30	ZK546.11	protein_coding_gene
WBGene00001779	1.66101	-1.06736	1.76335	-0.6053	0.54498	NA	3.61713	0	3.09786	1.0789	1.01657	1.1556	gst-31	Y53F4B.35	protein_coding_gene
WBGene00001780	1.46355	-0.0797183	1.79788	-0.0443401	0.964633	NA	1.44685	1.01593	2.06524	3.2367	1.01657	0	gst-32	Y53F4B.37	protein_coding_gene
WBGene00001781	2.99228	-1.14671	1.75315	-0.654082	0.513059	NA	0	0	12.3914	1.0789	1.01657	3.46679	gst-33	C02A12.1	protein_coding_gene
WBGene00001782	1.24467	-2.4844	2.16804	-1.14592	0.251829	NA	4.34055	1.01593	1.03262	1.0789	0	0	gst-34	Y1H11.1	protein_coding_gene
WBGene00001783	5.34157	-1.41043	1.02234	-1.3796	0.167709	NA	10.8514	5.07967	7.22833	1.0789	2.03315	5.77798	gst-35	Y1H11.2	protein_coding_gene
WBGene00001784	112.977	-0.484732	0.232433	-2.08547	0.0370264	0.390974	143.238	133.087	118.751	77.6808	105.724	99.3813	gst-36	R07B1.4	protein_coding_gene
WBGene00001785	0	NA	NA	NA	NA	NA	0	0	0	0	0	0	gst-37	Y32G9A.1	protein_coding_gene
WBGene00001786	12.5315	-0.876297	0.822234	-1.06575	0.286536	0.801583	15.1919	30.478	3.09786	5.3945	15.2486	5.77798	gst-38	F35E8.8	protein_coding_gene
WBGene00001787	33.5102	-1.2114	0.405494	-2.98747	0.00281301	0.0729661	57.1506	42.6692	40.2721	19.4202	17.2818	24.2675	gst-39	Y53F4B.33	protein_coding_gene
WBGene00001788	1.75594	0.00875151	1.55869	0.00561467	0.99552	NA	2.17028	1.01593	2.06524	1.0789	3.04972	1.1556	gst-40	F56B3.10	protein_coding_gene
WBGene00001789	7.37197	-0.925693	0.859206	-1.07738	0.28131	NA	14.4685	8.12747	6.19571	6.4734	2.03315	6.93358	gst-41	R13D7.7	protein_coding_gene
WBGene00001790	61.9495	-0.619501	0.311213	-1.9906	0.0465249	0.43857	85.3642	67.0516	72.2833	58.2606	35.5801	53.1575	gst-42	D1053.1	protein_coding_gene
WBGene00001791	22.0069	-0.361611	0.478939	-0.755025	0.450234	0.89574	20.9793	22.3505	30.9786	16.1835	17.2818	24.2675	gst-43	Y71F9AL.5	protein_coding_gene
WBGene00001792	6.99382	0.36979	0.809445	0.456844	0.647784	NA	5.06398	5.07967	8.26095	8.6312	9.14916	5.77798	gst-44	F13A7.10	protein_coding_gene
WBGene00001793	309.731	-0.0777705	0.152238	-0.51085	0.609456	0.93938	328.435	322.051	303.59	332.301	295.823	276.188	gsy-1	Y46G5A.31	protein_coding_gene
WBGene00001794	342.438	-0.550559	0.163595	-3.36538	0.00076438	0.0311597	477.461	387.071	355.221	286.987	269.392	278.499	gta-1	K04D7.3	protein_coding_gene
WBGene00001795	14.4433	-0.396277	0.645657	-0.613757	0.539376	0.925559	27.4902	14.2231	7.22833	12.9468	13.2155	11.556	gtl-1	C05C12.3	protein_coding_gene
WBGene00001796	2.65179	-0.196637	1.33164	-0.147666	0.882607	NA	4.34055	1.01593	3.09786	1.0789	4.06629	2.31119	gtl-2	F54D1.5	protein_coding_gene
WBGene00001803	2.29539	0.691607	1.39592	0.495448	0.620284	NA	2.17028	1.01593	2.06524	4.3156	3.04972	1.1556	lite-1	C14F11.3	protein_coding_gene
WBGene00001804	0	NA	NA	NA	NA	NA	0	0	0	0	0	0	gur-3	ZC504.5	protein_coding_gene
WBGene00001805	1.75851	-1.16397	1.58476	-0.734475	0.462659	NA	2.17028	2.03187	3.09786	1.0789	1.01657	1.1556	gur-4	K09E4.5	protein_coding_gene
WBGene00001806	1.01641	-0.895861	2.27723	-0.393399	0.694025	NA	2.8937	0	1.03262	0	1.01657	1.1556	gur-5	ZK622.2	protein_coding_gene
WBGene00001808	181.459	0.218925	0.211892	1.03319	0.301514	0.80983	157.707	136.135	209.622	175.861	200.265	209.163	gut-2	T10G3.6	protein_coding_gene
WBGene00001811	10.064	0.32106	0.671656	0.478013	0.632641	0.946471	9.40453	9.1434	8.26095	14.0257	9.14916	10.4004	haf-1	C30H6.6	protein_coding_gene
WBGene00001812	203.429	0.107715	0.175228	0.614712	0.538745	0.925559	179.409	201.155	207.556	227.648	200.265	204.541	haf-2	F43E2.4	protein_coding_gene
WBGene00001813	139.242	0.0902614	0.204083	0.442279	0.658287	0.951685	131.663	144.263	129.077	149.967	154.519	125.96	haf-3	F57A10.3	protein_coding_gene
WBGene00001814	22.8297	-0.358891	0.521891	-0.687674	0.491658	0.910004	39.7884	23.3665	13.424	21.578	20.3315	18.4895	haf-4	W04C9.1	protein_coding_gene
WBGene00001815	95.3166	0.162583	0.236925	0.686221	0.492573	0.910004	83.9173	98.5456	87.7726	94.9432	110.807	95.9145	hmt-1	W09D6.6	protein_coding_gene
WBGene00001816	58.3358	0.0328837	0.301365	0.109116	0.913111	0.98978	60.0443	52.8286	59.8919	50.7083	54.895	71.647	haf-6	Y48G8AL.11	protein_coding_gene
WBGene00001817	7.54958	-0.587085	0.813657	-0.721539	0.470578	NA	13.7451	5.07967	8.26095	6.4734	7.11601	4.62239	haf-7	Y50E8A.16	protein_coding_gene
WBGene00001818	0	NA	NA	NA	NA	NA	0	0	0	0	0	0	haf-8	Y57G11C.1	protein_coding_gene
WBGene00001819	26.773	-0.706114	0.520698	-1.35609	0.17507	0.719071	54.2569	29.4621	15.4893	19.4202	22.3646	19.6451	haf-9	ZK484.2	protein_coding_gene
WBGene00001820	14.4779	0.691708	0.597684	1.15731	0.247144	0.77275	11.5748	9.1434	12.3914	12.9468	14.232	26.5787	ham-1	F53B2.6	protein_coding_gene
WBGene00001821	5.32178	0.0302336	0.910398	0.0332092	0.973508	NA	6.51083	4.06374	5.16309	4.3156	6.09944	5.77798	ham-2	C07A12.1	protein_coding_gene
WBGene00001823	78.973	0.175823	0.270613	0.649721	0.515873	0.917232	65.1083	67.0516	90.8704	87.3909	89.4585	73.9582	hap-1	ZC395.7	protein_coding_gene
WBGene00001824	4.34876	-0.742854	1.00983	-0.735626	0.461958	NA	5.06398	5.07967	6.19571	3.2367	3.04972	3.46679	hbl-1	F13D11.2	protein_coding_gene
WBGene00001827	275.973	0.111496	0.156116	0.714188	0.475111	0.904983	243.794	288.525	264.35	276.198	291.757	291.21	hcf-1	C46A5.9	protein_coding_gene
WBGene00001828	1.86912	0.431604	1.67424	0.25779	0.796569	NA	0.723425	1.01593	3.09786	0	4.06629	2.31119	hch-1	F40E10.1	protein_coding_gene
WBGene00001829	345.234	0.185638	0.163567	1.13494	0.256402	0.778616	298.775	384.023	287.068	352.8	389.348	359.391	hcp-1	ZK1055.1	protein_coding_gene
WBGene00001830	216.361	0.0827545	0.169963	0.486897	0.626331	0.94462	209.793	207.251	213.752	223.332	242.961	201.074	hcp-2	T06E4.1	protein_coding_gene
WBGene00001831	336.68	0.105529	0.14321	0.736883	0.461194	0.896464	306.732	320.019	346.96	337.696	352.751	355.924	hcp-3	F58A4.3	protein_coding_gene
WBGene00001832	236.401	0.132871	0.183964	0.722267	0.47013	0.902182	231.496	263.127	181.741	250.305	249.061	242.675	hcp-4	T03F1.9	protein_coding_gene
WBGene00001833	144.762	0.0969948	0.21731	0.446343	0.655349	0.950691	137.451	168.645	113.588	140.257	151.469	157.161	hcp-6	Y110A7A.1	protein_coding_gene
WBGene00001834	367.705	0.180475	0.1535	1.17573	0.239704	0.76748	314.69	365.736	354.188	374.378	355.801	441.438	hda-1	C53A5.3	protein_coding_gene
WBGene00001835	125.05	0.266082	0.220114	1.20884	0.226726	0.760416	99.8327	129.024	112.555	135.941	150.453	122.493	hda-2	C08B11.2	protein_coding_gene
WBGene00001836	132.039	0.0647162	0.202918	0.318928	0.749781	0.968064	127.323	138.167	121.849	128.389	141.304	135.205	hda-3	R06C1.1	protein_coding_gene
WBGene00001837	13.8836	0.0502016	0.571944	0.0877736	0.930057	0.992873	12.2982	15.239	13.424	12.9468	13.2155	16.1784	hda-4	C10E2.3	protein_coding_gene
WBGene00001838	81.1687	0.158624	0.273259	0.58049	0.561584	0.929637	64.3848	72.1313	93.9683	83.0753	75.2264	98.2257	hda-10	Y51H1A.5	protein_coding_gene
WBGene00001839	0.921318	-1.95487	2.31995	-0.842636	0.399432	NA	1.44685	2.03187	1.03262	0	1.01657	0	hdl-1	ZK829.2	protein_coding_gene
WBGene00001840	1155.87	0.0428728	0.11567	0.370647	0.710901	0.962557	1056.92	1100.26	1259.79	1163.05	1123.31	1231.87	hel-1	C26D10.2	protein_coding_gene
WBGene00001841	2.18724	0.830936	1.58774	0.523344	0.600735	NA	0.723425	3.0478	1.03262	3.2367	5.08287	0	hen-1	C36B7.7	protein_coding_gene
WBGene00001842	6.27227	0.232474	0.864143	0.269023	0.787912	NA	5.06398	4.06374	8.26095	6.4734	9.14916	4.62239	her-1	ZK287.8	protein_coding_gene
WBGene00001843	124.672	-0.666588	0.217517	-3.06454	0.00218005	0.062605	167.835	153.406	137.338	106.811	92.5082	90.1366	hgo-1	W06D4.1	protein_coding_gene
WBGene00001844	22.081	-0.646135	0.469701	-1.37563	0.168936	0.71439	32.5541	25.3983	22.7176	16.1835	18.2983	17.334	hid-1	K02E10.2	protein_coding_gene
WBGene00001851	131.499	-0.337736	0.21657	-1.55948	0.118884	0.64508	159.877	154.422	125.979	111.127	130.121	107.471	hif-1	F38A6.3	protein_coding_gene
WBGene00001852	10.7483	0.0676008	0.803345	0.0841492	0.932938	0.993833	7.95768	3.0478	20.6524	10.789	16.2652	5.77798	hil-1	C30G7.1	protein_coding_gene
WBGene00001853	219.941	-0.0625689	0.225088	-0.277976	0.781031	0.970116	179.409	210.298	285.003	180.176	201.282	263.476	hil-2	Y73B6BL.9	protein_coding_gene
WBGene00001854	45.1503	-0.124949	0.38918	-0.321057	0.748167	0.967693	31.1073	55.8764	54.7288	29.1303	45.7458	54.3131	hil-3	F22F1.1	protein_coding_gene
WBGene00001855	1542.81	0.0673448	0.0970013	0.694267	0.487515	0.910004	1456.25	1495.45	1569.58	1620.51	1566.54	1548.5	hil-4	C18G1.5	protein_coding_gene
WBGene00001856	916.228	0.0422466	0.130552	0.323601	0.74624	0.967693	831.215	830.018	1048.11	938.643	892.552	956.834	hil-5	B0414.3	protein_coding_gene
WBGene00001857	1.19381	-1.27859	2.35644	-0.542595	0.587408	NA	0	2.03187	3.09786	0	2.03315	0	hil-6	F59A7.4	protein_coding_gene
WBGene00001858	2.66966	1.83948	1.52272	1.20802	0.227039	NA	1.44685	2.03187	0	1.0789	9.14916	2.31119	hil-7	C01B10.5	protein_coding_gene
WBGene00001859	0.685586	1.77832	2.8396	0.626256	0.531147	NA	0.723425	0	0	1.0789	0	2.31119	hil-8	T05E8.2	protein_coding_gene
WBGene00001860	264.174	0.126468	0.161977	0.780776	0.434934	0.892042	253.199	280.398	224.078	272.962	272.442	281.966	him-1	F28B3.7	protein_coding_gene
WBGene00001862	367.416	0.185358	0.142759	1.2984	0.194151	0.741378	326.988	328.147	376.906	375.457	391.381	405.614	him-3	ZK381.1	protein_coding_gene
WBGene00001863	35.6453	-0.563818	0.451854	-1.24779	0.212109	0.755261	65.8317	35.5577	25.8155	29.1303	35.5801	21.9563	him-4	F15G9.4	protein_coding_gene
WBGene00001864	63.6957	0.324644	0.323307	1.00414	0.315313	0.819705	68.7254	51.8126	48.5331	90.6276	50.8287	71.647	him-5	D1086.4	protein_coding_gene
WBGene00001865	133.706	0.169604	0.208158	0.814785	0.415195	0.885581	115.025	142.231	120.816	149.967	141.304	132.894	him-6	T04A11.6	protein_coding_gene
WBGene00001867	166.634	0.0819196	0.190716	0.429538	0.667532	0.955462	148.302	164.581	173.48	186.65	170.784	156.006	him-8	T07G12.12	protein_coding_gene
WBGene00001869	235.717	0.209962	0.166877	1.25819	0.208324	0.753848	205.453	207.251	243.698	263.252	253.127	241.52	him-10	R12B2.4	protein_coding_gene
WBGene00001872	64.1727	0.117773	0.303017	0.388668	0.697522	0.960195	52.0866	80.2588	52.6635	72.2863	63.0276	64.7134	him-14	ZK1127.11	protein_coding_gene
WBGene00001874	164.369	0.00315836	0.192265	0.0164272	0.986894	0.997495	159.154	183.884	149.73	153.204	173.834	166.406	him-17	T09E8.2	protein_coding_gene
WBGene00001875	0.179817	1.20838	4.08047	0.296138	0.767125	NA	0	0	0	1.0789	0	0	his-1	T10C6.14	protein_coding_gene
WBGene00001876	0.172103	-0.71517	4.08047	-0.175266	0.86087	NA	0	0	1.03262	0	0	0	his-2	T10C6.13	protein_coding_gene
WBGene00001877	0.31317	0.246611	4.08047	0.0604368	0.951808	NA	0.723425	0	0	0	0	1.1556	his-3	T10C6.12	protein_coding_gene
WBGene00001878	0	NA	NA	NA	NA	NA	0	0	0	0	0	0	his-4	T10C6.11	protein_coding_gene
WBGene00001879	0	NA	NA	NA	NA	NA	0	0	0	0	0	0	his-5	F45F2.3	protein_coding_gene
WBGene00001880	0	NA	NA	NA	NA	NA	0	0	0	0	0	0	his-6	F45F2.13	protein_coding_gene
WBGene00001881	0	NA	NA	NA	NA	NA	0	0	0	0	0	0	his-7	F45F2.4	protein_coding_gene
WBGene00001882	0.169322	-0.71517	4.08047	-0.175266	0.86087	NA	0	1.01593	0	0	0	0	his-8	F45F2.12	protein_coding_gene
WBGene00001883	0	NA	NA	NA	NA	NA	0	0	0	0	0	0	his-9	ZK131.3	protein_coding_gene
WBGene00001884	0	NA	NA	NA	NA	NA	0	0	0	0	0	0	his-10	ZK131.4	protein_coding_gene
WBGene00001885	0	NA	NA	NA	NA	NA	0	0	0	0	0	0	his-11	ZK131.5	protein_coding_gene
WBGene00001886	0.300388	0.246611	4.08047	0.0604368	0.951808	NA	0.723425	0	0	1.0789	0	0	his-12	ZK131.6	protein_coding_gene
WBGene00001887	0	NA	NA	NA	NA	NA	0	0	0	0	0	0	his-13	ZK131.7	protein_coding_gene
WBGene00001888	0	NA	NA	NA	NA	NA	0	0	0	0	0	0	his-14	ZK131.8	protein_coding_gene
WBGene00001889	0	NA	NA	NA	NA	NA	0	0	0	0	0	0	his-15	ZK131.9	protein_coding_gene
WBGene00001890	0	NA	NA	NA	NA	NA	0	0	0	0	0	0	his-16	ZK131.10	protein_coding_gene
WBGene00001891	0	NA	NA	NA	NA	NA	0	0	0	0	0	0	his-17	K06C4.5	protein_coding_gene
WBGene00001892	0	NA	NA	NA	NA	NA	0	0	0	0	0	0	his-18	K06C4.10	protein_coding_gene
WBGene00001893	0.179817	1.20838	4.08047	0.296138	0.767125	NA	0	0	0	1.0789	0	0	his-19	K06C4.11	protein_coding_gene
WBGene00001894	0	NA	NA	NA	NA	NA	0	0	0	0	0	0	his-20	K06C4.4	protein_coding_gene
WBGene00001895	0	NA	NA	NA	NA	NA	0	0	0	0	0	0	his-21	K06C4.3	protein_coding_gene
WBGene00001896	0	NA	NA	NA	NA	NA	0	0	0	0	0	0	his-22	K06C4.12	protein_coding_gene
WBGene00001898	165.216	0.158373	0.222851	0.710667	0.47729	0.906895	133.834	169.661	165.219	169.387	138.254	214.941	his-24	M163.3	protein_coding_gene
WBGene00001899	0	NA	NA	NA	NA	NA	0	0	0	0	0	0	his-25	ZK131.2	protein_coding_gene
WBGene00001900	0	NA	NA	NA	NA	NA	0	0	0	0	0	0	his-26	ZK131.1	protein_coding_gene
WBGene00001901	0	NA	NA	NA	NA	NA	0	0	0	0	0	0	his-27	K06C4.13	protein_coding_gene
WBGene00001902	0	NA	NA	NA	NA	NA	0	0	0	0	0	0	his-28	K06C4.2	protein_coding_gene
WBGene00001903	0.179817	1.20838	4.08047	0.296138	0.767125	NA	0	0	0	1.0789	0	0	his-29	F35H10.11	protein_coding_gene
WBGene00001904	0	NA	NA	NA	NA	NA	0	0	0	0	0	0	his-30	F35H10.1	protein_coding_gene
WBGene00001905	0.169429	1.20838	4.08047	0.296138	0.767125	NA	0	0	0	0	1.01657	0	his-31	F17E9.12	protein_coding_gene
WBGene00001906	0.169322	-0.71517	4.08047	-0.175266	0.86087	NA	0	1.01593	0	0	0	0	his-32	F17E9.10	protein_coding_gene
WBGene00001907	0.120571	-0.71517	4.08047	-0.175266	0.86087	NA	0.723425	0	0	0	0	0	his-33	F17E9.13	protein_coding_gene
WBGene00001908	0	NA	NA	NA	NA	NA	0	0	0	0	0	0	his-34	F17E9.9	protein_coding_gene
WBGene00001909	166.106	-0.342349	0.196453	-1.74265	0.0813949	0.547042	214.134	164.581	177.61	144.573	144.353	151.383	his-35	C50F4.13	protein_coding_gene
WBGene00001910	74.6535	0.111922	0.280354	0.399217	0.689734	0.95918	79.5768	70.0994	65.055	83.0753	59.9778	90.1366		C50F4.6	protein_coding_gene
WBGene00001911	156.99	-0.145619	0.199828	-0.728724	0.466171	0.899966	171.452	143.247	179.676	138.099	145.37	164.095	his-37	C50F4.7	protein_coding_gene
WBGene00001912	0.289893	-1.54868	4.04474	-0.382889	0.701802	NA	0.723425	1.01593	0	0	0	0	his-38	K03A1.6	protein_coding_gene
WBGene00001913	0	NA	NA	NA	NA	NA	0	0	0	0	0	0	his-39	F45F2.2	protein_coding_gene
WBGene00001914	0.687784	-1.36977	3.19187	-0.429143	0.667819	NA	0	3.0478	0	1.0789	0	0	his-40	K03A1.1	protein_coding_gene
WBGene00001915	116.316	-0.523106	0.219409	-2.38416	0.0171183	0.243768	149.026	138.167	123.914	101.417	89.4585	95.9145	his-41	C50F4.5	protein_coding_gene
WBGene00001916	0	NA	NA	NA	NA	NA	0	0	0	0	0	0	his-42	F08G2.3	protein_coding_gene
WBGene00001917	0.172103	-0.71517	4.08047	-0.175266	0.86087	NA	0	0	1.03262	0	0	0	his-43	F08G2.2	protein_coding_gene
WBGene00001918	0.169322	-0.71517	4.08047	-0.175266	0.86087	NA	0	1.01593	0	0	0	0	his-44	F08G2.1	protein_coding_gene
WBGene00001919	0.480204	1.13907	3.605	0.315971	0.752025	NA	0.723425	0	0	2.1578	0	0	his-45	B0035.10	protein_coding_gene
WBGene00001920	0.192599	1.20838	4.08047	0.296138	0.767125	NA	0	0	0	0	0	1.1556	his-46	B0035.9	protein_coding_gene
WBGene00001921	0.952309	0.357103	2.11764	0.168632	0.866086	NA	1.44685	1.01593	0	1.0789	1.01657	1.1556	his-47	B0035.7	protein_coding_gene
WBGene00001922	1.10896	0.738289	2.14227	0.344629	0.730373	NA	1.44685	1.01593	0	2.1578	2.03315	0	his-48	B0035.8	protein_coding_gene
WBGene00001923	0.172103	-0.71517	4.08047	-0.175266	0.86087	NA	0	0	1.03262	0	0	0	his-49	F07B7.5	protein_coding_gene
WBGene00001924	0	NA	NA	NA	NA	NA	0	0	0	0	0	0	his-50	F07B7.9	protein_coding_gene
WBGene00001925	0	NA	NA	NA	NA	NA	0	0	0	0	0	0	his-51	F07B7.10	protein_coding_gene
WBGene00001926	0.172103	-0.71517	4.08047	-0.175266	0.86087	NA	0	0	1.03262	0	0	0	his-52	F07B7.4	protein_coding_gene
WBGene00001927	0	NA	NA	NA	NA	NA	0	0	0	0	0	0	his-53	F07B7.3	protein_coding_gene
WBGene00001928	0	NA	NA	NA	NA	NA	0	0	0	0	0	0	his-54	F07B7.11	protein_coding_gene
WBGene00001929	0.541738	1.17818	3.09213	0.381026	0.703184	NA	0	1.01593	0	1.0789	0	1.1556	his-55	F54E12.1	protein_coding_gene
WBGene00001930	0.179817	1.20838	4.08047	0.296138	0.767125	NA	0	0	0	1.0789	0	0	his-56	F54E12.3	protein_coding_gene
WBGene00001931	3.35229	-0.462258	1.36237	-0.339306	0.734379	NA	6.51083	4.06374	1.03262	6.4734	2.03315	0	his-57	F54E12.5	protein_coding_gene
WBGene00001932	0.973191	1.49028	2.53488	0.587907	0.556595	NA	1.44685	0	0	3.2367	0	1.1556	his-58	F54E12.4	protein_coding_gene
WBGene00001933	0.120571	-0.71517	4.08047	-0.175266	0.86087	NA	0.723425	0	0	0	0	0	his-59	F55G1.2	protein_coding_gene
WBGene00001934	0.631532	0.226183	2.93564	0.0770473	0.938586	NA	0.723425	0	1.03262	0	2.03315	0	his-60	F55G1.11	protein_coding_gene
WBGene00001935	1.31194	1.08627	1.89789	0.572357	0.56708	NA	1.44685	1.01593	0	3.2367	1.01657	1.1556	his-61	F55G1.10	protein_coding_gene
WBGene00001936	0.793375	1.09064	2.70319	0.403464	0.686607	NA	1.44685	0	0	2.1578	0	1.1556	his-62	F55G1.3	protein_coding_gene
WBGene00001937	0.385199	2.18707	4.03068	0.542605	0.587402	NA	0	0	0	0	0	2.31119	his-63	F22B3.2	protein_coding_gene
WBGene00001938	0.192599	1.20838	4.08047	0.296138	0.767125	NA	0	0	0	0	0	1.1556	his-64	F22B3.1	protein_coding_gene
WBGene00001939	1.25548	0.384116	1.90659	0.201467	0.840333	NA	2.17028	0	1.03262	2.1578	1.01657	1.1556	his-65	H02I12.7	protein_coding_gene
WBGene00001940	0.652307	0.290713	2.90754	0.0999857	0.920356	NA	0.723425	0	1.03262	2.1578	0	0	his-66	H02I12.6	protein_coding_gene
WBGene00001941	0.169429	1.20838	4.08047	0.296138	0.767125	NA	0	0	0	0	1.01657	0	his-67	T23D8.5	protein_coding_gene
WBGene00001942	2.36456	-0.628077	1.40522	-0.446961	0.654903	NA	1.44685	3.0478	4.13047	1.0789	1.01657	3.46679	his-68	T23D8.6	protein_coding_gene
WBGene00001943	0	NA	NA	NA	NA	NA	0	0	0	0	0	0	his-69	E03A3.3	protein_coding_gene
WBGene00001944	0.892747	-3.18781	2.84207	-1.12165	0.26201	NA	4.34055	1.01593	0	0	0	0	his-70	E03A3.4	protein_coding_gene
WBGene00001945	42.5188	-0.499587	0.350713	-1.42449	0.154305	0.700237	54.9803	42.6692	51.6309	28.0514	39.6464	38.1347	his-71	F45E1.6	protein_coding_gene
WBGene00001946	927.171	0.105099	0.130889	0.802962	0.421997	0.885984	800.108	898.086	983.053	877.146	940.331	1064.3	his-72	Y49E10.6	protein_coding_gene
WBGene00001947	0	NA	NA	NA	NA	NA	0	0	0	0	0	0	his-73	W09H1.2	protein_coding_gene
WBGene00001948	5.78882	0.139569	0.877365	0.159078	0.873607	NA	7.23425	5.07967	4.13047	5.3945	7.11601	5.77798	hlh-1	B0304.1	protein_coding_gene
WBGene00001949	74.4579	0.268685	0.280631	0.957431	0.33835	0.836456	52.81	74.1632	76.4138	74.4441	91.4916	77.425	hlh-2	M05B5.5	protein_coding_gene
WBGene00001950	21.158	0.338442	0.487863	0.693724	0.487856	0.910004	15.1919	18.2868	22.7176	18.3413	22.3646	30.0455	hlh-3	T24B8.6	protein_coding_gene
WBGene00001951	0.120571	-0.71517	4.08047	-0.175266	0.86087	NA	0.723425	0	0	0	0	0	hlh-4	T05G5.2	protein_coding_gene
WBGene00001952	0.757451	-2.92622	2.96959	-0.985395	0.32443	NA	1.44685	0	3.09786	0	0	0	hlh-6	T15H9.3	protein_coding_gene
WBGene00001953	1.34794	-1.38825	1.93106	-0.718906	0.472199	NA	0.723425	2.03187	3.09786	1.0789	0	1.1556	hlh-8	C02B8.4	protein_coding_gene
WBGene00001954	0.120571	-0.71517	4.08047	-0.175266	0.86087	NA	0.723425	0	0	0	0	0	hlh-10	ZK682.4	protein_coding_gene
WBGene00001955	31.4822	0.0641171	0.406972	0.157547	0.874814	0.986219	37.6181	24.3824	29.9459	30.2092	27.4475	39.2903	hlh-11	F58A4.7	protein_coding_gene
WBGene00001956	0.883061	-0.632447	2.3703	-0.266822	0.789606	NA	2.17028	0	1.03262	1.0789	1.01657	0	hlh-12	C28C12.8	protein_coding_gene
WBGene00001957	0.172103	-0.71517	4.08047	-0.175266	0.86087	NA	0	0	1.03262	0	0	0	hlh-13	F48D6.3	protein_coding_gene
WBGene00001958	7.47846	0.339751	0.818042	0.415323	0.677906	NA	3.61713	11.1753	5.16309	9.7101	7.11601	8.08918	hlh-14	C18A3.8	protein_coding_gene
WBGene00001959	0	NA	NA	NA	NA	NA	0	0	0	0	0	0	hlh-15	C43H6.8	protein_coding_gene
WBGene00001960	1.52507	0.00750518	1.95619	0.00383664	0.996939	NA	1.44685	1.01593	2.06524	0	0	4.62239	hlh-16	DY3.3	protein_coding_gene
WBGene00001961	0.469816	1.10559	3.23455	0.341807	0.732496	NA	0.723425	0	0	1.0789	1.01657	0	hlh-17	F38C2.2	protein_coding_gene
WBGene00001962	0.169322	-0.71517	4.08047	-0.175266	0.86087	NA	0	1.01593	0	0	0	0	hlh-19	F57C12.3	protein_coding_gene
WBGene00001963	6.19788	0.601551	0.886462	0.678598	0.497393	NA	3.61713	4.06374	7.22833	6.4734	11.1823	4.62239	btb-1	F40G9.4	pseudogene
WBGene00001964	2.34594	-0.202306	1.52408	-0.13274	0.894399	NA	1.44685	5.07967	1.03262	0	3.04972	3.46679	hlh-25	C17C3.7	protein_coding_gene
WBGene00001965	1.28613	-0.49498	1.88171	-0.263048	0.792514	NA	1.44685	1.01593	2.06524	0	2.03315	1.1556	hlh-26	C17C3.8	protein_coding_gene
WBGene00001966	4.63206	0.0575639	1.04129	0.0552814	0.955914	NA	1.44685	4.06374	8.26095	4.3156	5.08287	4.62239	hlh-27	C17C3.10	protein_coding_gene
WBGene00001967	0.192599	1.20838	4.08047	0.296138	0.767125	NA	0	0	0	0	0	1.1556	hlh-28	F31A3.2	protein_coding_gene
WBGene00001968	1.48644	0.61716	1.6638	0.370933	0.710687	NA	1.44685	1.01593	1.03262	1.0789	2.03315	2.31119	hlh-29	F31A3.4	protein_coding_gene
WBGene00001971	1856.99	0.0120751	0.119052	0.101427	0.919211	0.990064	1802.78	1871.35	1873.17	1688.48	1755.62	2150.57	hmg-1.1	Y48B6A.14	protein_coding_gene
WBGene00001972	207.686	0.0254812	0.168605	0.15113	0.879873	0.986723	209.793	202.171	205.491	224.411	204.331	199.918	hmg-1.2	F47D12.4	protein_coding_gene
WBGene00001973	198.831	0.056417	0.24292	0.232245	0.816347	0.97655	228.602	219.442	136.306	245.989	204.331	158.317	hmg-3	C32F10.5	protein_coding_gene
WBGene00001974	181.756	0.290721	0.21234	1.36913	0.170959	0.71439	180.133	179.82	130.11	234.121	194.166	172.184	hmg-4	T20B12.8	protein_coding_gene
WBGene00001975	178.9	0.053102	0.246136	0.215742	0.829189	0.977102	219.198	133.087	173.48	223.332	138.254	186.051	hmg-5	F45E4.9	protein_coding_gene
WBGene00001976	0	NA	NA	NA	NA	NA	0	0	0	0	0	0	hmg-11	T05A7.4	protein_coding_gene
WBGene00001977	1106.73	0.10795	0.102964	1.04843	0.294442	0.80471	1068.5	1068.76	1058.43	1191.11	1088.75	1164.84	hmg-12	Y17G7A.1	protein_coding_gene
WBGene00001978	135.726	0.0938874	0.204328	0.459493	0.64588	0.948142	120.089	145.279	129.077	146.73	140.287	132.894	hmp-1	R13H4.4	protein_coding_gene
WBGene00001979	188.724	0.113169	0.178597	0.633655	0.526306	0.920568	192.431	177.788	173.48	184.492	213.48	190.673	hmp-2	K05C4.6	protein_coding_gene
WBGene00001980	168.882	0.227626	0.196352	1.15928	0.246342	0.771708	154.813	165.597	146.632	165.072	212.464	168.717	hmr-1	W02B9.1	protein_coding_gene
WBGene00001981	11.3932	0.360637	0.736817	0.489453	0.624521	0.944235	6.51083	14.2231	9.29357	4.3156	13.2155	20.8007	hnd-1	C44C10.8	protein_coding_gene
WBGene00001983	166.231	0.165193	0.194438	0.849594	0.395551	0.875853	155.536	137.151	177.61	187.729	171.801	167.562	hoe-1	E04A4.4	protein_coding_gene
WBGene00001984	0.975631	-2.03897	2.32215	-0.878054	0.379915	NA	0.723425	1.01593	3.09786	0	1.01657	0	hog-1	W06B11.4	protein_coding_gene
WBGene00001985	108.731	0.0759916	0.232635	0.326655	0.743928	0.967417	103.45	90.4181	123.914	103.574	118.939	112.093	hop-1	C18E3.8	protein_coding_gene
WBGene00001986	7.68492	-1.21111	0.801588	-1.51088	0.130819	NA	13.7451	10.1593	8.26095	5.3945	5.08287	3.46679	hot-1	F43D2.4	protein_coding_gene
WBGene00001987	1.50468	-0.0300067	1.94876	-0.0153978	0.987715	NA	1.44685	0	3.09786	0	1.01657	3.46679	hot-2	Y39B6A.48	protein_coding_gene
WBGene00001988	0	NA	NA	NA	NA	NA	0	0	0	0	0	0	hot-3	W02B8.5	protein_coding_gene
WBGene00001989	1.35794	-1.35725	2.05499	-0.660463	0.508957	NA	0.723425	3.0478	2.06524	0	0	2.31119	hot-4	T12A2.16	protein_coding_gene
WBGene00001990	0.657376	-1.25333	2.87614	-0.435768	0.663005	NA	0.723425	0	2.06524	0	0	1.1556	hot-5	K07A12.6	protein_coding_gene
WBGene00001991	5.03151	0.010514	0.96468	0.010899	0.991304	NA	2.8937	8.12747	4.13047	4.3156	6.09944	4.62239	hot-6	C13G3.2	protein_coding_gene
WBGene00001992	0.582567	-2.55472	2.90606	-0.879102	0.379346	NA	1.44685	1.01593	1.03262	0	0	0	hot-7	Y48B6A.9	protein_coding_gene
WBGene00001993	228.829	-0.803452	0.213532	-3.76268	0.000168101	0.011882	375.458	270.238	226.143	160.756	172.818	167.562	hpd-1	T21C12.2	protein_coding_gene
WBGene00001994	57.9806	0.119275	0.29994	0.397663	0.690879	0.959246	60.0443	51.8126	54.7288	49.6294	68.1104	63.5578	hpk-1	F20B6.8	protein_coding_gene
WBGene00001995	22.7238	0.0114598	0.472482	0.0242544	0.98065	0.997177	15.9154	23.3665	28.9133	20.4991	23.3812	24.2675	hpl-1	K08H2.6	protein_coding_gene
WBGene00001996	299.055	0.0673533	0.159507	0.422258	0.672837	0.957872	300.221	274.302	301.525	348.485	286.674	283.121	hpl-2	K01G5.2	protein_coding_gene
WBGene00001997	55.2293	0.10778	0.303465	0.355165	0.722466	0.962557	52.0866	58.9242	48.5331	65.8129	52.8618	53.1575	hpr-9	Y39A1A.23	protein_coding_gene
WBGene00001998	129.236	0.0580262	0.223554	0.259562	0.795202	0.971127	110.684	118.864	150.762	128.389	119.956	146.761	hpr-17	F32A11.2	protein_coding_gene
WBGene00001999	686.912	0.0276925	0.188011	0.147292	0.882901	0.987627	799.385	740.616	499.787	827.517	605.878	648.29	hrpa-1	F42A6.7	protein_coding_gene
WBGene00002000	341.6	-0.0478524	0.150278	-0.318426	0.750162	0.968064	358.819	327.131	355.221	359.274	297.856	351.301	hrpr-1	F58D5.1	protein_coding_gene
WBGene00002001	226.597	0.0514828	0.179049	0.287534	0.773703	0.969309	256.816	199.123	210.654	249.226	219.58	224.186	hars-1	T11G6.1	protein_coding_gene
WBGene00002002	257.769	-0.0973577	0.192898	-0.504711	0.613762	0.940717	227.879	256.015	315.981	223.332	228.729	294.677	hsb-1	K08E7.2	protein_coding_gene
WBGene00002003	127.3	0.222935	0.21342	1.04459	0.296215	0.806316	101.28	131.055	120.816	132.705	139.271	138.672	hse-5	B0285.5	protein_coding_gene
WBGene00002004	148.624	0.189207	0.200609	0.943162	0.345598	0.841626	122.259	137.151	157.991	158.598	158.585	157.161	hsf-1	Y53C10A.12	protein_coding_gene
WBGene00002005	5123.55	0.00829918	0.107227	0.0773982	0.938307	0.994058	5476.33	5305.21	4543.52	5487.29	4959.86	4969.07	hsp-1	F26D10.3	protein_coding_gene
WBGene00002006	0	NA	NA	NA	NA	NA	0	0	0	0	0	0	hsp-2	K09C4.3	pseudogene
WBGene00002007	615.78	-0.332946	0.180299	-1.84663	0.0648012	0.508154	857.259	689.819	511.146	576.133	553.016	507.307	hsp-3	C15H9.6	protein_coding_gene
WBGene00002008	611.612	0.175455	0.123877	1.41636	0.156669	0.700932	559.931	560.795	603.049	702.364	616.044	627.489	hsp-4	F43E2.8	protein_coding_gene
WBGene00002010	419.257	-0.110345	0.154818	-0.712745	0.476004	0.905612	498.44	411.453	394.46	438.034	362.917	410.237	hsp-6	C37H5.8	protein_coding_gene
WBGene00002011	66.9592	-1.41572	0.422412	-3.35151	0.000803709	0.0318554	163.494	46.733	81.5769	40.9982	36.5966	32.3567	hsp-12.2	C14B9.1	protein_coding_gene
WBGene00002012	7.23399	-0.790329	0.83414	-0.947478	0.343395	NA	10.128	7.11154	10.3262	5.3945	8.13259	2.31119	hsp-12.3	F38E11.1	protein_coding_gene
WBGene00002013	3.91251	-0.771584	1.10749	-0.696697	0.485993	NA	6.51083	2.03187	6.19571	3.2367	2.03315	3.46679	hsp-12.6	F38E11.2	protein_coding_gene
WBGene00002015	6.81488	-0.0461032	1.26686	-0.0363918	0.97097	NA	19.5325	1.01593	0	12.9468	5.08287	2.31119	hsp-16.1	T27E4.8	protein_coding_gene
WBGene00002016	16.7068	-0.590476	0.696278	-0.848047	0.396412	0.876386	32.5541	18.2868	9.29357	18.3413	18.2983	3.46679	hsp-16.2	Y46H3A.3	protein_coding_gene
WBGene00002017	25.759	-0.717329	0.643246	-1.11517	0.264778	0.784164	52.0866	33.5258	10.3262	32.367	19.3149	6.93358	hsp-16.11	T27E4.2	protein_coding_gene
WBGene00002018	16.6726	-1.06683	0.823382	-1.29567	0.195088	0.741894	39.065	16.2549	12.3914	14.0257	18.2983	0	hsp-16.41	Y46H3A.2	protein_coding_gene
WBGene00002019	27.7708	-0.901725	0.588733	-1.53164	0.125612	0.656193	51.3632	40.6374	16.5219	25.8936	26.4309	5.77798	hsp-16.48	T27E4.3	protein_coding_gene
WBGene00002020	27.8875	-0.926343	0.647379	-1.43091	0.152455	0.698609	58.5974	37.5896	13.424	21.578	31.5138	4.62239	hsp-16.49	T27E4.9	protein_coding_gene
WBGene00002021	58.7321	-0.0949552	0.370543	-0.256259	0.797751	0.971643	88.2579	51.8126	41.3047	73.3652	54.895	42.7571	hsp-17	F52E1.7	protein_coding_gene
WBGene00002023	171.279	-0.685563	0.237826	-2.88262	0.00394381	0.0895946	275.625	193.027	164.186	151.046	127.072	116.715	hsp-25	C09B8.6	protein_coding_gene
WBGene00002024	89.3179	-0.189587	0.32865	-0.576868	0.564029	0.930879	109.237	104.641	71.2507	47.4716	93.5248	109.782	hsp-43	C14F11.5	protein_coding_gene
WBGene00002025	522.269	-0.146864	0.20229	-0.726007	0.467835	0.900425	727.766	484.6	432.667	580.448	482.872	425.26	hsp-60	Y22D7AL.5	protein_coding_gene
WBGene00002026	14.1897	-1.18378	0.825377	-1.43423	0.151506	0.697273	37.6181	13.2071	8.26095	8.6312	16.2652	1.1556	hsp-70	C12C8.1	protein_coding_gene
WBGene00002027	337.125	0.0777254	0.194103	0.400433	0.688838	0.95918	298.775	405.358	280.872	321.512	415.779	300.455	hsr-9	T05F1.6	protein_coding_gene
WBGene00002028	102.338	0.365839	0.239622	1.52673	0.126828	0.656683	88.2579	100.577	79.5116	133.784	106.74	105.159	hst-1	F08B4.6	protein_coding_gene
WBGene00002029	31.9917	0.384935	0.438668	0.877509	0.38021	0.863091	26.0433	38.6055	18.5871	25.8936	36.5966	46.2239	hst-2	C34F6.4	protein_coding_gene
WBGene00002030	1.51213	1.21074	1.72794	0.700685	0.483499	NA	0.723425	1.01593	1.03262	1.0789	4.06629	1.1556	hst-3.1	F40H3.5	protein_coding_gene
WBGene00002031	30.6849	0.0844798	0.407417	0.207355	0.835733	0.979559	26.0433	26.4143	37.1743	29.1303	37.6132	27.7343	hst-6	Y34B4A.3	protein_coding_gene
WBGene00002032	257.752	-0.0209575	0.164397	-0.127481	0.89856	0.98881	253.199	232.649	293.264	255.699	255.16	256.542	htp-1	F41H10.10	protein_coding_gene
WBGene00002033	144.855	0.0960049	0.197003	0.487326	0.626027	0.944497	131.663	137.151	151.795	149.967	157.569	140.983	htp-2	Y73B6BL.2	protein_coding_gene
WBGene00002034	199.485	0.179979	0.177349	1.01483	0.310187	0.817589	178.686	199.123	183.806	192.044	231.779	211.474	htp-3	F57C9.5	protein_coding_gene
WBGene00002035	148.209	0.1751	0.199038	0.879734	0.379003	0.8621	127.323	145.279	145.599	173.703	149.436	147.916	hum-1	F29D10.4	protein_coding_gene
WBGene00002036	165.518	0.0818928	0.187455	0.436866	0.662209	0.952978	162.047	170.677	149.73	157.519	180.95	172.184	hum-2	F36D4.3	protein_coding_gene
WBGene00002037	18.0207	-0.0681992	0.51626	-0.132102	0.894903	0.98846	22.4262	19.3027	13.424	16.1835	18.2983	18.4895	hum-4	F46C3.3	protein_coding_gene
WBGene00002038	31.1583	-0.414642	0.400253	-1.03595	0.300225	0.809467	36.1713	41.6533	28.9133	23.7358	26.4309	30.0455	hum-5	T02C12.1	protein_coding_gene
WBGene00002039	2.16887	-2.29818	1.63518	-1.40546	0.159885	NA	3.61713	4.06374	3.09786	1.0789	0	1.1556	hum-6	T10H10.1	protein_coding_gene
WBGene00002040	5.62161	-0.00165805	1.02594	-0.00161612	0.998711	NA	11.5748	3.0478	2.06524	8.6312	6.09944	2.31119	hum-7	F56A6.2	protein_coding_gene
WBGene00002041	28.2395	-0.614276	0.455191	-1.34949	0.177179	0.722169	44.8524	31.4939	25.8155	30.2092	16.2652	20.8007	hum-8	Y66H1A.6	protein_coding_gene
WBGene00002042	95.2638	0.180409	0.243134	0.742015	0.458078	0.896464	86.811	81.2747	100.164	107.89	108.773	86.6698	hus-1	H26D21.1	protein_coding_gene
WBGene00002043	134.631	0.0284829	0.207054	0.137563	0.890586	0.988266	135.28	126.992	137.338	143.494	117.923	146.761	hyl-1	C09G4.1	protein_coding_gene
WBGene00002044	82.6535	0.0493181	0.259233	0.190246	0.849116	0.983582	88.9813	78.2269	76.4138	85.2331	96.5745	70.4914	hyl-2	K02G10.6	protein_coding_gene
WBGene00002045	4043.72	-0.0927879	0.0946023	-0.980821	0.326681	0.827878	4429.53	3936.74	4153.19	4041.56	3731.84	3969.48	icd-1	C56C10.8	protein_coding_gene
WBGene00002046	254.713	-0.141587	0.157583	-0.898489	0.368925	0.855732	248.135	276.334	277.774	249.226	239.911	236.897	icln-1	C01F6.8	protein_coding_gene
WBGene00002047	232.682	0.168254	0.176401	0.953815	0.340177	0.837071	222.091	235.697	199.295	276.198	215.514	247.298	icp-1	Y39G10AR.13	protein_coding_gene
WBGene00002048	24.9643	-0.118805	0.462285	-0.256995	0.797183	0.971643	34.7244	25.3983	17.5545	25.8936	25.4143	20.8007	ida-1	B0244.2	protein_coding_gene
WBGene00002050	37.7702	-1.47156	0.460729	-3.19399	0.0014032	0.0457768	90.4281	38.6055	37.1743	19.4202	21.348	19.6451	ifa-1	F38B2.1	protein_coding_gene
WBGene00002051	1.5248	0.524712	1.78296	0.294293	0.768534	NA	0.723425	2.03187	1.03262	0	3.04972	2.31119	ifa-3	F52E10.5	protein_coding_gene
WBGene00002052	49.0399	-0.104432	0.365195	-0.285963	0.774906	0.969309	44.1289	57.9082	50.5983	28.0514	56.9281	56.6242	ifa-4	K05B2.3	protein_coding_gene
WBGene00002053	117.621	-0.717759	0.29509	-2.43234	0.0150014	0.224413	204.006	133.087	101.197	74.4441	109.79	83.203	ifb-1	F10C1.2	protein_coding_gene
WBGene00002054	89.4513	-0.957041	0.302598	-3.16275	0.00156285	0.0494629	164.217	95.4978	93.9683	53.945	70.1436	58.9354	ifb-2	F10C1.7	protein_coding_gene
WBGene00002055	25.2584	-1.1619	0.534177	-2.17513	0.0296207	0.342542	44.8524	16.2549	43.37	17.2624	10.1657	19.6451	ifc-1	F37B4.2	protein_coding_gene
WBGene00002056	103.008	-1.00288	0.246268	-4.07231	4.65485e-05	0.00481493	164.941	119.88	127.012	69.0496	70.1436	67.0246	ifc-2	M6.1	protein_coding_gene
WBGene00002057	8.62145	-1.28654	0.790538	-1.62743	0.103646	NA	15.1919	14.2231	7.22833	7.5523	4.06629	3.46679	ifd-1	R04E5.10	protein_coding_gene
WBGene00002058	13.7068	0.0852996	0.58211	0.146535	0.883499	0.987627	12.2982	15.239	12.3914	17.2624	11.1823	13.8672	ifd-2	F25E2.4	protein_coding_gene
WBGene00002059	741.643	-0.207103	0.130172	-1.59099	0.111612	0.628616	865.216	699.978	817.834	709.916	640.441	716.47	ife-1	F53A2.6	protein_coding_gene
WBGene00002060	82.4546	-0.166683	0.296963	-0.561293	0.574598	0.934334	113.578	86.3544	60.9245	66.8918	80.3093	86.6698	ife-2	R04A9.4	protein_coding_gene
WBGene00002061	894.226	0.0193711	0.10445	0.185458	0.85287	0.984431	885.472	880.815	898.378	914.907	884.419	901.366	ife-3	B0348.6	protein_coding_gene
WBGene00002062	18.2095	-0.0306966	0.499879	-0.061408	0.951034	0.995404	17.3622	18.2868	19.6197	16.1835	19.3149	18.4895	ife-4	C05D9.5	protein_coding_gene
WBGene00002063	24.6645	0.0915157	0.444954	0.205675	0.837045	0.979892	19.5325	25.3983	26.8481	24.8147	21.348	30.0455	ife-5	Y57A10A.30	protein_coding_gene
WBGene00002064	4834.14	-0.222166	0.0975081	-2.27843	0.0227008	0.290419	5346.11	4742.38	5527.61	4466.65	4336.7	4585.41	iff-1	T05G5.10	protein_coding_gene
WBGene00002065	532.723	-0.94705	0.208363	-4.54518	5.48874e-06	0.00101208	956.368	527.27	619.571	330.143	352.751	410.237	iff-2	F54C9.1	protein_coding_gene
WBGene00002066	412.398	-0.126359	0.158471	-0.797363	0.42524	0.889272	465.162	470.377	355.221	368.984	422.895	391.747	ifg-1	M110.4	protein_coding_gene
WBGene00002067	2.07859	-1.56745	1.70573	-0.918935	0.358129	NA	7.23425	1.01593	1.03262	0	2.03315	1.1556	ifp-1	C43C3.1	protein_coding_gene
WBGene00002068	711.847	0.231146	0.114391	2.02067	0.043314	0.424178	625.039	683.723	656.745	744.441	769.546	791.584	ify-1	C27A2.3	protein_coding_gene
WBGene00002069	7.58883	-0.299852	0.805695	-0.372166	0.709769	NA	5.7874	8.12747	11.3588	4.3156	10.1657	5.77798	ikb-1	C04F12.3	protein_coding_gene
WBGene00002070	354.469	0.130995	0.148034	0.8849	0.376211	0.860141	308.179	361.672	345.927	372.221	343.602	395.214	ile-1	K07A1.8	protein_coding_gene
WBGene00002071	86.8519	-0.0727365	0.25422	-0.286117	0.774789	0.969309	99.8327	92.45	74.3485	91.7065	77.2596	85.5142	ile-2	T04G9.3	protein_coding_gene
WBGene00002072	289.824	0.338795	0.179505	1.88738	0.059109	0.490595	201.112	292.589	275.709	317.197	325.304	327.034	ima-1	T19B10.7	protein_coding_gene
WBGene00002073	1319.35	0.192892	0.104989	1.83725	0.066173	0.513522	1145.91	1286.17	1262.89	1410.12	1356.11	1454.9	ima-2	F26B1.3	protein_coding_gene
WBGene00002074	354.133	0.140325	0.193608	0.724791	0.46858	0.900561	290.817	426.692	294.296	331.222	435.093	346.679	ima-3	F32E10.4	protein_coding_gene
WBGene00002075	147.164	0.0348071	0.191491	0.181768	0.855765	0.984984	145.408	147.31	143.534	144.573	156.552	145.605	imb-1	F28B3.8	protein_coding_gene
WBGene00002076	248.647	0.257633	0.168748	1.52673	0.126828	0.656683	224.262	256.015	199.295	257.857	280.574	273.876	imb-2	R06A4.4	protein_coding_gene
WBGene00002077	713.397	-0.0748404	0.145828	-0.513209	0.607805	0.939053	796.491	785.317	613.375	666.76	773.612	644.823	imb-3	C53D5.6	protein_coding_gene
WBGene00002078	368.575	0.0305531	0.137483	0.222232	0.824134	0.976985	355.925	372.848	365.547	350.643	386.298	380.191	xpo-1	ZK742.1	protein_coding_gene
WBGene00002079	241.802	0.00257864	0.162445	0.0158739	0.987335	0.997495	236.56	243.824	244.731	223.332	264.309	238.053	xpo-2	Y48G1A.5	protein_coding_gene
WBGene00002080	143.104	-0.162636	0.198357	-0.819915	0.412265	0.885273	162.047	136.135	154.893	134.863	133.171	137.516	xpo-3	C49H3.10	protein_coding_gene
WBGene00002081	51.7505	0.248187	0.334395	0.742198	0.457968	0.896464	34.001	51.8126	56.794	52.8661	63.0276	52.0019	ina-1	F54G8.3	protein_coding_gene
WBGene00002083	1537.27	-0.240607	0.0961949	-2.50124	0.012376	0.199703	1714.52	1666.13	1613.98	1434.94	1370.34	1423.7	inf-1	F57B9.6	protein_coding_gene
WBGene00002084	2.13875	0.51592	1.40671	0.366757	0.713801	NA	2.17028	1.01593	2.06524	3.2367	2.03315	2.31119	ins-1	F13B12.5	protein_coding_gene
WBGene00002085	0.898727	-0.408575	2.60634	-0.156762	0.875432	NA	0	1.01593	2.06524	0	0	2.31119	ins-2	ZK75.2	protein_coding_gene
WBGene00002086	4.26401	0.00708498	1.02959	0.00688134	0.99451	NA	6.51083	3.0478	3.09786	5.3945	4.06629	3.46679	ins-3	ZK75.3	protein_coding_gene
WBGene00002087	5.19147	-0.0524222	0.974882	-0.0537729	0.957116	NA	6.51083	2.03187	7.22833	5.3945	3.04972	6.93358	ins-4	ZK75.1	protein_coding_gene
WBGene00002088	3.68695	1.03697	1.12969	0.917929	0.358656	NA	2.17028	2.03187	3.09786	5.3945	7.11601	2.31119	ins-5	ZK84.3	protein_coding_gene
WBGene00002089	5.7239	-1.14735	0.936687	-1.2249	0.220612	NA	12.2982	5.07967	6.19571	3.2367	4.06629	3.46679	ins-6	ZK84.6	protein_coding_gene
WBGene00002090	5.16722	-0.676515	0.93648	-0.722402	0.470047	NA	5.7874	8.12747	5.16309	3.2367	4.06629	4.62239	ins-7	ZK1251.2	protein_coding_gene
WBGene00002091	0	NA	NA	NA	NA	NA	0	0	0	0	0	0	ins-8	ZK1251.11	protein_coding_gene
WBGene00002092	0.64192	0.259357	2.66288	0.0973971	0.922411	NA	0.723425	0	1.03262	1.0789	1.01657	0	ins-9	C06E2.8	protein_coding_gene
WBGene00002093	1.75562	-1.91166	1.7511	-1.09169	0.274968	NA	2.17028	4.06374	2.06524	1.0789	0	1.1556	ins-10	T08G5.12	protein_coding_gene
WBGene00002094	1.12142	-1.16772	2.22004	-0.52599	0.598895	NA	3.61713	1.01593	0	1.0789	1.01657	0	ins-11	C17C3.4	protein_coding_gene
WBGene00002095	2.52539	-1.85267	1.59989	-1.158	0.246865	NA	8.6811	1.01593	2.06524	1.0789	0	2.31119	ins-12	C17C3.19	protein_coding_gene
WBGene00002096	0	NA	NA	NA	NA	NA	0	0	0	0	0	0	ins-13	C17C3.18	protein_coding_gene
WBGene00002097	0.875557	-0.467408	2.40593	-0.194273	0.845962	NA	0	1.01593	2.06524	0	1.01657	1.1556	ins-14	F41G3.16	protein_coding_gene
WBGene00002098	0	NA	NA	NA	NA	NA	0	0	0	0	0	0	ins-15	F41G3.17	protein_coding_gene
WBGene00002099	0	NA	NA	NA	NA	NA	0	0	0	0	0	0	ins-16	Y39A3A.5	protein_coding_gene
WBGene00002100	16.3246	-0.338894	0.526953	-0.643121	0.520146	0.919758	18.8091	17.2709	18.5871	14.0257	14.232	15.0228	ins-17	F56F3.6	protein_coding_gene
WBGene00002101	4.35874	0.135263	1.06313	0.12723	0.898758	NA	7.23425	3.0478	2.06524	5.3945	6.09944	2.31119	ins-18	T28B8.2	protein_coding_gene
WBGene00002102	5.96989	3.05728	1.16497	2.62433	0.00868189	NA	0	3.0478	1.03262	11.8679	15.2486	4.62239	ins-19	T10D4.13	protein_coding_gene
WBGene00002103	0.459322	-0.590456	3.25944	-0.181152	0.856248	NA	0.723425	1.01593	0	0	1.01657	0	ins-20	ZK84.7	protein_coding_gene
WBGene00002104	0.120571	-0.71517	4.08047	-0.175266	0.86087	NA	0.723425	0	0	0	0	0	ins-21	M04D8.1	protein_coding_gene
WBGene00002105	3.37234	-1.49527	1.30821	-1.14299	0.253041	NA	5.7874	7.11154	2.06524	3.2367	2.03315	0	ins-22	M04D8.2	protein_coding_gene
WBGene00002106	3.37869	-0.411032	1.15327	-0.356406	0.721536	NA	4.34055	2.03187	5.16309	3.2367	2.03315	3.46679	ins-23	M04D8.3	protein_coding_gene
WBGene00002107	8.54378	0.171819	0.759868	0.226117	0.82111	NA	11.5748	5.07967	7.22833	7.5523	7.11601	12.7116	ins-24	ZC334.3	protein_coding_gene
WBGene00002108	0	NA	NA	NA	NA	NA	0	0	0	0	0	0	ins-25	ZC334.8	protein_coding_gene
WBGene00002109	6.39137	-0.519214	0.950197	-0.546428	0.584772	NA	12.2982	6.0956	4.13047	7.5523	7.11601	1.1556	ins-26	ZC334.1	protein_coding_gene
WBGene00002110	7.83722	-0.351051	0.762085	-0.460646	0.645053	NA	7.95768	11.1753	7.22833	6.4734	6.09944	8.08918	ins-27	ZC334.11	protein_coding_gene
WBGene00002111	4.3944	-1.26104	1.11315	-1.13285	0.257275	NA	7.23425	6.0956	5.16309	1.0789	1.01657	5.77798	ins-28	ZC334.9	protein_coding_gene
WBGene00002112	3.37303	-0.461624	1.16783	-0.395282	0.692635	NA	6.51083	2.03187	3.09786	3.2367	3.04972	2.31119	ins-29	ZC334.10	protein_coding_gene
WBGene00002113	11.7134	-0.387561	0.699509	-0.554047	0.579547	0.934749	18.0856	9.1434	12.3914	4.3156	10.1657	16.1784	ins-30	ZC334.2	protein_coding_gene
WBGene00002114	5.25123	1.07647	3.76438	0.285964	0.774906	NA	0	10.1593	0	0	21.348	0	ins-31	T10D4.4	protein_coding_gene
WBGene00002115	0	NA	NA	NA	NA	NA	0	0	0	0	0	0	ins-32	Y8A9A.6	protein_coding_gene
WBGene00002116	2.51522	-1.28777	1.50841	-0.853725	0.393257	NA	6.51083	2.03187	2.06524	0	1.01657	3.46679	ins-33	W09C5.4	protein_coding_gene
WBGene00002117	17.1488	0.803612	0.617938	1.30047	0.193438	0.741342	5.06398	13.2071	19.6197	14.0257	24.3978	26.5787	ins-34	F52B11.6	protein_coding_gene
WBGene00002118	1.14251	0.790502	2.15802	0.366309	0.714134	NA	1.44685	1.01593	0	3.2367	0	1.1556	ins-35	K02E2.4	protein_coding_gene
WBGene00002119	0.241142	-1.33872	4.06397	-0.329411	0.741845	NA	1.44685	0	0	0	0	0	ins-36	Y53H1A.4	protein_coding_gene
WBGene00002120	1.96059	-3.20942	1.88103	-1.7062	0.0879702	NA	6.51083	2.03187	2.06524	0	0	1.1556	ins-37	F08G2.6	protein_coding_gene
WBGene00002121	0	NA	NA	NA	NA	NA	0	0	0	0	0	0	ins-38	C17C3.20	pseudogene
WBGene00002123	5.16702	-0.742172	0.984912	-0.753541	0.451125	NA	10.128	4.06374	5.16309	3.2367	6.09944	2.31119	inx-1	C16E9.4	protein_coding_gene
WBGene00002124	89.9995	0.410249	0.290064	1.41434	0.157263	0.701477	53.5335	86.3544	92.9357	83.0753	118.939	105.159	inx-2	F08G12.10	protein_coding_gene
WBGene00002125	162.547	0.376569	0.208444	1.80658	0.0708283	0.525839	117.195	165.597	142.501	163.993	194.166	191.829	inx-3	F22F4.2	protein_coding_gene
WBGene00002127	15.996	-1.27815	0.574908	-2.22322	0.0262007	0.320684	28.937	22.3505	16.5219	10.789	8.13259	9.24477	inx-5	R09F10.4	protein_coding_gene
WBGene00002128	2.44319	-1.81103	1.55537	-1.16437	0.244273	NA	7.23425	2.03187	2.06524	0	1.01657	2.31119	inx-6	C36H8.2	protein_coding_gene
WBGene00002129	49.7484	0.0838642	0.335432	0.250019	0.802573	0.971938	37.6181	47.7489	59.8919	48.5505	45.7458	58.9354	inx-7	K02B2.4	protein_coding_gene
WBGene00002130	206.62	0.0566438	0.181349	0.312346	0.754777	0.969137	183.027	195.059	230.274	228.727	199.248	203.385	inx-8	ZK792.2	protein_coding_gene
WBGene00002131	44.3835	-0.0456373	0.336877	-0.135472	0.892239	0.988266	52.0866	41.6533	41.3047	40.9982	49.8121	40.4459	inx-9	ZK792.3	protein_coding_gene
WBGene00002132	6.14769	-0.588701	0.913379	-0.64453	0.519232	NA	10.8514	5.07967	6.19571	4.3156	8.13259	2.31119	inx-10	T18H9.5	protein_coding_gene
WBGene00002133	33.4377	0.099607	0.399895	0.249083	0.803297	0.972116	41.2352	26.4143	28.9133	36.6826	39.6464	27.7343	inx-11	W04D2.3	protein_coding_gene
WBGene00002134	65.3311	-0.581785	0.308393	-1.88651	0.0592265	0.490595	98.3858	72.1313	64.0223	43.156	59.9778	54.3131	inx-12	ZK770.3	protein_coding_gene
WBGene00002135	50.977	-0.645125	0.330384	-1.95265	0.0508608	0.459176	76.6831	56.8923	52.6635	35.6037	44.7292	39.2903	inx-13	Y8G1A.2	protein_coding_gene
WBGene00002136	264.657	0.296501	0.177057	1.67461	0.0940112	0.58375	196.048	278.366	239.567	295.619	291.757	286.588	inx-14	F07A5.1	protein_coding_gene
WBGene00002137	25.4307	-1.25065	0.448839	-2.78641	0.00532954	0.110257	39.7884	31.4939	36.1416	16.1835	16.2652	12.7116	inx-15	R12E2.9	protein_coding_gene
WBGene00002138	17.6762	-0.348503	0.52988	-0.657702	0.510729	0.917171	22.4262	22.3505	14.4567	12.9468	14.232	19.6451	inx-16	R12E2.5	protein_coding_gene
WBGene00002139	19.9014	-0.373383	0.512137	-0.729068	0.46596	0.899966	25.3199	26.4143	15.4893	12.9468	17.2818	21.9563	inx-17	R12E2.4	protein_coding_gene
WBGene00002140	1.18574	-1.21692	2.00688	-0.606372	0.544268	NA	2.8937	1.01593	1.03262	0	1.01657	1.1556	inx-18	C18H7.2	protein_coding_gene
WBGene00002141	1.2348	0.547323	2.09361	0.261426	0.793764	NA	0	2.03187	1.03262	0	2.03315	2.31119	inx-19	T16H5.1	protein_coding_gene
WBGene00002142	0.703454	0.129637	2.59858	0.0498876	0.960212	NA	0	1.01593	1.03262	0	1.01657	1.1556	inx-20	T23H4.1	protein_coding_gene
WBGene00002143	86.0052	-0.0424537	0.255867	-0.165921	0.868219	0.986219	73.7894	85.3384	103.262	81.9964	88.4419	83.203	inx-21	Y47G6A.1	protein_coding_gene
WBGene00002144	248.813	0.176649	0.158291	1.11598	0.264433	0.784164	219.921	232.649	248.861	260.015	271.425	260.009	inx-22	Y47G6A.2	protein_coding_gene
WBGene00002146	16.9662	-0.0351885	0.547045	-0.0643247	0.948712	0.995404	21.7028	16.2549	13.424	21.578	17.2818	11.556	ipp-5	C09B8.1	protein_coding_gene
WBGene00002147	138.586	0.288652	0.215442	1.33981	0.180307	0.72681	120.812	143.247	110.49	133.784	171.801	151.383	ire-1	C41C4.4	protein_coding_gene
WBGene00002148	197.743	0.297889	0.173711	1.71485	0.0863724	0.563064	167.111	188.964	176.578	230.885	211.447	211.474	gon-14	F44C4.4	protein_coding_gene
WBGene00002149	1.02205	2.46387	2.28521	1.07818	0.280952	NA	0.723425	0	0	3.2367	1.01657	1.1556	irk-1	R03E9.4	protein_coding_gene
WBGene00002150	1.41976	-1.51477	1.88209	-0.804833	0.420916	NA	2.17028	1.01593	3.09786	1.0789	0	1.1556	irk-2	M02A10.2	protein_coding_gene
WBGene00002151	5.68174	0.563353	0.908256	0.620258	0.535088	NA	3.61713	5.07967	5.16309	8.6312	8.13259	3.46679	irk-3	K04G11.5	protein_coding_gene
WBGene00002152	247.043	-0.179931	0.175165	-1.02721	0.304322	0.811888	277.072	263.127	246.796	271.883	216.53	206.852	iars-1	R11A8.6	protein_coding_gene
WBGene00002153	106.58	0.133354	0.235756	0.565642	0.571637	0.934334	100.556	113.785	90.8704	118.679	121.989	93.6033	iars-2	C25A1.7	protein_coding_gene
WBGene00002162	624.723	-0.359412	0.132635	-2.70978	0.00673277	0.131281	789.98	660.357	654.68	577.212	527.602	538.508	isp-1	F42G8.12	protein_coding_gene
WBGene00002163	3.15574	0.504268	1.36937	0.368247	0.712689	NA	3.61713	0	4.13047	3.2367	1.01657	6.93358	ist-1	C54D1.3	protein_coding_gene
WBGene00002169	296.326	0.201226	0.176375	1.1409	0.253912	0.777872	261.88	330.179	235.437	290.224	343.602	316.634	isw-1	F37A4.8	protein_coding_gene
WBGene00002173	26.5655	-0.905462	0.485317	-1.86571	0.0620814	0.501082	45.5758	37.5896	20.6524	20.4991	22.3646	12.7116	itr-1	F33D4.2	protein_coding_gene
WBGene00002174	6.20148	-0.4087	0.876956	-0.466044	0.641184	NA	7.95768	9.1434	4.13047	5.3945	7.11601	3.46679	itx-1	W03D8.6	protein_coding_gene
WBGene00002175	26.123	0.128755	0.43861	0.293552	0.769101	0.969137	26.7667	30.478	17.5545	28.0514	28.4641	25.4231	jac-1	Y105C5B.21	protein_coding_gene
WBGene00002176	6.04636	0.969109	0.91207	1.06254	0.287991	NA	2.17028	5.07967	5.16309	4.3156	9.14916	10.4004	jip-1	F56D12.4	protein_coding_gene
WBGene00002177	0.582674	-1.11308	2.97888	-0.373658	0.708659	NA	1.44685	0	1.03262	0	1.01657	0	jkk-1	F35C8.3	protein_coding_gene
WBGene00002178	2.18451	-0.0809921	1.42389	-0.0568809	0.95464	NA	3.61713	2.03187	1.03262	3.2367	2.03315	1.1556	jnk-1	B0478.1	protein_coding_gene
WBGene00002179	11.5004	-1.37172	0.708498	-1.9361	0.0528559	0.470383	23.1496	18.2868	8.26095	5.3945	8.13259	5.77798	jph-1	T22C1.7	protein_coding_gene
WBGene00002180	152.631	0.212737	0.215394	0.987661	0.323319	0.825425	130.217	120.896	173.48	179.097	151.469	160.628	jtr-1	Y77E11A.4	protein_coding_gene
WBGene00002181	6.94759	0.561708	0.806305	0.696645	0.486025	NA	6.51083	4.06374	6.19571	9.7101	7.11601	8.08918	kal-1	K03D10.1	protein_coding_gene
WBGene00002182	4.29267	0.34839	1.05546	0.330084	0.741337	NA	2.17028	5.07967	4.13047	3.2367	3.04972	8.08918	kap-1	F08F8.3	protein_coding_gene
WBGene00002183	511.592	-0.459591	0.158422	-2.90106	0.00371906	0.086345	612.741	494.76	669.137	463.927	377.149	451.838	kat-1	T02G5.8	protein_coding_gene
WBGene00002184	3.12401	-0.27222	1.22969	-0.221372	0.824803	NA	2.17028	5.07967	3.09786	2.1578	5.08287	1.1556	kel-1	C47D12.7	protein_coding_gene
WBGene00002185	101.284	0.245989	0.234028	1.05111	0.29321	0.803048	90.4281	85.3384	102.229	100.338	105.724	123.649	kel-3	T27E9.4	protein_coding_gene
WBGene00002186	2.55767	-4.70144	2.08448	-2.25545	0.0241052	NA	12.2982	3.0478	0	0	0	0	kel-10	T16H12.6	protein_coding_gene
WBGene00002187	25.1929	-0.361432	0.445575	-0.81116	0.417274	0.885581	32.5541	28.4461	23.7502	18.3413	20.3315	27.7343	kgb-1	T07A9.3	protein_coding_gene
WBGene00002188	1.44523	-2.6945	2.01277	-1.3387	0.180668	NA	1.44685	3.0478	3.09786	1.0789	0	0	kgb-2	ZC416.4	protein_coding_gene
WBGene00002189	54.9929	-0.639655	0.327892	-1.95081	0.0510799	0.459448	81.0236	71.1154	48.5331	42.0771	46.7624	40.4459	kin-1	ZK909.2	protein_coding_gene
WBGene00002190	91.7884	-0.627848	0.261152	-2.40414	0.0162105	0.237064	133.834	92.45	107.392	76.6019	63.0276	77.425	kin-2	R07E4.6	protein_coding_gene
WBGene00002191	447.888	-0.0455081	0.142983	-0.318275	0.750276	0.968064	465.162	496.792	402.721	472.558	434.077	416.015	kin-3	B0205.7	protein_coding_gene
WBGene00002192	178.922	0.141725	0.206672	0.685745	0.492874	0.910004	154.09	196.075	161.088	180.176	222.63	159.472	kin-4	C10C6.1	protein_coding_gene
WBGene00002193	1.64763	-1.9381	2.13716	-0.90686	0.364481	NA	5.7874	0	2.06524	0	2.03315	0	kin-5	T13H10.1	protein_coding_gene
WBGene00002194	0	NA	NA	NA	NA	NA	0	0	0	0	0	0	kin-6	ZK20.2	pseudogene
WBGene00002195	1.25815	-0.381277	2.05593	-0.185452	0.852875	NA	2.17028	0	2.06524	2.1578	0	1.1556	kin-9	F08F1.1	protein_coding_gene
WBGene00002196	559.922	-0.00386865	0.125509	-0.0308236	0.97541	0.996786	527.377	557.748	597.886	535.135	585.546	555.842	kin-10	T01G9.6	protein_coding_gene
WBGene00002198	8.88209	-0.206264	0.757613	-0.272255	0.785426	NA	13.0217	6.0956	9.29357	4.3156	10.1657	10.4004	kin-14	F22D6.1	protein_coding_gene
WBGene00002199	9.35718	-0.528143	0.744817	-0.709091	0.478268	NA	11.5748	12.1912	9.29357	10.789	3.04972	9.24477	kin-15	M176.6	protein_coding_gene
WBGene00002200	6.91756	-0.814447	0.838125	-0.971748	0.331176	NA	13.0217	7.11154	6.19571	4.3156	5.08287	5.77798	kin-16	M176.7	protein_coding_gene
WBGene00002201	180.78	0.0189575	0.198033	0.0957289	0.923736	0.991542	159.877	201.155	178.643	168.308	211.447	165.25	kin-18	T17E9.1	protein_coding_gene
WBGene00002202	567.594	-0.0183456	0.121819	-0.150597	0.880293	0.986723	594.655	551.652	566.908	542.687	592.662	556.998	kin-19	C03C10.1	protein_coding_gene
WBGene00002203	47.841	0.0105789	0.328072	0.0322457	0.974276	0.996786	55.7037	46.733	40.2721	44.2349	53.8784	46.2239	kin-20	F46F2.2	protein_coding_gene
WBGene00002204	0.99025	-3.32283	2.69049	-1.23503	0.21682	NA	2.8937	3.0478	0	0	0	0	kin-21	W08D2.8	protein_coding_gene
WBGene00002205	0	NA	NA	NA	NA	NA	0	0	0	0	0	0	kin-23	W04G5.6	pseudogene
WBGene00002206	0.651606	-2.73169	3.15386	-0.866143	0.386412	NA	2.8937	1.01593	0	0	0	0	kin-24	K07F5.4	protein_coding_gene
WBGene00002207	43.9287	0.15917	0.347413	0.458157	0.64684	0.948564	42.6821	48.7648	33.0438	38.8404	52.8618	47.3795	sid-3	B0302.1	protein_coding_gene
WBGene00002208	0.410571	-0.380964	3.81033	-0.0999819	0.920359	NA	1.44685	0	0	0	1.01657	0	kin-26	T06C10.6	protein_coding_gene
WBGene00002210	14.9381	-0.324681	0.562622	-0.577085	0.563882	0.930879	20.9793	13.2071	15.4893	14.0257	13.2155	12.7116	kin-29	F58H12.1	protein_coding_gene
WBGene00002211	1.00662	0.234427	2.09259	0.112027	0.910802	NA	0.723425	0	2.06524	1.0789	1.01657	1.1556	kin-30	M01B2.1	protein_coding_gene
WBGene00002212	1.46295	-0.873861	1.83236	-0.476905	0.63343	NA	3.61713	1.01593	1.03262	1.0789	2.03315	0	kin-31	B0523.1	pseudogene
WBGene00002213	11.1718	0.346874	0.674223	0.51448	0.606916	0.938997	10.128	14.2231	5.16309	11.8679	15.2486	10.4004	kin-32	C30F8.4	protein_coding_gene
WBGene00002214	362.566	0.0937594	0.159183	0.589004	0.555859	0.929383	337.116	365.736	350.058	438.034	360.884	323.567	klc-1	M7.2	protein_coding_gene
WBGene00002215	64.4772	-0.022966	0.280884	-0.0817633	0.934835	0.994058	73.7894	62.9879	57.8266	65.8129	64.0441	62.4022	klc-2	C18C4.10	protein_coding_gene
WBGene00002216	12.911	-0.838695	0.62449	-1.34301	0.17927	0.725436	20.9793	16.2549	12.3914	7.5523	12.1989	8.08918	klp-3	T09A5.2	protein_coding_gene
WBGene00002217	11.4918	-0.213544	0.727931	-0.293358	0.769249	0.969137	22.4262	9.1434	5.16309	12.9468	11.1823	8.08918	klp-4	F56E3.3	protein_coding_gene
WBGene00002218	0	NA	NA	NA	NA	NA	0	0	0	0	0	0	klp-6	R144.1	protein_coding_gene
WBGene00002219	249.957	0.0908761	0.171698	0.529278	0.596613	0.937123	277.795	237.729	209.622	254.62	262.276	257.698	klp-7	K11D9.1	protein_coding_gene
WBGene00002220	17.4439	0.273394	0.526745	0.519025	0.603743	0.938075	19.5325	16.2549	11.3588	17.2624	18.2983	21.9563	gcc-1	C15C7.2	protein_coding_gene
WBGene00002221	65.6436	0.436162	0.285527	1.52757	0.12662	0.656683	57.874	55.8764	53.6962	78.7597	86.4088	61.2466	klp-10	C33H5.4	pseudogene
WBGene00002222	0	NA	NA	NA	NA	NA	0	0	0	0	0	0	klp-11	F20C5.2	protein_coding_gene
WBGene00002223	117.496	0.0291232	0.235105	0.123873	0.901416	0.989493	123.706	134.103	90.8704	129.468	115.889	110.937	klp-12	T01G1.1	protein_coding_gene
WBGene00002224	0.513528	-2.34874	3.46011	-0.678807	0.49726	NA	0	1.01593	2.06524	0	0	0	klp-13	F22F4.3	protein_coding_gene
WBGene00002225	369.152	-0.0278286	0.143408	-0.194052	0.846135	0.98326	405.118	350.497	361.416	376.536	344.618	376.725	klp-15	M01E11.6	protein_coding_gene
WBGene00002226	360.747	0.0342829	0.144991	0.236449	0.813085	0.976478	357.372	362.688	349.025	395.956	327.337	372.102	klp-16	C41G7.2	protein_coding_gene
WBGene00002227	0.843996	-3.10764	3.30303	-0.940846	0.346784	NA	5.06398	0	0	0	0	0	klp-17	W02B12.7	protein_coding_gene
WBGene00002228	211.247	0.0689422	0.189188	0.36441	0.715552	0.962557	213.41	225.537	179.676	240.595	225.679	182.584	klp-18	C06G3.2	protein_coding_gene
WBGene00002229	435.853	0.0869739	0.150425	0.578189	0.563136	0.93082	413.076	490.696	364.514	454.217	444.243	448.372	klp-19	Y43F4B.6	protein_coding_gene
WBGene00002230	5.03849	-0.858663	0.997306	-0.860983	0.389248	NA	7.23425	9.1434	3.09786	5.3945	3.04972	2.31119	klp-20	Y50D7A.6	protein_coding_gene
WBGene00002231	109.243	0.344698	0.299364	1.15143	0.249554	0.775639	60.7677	137.151	91.903	117.6	138.254	109.782	knl-1	C02F5.1	protein_coding_gene
WBGene00002232	26.4125	-0.197453	0.475404	-0.415338	0.677895	0.958894	17.3622	30.478	37.1743	17.2624	28.4641	27.7343	kpc-1	F11A6.1	protein_coding_gene
WBGene00002233	1.83509	-0.00399032	1.79938	-0.00221761	0.998231	NA	1.44685	4.06374	0	0	2.03315	3.46679	kqt-1	C25B8.1	protein_coding_gene
WBGene00002234	7.35456	-0.952231	0.800183	-1.19002	0.23404	NA	8.6811	10.1593	10.3262	5.3945	6.09944	3.46679	kqt-2	M60.5	protein_coding_gene
WBGene00002235	5.65504	-0.487618	0.916489	-0.53205	0.594691	NA	6.51083	9.1434	4.13047	6.4734	3.04972	4.62239	kqt-3	Y54G9A.3	protein_coding_gene
WBGene00002238	649.184	-0.117333	0.119336	-0.98321	0.325504	0.826374	703.893	680.676	641.256	646.261	588.596	634.423	kars-1	T02G5.9	protein_coding_gene
WBGene00002239	17.6215	0.405583	0.590352	0.687019	0.492071	0.910004	18.8091	13.2071	13.424	23.7358	28.4641	8.08918	ksr-1	F13B9.5	protein_coding_gene
WBGene00002240	75.8193	0.133325	0.280364	0.475541	0.634401	0.946471	60.7677	89.4022	67.1202	86.312	68.1104	83.203	ksr-2	F58D5.4	protein_coding_gene
WBGene00002241	291.955	0.273012	0.147687	1.84858	0.0645179	0.507196	267.667	252.968	272.611	320.433	328.353	309.7	kup-1	F10C2.2	protein_coding_gene
WBGene00002242	2.09748	0.0165377	1.47088	0.0112434	0.991029	NA	2.17028	1.01593	3.09786	1.0789	4.06629	1.1556	kvs-1	C53C9.3	protein_coding_gene
WBGene00002243	1.20662	-0.295626	2.11391	-0.139848	0.88878	NA	2.8937	0	1.03262	2.1578	0	1.1556	lad-2	Y54G2A.25	protein_coding_gene
WBGene00002244	291.876	-0.0891792	0.153761	-0.579985	0.561925	0.929637	328.435	295.637	277.774	272.962	288.707	287.744	laf-1	Y71H2AM.19	protein_coding_gene
WBGene00002245	173.916	0.405225	0.199427	2.03195	0.0421592	0.417263	136.004	160.518	152.828	227.648	167.735	198.763	lag-1	K08B4.1	protein_coding_gene
WBGene00002246	1.51213	1.21074	1.72794	0.700685	0.483499	NA	0.723425	1.01593	1.03262	1.0789	4.06629	1.1556	lag-2	Y73C8B.4	protein_coding_gene
WBGene00002247	56.1887	0.0633413	0.37793	0.167601	0.866897	0.986219	77.4065	58.9242	27.8807	55.0239	58.9613	58.9354	lam-1	W03F8.5	protein_coding_gene
WBGene00002248	8.76618	-1.04511	0.835404	-1.25103	0.210924	NA	15.9154	10.1593	9.29357	11.8679	3.04972	2.31119	lam-3	T22A3.8	protein_coding_gene
WBGene00002249	330.36	-0.301152	0.152478	-1.97504	0.0482631	0.445449	389.203	383.007	321.144	295.619	284.641	308.544	lap-1	ZK353.6	protein_coding_gene
WBGene00002250	498.842	-0.0841722	0.135857	-0.619564	0.535545	0.923607	545.462	537.429	456.417	508.162	462.541	483.039	lap-2	W07G4.4	protein_coding_gene
WBGene00002251	263.605	0.307068	0.153893	1.99534	0.0460063	0.436999	227.155	243.824	236.47	301.013	295.823	277.343	lat-1	B0457.1	protein_coding_gene
WBGene00002252	1.98152	-0.366289	1.58488	-0.231115	0.817225	NA	3.61713	2.03187	1.03262	2.1578	3.04972	0	lat-2	B0286.2	protein_coding_gene
WBGene00002253	181.69	0.000552341	0.24174	0.00228486	0.998177	0.999397	161.324	148.326	235.437	157.519	157.569	229.964	lbp-1	F40F4.3	protein_coding_gene
WBGene00002254	1149.68	-0.0965682	0.146227	-0.660399	0.508998	0.916648	1137.95	1012.89	1413.65	1137.16	991.159	1205.29	lbp-2	F40F4.2	protein_coding_gene
WBGene00002255	153.221	-0.0709109	0.25882	-0.273977	0.784102	0.970625	215.581	124.96	129.077	167.23	123.005	159.472	lbp-3	F40F4.4	protein_coding_gene
WBGene00002256	199.827	-0.00378941	0.174872	-0.0216696	0.982712	0.997495	201.112	201.155	198.263	199.597	218.563	180.273	lbp-4	ZK742.5	protein_coding_gene
WBGene00002257	58.4574	-0.638301	0.326058	-1.95763	0.0502733	0.456551	93.3218	59.9401	59.8919	47.4716	50.8287	39.2903	lbp-5	W02D3.7	protein_coding_gene
WBGene00002258	717.572	-0.639302	0.154366	-4.14146	3.45096e-05	0.00400973	1025.82	806.651	787.888	618.21	479.823	587.043	lbp-6	W02D3.5	protein_coding_gene
WBGene00002259	42.7674	-0.525168	0.362266	-1.44967	0.14715	0.691258	54.2569	57.9082	39.2395	29.1303	43.7127	32.3567	lbp-7	T22G5.2	protein_coding_gene
WBGene00002260	9.82325	0.426672	0.69462	0.614253	0.539048	0.925559	8.6811	7.11154	9.29357	14.0257	7.11601	12.7116	lbp-8	T22G5.6	protein_coding_gene
WBGene00002261	22.4418	0.397353	0.493991	0.804373	0.421182	0.885581	26.0433	19.3027	12.3914	19.4202	27.4475	30.0455	ldb-1	F58A3.1	protein_coding_gene
WBGene00002262	200.505	-0.336124	0.17122	-1.96311	0.0496332	0.451704	220.645	219.442	231.307	188.808	171.801	171.028	ldh-1	F13D12.2	protein_coding_gene
WBGene00002263	555.592	-0.0133471	0.494682	-0.0269812	0.978475	0.996786	360.989	359.641	954.139	468.243	538.784	651.757	lea-1	K08H10.1	protein_coding_gene
WBGene00002264	793.411	-0.571931	0.144103	-3.96891	7.22034e-05	0.00697799	1121.31	846.273	876.693	590.158	646.541	679.491	lec-1	W09H1.6	protein_coding_gene
WBGene00002265	370.288	-1.13369	0.207045	-5.47554	4.36173e-08	2.17625e-05	672.785	459.202	393.428	227.648	257.193	211.474	lec-2	F52H3.7	protein_coding_gene
WBGene00002266	29.5632	-0.559485	0.461722	-1.21174	0.225613	0.759687	49.9163	31.4939	23.7502	23.7358	17.2818	31.2011	lec-3	ZK892.1	protein_coding_gene
WBGene00002267	105.509	-0.397499	0.230212	-1.72667	0.0842271	0.55467	127.323	129.024	103.262	96.0221	88.4419	88.981	lec-4	C44F1.3	protein_coding_gene
WBGene00002268	359.699	-0.0487646	0.155018	-0.314574	0.753085	0.968829	364.606	366.752	366.58	359.274	400.53	300.455	lec-5	ZK1248.16	protein_coding_gene
WBGene00002269	896.134	-0.434533	0.151944	-2.85981	0.00423889	0.0943682	1189.31	870.655	1028.49	781.124	656.707	850.519	lec-6	Y55B1AR.1	protein_coding_gene
WBGene00002270	1.66904	0.876149	1.66888	0.524993	0.599588	NA	1.44685	0	2.06524	2.1578	2.03315	2.31119	lec-7	R07B1.2	protein_coding_gene
WBGene00002271	392.363	0.0541818	0.182821	0.296366	0.766951	0.969137	297.328	387.071	471.907	390.562	375.116	432.193	lec-8	R07B1.10	protein_coding_gene
WBGene00002272	270.49	-0.00163899	0.168615	-0.00972032	0.992244	0.997773	257.539	240.776	313.916	258.936	266.342	285.432	lec-9	C16H3.2	protein_coding_gene
WBGene00002273	395.641	-0.254932	0.205847	-1.23846	0.215547	0.755482	563.548	414.501	311.851	384.089	324.287	375.569	lec-10	W01A11.4	protein_coding_gene
WBGene00002274	30.9015	-0.446755	0.443755	-1.00676	0.314049	0.819651	26.0433	28.4461	52.6635	22.6569	24.3978	31.2011	lec-11	F38A5.3	protein_coding_gene
WBGene00002275	179.338	0.167694	0.184386	0.909473	0.3631	0.85247	154.813	163.565	188.969	181.255	192.132	195.296	lem-2	W01G7.5	protein_coding_gene
WBGene00002276	143.178	0.0720714	0.2126	0.338999	0.73461	0.965074	121.535	155.438	142.501	168.308	137.237	134.049	lem-3	F42H11.2	protein_coding_gene
WBGene00002278	23.932	-0.383	0.46553	-0.822719	0.410668	0.884758	26.0433	24.3824	30.9786	26.9725	21.348	13.8672	lep-2	Y55F3AM.6	protein_coding_gene
WBGene00002280	265.758	-1.22956	0.537304	-2.28839	0.0221147	0.285941	632.274	315.955	169.349	176.94	163.668	136.36	let-2	F01G12.5	protein_coding_gene
WBGene00002282	0.998802	-2.0387	2.30787	-0.88337	0.377036	NA	0.723425	1.01593	3.09786	0	0	1.1556	let-4	C44H4.2	protein_coding_gene
WBGene00002285	0	NA	NA	NA	NA	NA	0	0	0	0	0	0	let-7	C05G5.6	miRNA_gene
WBGene00002295	40.4967	-0.258248	0.422908	-0.610648	0.541433	0.925999	32.5541	71.1154	28.9133	36.6826	35.5801	38.1347	let-19	K08F8.6	protein_coding_gene
WBGene00002297	193.304	0.408479	0.200337	2.03896	0.0414536	0.416125	151.196	196.075	151.795	195.281	255.16	210.319	ect-2	T19E10.1	protein_coding_gene
WBGene00002299	10.0716	-0.226486	0.70055	-0.323297	0.74647	0.967693	13.0217	6.0956	13.424	10.789	10.1657	6.93358	let-23	ZK1067.1	protein_coding_gene
WBGene00002324	171.544	0.335845	0.186389	1.80186	0.0715682	0.526268	144.685	143.247	167.284	184.492	185.016	204.541	let-49	Y54E5B.3	protein_coding_gene
WBGene00002335	158.775	0.0765886	0.215185	0.35592	0.7219	0.962557	179.409	148.326	135.273	193.123	155.536	140.983	let-60	ZK792.6	protein_coding_gene
WBGene00002344	1728.32	0.0241468	0.108444	0.222665	0.823796	0.976985	1557.53	1747.41	1838.06	1671.22	1724.11	1831.62	let-70	M7.1	protein_coding_gene
WBGene00002348	49.64	-1.49049	0.509412	-2.9259	0.00343467	0.0825308	142.515	41.6533	35.109	24.8147	29.4806	24.2675	myo-1	R06C7.10	protein_coding_gene
WBGene00002363	493.821	0.044784	0.125618	0.35651	0.721459	0.962557	483.248	485.616	489.461	477.953	495.071	531.575	let-92	F38H4.9	protein_coding_gene
WBGene00002368	233.574	0.157516	0.162418	0.96982	0.332136	0.832551	233.666	210.298	217.882	247.068	234.828	257.698	let-99	K08E7.3	protein_coding_gene
WBGene00002393	1.15021	1.55323	2.21459	0.701361	0.483078	NA	0.723425	0	1.03262	1.0789	4.06629	0	lpr-1	Y65B4BR.2	protein_coding_gene
WBGene00002497	14.67	-0.948361	0.626186	-1.5145	0.129898	0.661161	26.0433	12.1912	19.6197	5.3945	13.2155	11.556	let-268	F52H3.1	protein_coding_gene
WBGene00002583	121.271	0.0803002	0.223679	0.358997	0.719597	0.962557	116.471	121.912	115.653	133.784	139.271	100.537	let-363	B0261.2	protein_coding_gene
WBGene00002601	1.96657	-1.29499	1.75265	-0.738875	0.459983	NA	2.17028	2.03187	4.13047	0	0	3.46679	let-381	F26B1.7	protein_coding_gene
WBGene00002632	25.7805	0.190093	0.482372	0.394079	0.693523	0.959462	25.3199	33.5258	13.424	25.8936	34.5635	21.9563	let-413	F26D11.11	protein_coding_gene
WBGene00002637	226.809	0.189054	0.190383	0.99302	0.3207	0.822801	218.474	239.76	177.61	211.464	275.491	238.053	let-418	F26F12.7	protein_coding_gene
WBGene00002694	136.404	0.256958	0.229939	1.1175	0.263779	0.783669	129.493	143.247	100.164	144.573	173.834	127.116	let-502	C10H11.9	protein_coding_gene
WBGene00002696	145.242	0.00291144	0.223519	0.0130254	0.989607	0.997495	169.281	142.231	122.882	168.308	121.989	146.761	let-504	E01A2.4	protein_coding_gene
WBGene00002717	160.232	0.0406927	0.231794	0.175556	0.860643	0.985016	200.389	144.263	128.045	138.099	165.701	184.895	let-526	C01G8.9	protein_coding_gene
WBGene00002783	171.292	0.133845	0.202729	0.660214	0.509117	0.916648	187.367	171.693	130.11	176.94	177.9	183.74	let-607	F57B10.1	protein_coding_gene
WBGene00002804	160.401	0.0671224	0.194905	0.344385	0.730557	0.964865	163.494	149.342	156.958	187.729	153.503	151.383	let-630	Y110A7A.19	protein_coding_gene
WBGene00002827	3.80403	-1.66716	1.15493	-1.44352	0.148875	NA	5.06398	7.11154	5.16309	2.1578	1.01657	2.31119	let-653	C29E6.1	protein_coding_gene
WBGene00002845	336.538	0.0544251	0.154198	0.352957	0.724121	0.962557	344.35	355.577	290.166	316.118	354.784	358.235	let-711	F57B9.2	protein_coding_gene
WBGene00002850	167.265	-0.457521	0.218829	-2.09077	0.0365488	0.388851	224.262	206.235	149.73	155.362	144.353	123.649	let-716	C16A3.3	protein_coding_gene
WBGene00002855	216.444	-0.069628	0.17852	-0.39003	0.696514	0.960195	202.559	214.362	248.861	228.727	213.48	190.673	let-721	C05D11.12	protein_coding_gene
WBGene00002879	373.777	0.00880027	0.14019	0.0627738	0.949947	0.995404	394.267	353.545	369.677	391.641	382.232	351.301	let-754	C29E4.8	protein_coding_gene
WBGene00002881	6.8168	-0.972026	0.879438	-1.10528	0.269038	NA	13.7451	9.1434	4.13047	4.3156	6.09944	3.46679	let-756	C05D11.4	protein_coding_gene
WBGene00002889	112.355	0.208839	0.239892	0.870552	0.383999	0.867085	109.961	108.705	93.9683	97.101	145.37	119.026	let-765	F20H11.2	protein_coding_gene
WBGene00002891	567.6	-0.552154	0.150777	-3.66206	0.000250192	0.0158368	787.086	674.58	561.744	463.927	459.491	458.772	let-767	C56G2.6	protein_coding_gene
WBGene00002915	31.4001	-0.945574	0.484399	-1.95206	0.0509316	0.459176	64.3848	38.6055	20.6524	19.4202	23.3812	21.9563	let-805	H19M22.2	protein_coding_gene
WBGene00002957	82.3999	-0.106582	0.318169	-0.334984	0.737637	0.966086	114.301	78.2269	62.9897	102.496	58.9613	77.425	let-858	F33A8.1	protein_coding_gene
WBGene00002974	3.39284	-0.845462	1.33959	-0.631137	0.527951	NA	7.95768	4.06374	1.03262	3.2367	4.06629	0	lev-1	F09E8.7	protein_coding_gene
WBGene00002975	1.81269	-0.0406621	1.65718	-0.0245369	0.980424	NA	1.44685	2.03187	2.06524	4.3156	1.01657	0	lev-8	C35C5.5	protein_coding_gene
WBGene00002976	1.33189	-1.5263	2.04528	-0.746256	0.455513	NA	2.8937	2.03187	1.03262	0	2.03315	0	lev-9	T07H6.5	protein_coding_gene
WBGene00002977	0	NA	NA	NA	NA	NA	0	0	0	0	0	0	lev-10	Y105E8A.7	protein_coding_gene
WBGene00002978	1267.4	-1.27303	0.206414	-6.16739	6.94264e-10	5.3534e-07	2484.24	1491.39	1402.3	868.515	751.248	606.688	lev-11	Y105E8B.1	protein_coding_gene
WBGene00002979	28.3615	-0.0567659	0.418763	-0.135556	0.892172	0.988266	33.2776	29.4621	23.7502	23.7358	26.4309	33.5123	lfe-2	C46H11.4	protein_coding_gene
WBGene00002980	1136.07	-0.065318	0.150597	-0.433727	0.664487	0.954138	971.56	1086.03	1429.14	1056.24	1095.87	1177.55	lgg-1	C32D5.9	protein_coding_gene
WBGene00002981	333.841	-0.00387655	0.212838	-0.0182136	0.985468	0.997495	253.199	317.987	432.667	278.356	331.403	389.436	lgg-2	ZK593.6	protein_coding_gene
WBGene00002982	180.445	0.0666061	0.1905	0.349639	0.72661	0.962621	167.111	165.597	196.197	187.729	162.652	203.385	lgg-3	B0336.8	protein_coding_gene
WBGene00002983	0.338645	-1.74872	4.02718	-0.434228	0.664123	NA	0	2.03187	0	0	0	0	lgx-1	C54G7.3	protein_coding_gene
WBGene00002985	280.743	0.288116	0.160162	1.7989	0.0720345	0.526268	222.815	260.079	276.742	309.644	318.188	296.988	lig-1	C29A12.3	protein_coding_gene
WBGene00002986	57.9379	0.0864639	0.309189	0.279647	0.779748	0.969938	54.9803	64.0038	49.5657	71.2074	47.779	60.091	lig-4	C07H6.1	protein_coding_gene
WBGene00002987	0.172103	-0.71517	4.08047	-0.175266	0.86087	NA	0	0	1.03262	0	0	0	lim-4	ZC64.4	protein_coding_gene
WBGene00002988	2.30768	0.275701	1.38722	0.198744	0.842463	NA	2.17028	3.0478	1.03262	1.0789	3.04972	3.46679	lim-6	K03E6.1	protein_coding_gene
WBGene00002989	5.34281	-0.335457	0.927637	-0.361626	0.717632	NA	3.61713	6.0956	8.26095	5.3945	4.06629	4.62239	lim-7	C04F1.3	protein_coding_gene
WBGene00002990	9.99994	-0.683811	0.776507	-0.880625	0.378521	0.8621	17.3622	14.2231	5.16309	6.4734	4.06629	12.7116	lin-1	C37F5.1	protein_coding_gene
WBGene00002991	4.51671	-1.66022	1.15492	-1.43752	0.15057	NA	12.2982	6.0956	2.06524	2.1578	1.01657	3.46679	lin-2	F17E5.1	protein_coding_gene
WBGene00002992	85.092	0.187883	0.254371	0.738617	0.460139	0.896464	78.1299	88.3862	72.2833	103.574	88.4419	79.7362	lin-3	F36H1.4	protein_coding_gene
WBGene00002993	0	NA	NA	NA	NA	NA	0	0	0	0	0	0	lin-4	F59G1.6	miRNA_gene
WBGene00002994	268.834	0.199718	0.173087	1.15386	0.248558	0.774244	260.433	271.254	218.915	323.67	285.657	253.076	lin-5	T09A5.10	protein_coding_gene
WBGene00002996	101.39	0.106324	0.243303	0.437004	0.662108	0.952978	102.003	94.4818	96.0335	111.127	83.359	121.338	lin-7	Y54G11A.10	protein_coding_gene
WBGene00002997	56.0973	0.192502	0.322766	0.596413	0.5509	0.928603	39.7884	51.8126	66.0876	52.8661	67.0939	58.9354	lin-8	B0454.1	protein_coding_gene
WBGene00002998	178.091	0.184941	0.195552	0.945741	0.344281	0.841124	149.749	196.075	154.893	204.991	186.033	176.806	lin-9	ZK637.7	protein_coding_gene
WBGene00002999	39.669	0.0559211	0.381457	0.146599	0.883449	0.987627	36.1713	50.7967	29.9459	35.6037	50.8287	34.6679	lin-10	C09H6.2	protein_coding_gene
WBGene00003000	2.16898	-1.59256	1.47879	-1.07694	0.281507	NA	3.61713	3.0478	3.09786	1.0789	1.01657	1.1556	lin-11	ZC247.3	protein_coding_gene
WBGene00003001	7.96256	-0.141368	0.815488	-0.173353	0.862374	NA	5.7874	15.239	4.13047	7.5523	8.13259	6.93358	lin-12	R107.8	protein_coding_gene
WBGene00003002	184.974	0.147082	0.195084	0.75394	0.450885	0.89574	173.622	199.123	153.86	168.308	202.298	212.63	lin-13	C03B8.4	protein_coding_gene
WBGene00003003	11.5085	-0.360971	0.672656	-0.536636	0.591519	0.936252	18.0856	7.11154	13.424	7.5523	10.1657	12.7116	lin-14	T25C12.1	protein_coding_gene
WBGene00003006	8.15331	-0.407436	0.841981	-0.483901	0.628456	NA	12.2982	6.0956	9.29357	4.3156	3.04972	13.8672	lin-17	Y71F9B.5	protein_coding_gene
WBGene00003007	15.7648	-1.02984	0.60975	-1.68896	0.0912279	0.572757	24.5965	22.3505	16.5219	4.3156	15.2486	11.556	lin-18	C16B8.1	protein_coding_gene
WBGene00003008	0.120571	-0.71517	4.08047	-0.175266	0.86087	NA	0.723425	0	0	0	0	0	lin-22	Y54G2A.1	protein_coding_gene
WBGene00003009	206.347	0.161706	0.167424	0.965849	0.33412	0.832551	201.112	196.075	186.904	224.411	213.48	216.097	lin-23	K10B2.1	protein_coding_gene
WBGene00003010	208.3	0.245511	0.177268	1.38498	0.16606	0.712094	184.473	177.788	209.622	216.859	211.447	249.609	lin-24	B0001.1	protein_coding_gene
WBGene00003011	22.5708	0.376874	0.465253	0.810042	0.417916	0.885581	23.873	19.3027	15.4893	21.578	27.4475	27.7343	lin-25	F56H9.5	protein_coding_gene
WBGene00003012	170.706	0.104069	0.198053	0.525459	0.599264	0.937123	138.898	169.661	185.871	183.413	162.652	183.74	lin-26	F18A1.2	protein_coding_gene
WBGene00003014	136.223	-0.0507285	0.20895	-0.242778	0.808177	0.974268	124.429	143.247	148.697	149.967	125.039	125.96	lin-28	F02E9.2	protein_coding_gene
WBGene00003015	6.32551	-0.283859	0.897593	-0.316245	0.751817	NA	3.61713	9.1434	8.26095	4.3156	9.14916	3.46679	lin-29	W03C9.4	protein_coding_gene
WBGene00003017	1.88103	-1.36496	1.82457	-0.748098	0.454401	NA	5.06398	3.0478	0	2.1578	1.01657	0	lin-31	K10G6.1	protein_coding_gene
WBGene00003018	1.19377	1.61701	1.99402	0.810932	0.417405	NA	0.723425	1.01593	0	1.0789	2.03315	2.31119	lin-32	T14F9.5	protein_coding_gene
WBGene00003019	14.4663	0.0662681	0.565729	0.117138	0.906751	0.98978	16.6388	13.2071	12.3914	16.1835	12.1989	16.1784	lin-33	H32C10.2	protein_coding_gene
WBGene00003020	182.376	0.113285	0.214204	0.528866	0.596898	0.937123	141.791	221.474	163.154	180.176	181.967	205.696	lin-35	C32F10.2	protein_coding_gene
WBGene00003021	202.284	0.173251	0.186675	0.928088	0.353362	0.846769	159.877	214.362	197.23	226.569	205.348	210.319	lin-36	F44B9.6	protein_coding_gene
WBGene00003022	236.209	0.355214	0.177104	2.00568	0.0448902	0.4316	194.601	188.964	238.535	256.778	246.011	292.366	lin-37	ZK418.4	protein_coding_gene
WBGene00003024	9.20726	0.417526	0.721069	0.579038	0.562563	NA	7.23425	5.07967	11.3588	9.7101	9.14916	12.7116	lin-39	C07H6.7	protein_coding_gene
WBGene00003025	129.56	0.11577	0.208228	0.555978	0.578226	0.934334	136.004	123.944	112.555	128.389	133.171	143.294	lin-40	T27C4.4	protein_coding_gene
WBGene00003026	354.024	0.0382334	0.152188	0.251225	0.80164	0.971866	324.818	381.991	341.797	319.354	377.149	379.036	lin-41	C12C8.3	protein_coding_gene
WBGene00003029	1.25777	-0.378555	1.91346	-0.197837	0.843172	NA	2.17028	1.01593	1.03262	0	1.01657	2.31119	lin-44	E01A2.3	protein_coding_gene
WBGene00003030	207.006	0.210149	0.174689	1.20299	0.228981	0.761719	196.048	209.282	170.382	214.701	229.746	221.875	lin-45	Y73B6A.5	protein_coding_gene
WBGene00003031	1.3297	-0.565658	1.89927	-0.297829	0.765834	NA	0.723425	3.0478	1.03262	2.1578	1.01657	0	lin-46	R186.4	protein_coding_gene
WBGene00003033	1.05259	0.132935	2.07412	0.064092	0.948897	NA	0	2.03187	1.03262	1.0789	1.01657	1.1556	lin-48	F34D10.5	protein_coding_gene
WBGene00003034	121.277	0.141529	0.23604	0.599599	0.548773	0.928603	107.067	132.071	107.392	143.494	138.254	99.3813	lin-49	F42A9.2	protein_coding_gene
WBGene00003035	194.595	0.0232728	0.184326	0.126259	0.899527	0.988981	178.686	192.011	208.589	181.255	184	223.03	lin-52	ZK632.13	protein_coding_gene
WBGene00003036	633.455	0.151511	0.128381	1.18017	0.237934	0.767203	557.761	589.242	654.68	614.973	695.336	688.736	lin-53	K07A1.12	protein_coding_gene
WBGene00003037	265.026	0.138281	0.160644	0.860793	0.389352	0.870219	230.049	254.999	272.611	291.303	259.226	281.966	lin-54	JC8.6	protein_coding_gene
WBGene00003038	68.6504	0.0802227	0.275923	0.290743	0.771248	0.969137	57.1506	69.0835	74.3485	70.1285	66.0773	75.1138	lin-56	ZK673.3	protein_coding_gene
WBGene00003039	0	NA	NA	NA	NA	NA	0	0	0	0	0	0	mir-48	F56A12.3	miRNA_gene
WBGene00003040	29.5265	0.253656	0.442857	0.572772	0.566799	0.932116	26.7667	35.5577	18.5871	26.9725	42.6961	26.5787	lin-59	T12F5.4	protein_coding_gene
WBGene00003041	163.351	-0.0328434	0.198524	-0.165438	0.868599	0.986219	146.855	182.868	166.252	154.283	148.42	181.429	lin-61	R06C7.7	protein_coding_gene
WBGene00003043	184.596	0.365037	0.188813	1.93333	0.0531956	0.471036	159.877	180.836	143.534	226.569	208.398	188.362	lip-1	C05B10.1	protein_coding_gene
WBGene00003044	195.297	0.223874	0.227834	0.982619	0.325795	0.826374	143.238	161.533	236.47	200.675	186.033	243.831	lir-1	F18A1.3	protein_coding_gene
WBGene00003045	46.9855	0.400567	0.319763	1.2527	0.210315	0.753932	40.5118	38.6055	42.3374	52.8661	49.8121	57.7798	lir-2	F18A1.4	protein_coding_gene
WBGene00003046	12.216	-0.213476	0.654009	-0.326411	0.744113	0.967417	8.6811	11.1753	19.6197	8.6312	10.1657	15.0228	lir-3	F37H8.1	protein_coding_gene
WBGene00003047	198.997	-0.0247042	0.180898	-0.136564	0.891375	0.988266	202.559	184.9	214.785	178.019	219.58	194.14	lis-1	T03F6.5	protein_coding_gene
WBGene00003048	123.012	0.225038	0.219824	1.02372	0.305967	0.811888	107.067	124.96	108.425	114.363	134.188	149.072	lit-1	W06F12.1	protein_coding_gene
WBGene00003052	592.394	0.0753434	0.125753	0.59914	0.549079	0.928603	537.505	604.481	589.625	647.34	573.347	602.066	lmn-1	DY3.2	protein_coding_gene
WBGene00003053	386.778	0.203341	0.151712	1.34031	0.180145	0.72681	316.86	395.198	367.612	381.931	410.696	448.372	lmp-1	C03B1.12	protein_coding_gene
WBGene00003055	98.9513	-0.605942	0.233312	-2.59713	0.00940067	0.165583	123.706	121.912	112.555	70.1285	83.359	82.0474	lon-1	F48E8.1	protein_coding_gene
WBGene00003056	38.3819	0.290213	0.379918	0.763883	0.444937	0.895255	28.2136	34.5418	41.3047	38.8404	53.8784	33.5123	lon-2	C39E6.1	protein_coding_gene
WBGene00003057	0.241142	-1.33872	4.06397	-0.329411	0.741845	NA	1.44685	0	0	0	0	0	lon-3	ZK836.1	protein_coding_gene
WBGene00003058	0.169429	1.20838	4.08047	0.296138	0.767125	NA	0	0	0	0	1.01657	0	lov-1	ZK945.9	protein_coding_gene
WBGene00003059	95.8181	-0.164323	0.262112	-0.62692	0.530712	0.922627	125.876	93.4659	83.6421	102.496	79.2927	90.1366	lpd-2	C48E7.3	protein_coding_gene
WBGene00003060	61.7372	-0.0974864	0.328597	-0.296675	0.766715	0.969137	57.874	88.3862	45.4352	57.1817	66.0773	55.4686	lpd-3	Y47G6A.23	protein_coding_gene
WBGene00003061	430.223	-0.179037	0.131726	-1.35916	0.174096	0.716976	481.078	448.027	440.928	387.325	413.745	410.237	lpd-5	ZK973.10	protein_coding_gene
WBGene00003062	93.9395	-0.356797	0.348323	-1.02433	0.30568	0.811888	135.28	123.944	56.794	112.206	66.0773	69.3358	lpd-6	K09H9.6	protein_coding_gene
WBGene00003063	365.09	-0.255902	0.155749	-1.64304	0.100375	0.600243	459.375	351.513	380.004	340.932	329.37	329.345	lpd-7	R13A5.12	protein_coding_gene
WBGene00003064	235.203	0.0765438	0.16444	0.465481	0.641587	0.947178	227.879	225.537	233.372	262.173	219.58	242.675	lpd-8	R10H10.1	protein_coding_gene
WBGene00003065	406.094	-0.12099	0.154619	-0.782501	0.43392	0.891813	441.289	360.657	466.744	380.852	362.917	424.104	lpd-9	T21C9.5	protein_coding_gene
WBGene00003066	25.2139	-0.363395	0.469428	-0.774122	0.438858	0.892543	37.6181	24.3824	22.7176	25.8936	15.2486	25.4231	lpl-1	ZC410.7	protein_coding_gene
WBGene00003067	6.90569	-0.329019	0.804315	-0.409068	0.68249	NA	8.6811	7.11154	7.22833	7.5523	5.08287	5.77798	lrg-1	F55H2.4	pseudogene
WBGene00003068	22.2071	0.0451088	0.524317	0.0860335	0.93144	0.99352	18.8091	34.5418	12.3914	23.7358	26.4309	17.334	lrk-1	T27C10.6	protein_coding_gene
WBGene00003071	29.8242	-0.594751	0.408487	-1.45598	0.145397	0.688542	31.1073	42.6692	34.0764	25.8936	24.3978	20.8007	lrp-1	F29D11.1	protein_coding_gene
WBGene00003072	30.6311	-0.277612	0.448322	-0.619224	0.535769	0.923607	38.3415	36.5736	25.8155	19.4202	41.6795	21.9563	lrp-2	T21E3.3	protein_coding_gene
WBGene00003073	260.115	0.0409589	0.177625	0.230593	0.817631	0.97655	275.625	260.079	233.372	296.698	276.508	218.408	lars-1	R74.1	protein_coding_gene
WBGene00003074	50.9242	0.230146	0.332245	0.6927	0.488498	0.910004	60.0443	35.5577	44.4026	52.8661	54.895	57.7798	lars-2	ZK524.3	protein_coding_gene
WBGene00003075	0.724336	1.75116	2.78958	0.627752	0.530167	NA	0	0	1.03262	2.1578	0	1.1556	lrx-1	T04H1.6	protein_coding_gene
WBGene00003076	356.428	0.111531	0.141045	0.790752	0.429089	0.890048	330.605	331.194	366.58	387.325	358.85	364.013	lsm-1	F40F8.9	protein_coding_gene
WBGene00003077	167.414	-0.184111	0.188915	-0.974571	0.329773	0.830882	184.473	169.661	179.676	144.573	150.453	175.651	lsm-3	Y62E10A.12	protein_coding_gene
WBGene00003078	221.792	0.0849513	0.172335	0.492944	0.622052	0.943776	200.389	216.394	229.241	224.411	208.398	251.92	lsm-4	F32A5.7	protein_coding_gene
WBGene00003079	2.39497	-0.676216	1.44586	-0.467692	0.640005	NA	0.723425	6.0956	2.06524	2.1578	1.01657	2.31119	lsm-5	F28F8.3	protein_coding_gene
WBGene00003080	114.874	0.128788	0.261192	0.493079	0.621957	0.943776	89.7047	90.4181	149.73	126.231	111.823	121.338	lsm-6	Y71G12B.14	protein_coding_gene
WBGene00003081	238.552	0.0585571	0.166682	0.351311	0.725355	0.962557	222.815	233.665	244.731	229.806	228.729	271.565	lsm-7	ZK593.7	protein_coding_gene
WBGene00003082	268.267	-0.144347	0.172661	-0.836015	0.403146	0.881338	282.136	252.968	309.786	289.145	223.646	251.92	lsm-8	Y73B6BL.32	protein_coding_gene
WBGene00003083	319.563	0.29345	0.166185	1.76581	0.0774281	0.540977	240.901	294.621	327.34	329.065	356.817	368.635	lst-1	T22A3.3	protein_coding_gene
WBGene00003084	39.9027	0.177855	0.351312	0.50626	0.612674	0.940352	37.6181	36.5736	38.2069	35.6037	49.8121	41.6015	lst-2	R160.7	protein_coding_gene
WBGene00003085	368.257	-0.00945586	0.15465	-0.0611438	0.951245	0.995404	379.798	411.453	317.014	381.931	376.132	343.212	ccar-1	Y37A1B.1	protein_coding_gene
WBGene00003086	249.184	0.137639	0.161605	0.851704	0.394378	0.875517	245.241	215.378	250.926	269.725	248.044	265.787	lst-4	Y37A1B.2	protein_coding_gene
WBGene00003087	55.7343	0.362776	0.329452	1.10115	0.270831	0.788476	47.0226	40.6374	58.8592	76.6019	65.0607	46.2239	lsy-2	F49H12.1	protein_coding_gene
WBGene00003088	0	NA	NA	NA	NA	NA	0	0	0	0	0	0	lsy-6	C32C4.6	miRNA_gene
WBGene00003089	4.79087	0.529998	0.99917	0.530438	0.595808	NA	3.61713	3.0478	5.16309	6.4734	8.13259	2.31119	ltd-1	K02C4.4	protein_coding_gene
WBGene00003090	678.845	-0.0918655	0.1544	-0.594983	0.551855	0.928618	743.681	774.142	583.429	622.525	755.314	593.977	lys-1	Y22F5A.4	protein_coding_gene
WBGene00003091	291.119	0.364499	0.211993	1.71939	0.0855426	0.559061	226.432	302.748	235.437	352.8	392.397	236.897	lys-2	Y22F5A.5	protein_coding_gene
WBGene00003092	0.891091	3.41147	2.5036	1.36263	0.173	NA	0	0	0	2.1578	2.03315	1.1556	lys-3	Y22F5A.6	protein_coding_gene
WBGene00003093	143.734	-0.889784	1.04762	-0.849339	0.395693	0.875853	101.28	41.6533	417.178	104.653	33.5469	164.095	lys-4	F58B3.1	protein_coding_gene
WBGene00003094	2.06942	-2.17096	1.81805	-1.19411	0.232434	NA	2.8937	1.01593	6.19571	0	0	2.31119	lys-5	F58B3.2	protein_coding_gene
WBGene00003095	5.88342	0.490861	1.06065	0.462794	0.643512	NA	1.44685	1.01593	12.3914	7.5523	7.11601	5.77798	lys-6	F58B3.3	protein_coding_gene
WBGene00003096	233.904	0.203833	0.809807	0.251706	0.801269	0.971866	59.3209	160.518	432.667	160.756	340.552	249.609	lys-7	C02A12.4	protein_coding_gene
WBGene00003097	491.135	-0.0487285	0.16611	-0.29335	0.769254	0.969137	463.715	516.094	519.407	390.562	585.546	471.484	lys-8	C17G10.5	protein_coding_gene
WBGene00003098	0	NA	NA	NA	NA	NA	0	0	0	0	0	0	lys-9	C54C8.6	protein_coding_gene
WBGene00003099	1.80024	-0.41423	2.11654	-0.195711	0.844837	NA	0	1.01593	5.16309	0	0	4.62239	lys-10	F17E9.11	protein_coding_gene
WBGene00003100	1.23706	-2.48276	2.33995	-1.06103	0.288676	NA	4.34055	0	2.06524	0	1.01657	0	mab-3	Y53C12B.5	protein_coding_gene
WBGene00003102	2.51623	0.479042	1.33136	0.359815	0.718985	NA	2.17028	1.01593	3.09786	2.1578	2.03315	4.62239	mab-5	C08C3.3	protein_coding_gene
WBGene00003104	1.18296	-1.20883	2.14924	-0.562445	0.573813	NA	2.8937	2.03187	0	0	1.01657	1.1556	mab-7	ZC13.4	protein_coding_gene
WBGene00003106	0.844205	-1.77991	2.64474	-0.672999	0.500948	NA	2.8937	1.01593	0	0	0	1.1556	mab-9	T27A1.6	protein_coding_gene
WBGene00003107	17.2076	-0.239661	0.516447	-0.464057	0.642607	0.947178	18.0856	19.3027	18.5871	15.1046	18.2983	13.8672	mab-10	R166.1	protein_coding_gene
WBGene00003111	42.4321	0.356861	0.387997	0.919752	0.357702	0.850902	26.0433	46.733	39.2395	59.3395	33.5469	49.6907	mab-20	Y71G12B.20	protein_coding_gene
WBGene00003112	2.48479	-0.398237	1.39685	-0.285096	0.775571	NA	4.34055	3.0478	1.03262	4.3156	1.01657	1.1556	mab-21	F35G12.6	protein_coding_gene
[truncated: 44,936 more rows]

## Sheet: DESeq_day1_day3_nanopore
DESeq2 results from 3 replicates of WT day 3 vs. day 1 Nanopore DRS
WB.ID	baseMean	log2FoldChange	lfcSE	stat	pvalue	padj	day1_rep1	day1_rep2	day1_rep3	day3_rep1	day3_rep2	day3_rep3	common.name	transcript	biotype
WBGene00000001	126.81	0.361858	0.204693	1.76781	0.077093	0.36259	105.795	110.035	118.797	147.802	148.568	129.864	aap-1	Y110A7A.10	protein_coding_gene
WBGene00000002	8.84399	2.00126	0.745177	2.68561	0.00723974	0.0819198	4.38204	3.49317	2.65964	17.4425	11.6524	13.4342	aat-1	F27C8.1	protein_coding_gene
WBGene00000003	7.2765	1.11869	0.781807	1.4309	0.152459	0.515499	5.63405	2.61988	5.31928	9.18024	9.71032	11.1952	aat-2	F07C3.7	protein_coding_gene
WBGene00000004	24.4181	0.474586	0.430096	1.10344	0.269835	0.657005	21.2842	20.959	19.504	34.8849	25.2468	24.6294	aat-3	F52H2.2	protein_coding_gene
WBGene00000005	6.98151	-0.407589	0.800862	-0.508939	0.610795	0.876225	10.0161	7.85963	6.20583	4.59012	8.73929	4.47808	aat-4	T13A10.10	protein_coding_gene
WBGene00000006	4.55284	-2.11186	1.25732	-1.67965	0.0930251	0.399351	11.2681	4.36646	7.09238	4.59012	0	0	aat-5	C55C2.5	protein_coding_gene
WBGene00000007	4.32127	-1.74512	1.10081	-1.58532	0.112895	0.444467	7.51207	4.36646	7.97893	0.918024	2.9131	2.23904	aat-6	T11F9.4	protein_coding_gene
WBGene00000008	1.17205	-0.375663	2.08619	-0.180071	0.857097	NA	0.626006	0	3.54619	0.918024	1.94206	0	aat-7	F54D12.3	protein_coding_gene
WBGene00000009	0.932196	-0.687119	2.41181	-0.284898	0.775723	NA	1.87802	0	1.77309	0	1.94206	0	aat-8	F28F9.4	protein_coding_gene
WBGene00000010	65.6574	0.177027	0.264901	0.668275	0.503958	0.821125	62.6006	61.1305	61.1718	70.6878	68.9433	69.4102	aat-9	Y53H1C.1	protein_coding_gene
WBGene00000012	1.37667	-2.44233	1.99781	-1.2225	0.221517	NA	3.75604	0.873293	2.65964	0	0.971032	0	abf-1	C50F2.9	protein_coding_gene
WBGene00000013	0.306008	2.33038	4.03979	0.576857	0.564036	NA	0	0	0	1.83605	0	0	abf-2	C50F2.10	protein_coding_gene
WBGene00000014	0	NA	NA	NA	NA	NA	0	0	0	0	0	0	abf-3	F54B8.5	protein_coding_gene
WBGene00000015	0	NA	NA	NA	NA	NA	0	0	0	0	0	0	abf-4	Y38H6C.22	protein_coding_gene
WBGene00000016	7.07877	0.196756	0.816929	0.240849	0.809672	0.953267	10.6421	5.23976	3.54619	8.26221	5.82619	8.95616	abf-5	T22H6.5	protein_coding_gene
WBGene00000017	11.1627	-1.05296	0.645731	-1.63065	0.102965	0.422386	13.1461	17.4659	14.1848	6.42617	6.79722	8.95616	abf-6	T22H6.7	protein_coding_gene
WBGene00000018	21.4185	0.575431	0.460347	1.24999	0.211302	0.592526	18.7802	15.7193	16.8444	20.1965	30.102	26.8685	abl-1	M79.1	protein_coding_gene
WBGene00000019	0.645315	-2.47873	3.03404	-0.816973	0.413944	NA	1.25201	2.61988	0	0	0	0	abt-1	C24F3.5	protein_coding_gene
WBGene00000020	4.06561	-0.330215	1.15569	-0.285729	0.775086	0.942501	8.76408	3.49317	1.77309	5.50814	4.85516	0	abt-2	F12B6.1	protein_coding_gene
WBGene00000021	0.104334	-0.281134	4.08047	-0.0688974	0.945071	NA	0.626006	0	0	0	0	0	abt-3	F55G11.9	pseudogene
WBGene00000022	13.4451	-1.38435	0.727621	-1.90258	0.057096	0.303897	18.7802	29.6919	11.5251	11.9343	8.73929	0	abt-4	Y39D8C.1	protein_coding_gene
WBGene00000023	0.57356	0.592022	2.89948	0.204182	0.838211	NA	0.626006	0.873293	0	0	1.94206	0	abt-5	Y53C10A.9	protein_coding_gene
WBGene00000024	0.208669	-0.907273	4.0641	-0.223241	0.823348	NA	1.25201	0	0	0	0	0	abu-1	AC3.3	protein_coding_gene
WBGene00000025	0	NA	NA	NA	NA	NA	0	0	0	0	0	0	abu-2	F19G12.7	protein_coding_gene
WBGene00000026	0	NA	NA	NA	NA	NA	0	0	0	0	0	0	abu-3	F31A3.1	pseudogene
WBGene00000027	0	NA	NA	NA	NA	NA	0	0	0	0	0	0	abu-4	Y5H2A.3	protein_coding_gene
WBGene00000028	0	NA	NA	NA	NA	NA	0	0	0	0	0	0	abu-5	Y105C5A.4	protein_coding_gene
WBGene00000029	0.208669	-0.907273	4.0641	-0.223241	0.823348	NA	1.25201	0	0	0	0	0	abu-6	C03A7.7	protein_coding_gene
WBGene00000030	0	NA	NA	NA	NA	NA	0	0	0	0	0	0	abu-7	C03A7.8	protein_coding_gene
WBGene00000031	2.03543	2.85011	1.6575	1.71952	0.0855189	NA	0.626006	0.873293	0	4.59012	3.88413	2.23904	abu-8	C03A7.14	protein_coding_gene
WBGene00000032	0.104334	-0.281134	4.08047	-0.0688974	0.945071	NA	0.626006	0	0	0	0	0	abu-9	R09F10.2	protein_coding_gene
WBGene00000033	1.74654	2.66274	1.84079	1.44652	0.148032	NA	1.25201	0	0	1.83605	2.9131	4.47808	abu-10	F35A5.3	protein_coding_gene
WBGene00000034	0.868894	-0.641014	2.49697	-0.256717	0.797398	NA	2.50402	0.873293	0	1.83605	0	0	abu-11	T01D1.6	protein_coding_gene
WBGene00000035	5.7605	-0.104618	0.940244	-0.111267	0.911404	0.980292	7.51207	6.98634	3.54619	10.0983	1.94206	4.47808	ace-1	W09B12.1	protein_coding_gene
WBGene00000036	6.33478	-0.990028	1.01933	-0.971251	0.331423	0.709648	9.39009	5.23976	10.6386	8.26221	0	4.47808	ace-2	Y44E3A.2	protein_coding_gene
WBGene00000037	1.2991	-1.34919	1.85714	-0.726489	0.467539	NA	0.626006	2.61988	2.65964	0.918024	0.971032	0	ace-3	Y48B6A.8	protein_coding_gene
WBGene00000038	0.754068	-2.70795	2.5269	-1.07165	0.283877	NA	1.87802	0.873293	1.77309	0	0	0	ace-4	Y48B6A.7	protein_coding_gene
WBGene00000039	5.63393	0.922633	1.04161	0.885776	0.375738	0.741251	8.13808	0.873293	2.65964	13.7704	3.88413	4.47808	acn-1	C42D8.5	protein_coding_gene
WBGene00000040	146.358	-1.02956	0.267011	-3.85587	0.000115321	0.0030072	262.923	161.559	162.238	103.737	75.7405	111.952	aco-1	ZK455.1	protein_coding_gene
WBGene00000041	606.864	-0.230332	0.130693	-1.76238	0.0780045	0.36459	700.501	656.716	611.718	570.093	589.416	512.74	aco-2	F54H12.1	protein_coding_gene
WBGene00000042	0.727391	-0.679026	2.72937	-0.248785	0.803527	NA	1.25201	0.873293	0	0	0	2.23904	acr-2	K11G12.2	protein_coding_gene
WBGene00000043	0.88785	1.52952	2.53563	0.603214	0.546367	NA	1.25201	0	0	1.83605	0	2.23904	acr-3	K11G12.7	protein_coding_gene
WBGene00000044	0.555891	0.543202	2.92459	0.185736	0.852652	NA	0.626006	0.873293	0	1.83605	0	0	acr-5	K03F8.2	protein_coding_gene
WBGene00000045	0.266173	0.680647	4.08047	0.166806	0.867523	NA	0.626006	0	0	0	0.971032	0	acr-6	ZK973.5	protein_coding_gene
WBGene00000046	0	NA	NA	NA	NA	NA	0	0	0	0	0	0	acr-7	T09A5.3	protein_coding_gene
WBGene00000047	1.39241	-0.222293	1.9463	-0.114213	0.909069	NA	3.75604	0.873293	0	2.75407	0.971032	0	acr-8	ZC504.2	protein_coding_gene
WBGene00000048	0	NA	NA	NA	NA	NA	0	0	0	0	0	0	acr-9	C40C9.2	protein_coding_gene
WBGene00000049	0.314843	2.35776	3.98203	0.592101	0.553783	NA	0	0	0	0.918024	0.971032	0	acr-10	R02E12.8	protein_coding_gene
WBGene00000050	2.18649	-1.9488	1.5708	-1.24064	0.214738	NA	3.75604	3.49317	2.65964	0	0.971032	2.23904	acr-11	D2092.3	protein_coding_gene
WBGene00000051	1.50041	-0.364833	1.95077	-0.18702	0.851645	NA	1.87802	0.873293	1.77309	0	0	4.47808	acr-12	R01E6.4	protein_coding_gene
WBGene00000053	0.83918	0.471881	2.58751	0.182369	0.855293	NA	1.87802	0	0	0.918024	0	2.23904	acr-14	T05C12.2	protein_coding_gene
WBGene00000054	1.98748	0.00383739	1.48843	0.00257814	0.997943	NA	1.87802	3.49317	0.886547	2.75407	2.9131	0	acr-15	F25G6.4	protein_coding_gene
WBGene00000055	3.51936	-0.687882	1.14164	-0.602539	0.546816	0.8441	5.63405	3.49317	4.43274	3.6721	3.88413	0	acr-16	F25G6.3	protein_coding_gene
WBGene00000056	1.73843	-0.153626	1.5251	-0.100731	0.919764	NA	1.87802	2.61988	0.886547	1.83605	0.971032	2.23904	acr-17	F53E10.2	protein_coding_gene
WBGene00000057	5.00126	-1.27187	0.9798	-1.29809	0.194255	0.57448	5.00805	8.73293	7.09238	2.75407	1.94206	4.47808	acr-18	F28F8.1	protein_coding_gene
WBGene00000058	2.04361	0.792272	1.4856	0.533299	0.593826	NA	1.25201	2.61988	0.886547	4.59012	2.9131	0	acr-19	C31H5.3	protein_coding_gene
WBGene00000059	1.01104	-0.0251541	1.97702	-0.0127232	0.989849	NA	0.626006	1.74659	0.886547	1.83605	0.971032	0	acr-20	R06A4.10	protein_coding_gene
WBGene00000060	0.630512	1.71769	2.85587	0.601459	0.547534	NA	0.626006	0	0	0.918024	0	2.23904	acr-21	F27B3.2	protein_coding_gene
WBGene00000061	0.161839	1.64242	4.08047	0.402507	0.687311	NA	0	0	0	0	0.971032	0	lgc-11	F48E3.7	protein_coding_gene
WBGene00000062	0	NA	NA	NA	NA	NA	0	0	0	0	0	0	acr-23	F59B1.9	protein_coding_gene
WBGene00000063	1600.16	-1.40594	0.196978	-7.13758	9.49879e-13	1.7711e-10	3191.38	2019.93	1758.91	911.598	859.363	859.791	act-1	T04C12.6	protein_coding_gene
WBGene00000064	3144.36	-0.230579	0.0929546	-2.48056	0.0131177	0.124037	3487.48	3374.4	3320.12	2902.79	2810.17	2971.21	act-2	T04C12.5	protein_coding_gene
WBGene00000065	1846.59	-0.872349	0.179903	-4.849	1.24085e-06	6.38218e-05	3143.8	2115.11	1907.85	1406.41	1297.3	1209.08	act-3	T04C12.4	protein_coding_gene
WBGene00000066	1458.76	-1.5787	0.392373	-4.02348	5.73452e-05	0.00164511	3148.81	1883.69	1524.86	934.548	548.633	712.015	act-4	M03F4.2	protein_coding_gene
WBGene00000067	520.91	-1.60894	0.204633	-7.86253	3.76445e-15	9.51969e-13	1046.06	642.743	663.137	270.817	234.019	268.685	act-5	T25C8.2	protein_coding_gene
WBGene00000068	4.64347	-0.0293551	1.01434	-0.0289401	0.976912	0.99551	5.63405	6.98634	1.77309	7.34419	3.88413	2.23904	acy-1	F17C8.1	protein_coding_gene
WBGene00000069	0.572181	1.85901	2.87547	0.646507	0.517951	NA	0.626006	0	0	1.83605	0.971032	0	acy-2	C10F3.3	protein_coding_gene
WBGene00000070	5.77349	0.751101	0.905653	0.829347	0.406908	0.763503	5.63405	3.49317	3.54619	10.0983	2.9131	8.95616	acy-3	C44F1.5	protein_coding_gene
WBGene00000071	4.99584	-0.597809	1.03542	-0.577357	0.563698	0.853922	5.63405	8.73293	4.43274	8.26221	2.9131	0	acy-4	T01C2.1	protein_coding_gene
WBGene00000072	4.15026	1.19991	1.14615	1.04691	0.295143	0.677286	4.38204	1.74659	0.886547	1.83605	4.85516	11.1952	add-1	F39C12.2	protein_coding_gene
WBGene00000073	33.1145	0.139046	0.384128	0.361978	0.717368	0.923811	28.1703	31.4385	33.6888	26.6227	33.9861	44.7808	add-2	F57F5.4	protein_coding_gene
WBGene00000074	23.0998	0.821515	0.434372	1.89127	0.058588	0.309115	17.5282	17.4659	15.0713	30.2948	29.131	29.1075	adm-2	C04A11.4	protein_coding_gene
WBGene00000075	25.9348	0.606601	0.43228	1.40326	0.16054	0.526931	21.9102	24.4522	15.9579	38.557	30.102	24.6294	adm-4	ZK154.7	protein_coding_gene
WBGene00000079	121.443	-0.0137464	0.210774	-0.0652189	0.948	0.988407	117.063	133.614	117.024	122.097	129.147	109.713	adr-1	H15N14.1	protein_coding_gene
WBGene00000080	178.242	0.0676768	0.183368	0.369076	0.712071	0.921903	170.274	174.659	175.536	160.654	191.293	197.035	adr-2	T20H4.4	protein_coding_gene
WBGene00000081	86.6827	-1.6279	0.294854	-5.52105	3.36985e-08	2.95514e-06	170.9	116.148	105.499	41.3111	43.6964	42.5418	ads-1	Y50D7A.7	protein_coding_gene
WBGene00000082	0	NA	NA	NA	NA	NA	0	0	0	0	0	0	adt-1	C02B4.1	protein_coding_gene
WBGene00000083	16.4912	-1.12658	0.548428	-2.05419	0.039957	0.251339	25.6662	23.5789	19.504	13.7704	9.71032	6.71712	adt-2	F08C6.1	protein_coding_gene
WBGene00000084	4.72241	-0.864276	0.983165	-0.879075	0.379361	0.743341	6.26006	8.73293	3.54619	3.6721	3.88413	2.23904	aex-1	D2030.10	protein_coding_gene
WBGene00000085	0.77606	0.838054	2.44754	0.342407	0.732045	NA	0.626006	0.873293	0	0.918024	0	2.23904	aex-2	T14B1.2	protein_coding_gene
WBGene00000086	4.20287	0.483872	1.03991	0.465301	0.641716	0.890556	4.38204	3.49317	2.65964	8.26221	1.94206	4.47808	aex-3	C02H7.3	protein_coding_gene
WBGene00000088	11.1604	-1.14048	0.650027	-1.75452	0.079342	0.368388	18.7802	13.9727	13.2982	6.42617	7.76826	6.71712	aex-5	F32A7.6	protein_coding_gene
WBGene00000089	6.49518	0.329855	0.84705	0.389417	0.696968	0.91396	8.13808	3.49317	5.31928	9.18024	3.88413	8.95616	aex-6	Y87G2A.4	protein_coding_gene
WBGene00000090	110.119	0.311658	0.239876	1.29925	0.19386	0.57448	88.2669	111.781	96.6337	147.802	108.756	107.474	age-1	B0334.8	protein_coding_gene
WBGene00000092	33.4243	-0.0786185	0.389349	-0.201923	0.839977	0.964204	28.1703	43.6646	31.9157	38.557	29.131	29.1075	ags-3	F32A6.4	protein_coding_gene
WBGene00000093	100.174	0.253876	0.226661	1.12007	0.262684	0.649048	92.0229	82.9628	99.2933	103.737	115.553	107.474	agt-1	Y62E10A.5	protein_coding_gene
WBGene00000094	98.2159	0.247788	0.222679	1.11276	0.265812	0.65247	87.0148	91.6957	90.4278	105.573	104.871	109.713	agt-2	F09E5.13	protein_coding_gene
WBGene00000095	35.9791	0.501057	0.38476	1.30226	0.192828	0.572743	26.9183	24.4522	39.0081	39.475	52.4357	33.5856	aha-1	C25A1.11	protein_coding_gene
WBGene00000096	0.501975	-2.12145	2.92703	-0.724778	0.468588	NA	1.25201	0.873293	0.886547	0	0	0	ahr-1	C41G7.5	protein_coding_gene
WBGene00000097	119.349	-0.284989	0.216966	-1.31352	0.189008	0.569023	135.843	123.134	136.528	107.409	121.379	91.8006	aip-1	F58E10.4	protein_coding_gene
WBGene00000098	518.351	0.210461	0.137611	1.52939	0.126168	0.468909	434.448	492.537	518.63	580.191	567.083	517.218	air-1	K07C11.2	protein_coding_gene
WBGene00000099	178.468	0.0532119	0.182667	0.291306	0.770817	0.940937	172.778	179.025	172.877	194.621	161.191	190.318	air-2	B0207.4	protein_coding_gene
WBGene00000100	34.7339	-0.111083	0.368457	-0.301482	0.763047	0.938994	40.6904	36.6783	31.0292	38.557	30.102	31.3466	ajm-1	C25A11.4	protein_coding_gene
WBGene00000101	255.624	0.406384	0.246064	1.65154	0.0986293	0.412923	224.11	277.707	161.352	335.997	333.064	201.514	aka-1	D1022.7	protein_coding_gene
WBGene00000102	324.893	0.245882	0.171785	1.43134	0.152333	0.515354	268.557	298.666	328.023	413.111	325.296	315.705	akt-1	C12D8.10	protein_coding_gene
WBGene00000103	15.1008	0.0813349	0.558677	0.145585	0.884249	0.975116	17.5282	11.3528	15.9579	18.3605	18.4496	8.95616	akt-2	F28H6.1	protein_coding_gene
WBGene00000105	29.7041	-0.0585702	0.402535	-0.145504	0.884313	0.975116	35.0563	32.3118	23.0502	31.2128	25.2468	31.3466	alg-1	F48F7.1	protein_coding_gene
WBGene00000106	105.068	0.389265	0.234833	1.65763	0.0973927	0.4105	97.0309	82.9628	94.8606	139.54	117.495	98.5177	alg-2	T07D3.7	protein_coding_gene
WBGene00000107	423.499	-0.178418	0.143794	-1.24079	0.214683	0.594968	498.301	416.561	435.295	403.93	410.747	376.159	alh-1	F54D8.3	protein_coding_gene
WBGene00000108	0	NA	NA	NA	NA	NA	0	0	0	0	0	0	alh-2	K04F1.15	protein_coding_gene
WBGene00000109	86.6544	-0.662878	0.257735	-2.57194	0.0101131	0.103941	113.307	100.429	101.953	67.0157	54.3778	82.8445	alh-3	F36H1.6	protein_coding_gene
WBGene00000110	180.279	0.146506	0.206138	0.710719	0.477258	0.807221	175.908	156.319	183.515	171.67	233.048	161.211	alh-4	T05H4.13	protein_coding_gene
WBGene00000111	10.667	-0.55768	0.63444	-0.879011	0.379395	0.743341	12.5201	12.2261	13.2982	8.26221	8.73929	8.95616	alh-5	T08B1.3	protein_coding_gene
WBGene00000112	94.2477	-0.813541	0.318694	-2.55273	0.0106882	0.108215	169.648	111.781	80.6758	77.114	74.7695	51.4979	alh-6	F56D12.1	protein_coding_gene
WBGene00000113	16.7682	-0.100901	0.528914	-0.19077	0.848706	0.966834	22.5362	12.2261	16.8444	16.5244	14.5655	17.9123	alh-7	F45H10.1	protein_coding_gene
WBGene00000114	945.529	-0.741113	0.152621	-4.85591	1.19834e-06	6.23482e-05	1354.05	972.848	1226.09	757.37	722.448	640.365	alh-8	F13D12.4	protein_coding_gene
WBGene00000115	277.002	-0.657628	0.213542	-3.07962	0.00207268	0.0317889	344.929	426.167	247.347	231.342	210.714	201.514	alh-9	F01F1.6	protein_coding_gene
WBGene00000116	30.0088	-1.63265	0.448034	-3.64403	0.000268401	0.0060931	31.3003	53.2708	51.4197	12.8523	15.5365	15.6733	alh-10	C54D1.4	protein_coding_gene
WBGene00000117	56.959	-0.103461	0.314856	-0.328599	0.742459	0.934212	65.7306	68.1168	44.3274	61.5076	57.2909	44.7808	alh-11	F42G9.5	protein_coding_gene
WBGene00000118	108.237	-0.315818	0.311266	-1.01462	0.310285	0.690835	173.404	112.655	72.6969	96.3925	91.277	102.996	alh-12	Y69F12A.2	protein_coding_gene
WBGene00000120	72.5251	0.271352	0.289004	0.938919	0.347773	0.720732	48.8285	66.3702	82.4489	74.3599	82.5377	80.6054	aly-1	C01F6.5	protein_coding_gene
WBGene00000121	697.135	0.220754	0.123758	1.78376	0.0744631	0.354331	599.714	658.463	677.322	756.452	785.565	705.297	aly-2	F23B2.6	protein_coding_gene
WBGene00000122	406.235	-0.367123	0.1478	-2.48391	0.0129949	0.123412	512.073	427.04	430.862	349.767	343.745	373.92	aly-3	M18.7	protein_coding_gene
WBGene00000123	136.812	0.237703	0.229116	1.03748	0.299512	0.680647	130.209	139.727	108.159	130.359	182.554	129.864	ama-1	F36A4.7	protein_coding_gene
WBGene00000133	1.32625	-0.706046	1.78154	-0.396312	0.691875	NA	2.50402	0.873293	1.77309	1.83605	0.971032	0	amt-1	C05E11.4	protein_coding_gene
WBGene00000134	0	NA	NA	NA	NA	NA	0	0	0	0	0	0	amt-2	F49E11.3	protein_coding_gene
WBGene00000135	1.13028	-0.463774	2.11055	-0.219741	0.826073	NA	1.87802	1.74659	0	0.918024	0	2.23904	amt-3	M195.3	protein_coding_gene
WBGene00000136	33.4978	-0.804978	0.43528	-1.84933	0.06441	0.324256	63.2266	32.3118	31.9157	27.5407	21.3627	24.6294	amt-4	C05E11.5	protein_coding_gene
WBGene00000137	32.7938	0.380073	0.402369	0.944588	0.344869	0.718222	24.4142	38.4249	23.9368	40.393	42.7254	26.8685	amx-1	R13G10.2	protein_coding_gene
WBGene00000138	7.32145	-0.990123	1.00597	-0.984248	0.324994	0.706372	15.6502	12.2261	1.77309	10.0983	1.94206	2.23904	amx-2	B0019.1	protein_coding_gene
WBGene00000139	6.19606	-0.585151	0.839324	-0.697169	0.485697	0.809769	10.0161	6.11305	6.20583	5.50814	4.85516	4.47808	amx-3	F25C8.2	protein_coding_gene
WBGene00000140	42.8746	-0.770039	0.418953	-1.83801	0.0660611	0.329127	76.9987	51.5243	35.4619	40.393	34.9572	17.9123	anc-1	ZK973.6	protein_coding_gene
WBGene00000142	276.983	0.199866	0.152249	1.31275	0.189266	0.569418	259.166	245.395	267.737	281.833	301.02	306.748	aos-1	C08B6.9	protein_coding_gene
WBGene00000143	134.763	0.339692	0.211986	1.60243	0.109061	0.435528	105.795	137.98	115.251	157.9	157.307	134.342	apc-2	K06H7.6	protein_coding_gene
WBGene00000144	129.954	0.0232268	0.243997	0.0951929	0.924162	0.982746	113.307	124.881	152.486	137.704	157.307	94.0397	apc-10	F15H10.3	protein_coding_gene
WBGene00000145	74.4764	-0.053334	0.293758	-0.181557	0.85593	0.96863	90.1449	56.764	78.0162	67.0157	63.1171	91.8006	apc-11	F35G12.9	protein_coding_gene
WBGene00000146	222.885	0.434348	0.181708	2.39037	0.0168316	0.14701	167.77	207.844	196.814	273.571	271.889	219.426	ape-1	F46F3.4	protein_coding_gene
WBGene00000147	93.0518	0.12505	0.247182	0.505903	0.612925	0.877086	79.5028	87.3293	101.953	91.8024	112.64	85.0835	aph-1	VF36H2L.1	protein_coding_gene
WBGene00000148	85.6535	0.169854	0.257591	0.659396	0.509641	0.824478	88.2669	77.723	78.0162	92.7204	107.785	69.4102	aph-2	ZC434.6	protein_coding_gene
WBGene00000149	129.286	-0.645504	0.228775	-2.82157	0.00477892	0.060212	175.908	154.573	141.848	116.589	81.5667	105.235	apl-1	C42D8.8	protein_coding_gene
WBGene00000150	25.0461	-0.458676	0.485625	-0.944507	0.34491	0.718222	43.8204	19.2124	23.0502	21.1145	18.4496	24.6294	apm-1	F55A12.7	protein_coding_gene
WBGene00000151	125.89	0.332569	0.224058	1.4843	0.137729	0.487045	133.965	104.795	95.7471	140.458	150.51	129.864	apn-1	T05H10.2	protein_coding_gene
WBGene00000155	367.246	0.255814	0.137215	1.86432	0.0622762	0.318373	339.921	324.865	337.775	389.242	395.21	416.461	app-1	W03G9.4	protein_coding_gene
WBGene00000156	152.4	0.610309	0.228032	2.67641	0.00744153	0.083336	122.697	134.487	108.159	212.064	204.888	132.103	2022-04-01	K04G2.8	protein_coding_gene
WBGene00000157	62.2909	0.065117	0.277617	0.234557	0.814552	0.955037	58.2186	59.3839	64.718	67.9338	56.3199	67.1712	aps-2	F02E8.3	protein_coding_gene
WBGene00000158	121.688	0.0670244	0.219924	0.304761	0.760548	0.937877	137.095	117.895	101.953	127.605	129.147	116.43	apg-1	Y105E8A.9	protein_coding_gene
WBGene00000159	207.458	-0.292739	0.181238	-1.61522	0.106264	0.430679	235.378	227.929	217.204	171.67	170.902	221.665	aps-1	F29G9.3	protein_coding_gene
WBGene00000160	150.22	0.0701065	0.20981	0.334143	0.738272	0.932936	155.876	158.066	128.549	161.572	171.873	125.386	apb-1	Y71H2B.10	protein_coding_gene
WBGene00000161	40.9771	0.00142494	0.348397	0.00408999	0.996737	0.998907	36.3083	48.9044	37.235	33.9669	44.6675	44.7808	apa-2	T20B5.1	protein_coding_gene
WBGene00000162	52.0745	0.253703	0.302383	0.839011	0.401463	0.761084	53.2105	48.0311	41.6677	57.8355	60.204	51.4979	apd-3	W09G10.4	protein_coding_gene
WBGene00000163	129.547	0.501263	0.244198	2.05269	0.0401026	0.251921	103.917	137.107	82.4489	157.9	166.046	129.864	apb-3	R11A5.1	protein_coding_gene
WBGene00000164	22.6559	0.142118	0.476816	0.298057	0.76566	0.93971	16.9022	26.1988	20.3906	16.5244	22.3337	33.5856	apm-3	F53H8.1	protein_coding_gene
WBGene00000165	236.907	-0.00934546	0.202316	-0.0461924	0.963157	0.99295	222.858	202.604	283.695	212.064	213.627	286.597	aps-3	Y48G8AL.14	protein_coding_gene
WBGene00000166	1.1232	-1.16069	2.27991	-0.509094	0.610686	NA	3.13003	0	1.77309	1.83605	0	0	apt-9	W04G3.4	protein_coding_gene
WBGene00000168	148.78	0.281657	0.20279	1.38891	0.164861	0.53351	128.331	126.627	150.713	175.343	172.844	138.82	apx-1	K08D9.3	protein_coding_gene
WBGene00000169	53.3628	-1.33743	0.408695	-3.27245	0.0010662	0.0186998	60.7226	48.0311	121.457	33.9669	29.131	26.8685	aqp-1	F32A5.5	protein_coding_gene
WBGene00000170	86.634	1.12344	0.396981	2.82995	0.00465556	0.0589343	80.1288	41.918	39.8946	150.556	57.2909	150.016	aqp-2	C01G6.1	protein_coding_gene
WBGene00000171	0.795282	-2.77524	2.46121	-1.12759	0.259492	NA	1.25201	1.74659	1.77309	0	0	0	aqp-3	Y69E1A.7	protein_coding_gene
WBGene00000172	11.7464	-1.57229	0.664979	-2.36442	0.0180582	0.153385	22.5362	16.5926	13.2982	5.50814	5.82619	6.71712	aqp-4	F40F9.9	protein_coding_gene
WBGene00000173	0	NA	NA	NA	NA	NA	0	0	0	0	0	0	aqp-5	C35A5.1	protein_coding_gene
WBGene00000174	1.0864	-1.07068	2.15641	-0.496512	0.619534	NA	3.75604	0.873293	0	0.918024	0.971032	0	aqp-6	C32C4.2	protein_coding_gene
WBGene00000175	146.646	-2.5314	0.292745	-8.64711	5.28206e-18	2.7351e-15	339.921	188.631	223.41	53.2454	38.8413	35.8246	aqp-7	M02F4.8	protein_coding_gene
WBGene00000176	60.3592	-2.31308	0.403714	-5.7295	1.00729e-08	1.01419e-06	103.917	68.9901	124.117	13.7704	15.5365	35.8246	aqp-8	K02G10.7	protein_coding_gene
WBGene00000177	10.9881	-0.458216	0.654184	-0.700438	0.483654	0.809454	14.3981	11.3528	11.5251	5.50814	9.71032	13.4342	aqp-9	K07A1.16	protein_coding_gene
WBGene00000178	81.7202	-0.464898	0.294956	-1.57616	0.114989	0.449781	114.559	70.7367	95.7471	62.4256	57.2909	89.5616	aqp-10	ZK1321.3	protein_coding_gene
WBGene00000179	64.392	-1.00308	0.329256	-3.0465	0.0023152	0.0346293	105.169	86.456	62.9449	37.639	35.9282	58.215	aqp-11	ZK525.2	protein_coding_gene
WBGene00000180	13.9472	-0.144996	0.591929	-0.244955	0.806491	0.950899	17.5282	10.4795	16.8444	15.6064	16.5075	6.71712	arc-1	ZK1320.6	protein_coding_gene
WBGene00000181	335.474	-0.369003	0.155705	-2.36989	0.0177936	0.152352	381.238	358.923	389.194	286.423	261.208	335.856	ard-1	F01G4.2	protein_coding_gene
WBGene00000182	445.31	-0.429553	0.142278	-3.01912	0.00253512	0.0372062	550.885	475.071	510.651	386.488	403.949	344.812	arf-1	B0336.2	protein_coding_gene
WBGene00000183	632.566	-0.369221	0.123907	-2.97982	0.00288413	0.0410498	711.143	711.733	711.011	529.7	527.27	604.541	arf-5	F57H12.1	protein_coding_gene
WBGene00000184	6.11711	-0.238106	0.840964	-0.283135	0.777074	0.942677	6.88607	6.98634	6.20583	8.26221	3.88413	4.47808	arf-6	Y116A8C.12	protein_coding_gene
WBGene00000185	0	NA	NA	NA	NA	NA	0	0	0	0	0	0	arg-1	F31A9.3	protein_coding_gene
WBGene00000186	61.3649	0.216808	0.333551	0.649998	0.515693	0.827083	53.2105	76.8497	41.6677	62.4256	82.5377	51.4979	ark-1	C01C7.1	protein_coding_gene
WBGene00000187	147.497	0.142648	0.1983	0.719353	0.471923	0.804185	138.347	127.501	153.373	156.064	141.771	167.928	arl-1	F54C9.10	protein_coding_gene
WBGene00000188	0.911948	1.24037	2.47537	0.501084	0.616312	NA	0	1.74659	0	2.75407	0.971032	0	arl-3	F19H8.3	protein_coding_gene
WBGene00000189	78.7617	0.116553	0.270808	0.430391	0.666911	0.901653	65.7306	69.8634	89.5413	78.032	70.8853	98.5177	arl-5	ZK632.8	protein_coding_gene
WBGene00000190	2.87479	1.32243	1.31	1.00949	0.31274	0.693533	1.25201	2.61988	0.886547	0.918024	4.85516	6.71712	warf-1	F45E4.1	protein_coding_gene
WBGene00000191	1.06854	-1.60925	2.46708	-0.652287	0.514216	NA	0.626006	0	3.54619	0	0	2.23904	arl-7	F20D1.5	pseudogene
WBGene00000192	402.944	-0.120016	0.141639	-0.847334	0.396809	0.757193	418.172	415.687	429.975	407.603	405.891	340.334	arl-8	Y57G11C.13	protein_coding_gene
WBGene00000193	0.300762	0.680647	4.08047	0.166806	0.867523	NA	0	0	0.886547	0.918024	0	0	arl-6	C38D4.8	protein_coding_gene
WBGene00000195	25.0307	0.448522	0.42731	1.04964	0.293884	0.677286	20.0322	18.3391	25.7099	28.4587	33.0151	24.6294	arr-1	F53H8.2	protein_coding_gene
WBGene00000196	36.1391	-0.1409	0.371576	-0.379196	0.704543	0.917959	45.6984	38.4249	30.1426	39.475	33.9861	29.1075	aars-1	W02B12.6	protein_coding_gene
WBGene00000197	297.181	0.0189594	0.15673	0.120968	0.903716	0.97986	299.231	323.118	263.305	293.768	305.875	297.792	aars-2	F28H1.3	protein_coding_gene
WBGene00000198	364.039	-0.556094	0.176467	-3.15126	0.00162566	0.0261115	495.171	420.054	379.442	297.44	249.555	342.573	art-1	C15F1.6	protein_coding_gene
WBGene00000199	127.364	0.174898	0.207322	0.843603	0.398891	0.758657	120.819	117.895	121.457	152.392	126.234	125.386	arx-1	Y71F9AL.16	protein_coding_gene
WBGene00000200	221.594	-0.0377698	0.163218	-0.231407	0.816999	0.956174	219.728	223.563	229.616	207.473	225.279	223.904	arx-2	K07C5.1	protein_coding_gene
WBGene00000201	178.776	0.0430494	0.180806	0.238097	0.811806	0.953954	179.664	172.039	173.763	173.507	169.931	203.753	arx-3	Y79H2A.6	protein_coding_gene
WBGene00000202	237.868	0.126655	0.184027	0.688241	0.491301	0.813171	202.2	222.69	257.099	213.9	273.831	257.49	exos-4.2	Y6D11A.1	protein_coding_gene
WBGene00000203	166.952	-0.107165	0.182181	-0.588234	0.556375	0.850081	163.388	178.152	179.083	162.49	164.104	154.494	arx-5	Y37D8A.1	protein_coding_gene
WBGene00000204	216.654	-0.106656	0.174914	-0.609765	0.542018	0.841377	209.712	221.816	239.368	195.539	196.148	237.338	arx-6	C35D10.16	protein_coding_gene
WBGene00000205	176.923	-0.0718057	0.193303	-0.371466	0.71029	0.920825	164.014	167.672	212.771	168.916	175.757	172.406	arx-7	M01B12.3	protein_coding_gene
WBGene00000206	607.912	-0.042636	0.134111	-0.317915	0.750549	0.936727	577.178	661.956	609.058	541.634	619.518	638.126	asb-1	F35G12.10	protein_coding_gene
WBGene00000207	410.976	-1.01259	0.205522	-4.92691	8.35399e-07	4.68254e-05	732.427	441.013	473.416	270.817	266.063	282.119	asb-2	F02E8.1	protein_coding_gene
WBGene00000208	94.8067	0.253936	0.233219	1.08883	0.276227	0.664017	76.3727	94.3156	88.6547	100.065	101.958	107.474	trip-4	Y53F4B.15	protein_coding_gene
WBGene00000209	914.857	-0.34344	0.142206	-2.41509	0.0157312	0.139999	1071.72	889.012	1102.86	722.485	796.246	906.811	asg-1	K07A12.3	protein_coding_gene
WBGene00000210	370.448	-1.04196	0.218086	-4.77774	1.77276e-06	8.60582e-05	604.722	403.461	480.509	227.67	188.38	317.944	asg-2	C53B7.4	protein_coding_gene
WBGene00000211	12.4626	-1.16757	0.685915	-1.70221	0.0887162	0.388835	8.13808	21.8323	22.1637	10.0983	5.82619	6.71712	asm-1	B0252.2	protein_coding_gene
WBGene00000212	17.1655	-0.0860036	0.604396	-0.142297	0.886846	0.975575	25.6662	10.4795	15.0713	11.0163	11.6524	29.1075	asm-2	ZK455.4	protein_coding_gene
WBGene00000213	102.267	-0.776101	0.359145	-2.16097	0.0306977	0.213159	189.68	118.768	77.1296	90.8844	47.5806	89.5616	asm-3	W03G1.7	protein_coding_gene
WBGene00000214	2075.7	-1.17986	0.165339	-7.13599	9.60963e-13	1.7711e-10	2879.63	2767.46	2994.76	991.466	1605.12	1215.8	asp-1	Y39B6A.20	protein_coding_gene
WBGene00000215	648.65	-1.0031	0.212889	-4.71182	2.4551e-06	0.000113603	910.839	592.966	1088.68	425.963	371.905	501.545	asp-2	T18H9.2	protein_coding_gene
WBGene00000216	1553.49	-0.104792	0.129435	-0.809614	0.418162	0.773184	1765.34	1538.74	1524.86	1335.72	1674.06	1482.24	asp-3	H22K11.1	protein_coding_gene
WBGene00000217	790.872	0.639306	0.140061	4.56449	5.00718e-06	0.000204622	598.462	703.001	553.206	875.795	1027.35	987.416	asp-4	R12H7.2	protein_coding_gene
WBGene00000218	786.013	-0.276031	0.16644	-1.65844	0.0972294	0.4105	775.621	771.117	1034.6	599.47	780.71	754.556	asp-5	F21F8.3	protein_coding_gene
WBGene00000219	1561.46	-0.0621672	0.407095	-0.152709	0.878628	0.974246	1064.21	1502.94	2218.14	1010.74	1967.31	1605.39	asp-6	F21F8.7	protein_coding_gene
WBGene00000220	4.23195	2.84173	1.21437	2.3401	0.0192788	0.160151	0.626006	1.74659	0.886547	13.7704	3.88413	4.47808	atf-2	K08F8.2	protein_coding_gene
WBGene00000221	71.0945	-0.543352	0.281396	-1.93091	0.053494	0.294976	90.7709	76.8497	82.4489	55.9995	46.6095	73.8883	atf-4	T04C10.4	protein_coding_gene
WBGene00000222	16.7293	0.156526	0.57004	0.274588	0.783633	0.94429	8.13808	18.3391	21.2771	21.1145	13.5944	17.9123	atf-6	F45E6.2	protein_coding_gene
WBGene00000223	294.77	0.12295	0.161307	0.762208	0.445936	0.788601	289.215	300.413	260.645	330.489	321.412	266.446	atf-7	C07G2.2	protein_coding_gene
WBGene00000224	30.5901	0.374614	0.382287	0.979929	0.327121	0.707742	27.5443	28.8187	23.0502	33.0489	33.0151	38.0637	atgp-1	F26D10.9	protein_coding_gene
WBGene00000225	17.5307	-0.599444	0.507011	-1.18231	0.237083	0.619105	21.2842	24.4522	17.7309	14.6884	13.5944	13.4342	atgp-2	C38C6.2	protein_coding_gene
WBGene00000226	82.9353	0.118489	0.261968	0.452302	0.651052	0.895351	88.2669	85.5827	62.9449	81.7041	80.5957	98.5177	atl-1	T06E4.3	protein_coding_gene
WBGene00000227	43.0457	0.277908	0.334748	0.830201	0.406425	0.763282	40.6904	41.918	34.5753	42.2291	56.3199	42.5418	atm-1	Y48G1BL.2	protein_coding_gene
WBGene00000228	71.6752	-1.60009	0.370092	-4.32351	1.53568e-05	0.000542177	149.615	103.922	72.6969	47.7372	35.9282	20.1514	atn-1	W04D2.1	protein_coding_gene
WBGene00000229	2836.67	-0.530416	0.126626	-4.18884	2.80384e-05	0.00090204	3908.16	3128.13	3020.47	2350.14	2338.25	2274.86	atp-2	C34E10.6	protein_coding_gene
WBGene00000230	1106.83	-0.349776	0.120993	-2.89087	0.00384175	0.0508833	1325.88	1130.91	1259.78	908.844	985.597	1029.96	atp-3	F27C1.7	protein_coding_gene
WBGene00000231	176.659	-0.127635	0.25849	-0.493772	0.621467	0.881074	199.07	224.436	132.096	150.556	219.453	134.342	atx-2	D2045.1	protein_coding_gene
WBGene00000232	3.13707	-0.129842	1.19546	-0.108613	0.91351	0.981087	1.25201	4.36646	4.43274	4.59012	1.94206	2.23904	avr-14	B0207.12	protein_coding_gene
WBGene00000233	7.32671	-1.3614	0.945641	-1.43966	0.149964	0.510715	17.5282	8.73293	6.20583	2.75407	8.73929	0	avr-15	R11G10.1	protein_coding_gene
WBGene00000235	468.776	-0.23097	0.143089	-1.61417	0.106492	0.430822	480.147	495.157	540.794	382.816	452.501	461.242	baf-1	B0464.7	protein_coding_gene
WBGene00000236	232.223	0.0480887	0.161909	0.297011	0.766458	0.939953	217.224	226.183	242.914	236.85	241.787	228.382	bag-1	F57B10.11	protein_coding_gene
WBGene00000237	6.39387	-0.333554	0.850702	-0.392092	0.69499	0.913051	8.76408	8.73293	4.43274	6.42617	7.76826	2.23904	bam-2	Y71F9AR.1	protein_coding_gene
WBGene00000238	4.88352	-0.335838	1.02045	-0.329108	0.742074	0.934164	6.26006	7.85963	1.77309	1.83605	4.85516	6.71712	bar-1	C54D1.6	protein_coding_gene
WBGene00000239	27.0429	-0.940478	0.470862	-1.99735	0.045787	0.272095	35.6823	48.9044	21.2771	16.5244	17.4786	22.3904	bas-1	C05D2.4	protein_coding_gene
WBGene00000240	101.849	-1.25775	0.241787	-5.20189	1.97276e-07	1.32418e-05	138.973	159.813	134.755	65.1797	63.1171	49.2589	pah-1	K08F8.4	protein_coding_gene
WBGene00000241	0.68535	1.21631	2.71418	0.44813	0.654059	NA	1.25201	0	0	0.918024	1.94206	0	bbs-1	Y105E8A.5	protein_coding_gene
WBGene00000242	0.5581	0.534375	2.92128	0.182925	0.854857	NA	0.626006	0	0.886547	1.83605	0	0	bbs-2	F20D12.3	protein_coding_gene
WBGene00000244	1.01665	-0.956008	2.14599	-0.445485	0.655969	NA	2.50402	0.873293	0.886547	1.83605	0	0	bbs-8	T25F10.5	protein_coding_gene
WBGene00000245	40.6851	-1.09549	0.444866	-2.46252	0.0137965	0.12829	46.9505	31.4385	88.6547	28.4587	26.2179	22.3904	bca-1	T13C5.5	protein_coding_gene
WBGene00000246	3.27554	-0.529189	1.22297	-0.432709	0.665226	0.900934	2.50402	6.98634	2.65964	4.59012	2.9131	0	bcc-1	M7.3	protein_coding_gene
WBGene00000247	127.314	0.304085	0.217826	1.396	0.162715	0.530069	95.7789	125.754	122.344	149.638	142.742	127.625	bec-1	T19E7.3	protein_coding_gene
WBGene00000248	50.6011	-0.153435	0.314079	-0.488522	0.62518	0.883458	53.8365	53.2708	51.4197	37.639	51.4647	55.976	ben-1	C54C6.2	protein_coding_gene
WBGene00000249	246.198	0.198402	0.176737	1.12258	0.261614	0.647753	213.468	240.155	230.502	226.752	257.323	308.987	bir-1	T27F2.3	protein_coding_gene
WBGene00000250	175.214	0.427902	0.207215	2.06501	0.0389216	0.24765	116.437	161.559	171.104	196.457	201.975	203.753	bir-2	C50B8.2	protein_coding_gene
WBGene00000251	0.104334	-0.281134	4.08047	-0.0688974	0.945071	NA	0.626006	0	0	0	0	0	bli-1	C09G5.6	protein_coding_gene
WBGene00000252	0.208669	-0.907273	4.0641	-0.223241	0.823348	NA	1.25201	0	0	0	0	0	bli-2	F59E12.12	protein_coding_gene
WBGene00000253	10.0361	-0.402085	0.710664	-0.565788	0.571538	0.856136	15.0241	10.4795	9.75202	10.0983	12.6234	2.23904	bli-3	F56C11.1	protein_coding_gene
WBGene00000254	210.933	0.0938222	0.176187	0.532515	0.594369	0.868412	205.956	211.337	198.587	235.014	231.106	183.601	bli-4	K04F10.4	protein_coding_gene
WBGene00000255	0.501975	-2.12145	2.92703	-0.724778	0.468588	NA	1.25201	0.873293	0.886547	0	0	0	bli-5	F45G2.5	protein_coding_gene
WBGene00000256	19.2897	-6.39971	1.37649	-4.64931	3.3304e-06	0.000146027	80.1288	20.959	12.4117	0	0	2.23904	bli-6	Y73B6BL.34	protein_coding_gene
WBGene00000257	102.899	-0.243557	0.270696	-0.899744	0.368257	0.735431	115.185	110.035	110.818	71.6059	129.147	80.6054	bmk-1	F23B12.8	protein_coding_gene
WBGene00000259	60.3148	0.106469	0.286078	0.372168	0.709768	0.920773	48.8285	64.6237	61.1718	62.4256	62.146	62.6931	bpl-1	F13H8.10	protein_coding_gene
WBGene00000262	17.9994	-0.0193399	0.51357	-0.0376578	0.969961	0.994806	20.6582	13.9727	18.6175	16.5244	13.5944	24.6294	bra-1	F54B11.6	protein_coding_gene
WBGene00000263	542.971	-0.586118	0.145972	-4.01527	5.93786e-05	0.00169027	696.119	575.5	679.095	437.897	392.297	476.915		F23H11.5	protein_coding_gene
WBGene00000264	85.7641	-0.00735444	0.25154	-0.0292377	0.976675	0.99551	83.8848	95.1889	77.1296	73.4419	86.4218	98.5177	brc-1	C36A4.8	protein_coding_gene
WBGene00000265	86.448	0.226157	0.247843	0.912498	0.361507	0.730674	71.9907	83.8361	81.5624	89.0483	82.5377	109.713	brd-1	K04C2.4	protein_coding_gene
WBGene00000266	18.3798	-0.707928	0.537851	-1.31622	0.188102	0.567516	30.0483	18.3391	21.2771	18.3605	15.5365	6.71712	bre-1	C53B4.7	protein_coding_gene
WBGene00000267	1.8387	-1.37333	1.73849	-0.789957	0.429553	NA	1.25201	4.36646	2.65964	2.75407	0	0	bre-2	Y39E4B.9	protein_coding_gene
WBGene00000268	112.792	0.0154484	0.230814	0.0669298	0.946638	0.987834	125.201	103.049	110.818	125.769	122.35	89.5616	bre-3	B0464.4	protein_coding_gene
WBGene00000269	38.4253	0.57552	0.35541	1.61931	0.105381	0.428377	24.4142	34.0584	34.5753	42.2291	50.4937	44.7808	bre-4	Y73E7A.7	protein_coding_gene
WBGene00000270	66.6082	0.149339	0.267989	0.557258	0.577351	0.859309	62.6006	64.6237	61.1718	69.7698	63.1171	78.3664	bre-5	T12G3.8	protein_coding_gene
WBGene00000271	130.824	0.14267	0.238656	0.597808	0.549968	0.84506	105.795	130.121	140.961	165.244	139.829	102.996	brf-1	F45E12.2	protein_coding_gene
WBGene00000272	0.373173	1.64242	4.08047	0.402507	0.687311	NA	0	0	0	0	0	2.23904	bro-1	F56A3.5	protein_coding_gene
WBGene00000273	481.039	0.343277	0.153569	2.23532	0.0253962	0.189149	395.636	498.65	378.556	514.093	564.17	535.13	brp-1	Y79H2A.1	protein_coding_gene
WBGene00000274	51.2589	0.0478344	0.362185	0.132072	0.894928	0.977597	56.9665	62.8771	31.9157	44.9832	66.0302	44.7808	btf-1	F15D4.1	protein_coding_gene
WBGene00000275	262.65	0.171138	0.152073	1.12537	0.260434	0.646014	251.028	245.395	243.801	278.161	270.918	286.597	bub-1	R06C7.8	protein_coding_gene
WBGene00000276	207.849	-0.0711349	0.170952	-0.416109	0.67733	0.906371	207.834	202.604	228.729	192.785	213.627	201.514	byn-1	F57B9.5	protein_coding_gene
WBGene00000277	79.9431	-0.581502	0.271483	-2.14195	0.0321976	0.21855	98.909	110.908	79.7893	72.5239	66.0302	51.4979	cab-1	C23H4.1	protein_coding_gene
WBGene00000279	0.615605	1.86188	2.81139	0.662262	0.507803	NA	0	0	0.886547	1.83605	0.971032	0	cah-1	F54D8.4	protein_coding_gene
WBGene00000280	1.01849	0.795759	1.98647	0.400589	0.688723	NA	0.626006	0.873293	0.886547	2.75407	0.971032	0	cah-2	D1022.8	protein_coding_gene
WBGene00000281	47.6301	-0.812943	0.348643	-2.33173	0.0197146	0.1626	68.2347	55.8907	54.9659	31.2128	26.2179	49.2589	cah-3	K05G3.3	protein_coding_gene
WBGene00000282	149.918	-1.0169	0.21364	-4.7599	1.93693e-06	9.23781e-05	185.298	186.011	230.502	87.2123	109.727	100.757	cah-4	R01E6.3	protein_coding_gene
WBGene00000283	37.5633	-0.553618	0.386817	-1.43121	0.152369	0.515354	59.4706	32.3118	42.5543	32.1308	32.0441	26.8685	cah-5	R173.1	protein_coding_gene
WBGene00000284	2.76391	-0.483993	1.231	-0.393171	0.694193	0.912776	4.38204	3.49317	1.77309	2.75407	1.94206	2.23904	cah-6	T28F2.3	protein_coding_gene
WBGene00000285	8.82759	-0.841882	0.756389	-1.11303	0.265696	0.652401	17.5282	8.73293	7.97893	5.50814	8.73929	4.47808	cal-1	C13C12.1	protein_coding_gene
WBGene00000286	10.0994	-0.724627	0.665188	-1.08936	0.275997	0.663981	15.0241	11.3528	11.5251	9.18024	6.79722	6.71712	cal-2	C18E9.1	protein_coding_gene
WBGene00000287	2.29902	1.61842	1.56414	1.03471	0.300805	NA	0.626006	2.61988	0	0.918024	2.9131	6.71712	cal-3	M02B7.6	protein_coding_gene
WBGene00000288	3.54309	-1.35604	1.18574	-1.14363	0.252778	0.637159	3.75604	2.61988	8.86547	1.83605	1.94206	2.23904	cal-4	T07G12.1	protein_coding_gene
WBGene00000289	100.378	0.310976	0.237868	1.30735	0.191094	0.570294	82.6328	89.0758	99.2933	129.441	107.785	94.0397	cam-1	C01G6.8	protein_coding_gene
WBGene00000292	246.072	0.133914	0.156252	0.857039	0.391423	0.752801	225.362	239.282	239.368	252.457	260.237	259.729	cap-1	D2024.6	protein_coding_gene
WBGene00000293	243.973	0.0848961	0.162025	0.52397	0.600299	0.870325	246.02	238.409	224.296	259.801	231.106	264.207	cap-2	M106.5	protein_coding_gene
WBGene00000294	99.6961	0.202935	0.242347	0.837373	0.402383	0.7619	93.9009	107.415	75.3565	102.819	100.016	118.669	cas-1	F41G4.2	protein_coding_gene
WBGene00000295	0.771555	-2.75757	2.89344	-0.953042	0.340569	NA	3.75604	0.873293	0	0	0	0	cat-1	W01C8.6	protein_coding_gene
WBGene00000296	0.5581	0.534375	2.92128	0.182925	0.854857	NA	0.626006	0	0.886547	1.83605	0	0	cat-2	B0432.5	protein_coding_gene
WBGene00000298	125.106	-0.764535	0.252592	-3.02676	0.00247188	0.0365703	122.697	168.545	179.083	72.5239	98.0742	109.713	cat-4	F32G8.6	protein_coding_gene
WBGene00000301	253.342	0.354053	0.254351	1.39198	0.163928	0.532122	136.469	235.789	295.22	289.178	254.41	308.987	cav-1	T13F2.8	protein_coding_gene
WBGene00000302	5.58673	1.3705	0.908718	1.50817	0.13151	0.478275	3.75604	1.74659	3.54619	5.50814	7.76826	11.1952	cav-2	C56A3.7	protein_coding_gene
WBGene00000308	0	NA	NA	NA	NA	NA	0	0	0	0	0	0		C04A11.t1	tRNA_gene
WBGene00000310	0	NA	NA	NA	NA	NA	0	0	0	0	0	0		C05C9.t1	tRNA_gene
WBGene00000311	0	NA	NA	NA	NA	NA	0	0	0	0	0	0		C05C9.t2	tRNA_gene
WBGene00000366	102.494	0.14473	0.23764	0.609031	0.542504	0.841778	107.047	103.049	81.5624	96.3925	119.437	107.474	cbp-1	R10E11.1	protein_coding_gene
WBGene00000367	4.3936	-0.314851	1.07965	-0.291623	0.770575	0.940937	8.76408	3.49317	1.77309	3.6721	1.94206	6.71712	cca-1	C54D2.5	protein_coding_gene
WBGene00000368	5.94894	-0.157095	0.940056	-0.167112	0.867282	0.972492	8.13808	6.98634	4.43274	6.42617	9.71032	0	ccb-1	T28F2.5	protein_coding_gene
WBGene00000369	276.277	0.152579	0.162096	0.941286	0.346559	0.719823	238.508	255.875	291.674	278.161	306.846	286.597	ccf-1	Y56A3A.20	protein_coding_gene
WBGene00000370	121.269	-0.432601	0.224608	-1.92603	0.0541005	0.296344	160.258	135.36	121.457	93.6384	111.669	105.235	ccg-1	Y73F8A.6	protein_coding_gene
WBGene00000371	1190.6	-0.559288	0.139557	-4.0076	6.13388e-05	0.00173246	1486.76	1245.32	1516	856.516	941.901	1097.13	cox-5B	F26E4.9	protein_coding_gene
WBGene00000372	0.145549	-0.281134	4.08047	-0.0688974	0.945071	NA	0	0.873293	0	0	0	0	cyp-13A7	T10B9.10	protein_coding_gene
WBGene00000373	20.4319	-1.43508	0.529057	-2.71252	0.00667732	0.0772438	20.0322	34.9317	34.5753	8.26221	13.5944	11.1952	cyp-14A5	F08F3.7	protein_coding_gene
WBGene00000374	5.39752	-1.20753	0.968547	-1.24674	0.212492	0.592977	5.63405	8.73293	7.97893	4.59012	0.971032	4.47808	cyp-31A1	C01F6.3	pseudogene
WBGene00000375	93.4196	0.480213	0.234181	2.0506	0.0403055	0.252337	71.9907	77.723	83.3354	105.573	100.987	120.908	cyp-44A1	ZK177.5	protein_coding_gene
WBGene00000376	318.824	0.03226	0.154793	0.208408	0.83491	0.963364	331.157	323.118	288.128	294.686	324.325	351.529	ccr-4	ZC518.3	protein_coding_gene
WBGene00000377	734.698	-0.177997	0.122048	-1.45842	0.144724	0.500233	748.703	848.84	742.04	691.272	678.751	698.58	cct-1	T05C12.7	protein_coding_gene
WBGene00000378	570.026	-0.126704	0.122308	-1.03594	0.300231	0.680822	610.356	572.007	602.852	559.995	533.097	541.848	cct-2	T21B10.7	protein_coding_gene
WBGene00000379	634.993	-0.116719	0.12863	-0.907407	0.364191	0.732424	703.005	683.788	593.987	611.404	602.04	615.736	cct-4	K01C8.10	protein_coding_gene
WBGene00000380	854.046	-0.140242	0.138933	-1.00942	0.312772	0.693533	994.724	899.491	794.346	901.499	772.941	761.273	cct-5	C07G2.3	protein_coding_gene
WBGene00000381	575.756	-0.0151979	0.12641	-0.120227	0.904303	0.979981	602.844	594.712	540.794	587.535	584.561	544.087	cct-6	F01F1.8	protein_coding_gene
WBGene00000382	159.073	0.240154	0.196271	1.22359	0.221108	0.601533	144.607	159.813	134.755	164.326	194.206	156.733	cdc-6	C43E11.10	protein_coding_gene
WBGene00000383	136.294	-0.0655513	0.216335	-0.303007	0.761884	0.938434	138.347	161.559	120.57	142.294	140.8	114.191	cdc-14	C17G10.4	protein_coding_gene
WBGene00000386	338.078	0.146006	0.154235	0.946644	0.34382	0.717744	294.849	323.992	343.98	321.308	381.616	362.724	cdc-25.1	K06A5.7	protein_coding_gene
WBGene00000387	80.1165	0.273454	0.279487	0.978416	0.327869	0.708096	63.8526	93.4423	62.0583	100.065	87.3929	73.8883	cdc-25.2	F16B4.8	protein_coding_gene
WBGene00000388	176.772	0.120161	0.213112	0.563841	0.572862	0.856362	132.087	201.731	176.423	197.375	180.612	172.406	cdc-25.3	ZK637.11	protein_coding_gene
WBGene00000389	0.104334	-0.281134	4.08047	-0.0688974	0.945071	NA	0.626006	0	0	0	0	0	cdc-25.4	R05H5.2	protein_coding_gene
WBGene00000390	419.632	0.213453	0.139267	1.5327	0.125351	0.467781	409.408	375.516	382.102	431.471	489.4	429.896	cdc-42	R07G3.1	protein_coding_gene
WBGene00000391	23.5335	-0.806013	0.480752	-1.67657	0.0936271	0.40079	41.9424	24.4522	23.0502	19.2785	14.5655	17.9123	cdd-1	C47D2.2	protein_coding_gene
WBGene00000392	169.517	0.0132858	0.200488	0.0662671	0.947165	0.987991	143.981	179.898	182.629	185.441	150.51	174.645	cdd-2	F49E8.4	protein_coding_gene
WBGene00000393	30.5146	0.0624932	0.395487	0.158016	0.874444	0.974013	28.1703	36.6783	25.7099	34.8849	33.0151	24.6294	cdf-1	C15B12.7	protein_coding_gene
WBGene00000395	5.10461	0.932409	0.956624	0.974687	0.329716	0.708759	2.50402	6.11305	1.77309	6.42617	4.85516	8.95616	cdh-3	ZK112.7	protein_coding_gene
WBGene00000396	61.6128	0.602704	0.326667	1.84501	0.0650363	0.326352	40.6904	60.2572	47.8736	99.1466	67.9722	53.7369	cdh-4	F25F2.2	protein_coding_gene
WBGene00000397	2.71092	0.979255	1.27085	0.770549	0.440974	0.785636	1.25201	1.74659	2.65964	6.42617	1.94206	2.23904	cdh-5	F08B4.2	protein_coding_gene
WBGene00000399	0.459012	2.77208	3.99723	0.693501	0.487995	NA	0	0	0	2.75407	0	0	cdh-7	R05H10.6	protein_coding_gene
WBGene00000401	1.37537	0.593083	1.81863	0.326116	0.744337	NA	0.626006	1.74659	0.886547	2.75407	0	2.23904	cdh-9	F59C12.1	protein_coding_gene
WBGene00000402	0	NA	NA	NA	NA	NA	0	0	0	0	0	0	cdh-10	C45G7.5	protein_coding_gene
WBGene00000403	30.0008	-0.76721	0.44088	-1.74018	0.0818279	0.374179	42.5684	46.2845	25.7099	29.3768	20.3917	15.6733	casy-1	B0034.3	protein_coding_gene
WBGene00000405	514.588	0.300508	0.137587	2.18413	0.0289525	0.205502	425.684	489.044	468.984	520.52	607.866	575.433	cdk-1	T05G5.3	protein_coding_gene
WBGene00000406	29.7302	0.786496	0.411399	1.91176	0.055907	0.300296	16.9022	20.959	27.483	40.393	30.102	42.5418	cdk-4	F18H3.5	protein_coding_gene
WBGene00000407	121.847	0.116955	0.225402	0.518875	0.603848	0.872242	98.2829	117.895	135.642	138.622	117.495	123.147	cdk-5	T27E9.3	protein_coding_gene
WBGene00000408	214.95	0.244611	0.187058	1.30768	0.190984	0.570294	173.404	184.265	231.389	223.998	221.395	255.251	cdk-7	Y39G10AL.3	protein_coding_gene
WBGene00000409	134.289	0.777994	0.218098	3.56717	0.000360857	0.00775485	82.6328	118.768	96.6337	176.261	167.989	163.45	cdk-8	F39H11.3	protein_coding_gene
WBGene00000410	81.5147	0.0845195	0.25425	0.332426	0.739567	0.933512	71.3647	74.2299	91.3144	76.196	86.4218	89.5616	cdk-9	H25P06.2	protein_coding_gene
WBGene00000411	480.805	0.188082	0.138289	1.36006	0.17381	0.546614	405.652	492.537	452.139	525.11	507.85	501.545	cdl-1	R06F6.1	protein_coding_gene
WBGene00000412	3.68763	-1.83372	1.17296	-1.56332	0.117977	0.455894	5.63405	5.23976	6.20583	1.83605	0.971032	2.23904	cdr-1	F35E8.11	protein_coding_gene
WBGene00000413	77.8111	0.0565624	0.248755	0.227381	0.820127	0.957079	71.9907	76.8497	80.6758	83.5402	77.6826	76.1273	cdt-1	Y54E10A.15	protein_coding_gene
WBGene00000414	23.8592	0.147162	0.445627	0.330236	0.741222	0.93374	28.1703	18.3391	21.2771	29.3768	21.3627	24.6294	cec-1	ZK1236.2	protein_coding_gene
WBGene00000415	105.975	0.284694	0.286467	0.993809	0.320316	0.701375	83.8848	112.655	93.974	148.72	127.205	69.4102	ced-1	Y47H9C.4	protein_coding_gene
WBGene00000416	221.071	0.189182	0.169362	1.11702	0.263984	0.651068	198.444	199.984	219.864	240.522	214.598	253.011	ced-2	Y41D4B.13	protein_coding_gene
WBGene00000417	227.053	0.323312	0.181663	1.77974	0.0751182	0.35592	187.176	213.957	208.339	266.227	280.628	205.992	ced-3	C48D1.2	protein_coding_gene
WBGene00000418	85.0019	0.246283	0.260584	0.945118	0.344599	0.717986	63.8526	77.723	93.0875	101.901	88.3639	85.0835	ced-4	C35D10.9	protein_coding_gene
WBGene00000419	106.504	-0.085529	0.242709	-0.352393	0.724543	0.927438	108.925	130.121	92.2009	111.999	110.698	85.0835	ced-5	C02F4.1	protein_coding_gene
WBGene00000420	111.446	0.311574	0.246533	1.26383	0.206292	0.587856	90.7709	115.275	95.7471	141.376	135.944	89.5616	ced-6	F56D2.7	protein_coding_gene
WBGene00000421	147.646	0.416149	0.222378	1.87135	0.0612959	0.315434	120.193	144.967	117.911	195.539	179.641	127.625	ced-7	C48B4.4	protein_coding_gene
WBGene00000422	18.1389	0.591835	0.501024	1.18125	0.237503	0.619488	13.7721	16.5926	13.2982	27.5407	17.4786	20.1514	ced-8	F08F1.5	protein_coding_gene
WBGene00000423	104.924	0.0544156	0.218679	0.248838	0.803486	0.949891	102.039	106.542	99.2933	106.491	100.987	114.191	ced-9	T07C4.8	protein_coding_gene
WBGene00000424	93.6159	-0.147892	0.256193	-0.577268	0.563758	0.853922	110.803	80.3429	101.953	91.8024	73.7984	102.996	ced-10	C09G12.8	protein_coding_gene
WBGene00000425	3.98049	-0.047437	1.19622	-0.0396557	0.968368	0.994622	5.00805	2.61988	4.43274	7.34419	0	4.47808	ced-11	ZK512.3	protein_coding_gene
WBGene00000426	108.929	0.353227	0.23209	1.52194	0.128025	0.472414	95.1529	97.8088	96.6337	123.015	144.684	96.2787	ced-12	Y106G6E.5	protein_coding_gene
WBGene00000427	0	NA	NA	NA	NA	NA	0	0	0	0	0	0	ced-13	R09F10.9	protein_coding_gene
WBGene00000428	0.438855	-1.90553	3.5247	-0.540623	0.588768	NA	0	1.74659	0.886547	0	0	0	ceh-1	F16H11.4	protein_coding_gene
WBGene00000429	0.373173	1.64242	4.08047	0.402507	0.687311	NA	0	0	0	0	0	2.23904	ceh-2	C27A12.5	protein_coding_gene
WBGene00000430	0.778269	0.830489	2.4458	0.339558	0.73419	NA	0.626006	0	0.886547	0.918024	0	2.23904	ceh-5	C16C2.1	protein_coding_gene
WBGene00000431	1.5213	0.123115	2.05554	0.0598941	0.95224	NA	1.87802	0	2.65964	4.59012	0	0	ceh-6	K02B12.1	protein_coding_gene
WBGene00000432	0	NA	NA	NA	NA	NA	0	0	0	0	0	0	ceh-7	C34C6.8	protein_coding_gene
WBGene00000433	0.561689	-0.81845	2.90872	-0.281378	0.77842	NA	0.626006	0	1.77309	0	0.971032	0	ceh-8	ZK265.4	protein_coding_gene
WBGene00000434	0.252092	-1.12653	4.04357	-0.278597	0.780554	NA	0.626006	0	0.886547	0	0	0	ceh-9	Y65B4BR.9	protein_coding_gene
WBGene00000435	0.645315	-2.47873	3.03404	-0.816973	0.413944	NA	1.25201	2.61988	0	0	0	0	ceh-10	W03A3.1	protein_coding_gene
WBGene00000436	0	NA	NA	NA	NA	NA	0	0	0	0	0	0	ceh-12	F33D11.4	protein_coding_gene
WBGene00000437	10.6717	-0.885892	0.696282	-1.27232	0.203261	0.584724	11.2681	15.7193	13.2982	6.42617	3.88413	13.4342	ceh-13	R13A5.5	protein_coding_gene
WBGene00000438	2.0231	0.420879	1.40397	0.299777	0.764347	NA	2.50402	0.873293	1.77309	1.83605	2.9131	2.23904	ceh-14	F46C8.5	protein_coding_gene
WBGene00000439	0.975068	0.894375	2.15959	0.414142	0.67877	NA	1.25201	0.873293	0	2.75407	0.971032	0	ceh-16	C13G5.1	protein_coding_gene
WBGene00000440	0.153004	1.64242	4.08047	0.402507	0.687311	NA	0	0	0	0.918024	0	0	ceh-17	D1007.1	protein_coding_gene
WBGene00000441	7.05171	-0.300946	0.819799	-0.367097	0.713547	0.921976	10.0161	8.73293	4.43274	3.6721	8.73929	6.71712	ceh-18	ZC64.3	protein_coding_gene
WBGene00000442	0.819484	0.675987	2.41535	0.279872	0.779576	NA	0	0.873293	0.886547	0.918024	0	2.23904	ceh-19	F20D12.6	protein_coding_gene
WBGene00000443	19.9428	0.373811	0.476489	0.784511	0.43274	0.780109	15.0241	20.0857	17.7309	27.5407	21.3627	17.9123	ceh-20	F31E3.1	protein_coding_gene
WBGene00000444	43.5357	0.759416	0.348434	2.17951	0.0292937	0.206883	24.4142	35.805	38.1215	56.9175	61.175	44.7808	ceh-21	T26C11.6	protein_coding_gene
WBGene00000445	0.104334	-0.281134	4.08047	-0.0688974	0.945071	NA	0.626006	0	0	0	0	0	ceh-22	F29F11.5	protein_coding_gene
WBGene00000446	0.208669	-0.907273	4.0641	-0.223241	0.823348	NA	1.25201	0	0	0	0	0	ceh-23	ZK652.5	protein_coding_gene
WBGene00000447	0.300762	0.680647	4.08047	0.166806	0.867523	NA	0	0	0.886547	0.918024	0	0	ceh-24	F55B12.1	protein_coding_gene
WBGene00000448	3.01574	0.974166	1.22814	0.793205	0.427658	0.778002	3.13003	1.74659	0.886547	3.6721	1.94206	6.71712	pros-1	K12H4.1	protein_coding_gene
WBGene00000449	3.66649	1.07964	1.05972	1.0188	0.308298	0.688115	1.87802	2.61988	2.65964	5.50814	4.85516	4.47808	ceh-27	F46F3.1	protein_coding_gene
WBGene00000450	0	NA	NA	NA	NA	NA	0	0	0	0	0	0	ceh-28	K03A11.3	protein_coding_gene
WBGene00000451	1.6088	0.82747	1.77469	0.466262	0.641028	NA	0.626006	0	2.65964	0.918024	0.971032	4.47808	ceh-30	C33D12.7	protein_coding_gene
WBGene00000452	0.507221	-0.67404	2.99203	-0.225279	0.821763	NA	1.25201	0.873293	0	0.918024	0	0	ceh-31	C33D12.1	protein_coding_gene
WBGene00000453	11.3978	0.558086	0.613907	0.909072	0.363312	0.732344	10.0161	6.98634	10.6386	14.6884	12.6234	13.4342	ceh-32	W05E10.3	protein_coding_gene
WBGene00000454	0.501975	-2.12145	2.92703	-0.724778	0.468588	NA	1.25201	0.873293	0.886547	0	0	0	ceh-33	C10G8.7	protein_coding_gene
WBGene00000455	2.96945	0.565949	1.29126	0.438291	0.661175	0.89994	3.75604	2.61988	0.886547	7.34419	0.971032	2.23904	ceh-34	C10G8.6	protein_coding_gene
WBGene00000457	5.2058	-0.72892	1.02045	-0.714312	0.475034	0.806105	4.38204	4.36646	9.75202	1.83605	1.94206	8.95616	ceh-36	C37E2.4	protein_coding_gene
WBGene00000458	7.18457	0.181277	0.816882	0.221913	0.824382	0.95857	8.76408	6.11305	4.43274	5.50814	4.85516	13.4342	ceh-37	C37E2.5	protein_coding_gene
WBGene00000459	168.008	0.463735	0.210053	2.2077	0.0272649	0.197258	142.729	158.066	125.89	230.424	194.206	156.733	ceh-38	F22D3.1	protein_coding_gene
WBGene00000460	57.198	0.209216	0.307761	0.679799	0.496632	0.81663	42.5684	65.4969	50.5332	56.9175	58.2619	69.4102	ceh-39	T26C11.7	protein_coding_gene
WBGene00000461	22.7158	0.266122	0.551411	0.48262	0.629365	0.885213	7.51207	25.3255	29.2561	21.1145	26.2179	26.8685	ceh-40	F17A2.5	protein_coding_gene
WBGene00000462	23.333	0.306203	0.468003	0.654274	0.512935	0.825952	14.3981	21.8323	25.7099	20.1965	24.2758	33.5856	ceh-41	T26C11.5	protein_coding_gene
WBGene00000463	18.3715	0.461668	0.505359	0.913545	0.360956	0.73024	11.2681	15.7193	19.504	23.8686	17.4786	22.3904	ceh-43	C28A5.4	protein_coding_gene
WBGene00000464	121.526	0.368536	0.22261	1.65553	0.097818	0.411161	120.193	108.288	89.5413	150.556	126.234	134.342	ceh-44	Y54F10AM.4	protein_coding_gene
WBGene00000465	3093.78	0.530822	0.168473	3.15078	0.00162835	0.0261161	2224.83	2969.19	2401.66	3073.54	4548.31	3345.13	cpg-1	C07G2.1	protein_coding_gene
WBGene00000466	92.8082	0.319666	0.274402	1.16495	0.244038	0.627344	91.3969	89.9491	67.3776	133.113	85.4508	89.5616	cel-1	C03D6.3	protein_coding_gene
WBGene00000467	129.582	0.331102	0.227916	1.45274	0.146296	0.502845	89.5189	134.487	121.457	140.458	150.51	141.059	cep-1	F52B5.5	protein_coding_gene
WBGene00000468	0.929064	1.34674	2.29256	0.587439	0.556909	NA	0.626006	0.873293	0	1.83605	0	2.23904	ces-1	F43G9.11	protein_coding_gene
WBGene00000469	8.02357	1.50944	0.930802	1.62166	0.104876	0.427281	6.88607	2.61988	2.65964	18.3605	1.94206	15.6733	ces-2	ZK909.4	protein_coding_gene
WBGene00000472	544.177	-0.310535	0.172432	-1.80091	0.0717164	0.346454	705.509	592.092	506.219	520.52	407.833	532.891	cey-1	F33A8.3	protein_coding_gene
WBGene00000473	5790.75	0.13981	0.102821	1.35974	0.173912	0.546614	5133.88	5460.7	5933.66	5900.14	5928.15	6387.98	cey-2	F46F11.2	protein_coding_gene
WBGene00000474	2137.14	0.122975	0.110671	1.11117	0.266494	0.653746	2011.98	1985.87	2134.81	2220.7	2040.14	2429.36	cey-3	M01E11.5	protein_coding_gene
WBGene00000475	1065.06	-0.303388	0.16105	-1.88381	0.0595907	0.311014	1417.9	1124.8	982.294	840.91	978.8	1045.63	cey-4	Y39A1C.3	protein_coding_gene
WBGene00000476	2.45616	0.209925	1.30514	0.160845	0.872215	NA	2.50402	3.49317	0.886547	3.6721	1.94206	2.23904	cfi-1	T23D8.8	protein_coding_gene
WBGene00000477	0.71589	-1.34873	2.68471	-0.502373	0.615405	NA	2.50402	0.873293	0	0.918024	0	0	cft-1	C18C4.2	protein_coding_gene
WBGene00000478	10.2787	0.55613	0.659585	0.843152	0.399143	0.758924	8.13808	7.85963	8.86547	15.6064	7.76826	13.4342	cfz-2	F27E11.3	protein_coding_gene
WBGene00000479	2853.06	-0.164304	0.117161	-1.40238	0.160801	0.527305	3192.63	3144.73	2713.72	2878	2728.6	2460.7	cgh-1	C07H6.5	protein_coding_gene
WBGene00000480	184.544	0.107958	0.173264	0.623082	0.53323	0.836184	178.412	172.039	182.629	196.457	187.409	190.318	cgp-1	Y38C9A.2	protein_coding_gene
WBGene00000481	1.3578	-1.45169	1.82151	-0.79697	0.425468	NA	1.87802	3.49317	0.886547	0.918024	0.971032	0	cha-1	ZC416.8	protein_coding_gene
WBGene00000482	36.3622	-0.0653192	0.386591	-0.168962	0.865827	0.972368	30.6743	51.5243	30.1426	38.557	35.9282	31.3466	chd-3	T14G8.1	protein_coding_gene
WBGene00000483	0	NA	NA	NA	NA	NA	0	0	0	0	0	0	che-1	C55B7.12	protein_coding_gene
WBGene00000484	0.516056	-0.67431	2.97562	-0.226611	0.820726	NA	1.25201	0.873293	0	0	0.971032	0	che-2	F38G1.1	protein_coding_gene
WBGene00000485	1.4833	-0.322686	1.63636	-0.197197	0.843674	NA	1.25201	1.74659	1.77309	0.918024	0.971032	2.23904	che-3	F18C12.1	protein_coding_gene
WBGene00000487	0	NA	NA	NA	NA	NA	0	0	0	0	0	0	che-6	C23H5.7	protein_coding_gene
WBGene00000488	0.516056	-0.67431	2.97562	-0.226611	0.820726	NA	1.25201	0.873293	0	0	0.971032	0	che-7	F26D11.10	protein_coding_gene
WBGene00000490	0.411722	-0.157795	3.23957	-0.0487086	0.961152	NA	0.626006	0.873293	0	0	0.971032	0	che-11	C27A7.4	protein_coding_gene
WBGene00000491	0.822064	0.516138	2.2873	0.225654	0.821471	NA	1.25201	0.873293	0	1.83605	0.971032	0	che-12	B0024.8	protein_coding_gene
WBGene00000492	1.3464	-0.107508	1.99949	-0.0537678	0.95712	NA	3.13003	0.873293	0	1.83605	0	2.23904	che-13	F59C6.7	protein_coding_gene
WBGene00000493	1.72131	-0.149636	1.80636	-0.0828387	0.93398	NA	1.25201	0	4.43274	3.6721	0.971032	0	che-14	F56H1.1	protein_coding_gene
WBGene00000496	528.044	0.329856	0.134661	2.44952	0.0143046	0.131709	460.114	500.397	446.82	587.535	636.026	537.369	chs-1	T25G3.2	protein_coding_gene
WBGene00000497	2.21557	2.13563	1.54578	1.38159	0.167098	NA	0	1.74659	0.886547	5.50814	2.9131	2.23904	chs-2	F48A11.1	protein_coding_gene
WBGene00000498	185.116	-0.0192362	0.182213	-0.10557	0.915924	0.981486	174.03	198.237	186.175	194.621	165.075	192.557	chk-1	Y39H10A.7	protein_coding_gene
WBGene00000499	16.7877	-0.203944	0.560281	-0.364004	0.715855	0.922908	21.2842	11.3528	22.1637	15.6064	21.3627	8.95616	chk-2	Y60A3A.12	protein_coding_gene
WBGene00000500	198.158	0.367522	0.174769	2.1029	0.0354745	0.232379	165.892	177.278	173.763	216.654	206.83	248.533	chn-1	T09B4.10	protein_coding_gene
WBGene00000501	2.86567	-0.613985	1.24462	-0.493309	0.621794	0.881074	3.75604	3.49317	2.65964	1.83605	0.971032	4.47808	cho-1	C48D1.3	protein_coding_gene
WBGene00000502	171.777	-0.206823	0.184656	-1.12005	0.262694	0.649048	176.534	182.518	190.608	153.31	148.568	179.123	chp-1	Y110A7A.13	protein_coding_gene
WBGene00000503	58.5205	0.0857611	0.331346	0.258827	0.795769	0.948295	36.9344	64.6237	69.1507	63.3436	54.3778	62.6931	cht-1	C04F6.3	protein_coding_gene
WBGene00000506	99.5353	0.25763	0.246223	1.04633	0.29541	0.677286	82.0068	80.3429	108.159	95.4745	105.842	125.386	cic-1	H14E04.5	protein_coding_gene
WBGene00000507	79.9931	0.309474	0.251407	1.23097	0.218336	0.598936	66.9826	78.5963	69.1507	97.3105	80.5957	87.3225	cit-1.1	F44B9.4	protein_coding_gene
WBGene00000508	59.3554	-0.0191899	0.298698	-0.0642451	0.948775	0.988733	46.9505	68.9901	63.8314	55.9995	62.146	58.215	cit-1.2	F44B9.3	protein_coding_gene
WBGene00000509	121.863	0.0852586	0.210086	0.405826	0.68487	0.909792	109.551	116.148	130.322	132.195	124.292	118.669	cka-1	C28D4.2	protein_coding_gene
WBGene00000510	5.21556	-1.15036	0.968113	-1.18825	0.234734	0.616578	10.6421	5.23976	5.31928	3.6721	1.94206	4.47808	cka-2	C52B9.1	protein_coding_gene
WBGene00000511	5.68314	0.872139	0.900624	0.968371	0.332859	0.710404	2.50402	2.61988	7.09238	6.42617	8.73929	6.71712	ckb-1	B0285.8	protein_coding_gene
WBGene00000512	35.5025	-0.363822	0.388523	-0.936422	0.349056	0.722243	33.8043	41.0448	44.3274	21.1145	36.8992	35.8246	ckb-2	B0285.9	protein_coding_gene
WBGene00000513	0.153004	1.64242	4.08047	0.402507	0.687311	NA	0	0	0	0.918024	0	0	ckb-3	B0285.10	protein_coding_gene
WBGene00000514	15.3624	0.218617	0.547595	0.399231	0.689723	0.910563	13.7721	17.4659	11.5251	21.1145	12.6234	15.6733	ckb-4	F22F7.5	protein_coding_gene
WBGene00000515	29.5975	-0.605795	0.466115	-1.29967	0.193715	0.574336	55.0885	29.6919	22.1637	22.0326	26.2179	22.3904	ckc-1	T27A10.3	protein_coding_gene
WBGene00000516	15.2648	1.30804	0.680302	1.92273	0.0545136	0.297658	7.51207	11.3528	7.09238	28.4587	5.82619	31.3466	cki-1	T05A6.1	protein_coding_gene
WBGene00000517	142.682	-0.0758798	0.225424	-0.336609	0.736412	0.9326	155.876	150.206	137.415	160.654	153.423	98.5177	cki-2	T05A6.2	protein_coding_gene
WBGene00000518	2.52681	-1.37516	1.41599	-0.971166	0.331466	NA	2.50402	2.61988	6.20583	0.918024	2.9131	0	ckk-1	C05H8.1	protein_coding_gene
WBGene00000519	84.1305	0.463511	0.261308	1.77381	0.0760942	0.35931	74.4947	69.8634	70.0372	118.425	98.0742	73.8883	cku-70	Y47D3A.4	protein_coding_gene
WBGene00000520	134.936	0.508342	0.200151	2.5398	0.0110916	0.110957	105.795	111.781	115.251	148.72	153.423	174.645	cku-80	R07E5.8	protein_coding_gene
WBGene00000521	0.314843	2.35776	3.98203	0.592101	0.553783	NA	0	0	0	0.918024	0.971032	0	cky-1	C15C8.2	protein_coding_gene
WBGene00000522	41.9199	0.345715	0.394316	0.876746	0.380625	0.744372	36.9344	38.4249	36.3484	32.1308	71.8564	35.8246	clc-1	C09F12.1	protein_coding_gene
WBGene00000523	7.50144	0.869059	0.759535	1.1442	0.252541	0.637042	4.38204	4.36646	7.09238	8.26221	9.71032	11.1952	clc-2	C01C10.1	protein_coding_gene
WBGene00000524	6.70657	-0.619991	0.857869	-0.72271	0.469858	0.803091	4.38204	10.4795	8.86547	3.6721	3.88413	8.95616	clc-3	ZK563.4	protein_coding_gene
WBGene00000525	1.85903	-0.848771	1.711	-0.496068	0.619847	NA	0	4.36646	2.65964	0.918024	0.971032	2.23904	clc-4	T05A10.2	protein_coding_gene
WBGene00000526	6.86696	-0.249946	0.829072	-0.301476	0.763051	0.938994	9.39009	3.49317	9.75202	8.26221	5.82619	4.47808	clc-5	C01C10.4	protein_coding_gene
WBGene00000527	46.6699	-1.28806	0.370646	-3.47519	0.000510497	0.0102799	90.1449	50.651	57.6256	27.5407	27.1889	26.8685	cle-1	C36B1.1	protein_coding_gene
WBGene00000528	26.8399	-1.13679	0.443146	-2.56527	0.0103094	0.10556	46.3244	30.5652	32.8023	14.6884	16.5075	20.1514	clh-1	T27D12.2	protein_coding_gene
WBGene00000529	1.53749	-2.62777	2.1482	-1.22324	0.22124	NA	5.63405	2.61988	0	0	0.971032	0	clh-2	B0491.8	protein_coding_gene
WBGene00000530	31.4518	0.12256	0.452666	0.270751	0.786582	0.944955	30.0483	37.5516	24.8233	44.9832	37.8702	13.4342	clh-3	E04F6.11	protein_coding_gene
WBGene00000531	1.0667	-0.99556	1.93934	-0.513351	0.607706	NA	1.87802	1.74659	0.886547	0.918024	0.971032	0	clh-4	T06F4.2	protein_coding_gene
WBGene00000532	109.081	-0.108151	0.244101	-0.443058	0.657724	0.89813	110.177	120.514	111.705	133.113	96.1322	82.8445	clh-5	C07H4.2	protein_coding_gene
WBGene00000533	47.6301	0.300578	0.320221	0.938657	0.347907	0.720735	40.6904	50.651	36.3484	47.7372	54.3778	55.976	clh-6	R07B7.1	protein_coding_gene
WBGene00000534	455.024	0.281368	0.140571	2.0016	0.0453274	0.27067	392.506	399.968	436.181	463.602	482.603	555.282	cpi-2	R01B10.1	protein_coding_gene
WBGene00000535	546.949	0.804526	0.195327	4.11887	3.80729e-05	0.00115644	370.596	520.482	303.199	622.42	735.071	729.927	cpi-1	K08B4.6	protein_coding_gene
WBGene00000536	82.1393	0.0137487	0.25041	0.0549047	0.956214	0.990651	82.0068	82.9628	78.9027	69.7698	87.3929	91.8006	clk-1	ZC395.2	protein_coding_gene
WBGene00000537	82.7161	0.36423	0.253381	1.43748	0.150582	0.512338	66.3566	68.9901	83.3354	102.819	94.1901	80.6054	clk-2	C07H6.6	protein_coding_gene
WBGene00000539	6.97458	-1.45876	0.828123	-1.76152	0.07815	0.36459	10.0161	10.4795	10.6386	4.59012	3.88413	2.23904	cln-3.1	F07B10.1	protein_coding_gene
WBGene00000540	34.6864	0.603754	0.360979	1.67255	0.0944163	0.403044	27.5443	26.1988	29.2561	39.475	47.5806	38.0637	cln-3.2	C01G8.2	protein_coding_gene
WBGene00000541	8.65114	-2.9762	0.968135	-3.07416	0.00211095	0.0322394	14.3981	20.959	10.6386	3.6721	0	2.23904	cln-3.3	ZC190.1	protein_coding_gene
WBGene00000542	162.965	-0.0743009	0.232915	-0.319004	0.749724	0.936668	182.168	180.772	140.961	141.376	204.888	127.625	clp-1	C06G4.2	protein_coding_gene
WBGene00000543	52.8707	0.128235	0.307748	0.41669	0.676905	0.906064	51.9585	51.5243	46.1005	47.7372	50.4937	69.4102	clp-2	T04A8.16	protein_coding_gene
WBGene00000544	0.784438	-0.304697	2.57788	-0.118197	0.905912	NA	1.87802	0	0.886547	0	1.94206	0	clp-3	Y47H10A.1	protein_coding_gene
WBGene00000545	21.6767	-0.41745	0.457717	-0.912027	0.361754	0.730729	25.6662	25.3255	23.9368	22.9506	16.5075	15.6733	clp-4	Y39A3CL.5	protein_coding_gene
WBGene00000546	2.17463	-0.292809	1.62875	-0.179775	0.857329	NA	5.63405	1.74659	0	2.75407	2.9131	0	clp-6	Y77E11A.10	protein_coding_gene
WBGene00000547	99.8523	0.0647777	0.260105	0.249044	0.803327	0.949891	106.421	114.401	73.5834	114.753	104.871	85.0835	clp-7	Y77E11A.11	protein_coding_gene
WBGene00000548	138.237	0.170114	0.232344	0.732167	0.464067	0.800103	111.429	163.306	117.024	167.08	134.002	136.581	clr-1	F56D1.4	protein_coding_gene
WBGene00000549	77.1011	-0.00740521	0.279357	-0.026508	0.978852	0.99551	76.3727	85.5827	71.8103	99.1466	67.0012	62.6931	cls-2	R107.6	protein_coding_gene
WBGene00000550	268.428	-0.0714264	0.188803	-0.378312	0.705199	0.918143	300.483	291.68	236.708	308.456	258.295	214.948	clu-1	F55H2.6	protein_coding_gene
WBGene00000551	0	NA	NA	NA	NA	NA	0	0	0	0	0	0	clx-1	C50F7.2	protein_coding_gene
WBGene00000552	567.429	-0.0252572	0.12901	-0.195777	0.844784	0.966255	592.828	566.767	557.638	524.192	607.866	555.282	cmd-1	T21H3.3	protein_coding_gene
WBGene00000553	3.63004	0.551686	1.10258	0.500357	0.616824	0.878756	1.25201	3.49317	4.43274	5.50814	4.85516	2.23904	cmk-1	K07A9.2	protein_coding_gene
WBGene00000554	44.2649	-0.311736	0.326998	-0.953327	0.340424	0.714214	53.8365	42.7913	50.5332	37.639	42.7254	38.0637	cnb-1	F55C10.1	protein_coding_gene
WBGene00000555	0	NA	NA	NA	NA	NA	0	0	0	0	0	0	cnc-1	R09B5.2	protein_coding_gene
WBGene00000556	16.4836	3.06989	0.660767	4.64595	3.38512e-06	0.000147397	1.87802	4.36646	4.43274	17.4425	34.9572	35.8246	cnc-2	R09B5.3	protein_coding_gene
WBGene00000557	13.2698	0.482311	0.583183	0.827031	0.408219	0.764421	13.1461	11.3528	8.86547	20.1965	12.6234	13.4342	cnc-3	R09B5.8	protein_coding_gene
WBGene00000558	19.5372	0.779183	0.689992	1.12926	0.258786	0.643798	3.75604	7.85963	31.9157	24.7866	24.2758	24.6294	cnc-4	R09B5.9	protein_coding_gene
WBGene00000559	0	NA	NA	NA	NA	NA	0	0	0	0	0	0	cnc-5	R09B5.10	protein_coding_gene
WBGene00000560	2.44982	1.74137	1.4899	1.16878	0.242493	NA	0.626006	0	2.65964	2.75407	1.94206	6.71712	cnc-6	Y46E12A.1	protein_coding_gene
WBGene00000561	2.10056	0.323856	1.68085	0.192674	0.847214	NA	1.87802	3.49317	0	2.75407	0	4.47808	cnd-1	C34E10.7	protein_coding_gene
WBGene00000562	1.12466	0.616267	2.16259	0.284967	0.775669	NA	0	2.61988	0	0.918024	0.971032	2.23904	cng-1	F14H8.6	protein_coding_gene
WBGene00000563	0	NA	NA	NA	NA	NA	0	0	0	0	0	0	cng-3	F38E11.12	protein_coding_gene
WBGene00000564	41.3576	0.0451758	0.349442	0.12928	0.897136	0.977631	38.8124	44.5379	39.0081	33.0489	52.4357	40.3027	cnk-1	R01H10.8	protein_coding_gene
WBGene00000565	48.6512	0.00450194	0.329307	0.0136709	0.989093	0.997562	41.3164	55.0174	51.4197	57.8355	50.4937	35.8246	cnt-1	Y17G7B.15	protein_coding_gene
WBGene00000566	67.9442	0.31136	0.289485	1.07557	0.282122	0.668208	58.2186	55.8907	70.0372	91.8024	75.7405	55.976	cnt-2	Y39A1A.15	protein_coding_gene
WBGene00000567	296.681	0.264308	0.165399	1.598	0.110043	0.438157	256.036	289.06	265.964	298.358	372.876	297.792	cnx-1	ZK632.6	protein_coding_gene
WBGene00000583	1.65885	0.774736	1.89402	0.409043	0.682508	NA	0	0.873293	2.65964	0	1.94206	4.47808	cof-2	C48E7.5	protein_coding_gene
WBGene00000584	1.18254	1.09928	2.00527	0.548193	0.583559	NA	0.626006	0	1.77309	2.75407	1.94206	0	cog-1	R03C1.3	protein_coding_gene
WBGene00000585	161.859	0.246798	0.19684	1.2538	0.209913	0.591499	138.347	153.699	155.146	200.129	173.815	150.016	cogc-2	C06G3.10	protein_coding_gene
WBGene00000591	36.1136	0.21245	0.37172	0.571533	0.567639	0.854605	30.0483	39.2982	31.0292	45.9012	30.102	40.3027	coh-1	K08A8.3	protein_coding_gene
WBGene00000592	89.3377	0.630752	0.262301	2.40469	0.0161864	0.143214	60.7226	85.5827	65.6045	101.901	128.176	94.0397	coh-3	F08H9.1	protein_coding_gene
WBGene00000593	0.300762	0.680647	4.08047	0.166806	0.867523	NA	0	0	0.886547	0.918024	0	0	col-2	W01B6.7	protein_coding_gene
WBGene00000594	23.6624	-0.746712	0.747464	-0.998994	0.317798	0.698242	69.4867	11.3528	7.09238	11.9343	17.4786	24.6294	col-3	T28C6.6	protein_coding_gene
WBGene00000596	9.23893	-5.332	3.91065	-1.36346	NA	NA	54.4625	0	0	0	0.971032	0	col-7	C15A11.5	protein_coding_gene
WBGene00000597	518.327	-3.54999	0.516907	-6.86776	6.52196e-12	1.07454e-09	1170.01	1173.71	521.29	111.999	45.6385	87.3225	col-8	F11H8.3	protein_coding_gene
WBGene00000598	0.104334	-0.281134	4.08047	-0.0688974	0.945071	NA	0.626006	0	0	0	0	0	col-9	F54B11.1	protein_coding_gene
WBGene00000599	11.5831	-1.36834	0.846278	-1.61689	0.105903	0.430017	33.1783	7.85963	7.97893	7.34419	1.94206	11.1952	col-10	B0222.8	protein_coding_gene
WBGene00000601	25.8793	-4.65033	1.62603	-2.85993	NA	NA	139.599	6.11305	3.54619	1.83605	1.94206	2.23904	col-12	F15H10.1	protein_coding_gene
WBGene00000602	13.8185	-4.41765	1.31133	-3.36884	NA	NA	72.6167	2.61988	3.54619	0.918024	0.971032	2.23904	col-13	F15H10.2	protein_coding_gene
WBGene00000603	2.64929	-1.19901	1.74072	-0.688802	0.490948	0.813099	10.0161	0	0.886547	2.75407	0	2.23904	col-14	C46A5.3	protein_coding_gene
WBGene00000606	0.77901	-1.50646	2.96744	-0.507665	0.611688	NA	3.75604	0	0	0.918024	0	0	col-17	F11G11.10	protein_coding_gene
WBGene00000608	505.539	-3.70999	0.605294	-6.12924	8.82973e-10	1.10361e-07	1544.36	791.203	480.509	74.3599	39.8123	102.996	col-19	ZK1193.1	protein_coding_gene
WBGene00000609	1145.01	-4.15189	0.413349	-10.0445	9.71192e-24	1.32009e-20	2877.12	2268.81	1354.64	113.835	85.4508	170.167	col-20	F11G11.11	protein_coding_gene
WBGene00000610	0	NA	NA	NA	NA	NA	0	0	0	0	0	0	col-33	F36A4.6	protein_coding_gene
WBGene00000611	8.18337	-0.987205	0.881345	-1.12011	0.262666	0.649048	18.1542	5.23976	7.97893	4.59012	1.94206	11.1952	col-34	F36A4.10	protein_coding_gene
WBGene00000612	0	NA	NA	NA	NA	NA	0	0	0	0	0	0	col-35	C15A11.1	protein_coding_gene
WBGene00000613	0	NA	NA	NA	NA	NA	0	0	0	0	0	0	col-36	C27H5.5	protein_coding_gene
WBGene00000614	0	NA	NA	NA	NA	NA	0	0	0	0	0	0	col-37	ZK863.2	protein_coding_gene
WBGene00000615	6.75264	-0.953879	1.08107	-0.882345	0.37759	0.741883	22.5362	1.74659	2.65964	5.50814	5.82619	2.23904	col-38	F54C9.4	protein_coding_gene
WBGene00000616	12.5241	-3.84791	1.29532	-2.97063	0.0029719	0.0418258	63.8526	4.36646	1.77309	0	2.9131	2.23904	col-39	C09G5.4	protein_coding_gene
WBGene00000617	1.07158	-0.290335	2.01556	-0.144047	0.885464	NA	0.626006	0.873293	1.77309	0.918024	0	2.23904	col-40	T13B5.4	protein_coding_gene
WBGene00000618	0.104334	-0.281134	4.08047	-0.0688974	0.945071	NA	0.626006	0	0	0	0	0	col-41	T10B10.1	protein_coding_gene
WBGene00000620	11.0031	-0.716827	0.832651	-0.860898	0.389294	0.751278	11.8941	27.0721	2.65964	8.26221	11.6524	4.47808	col-43	ZC513.8	protein_coding_gene
WBGene00000621	0	NA	NA	NA	NA	NA	0	0	0	0	0	0	col-44	F54B11.2	protein_coding_gene
WBGene00000622	0.153004	1.64242	4.08047	0.402507	0.687311	NA	0	0	0	0.918024	0	0	col-45	F53G12.7	protein_coding_gene
WBGene00000623	0	NA	NA	NA	NA	NA	0	0	0	0	0	0	col-46	Y18H1A.13	protein_coding_gene
WBGene00000624	0	NA	NA	NA	NA	NA	0	0	0	0	0	0	col-47	Y18H1A.12	protein_coding_gene
WBGene00000625	3.34134	-0.356378	1.18324	-0.301189	0.763271	0.938994	5.63405	1.74659	3.54619	3.6721	0.971032	4.47808	col-48	Y54E10BL.2	protein_coding_gene
WBGene00000626	1.46068	-3.67494	2.75066	-1.33602	0.181541	NA	8.76408	0	0	0	0	0	col-49	K09H9.3	protein_coding_gene
WBGene00000627	0.161839	1.64242	4.08047	0.402507	0.687311	NA	0	0	0	0	0.971032	0	col-50	T28F2.6	protein_coding_gene
WBGene00000628	0	NA	NA	NA	NA	NA	0	0	0	0	0	0	col-51	T28F2.8	protein_coding_gene
WBGene00000629	0	NA	NA	NA	NA	NA	0	0	0	0	0	0	col-52	D1007.2	protein_coding_gene
WBGene00000630	0.743681	1.0726	2.71437	0.395158	0.692726	NA	1.25201	0	0	0	0.971032	2.23904	col-53	M01A12.1	protein_coding_gene
WBGene00000631	0	NA	NA	NA	NA	NA	0	0	0	0	0	0	col-54	F33D11.3	protein_coding_gene
WBGene00000632	0	NA	NA	NA	NA	NA	0	0	0	0	0	0	col-55	T05E7.2	protein_coding_gene
WBGene00000633	0.153004	1.64242	4.08047	0.402507	0.687311	NA	0	0	0	0.918024	0	0	col-56	T08B2.2	protein_coding_gene
WBGene00000634	0.523511	0.754323	2.98261	0.252907	0.80034	NA	1.25201	0	0	0.918024	0.971032	0	col-58	F26B1.4	protein_coding_gene
WBGene00000636	2.17353	-4.24808	2.16894	-1.95859	0.0501606	NA	11.2681	0	1.77309	0	0	0	col-60	F22D6.10	protein_coding_gene
WBGene00000637	0.361673	0.0510099	3.83985	0.0132843	0.989401	NA	1.25201	0	0	0.918024	0	0	col-61	C01H6.1	protein_coding_gene
WBGene00000638	11.2346	-6.61209	1.50906	-4.38159	1.17815e-05	0.000434103	55.0885	6.11305	6.20583	0	0	0	col-62	C15A11.6	protein_coding_gene
WBGene00000639	2.4409	-4.41562	2.18538	-2.02053	0.0433285	NA	13.7721	0.873293	0	0	0	0	col-63	ZK265.2	protein_coding_gene
WBGene00000640	1.44779	3.22479	2.02863	1.58964	0.111916	NA	0	0	0.886547	4.59012	0.971032	2.23904	col-64	F52F12.2	protein_coding_gene
WBGene00000641	1.04785	-0.253397	2.43001	-0.104278	0.916949	NA	3.13003	0	0	0.918024	0	2.23904	col-65	K08C9.4	protein_coding_gene
WBGene00000642	0	NA	NA	NA	NA	NA	0	0	0	0	0	0	col-66	F15D3.3	pseudogene
WBGene00000644	3.38219	0.749038	1.13622	0.659235	0.509745	0.824478	2.50402	1.74659	3.54619	7.34419	2.9131	2.23904	col-68	C50D2.4	protein_coding_gene
WBGene00000645	0	NA	NA	NA	NA	NA	0	0	0	0	0	0	col-69	K01A2.7	protein_coding_gene
WBGene00000646	0.104334	-0.281134	4.08047	-0.0688974	0.945071	NA	0.626006	0	0	0	0	0		H17B01.2	protein_coding_gene
WBGene00000647	3.83893	-2.71141	1.83751	-1.47559	0.140053	0.492064	19.4062	0.873293	0	2.75407	0	0	col-71	Y49F6B.10	protein_coding_gene
WBGene00000648	0	NA	NA	NA	NA	NA	0	0	0	0	0	0	col-72	W09G10.1	protein_coding_gene
WBGene00000649	1.70716	-2.80415	1.99961	-1.40235	0.160811	NA	7.51207	0.873293	0.886547	0	0.971032	0	col-73	F11G11.12	protein_coding_gene
WBGene00000650	4.50127	5.89951	1.55936	3.78329	0.00015477	0.00386889	0	0	0	5.50814	5.82619	15.6733	col-74	ZK1248.2	protein_coding_gene
WBGene00000651	0.306008	2.33038	4.03979	0.576857	0.564036	NA	0	0	0	1.83605	0	0	col-75	K03H9.2	protein_coding_gene
WBGene00000652	33.9343	1.17655	0.387678	3.03487	0.00240639	0.035762	25.6662	20.959	15.9579	55.0814	45.6385	40.3027	col-76	M110.1	protein_coding_gene
WBGene00000653	3.83893	-2.71141	1.83751	-1.47559	0.140053	0.492064	19.4062	0.873293	0	2.75407	0	0	col-77	M195.1	protein_coding_gene
WBGene00000654	0	NA	NA	NA	NA	NA	0	0	0	0	0	0	col-78	W07A12.5	protein_coding_gene
WBGene00000655	0.104334	-0.281134	4.08047	-0.0688974	0.945071	NA	0.626006	0	0	0	0	0	col-79	C09G5.3	protein_coding_gene
WBGene00000656	1653.61	-2.46911	0.221702	-11.137	8.28365e-29	2.25191e-25	3675.91	2998.89	1726.99	507.667	474.835	537.369	col-80	C09G5.5	protein_coding_gene
WBGene00000657	189.951	-8.19179	1.72233	-4.75622	NA	NA	1002.86	79.4696	53.1928	0	1.94206	2.23904	col-81	F38A3.1	protein_coding_gene
WBGene00000658	1.24832	0.256805	2.09926	0.122331	0.902637	NA	1.25201	0.873293	0.886547	0	0	4.47808	col-83	F33A8.9	protein_coding_gene
WBGene00000659	0	NA	NA	NA	NA	NA	0	0	0	0	0	0	col-84	K12D12.3	protein_coding_gene
WBGene00000660	0.477508	0.680653	3.53319	0.192646	0.847237	NA	0.626006	0	0	0	0	2.23904	col-85	T21B4.2	protein_coding_gene
WBGene00000661	0	NA	NA	NA	NA	NA	0	0	0	0	0	0	col-86	Y81G3A.5	protein_coding_gene
WBGene00000662	0.307387	0.680647	4.07238	0.167137	0.867262	NA	0	0.873293	0	0	0.971032	0	col-87	Y39G8C.4	protein_coding_gene
WBGene00000663	1.14768	-3.32839	2.94433	-1.13044	0.258291	NA	6.88607	0	0	0	0	0	col-88	W05G11.3	protein_coding_gene
WBGene00000664	1.13691	1.21591	2.01988	0.60197	0.547194	NA	1.25201	0.873293	0	2.75407	1.94206	0	col-89	F17C8.2	protein_coding_gene
WBGene00000665	0.66906	0.0523287	2.46343	0.0212423	0.983052	NA	1.25201	0.873293	0	0.918024	0.971032	0	col-90	C29E4.1	protein_coding_gene
WBGene00000666	1.21566	-2.25199	2.26873	-0.992623	0.320894	NA	3.75604	2.61988	0	0.918024	0	0	col-91	F09G8.6	protein_coding_gene
WBGene00000667	108.481	-8.11293	1.11831	-7.25465	4.02699e-13	8.10916e-11	461.992	120.514	66.491	0.918024	0.971032	0	col-92	W05B2.6	protein_coding_gene
WBGene00000668	1168.71	-6.58741	0.45941	-14.3388	1.25151e-46	1.36089e-42	3079.95	2578.83	1282.83	28.4587	24.2758	17.9123	col-93	W05B2.5	protein_coding_gene
WBGene00000669	136.845	-5.34016	0.740177	-7.21471	5.40501e-13	1.06862e-10	420.676	273.341	107.272	9.18024	3.88413	6.71712	col-94	W05B2.1	protein_coding_gene
WBGene00000670	1065.51	0.939568	0.670529	1.40123	0.161145	0.527676	268.557	1379.8	542.567	1266.87	1208.93	1726.3	col-95	Y41C4A.16	protein_coding_gene
WBGene00000671	20.5248	-2.47682	0.625399	-3.96038	7.48314e-05	0.00203939	53.2105	33.1851	17.7309	5.50814	6.79722	6.71712	col-96	Y41C4A.19	protein_coding_gene
WBGene00000672	6.28137	-0.478888	1.09577	-0.437032	0.662088	0.900388	16.9022	3.49317	0.886547	5.50814	1.94206	8.95616	col-97	ZK1010.7	protein_coding_gene
WBGene00000673	498.323	-3.78366	0.510995	-7.40448	1.31663e-13	2.92183e-11	1447.33	891.632	448.593	79.8681	55.3488	67.1712	col-98	F14F7.1	protein_coding_gene
WBGene00000674	1.67126	-0.0640416	1.62646	-0.0393748	0.968592	NA	1.87802	2.61988	0.886547	3.6721	0.971032	0	col-99	F29C4.8	protein_coding_gene
WBGene00000675	1847.57	-0.902709	0.194753	-4.63514	3.5669e-06	0.00015403	2396.98	3082.72	1739.41	1358.68	1076.87	1430.75	col-101	K02D7.3	protein_coding_gene
WBGene00000676	0	NA	NA	NA	NA	NA	0	0	0	0	0	0	col-102	C18H7.3	protein_coding_gene
WBGene00000677	273.198	-4.17899	0.741091	-5.63898	1.71063e-08	1.60357e-06	903.327	482.058	168.444	41.3111	19.4206	24.6294	col-103	F56B3.1	protein_coding_gene
WBGene00000678	3.61654	-0.303701	1.33637	-0.227258	0.820223	0.957088	9.39009	2.61988	0	5.50814	1.94206	2.23904	col-104	F58F6.1	protein_coding_gene
WBGene00000679	0	NA	NA	NA	NA	NA	0	0	0	0	0	0	col-105	F58F6.2	protein_coding_gene
WBGene00000680	1820.09	-1.3861	0.21435	-6.46652	1.00285e-10	1.43487e-08	3225.18	2825.1	1841.36	1016.25	763.231	1249.38	col-106	Y77E11A.15	protein_coding_gene
WBGene00000681	0.507221	-0.67404	2.99203	-0.225279	0.821763	NA	1.25201	0.873293	0	0.918024	0	0	col-107	C34H4.4	protein_coding_gene
WBGene00000682	0.104334	-0.281134	4.08047	-0.0688974	0.945071	NA	0.626006	0	0	0	0	0	col-108	Y41D4A.2	protein_coding_gene
WBGene00000683	2.42554	-0.138045	1.73735	-0.0794574	0.936669	NA	7.51207	0	0	0.918024	3.88413	2.23904	col-109	Y38C1BA.3	protein_coding_gene
WBGene00000684	3.17086	-4.79172	1.78988	-2.67712	0.00742584	0.083246	13.7721	4.36646	0.886547	0	0	0	col-110	F19C7.7	protein_coding_gene
WBGene00000685	1.23232	-3.43398	2.25563	-1.5224	0.127908	NA	5.63405	0.873293	0.886547	0	0	0	col-111	F29B9.9	protein_coding_gene
WBGene00000687	0.671269	0.0463051	2.46154	0.0188114	0.984992	NA	1.25201	0	0.886547	0.918024	0.971032	0	col-113	C34D4.15	protein_coding_gene
WBGene00000688	0	NA	NA	NA	NA	NA	0	0	0	0	0	0	col-114	D2024.8	protein_coding_gene
WBGene00000689	0.208669	-0.907273	4.0641	-0.223241	0.823348	NA	1.25201	0	0	0	0	0	col-115	Y42H9B.1	protein_coding_gene
WBGene00000690	2.32183	0.486608	1.41309	0.344357	0.730578	NA	0.626006	1.74659	3.54619	0.918024	4.85516	2.23904	col-116	F17E9.1	protein_coding_gene
WBGene00000691	30.5916	-0.577654	1.27062	-0.454624	NA	NA	97.0309	6.11305	6.20583	18.3605	15.5365	40.3027	col-117	T28C6.4	protein_coding_gene
WBGene00000692	15.3841	-2.86686	0.837088	-3.4248	0.000615258	0.012042	56.9665	13.0994	11.5251	4.59012	3.88413	2.23904	col-118	T11B7.3	protein_coding_gene
WBGene00000693	1758.4	-1.9017	0.229647	-8.28099	1.22151e-16	4.15084e-14	3096.23	3343.84	1876.82	795.009	520.473	918.006	col-119	C53B4.5	protein_coding_gene
WBGene00000694	0.834675	-2.87064	3.25056	-0.883121	0.377171	NA	5.00805	0	0	0	0	0	col-120	Y11D7A.11	protein_coding_gene
WBGene00000695	3.02411	4.31022	1.72541	2.49809	0.0124865	0.11984	0	0.873293	0	7.34419	0.971032	8.95616	col-121	F56D5.1	protein_coding_gene
WBGene00000696	3772.89	-1.49456	0.187699	-7.96254	1.68537e-15	4.58167e-13	6494.19	6288.58	3918.54	1874.6	1750.77	2310.69	col-122	T05A1.2	protein_coding_gene
WBGene00000697	0	NA	NA	NA	NA	NA	0	0	0	0	0	0	col-123	W08D2.6	protein_coding_gene
WBGene00000698	671.588	-5.53736	0.642726	-8.61543	6.96774e-18	3.29422e-15	2338.13	1054.94	550.546	23.8686	26.2179	35.8246	col-124	C24F3.6	protein_coding_gene
WBGene00000699	15.8942	-0.487071	0.967209	-0.503584	0.614554	0.878044	48.2025	3.49317	2.65964	7.34419	6.79722	26.8685	col-125	C29F4.1	protein_coding_gene
WBGene00000700	1.29323	-3.50253	2.5022	-1.39978	0.161578	NA	6.88607	0.873293	0	0	0	0	col-126	F54D1.2	protein_coding_gene
WBGene00000701	1.29323	-3.50253	2.5022	-1.39978	0.161578	NA	6.88607	0.873293	0	0	0	0	col-127	F54D1.3	protein_coding_gene
WBGene00000702	0	NA	NA	NA	NA	NA	0	0	0	0	0	0	col-128	F12F6.9	protein_coding_gene
WBGene00000703	423.549	-9.24495	1.57577	-5.86694	4.439e-09	4.73232e-07	2165.98	225.309	146.28	2.75407	0.971032	0	col-129	M18.1	protein_coding_gene
WBGene00000704	1.75408	-0.256835	1.83413	-0.140031	0.888636	NA	5.00805	0.873293	0	3.6721	0.971032	0	col-130	F08G5.4	protein_coding_gene
WBGene00000705	1.21419	3.99641	2.23694	1.78656	0.0740092	NA	0	0	0	1.83605	0.971032	4.47808	col-131	C39E9.3	protein_coding_gene
WBGene00000706	0	NA	NA	NA	NA	NA	0	0	0	0	0	0	col-132	C39E9.9	protein_coding_gene
WBGene00000707	23.9553	-7.69335	3.08528	-2.49357	NA	NA	140.225	2.61988	0.886547	0	0	0	col-133	F52B11.4	protein_coding_gene
WBGene00000708	22.1441	-3.0955	0.624545	-4.95641	7.18089e-07	4.10973e-05	44.4464	49.7777	24.8233	6.42617	2.9131	4.47808	col-135	M199.5	protein_coding_gene
WBGene00000709	0	NA	NA	NA	NA	NA	0	0	0	0	0	0	col-136	Y51H4A.28	pseudogene
WBGene00000710	1.04334	-3.19141	3.02951	-1.05344	0.292139	NA	6.26006	0	0	0	0	0	col-137	Y51H4A.9	protein_coding_gene
WBGene00000711	0.458552	-2.00325	3.44278	-0.58187	0.560654	NA	1.87802	0.873293	0	0	0	0	col-138	C52D10.13	protein_coding_gene
WBGene00000712	246.126	-6.71223	1.25509	-5.348	NA	NA	1261.4	104.795	96.6337	4.59012	4.85516	4.47808	col-139	F41F3.4	protein_coding_gene
WBGene00000713	1219.84	-2.17116	0.481045	-4.51343	6.37888e-06	0.000252233	2890.27	1893.3	1203.04	435.143	274.802	622.453	col-140	F26F12.1	protein_coding_gene
WBGene00000714	1.86357	-2.94785	2.15929	-1.3652	0.172191	NA	9.39009	0.873293	0	0.918024	0	0	col-141	T15B7.5	protein_coding_gene
WBGene00000715	211.398	-4.12554	0.954141	-4.32383	1.53345e-05	0.000542177	872.652	199.984	125.89	21.1145	10.6814	38.0637	col-142	T15B7.4	protein_coding_gene
WBGene00000716	1649.17	-1.24533	0.196825	-6.32708	2.49845e-10	3.439e-08	2662.4	2721.18	1570.96	898.745	924.422	1117.28	col-143	T15B7.3	protein_coding_gene
WBGene00000717	12.2592	-1.00482	0.787617	-1.27577	0.202035	0.58374	32.5523	8.73293	7.09238	10.0983	3.88413	11.1952	col-144	B0222.6	protein_coding_gene
WBGene00000718	1.60061	-2.69698	2.1598	-1.24872	0.211768	NA	6.88607	1.74659	0	0	0.971032	0	col-145	B0222.7	protein_coding_gene
WBGene00000719	2.02578	-4.14775	2.26279	-1.83303	0.0667988	NA	11.2681	0	0.886547	0	0	0	col-146	T06E4.6	protein_coding_gene
WBGene00000720	15.8484	-4.91734	2.69131	-1.82712	NA	NA	91.3969	0	0.886547	1.83605	0.971032	0	col-147	T06E4.4	protein_coding_gene
WBGene00000721	0	NA	NA	NA	NA	NA	0	0	0	0	0	0	col-148	C12D8.8	protein_coding_gene
WBGene00000722	18.9185	-5.60711	2.22239	-2.52301	NA	NA	104.543	4.36646	2.65964	0	1.94206	0	col-149	B0024.1	protein_coding_gene
WBGene00000723	3.82289	-2.99343	1.4523	-2.06117	0.0392872	0.249102	11.8941	6.11305	1.77309	0.918024	0	2.23904	col-150	B0024.2	protein_coding_gene
WBGene00000724	0	NA	NA	NA	NA	NA	0	0	0	0	0	0	col-151	AC3.6	protein_coding_gene
WBGene00000725	0.104334	-0.281134	4.08047	-0.0688974	0.945071	NA	0.626006	0	0	0	0	0	col-152	F32G8.5	protein_coding_gene
WBGene00000726	2.64136	-3.47996	1.69111	-2.0578	0.0396094	0.250354	8.76408	2.61988	3.54619	0.918024	0	0	col-153	F17C11.3	protein_coding_gene
WBGene00000727	4.59398	-3.48883	1.4078	-2.47822	0.0132039	0.124608	16.9022	6.11305	2.65964	0.918024	0.971032	0	col-154	F55C10.2	protein_coding_gene
WBGene00000728	27.226	-2.9148	0.637567	-4.57175	4.83669e-06	0.000199978	87.6408	31.4385	25.7099	8.26221	5.82619	4.47808	col-155	F55C10.3	protein_coding_gene
WBGene00000729	0.458552	-2.00325	3.44278	-0.58187	0.560654	NA	1.87802	0.873293	0	0	0	0	col-156	F57B7.3	protein_coding_gene
WBGene00000730	1.43316	-2.51325	2.18102	-1.15233	0.249187	NA	5.00805	2.61988	0	0	0.971032	0	col-157	T11F9.9	protein_coding_gene
WBGene00000731	2.2141	0.080983	1.40512	0.0576342	0.95404	NA	3.75604	0.873293	1.77309	3.6721	0.971032	2.23904	col-158	D2023.7	protein_coding_gene
WBGene00000732	320.702	-5.94368	0.963115	-6.1713	6.77289e-10	8.76766e-08	1398.5	342.331	152.486	11.9343	7.76826	11.1952	col-159	F57B1.3	protein_coding_gene
WBGene00000733	1150.28	-3.54383	0.254515	-13.9238	4.53963e-44	2.4682e-40	2965.39	2123.85	1262.44	166.162	162.162	221.665	col-160	F57B1.4	protein_coding_gene
WBGene00000734	3.3387	-4.85313	3.9173	-1.2389	0.215383	0.595644	20.0322	0	0	0	0	0	col-161	C50B6.4	protein_coding_gene
WBGene00000735	2.18541	-3.1887	2.10311	-1.51618	0.129473	NA	11.2681	0.873293	0	0	0.971032	0	col-162	Y2H9A.3	protein_coding_gene
WBGene00000736	0	NA	NA	NA	NA	NA	0	0	0	0	0	0	col-163	F46B3.17	protein_coding_gene
WBGene00000737	0	NA	NA	NA	NA	NA	0	0	0	0	0	0	col-164	T21D9.1	protein_coding_gene
WBGene00000738	7.03517	6.61084	1.46166	4.52282	6.10216e-06	0.000243952	0	0	0	22.9506	5.82619	13.4342	col-165	F14H12.1	protein_coding_gene
WBGene00000739	19.9307	-1.07	0.685832	-1.56015	0.118725	0.457817	46.9505	19.2124	12.4117	7.34419	6.79722	26.8685	col-166	T07H6.3	protein_coding_gene
WBGene00000740	8.52817	-1.15981	1.28283	-0.904106	0.365939	0.734174	34.4303	0.873293	0	4.59012	6.79722	4.47808	col-167	T10E10.2	protein_coding_gene
WBGene00000741	2.66209	-1.55504	1.74292	-0.892201	0.372285	0.737382	11.2681	0.873293	0	0.918024	2.9131	0	col-168	T10E10.1	protein_coding_gene
WBGene00000742	1.00102	0.954943	2.21147	0.431813	0.665877	NA	1.87802	0	0	0.918024	0.971032	2.23904	col-169	T10E10.5	protein_coding_gene
WBGene00000743	0.771555	-2.75757	2.89344	-0.953042	0.340569	NA	3.75604	0.873293	0	0	0	0	col-170	T10E10.6	protein_coding_gene
WBGene00000744	0	NA	NA	NA	NA	NA	0	0	0	0	0	0	col-171	T10E10.7	protein_coding_gene
WBGene00000745	0	NA	NA	NA	NA	NA	0	0	0	0	0	0	col-172	F38B6.5	protein_coding_gene
WBGene00000746	0.507221	-0.67404	2.99203	-0.225279	0.821763	NA	1.25201	0.873293	0	0.918024	0	0	col-173	F41C6.5	protein_coding_gene
WBGene00000747	0	NA	NA	NA	NA	NA	0	0	0	0	0	0	col-174	F46C8.2	protein_coding_gene
WBGene00000748	1.75178	-3.93766	2.26769	-1.73641	0.0824906	NA	8.76408	1.74659	0	0	0	0	col-175	C35B8.1	protein_coding_gene
WBGene00000749	0.579176	-0.928008	3.25097	-0.285456	0.775295	NA	2.50402	0	0	0	0.971032	0	col-176	ZC373.7	protein_coding_gene
WBGene00000750	0.356427	-1.63453	3.78757	-0.431552	0.666067	NA	1.25201	0	0.886547	0	0	0	col-177	F59F3.2	protein_coding_gene
WBGene00000751	1868.13	-1.9821	0.244297	-8.11349	4.9187e-16	1.44557e-13	4075.3	2891.47	1971.68	783.992	536.981	949.353	col-178	C34F6.2	protein_coding_gene
WBGene00000752	343.165	-2.85251	0.255397	-11.1689	5.78861e-29	2.09818e-25	778.752	571.133	452.139	83.5402	59.233	114.191	col-179	C34F6.3	protein_coding_gene
WBGene00000753	2.693	-4.55978	1.96293	-2.32295	0.0201821	0.164401	14.3981	0.873293	0.886547	0	0	0	col-180	C44C10.1	protein_coding_gene
WBGene00000754	2695.26	-1.61744	0.222468	-7.27043	3.5835e-13	7.35226e-11	5129.49	4548.98	2513.36	1327.46	1111.83	1540.46	col-181	W03G11.1	protein_coding_gene
WBGene00000755	0.373173	1.64242	4.08047	0.402507	0.687311	NA	0	0	0	0	0	2.23904	col-182	R09A8.4	pseudogene
WBGene00000756	0.306008	2.33038	4.03979	0.576857	0.564036	NA	0	0	0	1.83605	0	0	col-183	F02D10.1	protein_coding_gene
WBGene00000757	1594.72	-1.49981	0.199005	-7.53655	4.8258e-14	1.11651e-11	2770.7	2602.41	1687.99	791.337	690.404	1025.48	col-184	F15A2.1	protein_coding_gene
WBGene00000758	0	NA	NA	NA	NA	NA	0	0	0	0	0	0	col-185	H06A10.2	protein_coding_gene
WBGene00000759	0.611556	-1.05117	2.81422	-0.373522	0.70876	NA	1.87802	0.873293	0	0.918024	0	0	col-186	E03G2.4	protein_coding_gene
WBGene00000760	0	NA	NA	NA	NA	NA	0	0	0	0	0	0	col-187	C30F2.1	protein_coding_gene
WBGene00000761	56.6148	0.367603	0.31934	1.15113	0.249677	0.633505	56.9665	47.1578	46.1005	78.9501	67.9722	42.5418	coq-1	C24A11.9	protein_coding_gene
WBGene00000762	59.1994	0.126971	0.290391	0.43724	0.661937	0.900388	59.4706	51.5243	59.3987	55.9995	72.8274	55.976	coq-2	F57B9.4	protein_coding_gene
WBGene00000763	65.374	-0.0179919	0.275746	-0.065248	0.947977	0.988407	65.7306	60.2572	72.6969	72.5239	65.0591	55.976	coq-3	Y57G11C.11	protein_coding_gene
WBGene00000764	51.1069	0.0710787	0.315463	0.225315	0.821734	0.957661	44.4464	48.9044	55.8525	42.2291	59.233	55.976	coq-4	T03F1.2	protein_coding_gene
WBGene00000765	163.508	-0.145857	0.196936	-0.74063	0.458918	0.796913	159.632	175.532	177.309	133.113	156.336	179.123	coq-5	ZK652.9	protein_coding_gene
WBGene00000766	75.6511	0.3073	0.275818	1.11414	0.265219	0.652339	65.1046	58.5106	78.9027	67.9338	96.1322	87.3225	coq-6	K07B1.2	protein_coding_gene
WBGene00000767	105.497	-0.297335	0.261674	-1.13628	0.255841	0.639984	125.201	134.487	92.2009	100.983	110.698	69.4102	coq-8	C35D10.4	protein_coding_gene
WBGene00000768	10.5964	-1.17777	0.731769	-1.60948	0.107512	0.432556	23.1622	10.4795	9.75202	7.34419	3.88413	8.95616	cor-1	R01H10.3	protein_coding_gene
WBGene00000770	98.7434	0.466219	0.238897	1.95155	0.0509922	0.2873	77.6247	96.0622	77.1296	123.015	122.35	96.2787	cpb-1	C40H1.1	protein_coding_gene
WBGene00000771	0.73034	-2.67864	3.39814	-0.788268	0.43054	NA	4.38204	0	0	0	0	0	cpb-2	C30B5.3	protein_coding_gene
WBGene00000772	245.142	0.0962173	0.15944	0.603471	0.546195	0.843512	231.622	245.395	234.935	270.817	241.787	246.294	cpb-3	B0414.5	protein_coding_gene
WBGene00000773	188.982	0.244362	0.171055	1.42856	0.153131	0.516465	171.526	172.039	174.65	201.965	201.004	212.709	cpf-1	F28C6.3	protein_coding_gene
WBGene00000774	188.245	0.170687	0.186531	0.91506	0.36016	0.729851	172.152	160.686	197.7	179.015	211.685	208.231	cpf-2	F56A8.6	protein_coding_gene
WBGene00000775	13.0605	-0.570655	0.629002	-0.907239	0.364281	0.732468	21.9102	10.4795	13.2982	8.26221	8.73929	15.6733	cpin-1	F38E11.3	protein_coding_gene
WBGene00000776	1778.76	-1.14453	0.127435	-8.98133	2.67521e-19	1.81814e-16	2698.09	2102.02	2547.94	1077.76	1142.9	1103.85	cpl-1	T03E6.7	protein_coding_gene
WBGene00000777	820.988	0.237363	0.118461	2.00372	0.0451004	0.269674	713.647	730.073	817.397	874.877	894.32	895.616	cpn-1	F43G9.9	protein_coding_gene
WBGene00000778	8.10103	0.939818	0.740773	1.2687	0.204548	0.586653	5.00805	6.11305	5.31928	11.9343	6.79722	13.4342	cpn-2	D1069.2	protein_coding_gene
WBGene00000779	766.084	-1.81179	0.200402	-9.04074	1.55608e-19	1.20863e-16	1573.78	1054.94	946.833	373.636	291.31	356.007	cpn-3	F28H1.2	protein_coding_gene
WBGene00000780	71.0809	-1.31527	0.335727	-3.91767	8.94083e-05	0.00239465	132.087	66.3702	104.613	33.9669	44.6675	44.7808	cpn-4	F49D11.8	protein_coding_gene
WBGene00000781	387.285	-0.719076	0.882134	-0.815155	0.414984	0.770656	211.59	148.46	1085.13	226.752	262.179	389.593	cpr-1	C52E4.1	protein_coding_gene
WBGene00000782	0	NA	NA	NA	NA	NA	0	0	0	0	0	0	cpr-2	F36D3.9	protein_coding_gene
WBGene00000783	14.7367	0.822101	0.584803	1.40578	0.159791	0.526057	10.6421	13.9727	7.97893	17.4425	27.1889	11.1952	cpr-3	T10H4.12	protein_coding_gene
WBGene00000784	314.645	0.874134	0.50518	1.73034	0.0835693	0.378548	204.078	105.668	356.392	326.816	429.196	465.72	cpr-4	F44C4.3	protein_coding_gene
WBGene00000785	441.494	-1.59275	0.730809	-2.17944	0.0292992	0.206883	623.502	323.992	1040.81	263.473	74.7695	322.422	cpr-5	W07B8.5	protein_coding_gene
WBGene00000786	1702.86	-0.255668	0.126731	-2.01741	0.0436528	0.264766	1864.87	2066.21	1633.02	1649.69	1561.42	1441.94	cpr-6	C25B8.3	protein_coding_gene
WBGene00000787	91.6377	-0.00188886	0.249972	-0.00755629	0.993971	0.998441	83.8848	81.2162	109.045	81.7041	93.2191	100.757	cps-6	C41D11.8	protein_coding_gene
WBGene00000788	641.186	-0.907344	0.187008	-4.85191	1.22278e-06	6.33168e-05	984.081	892.505	629.449	475.536	379.674	485.872	cpz-1	F32B5.8	protein_coding_gene
WBGene00000789	71.6255	-0.0410969	0.344078	-0.119441	0.904926	0.980093	104.543	65.4969	48.7601	68.8518	88.3639	53.7369	cpz-2	M04G12.2	protein_coding_gene
WBGene00000792	5.07673	0.268866	0.942304	0.285329	0.775392	0.942501	6.26006	3.49317	4.43274	9.18024	4.85516	2.23904	crb-1	F11C7.4	protein_coding_gene
WBGene00000793	9.95573	-0.694494	0.695081	-0.999157	0.317719	0.698242	13.7721	15.7193	7.09238	6.42617	7.76826	8.95616	crh-1	Y41C4A.4	protein_coding_gene
WBGene00000794	273.5	-0.0191909	0.156949	-0.122275	0.902681	0.979128	284.833	286.44	253.553	280.915	255.381	279.88	crn-1	Y47G6A.8	protein_coding_gene
WBGene00000795	52.2029	0.165372	0.310289	0.53296	0.594061	0.868412	39.4384	55.0174	54.0794	57.8355	55.3488	51.4979	crn-2	CD4.2	protein_coding_gene
WBGene00000796	168.155	0.175267	0.193025	0.908003	0.363877	0.732344	161.51	172.039	140.961	166.162	198.091	170.167	crn-3	C14A4.4	protein_coding_gene
WBGene00000797	54.8065	0.450608	0.298698	1.50857	0.131408	0.478224	38.8124	49.7777	50.5332	58.7535	66.0302	64.9321	crn-4	AH9.2	protein_coding_gene
WBGene00000798	106.023	0.32867	0.238209	1.37975	0.167663	0.537331	83.2588	82.9628	116.138	115.671	119.437	118.669	crn-5	C14A4.5	protein_coding_gene
WBGene00000799	9.39908	-0.541599	0.704461	-0.768813	0.442004	0.786252	6.88607	12.2261	14.1848	7.34419	6.79722	8.95616	crn-6	K04H4.6	protein_coding_gene
WBGene00000800	181.584	-0.19688	0.200759	-0.98068	0.32675	0.70755	227.24	194.744	159.579	177.179	165.075	165.689	cars-1	Y23H5A.7	protein_coding_gene
WBGene00000801	6.25365	-0.302191	0.837592	-0.360786	0.718259	0.924521	6.88607	6.11305	7.09238	4.59012	3.88413	8.95616	cars-2	Y23H5A.1	pseudogene
WBGene00000802	710.782	-0.421012	0.231508	-1.81856	0.0689783	0.338938	1136.83	703.001	596.646	609.568	486.487	732.166	crt-1	Y38A10A.5	protein_coding_gene
WBGene00000803	24.2335	0.498938	0.447141	1.11584	0.26449	0.651549	22.5362	18.3391	20.3906	30.2948	35.9282	17.9123	csb-1	F53H4.1	protein_coding_gene
WBGene00000804	254.02	0.179918	0.173543	1.03673	0.299861	0.680822	241.012	220.07	249.12	256.129	239.845	317.944	csc-1	Y48E1B.12	protein_coding_gene
WBGene00000812	68.2134	0.0338636	0.266901	0.126877	0.899038	0.978592	64.4786	71.61	65.6045	72.5239	61.175	73.8883	csk-1	Y48G1C.2	protein_coding_gene
WBGene00000813	161.245	0.200213	0.208968	0.958102	0.338011	0.711899	132.087	137.107	182.629	167.998	186.438	161.211	csn-1	Y59A8A.1	protein_coding_gene
WBGene00000814	201.84	0.126596	0.220119	0.575127	0.565206	0.854231	215.972	218.323	147.167	216.654	242.758	170.167	csn-2	B0025.2	protein_coding_gene
WBGene00000815	146.667	-0.012942	0.227072	-0.0569954	0.954549	0.990275	134.591	185.138	124.117	144.13	162.162	129.864	csn-3	Y38C1AA.2	protein_coding_gene
WBGene00000816	136.796	0.33907	0.20144	1.68323	0.09233	0.398095	120.819	115.275	124.117	138.622	149.539	172.406	csn-4	Y55F3AM.15	protein_coding_gene
WBGene00000817	215.317	0.0618314	0.173982	0.355389	0.722298	0.926871	195.94	200.857	234.048	207.473	218.482	235.099	csn-5	B0547.1	protein_coding_gene
WBGene00000818	172.101	0.110583	0.186391	0.593283	0.552992	0.847412	162.136	163.306	172.877	169.834	201.004	163.45	csn-6	Y67H2A.6	protein_coding_gene
WBGene00000819	0.153004	1.64242	4.08047	0.402507	0.687311	NA	0	0	0	0.918024	0	0	csp-1	Y48E1B.13	protein_coding_gene
WBGene00000820	0.501975	-2.12145	2.92703	-0.724778	0.468588	NA	1.25201	0.873293	0.886547	0	0	0	csp-2	Y73B6BL.7	protein_coding_gene
WBGene00000821	0.405096	-0.167145	3.25694	-0.0513198	0.959071	NA	0.626006	0	0.886547	0.918024	0	0	csp-3	Y47H9C.6	protein_coding_gene
WBGene00000822	191.543	-1.5449	0.250739	-6.1614	7.21045e-10	9.11703e-08	366.214	271.594	218.091	118.425	78.6536	96.2787	csq-1	F40E10.3	protein_coding_gene
WBGene00000829	4358.21	-0.171182	0.155575	-1.10031	0.271195	0.658528	4500.98	4402.27	4936.3	3393.93	3763.72	5152.03	ctb-1	MTCE.21	protein_coding_gene
WBGene00000830	55.0881	-0.0686009	0.377473	-0.181737	0.855789	0.96863	40.0644	41.0448	87.7682	46.8192	54.3778	60.4541	ctl-1	Y54G11A.6	protein_coding_gene
WBGene00000831	71.2693	-0.200085	0.285927	-0.699777	0.484066	0.809454	63.2266	71.61	93.974	57.8355	73.7984	67.1712	ctl-2	Y54G11A.5	protein_coding_gene
WBGene00000832	15.3165	-0.082384	0.56415	-0.146032	0.883896	0.975116	20.6582	11.3528	15.9579	16.5244	18.4496	8.95616	ctn-1	Y23H5A.5	protein_coding_gene
WBGene00000833	976.505	-0.638459	0.121386	-5.25973	1.44268e-07	9.95386e-06	1224.47	1071.53	1268.65	747.271	754.492	792.62	cts-1	T20G5.2	protein_coding_gene
WBGene00000834	95.5398	0.321853	0.253841	1.26793	0.204823	0.586776	76.9987	106.542	72.6969	107.409	115.553	94.0397	cua-1	Y76A2A.2	protein_coding_gene
WBGene00000835	126.404	-0.454835	0.235078	-1.93482	0.053012	0.293659	169.022	142.347	124.117	110.163	87.3929	125.386	cuc-1	ZK652.11	protein_coding_gene
WBGene00000836	165.15	-0.042953	0.1854	-0.231677	0.816789	0.956174	157.128	182.518	164.011	167.08	161.191	158.972	cul-1	D2045.6	protein_coding_gene
WBGene00000837	216.99	0.176508	0.163898	1.07693	0.28151	0.668208	199.696	204.35	207.452	221.244	240.816	228.382	cul-2	ZK520.4	protein_coding_gene
WBGene00000838	148.108	-0.109209	0.196274	-0.556413	0.577928	0.859393	157.128	158.939	146.28	134.95	159.249	132.103	cul-3	Y108G3AL.1	protein_coding_gene
WBGene00000839	117.034	0.268638	0.213182	1.26014	0.207619	0.588767	108.299	110.035	100.18	139.54	116.524	127.625	cul-4	F45E12.3	protein_coding_gene
WBGene00000840	100.564	0.0886792	0.242257	0.366055	0.714324	0.922274	84.5108	110.035	100.18	101.901	119.437	87.3225	cul-5	ZK856.1	protein_coding_gene
WBGene00000841	4.31714	0.0160413	0.99339	0.016148	0.987116	0.997111	4.38204	3.49317	5.31928	3.6721	6.79722	2.23904	cul-6	K08E7.7	protein_coding_gene
WBGene00000843	397.911	0.119883	0.153854	0.779195	0.435865	0.782243	336.165	379.882	426.429	387.406	409.776	447.808	cup-2	F25D7.1	protein_coding_gene
WBGene00000845	7.61227	-1.49361	0.822561	-1.81581	0.0694002	0.33963	10.6421	10.4795	12.4117	1.83605	5.82619	4.47808	cup-4	C02C2.3	protein_coding_gene
WBGene00000846	136.797	0.496246	0.215162	2.30638	0.0210893	0.169619	97.6569	118.768	126.776	165.244	175.757	136.581	cup-5	R13A5.1	protein_coding_gene
WBGene00000851	0	NA	NA	NA	NA	NA	0	0	0	0	0	0	cut-1	C47G2.1	protein_coding_gene
WBGene00000853	0.696851	3.22266	3.00555	1.07224	0.283613	NA	0	0	0	0	1.94206	2.23904	cut-6	M142.2	protein_coding_gene
WBGene00000854	80.5354	0.117056	0.266318	0.439533	0.660276	0.899562	93.9009	67.2435	69.1507	85.3762	75.7405	91.8006	cux-7	C07H6.8	protein_coding_gene
WBGene00000857	5.21078	-0.345539	0.981648	-0.351999	0.724839	0.927438	8.13808	2.61988	7.09238	8.26221	2.9131	2.23904	cwn-1	K10B4.6	protein_coding_gene
WBGene00000858	4.03699	0.462011	1.03885	0.444733	0.656513	0.898039	3.75604	4.36646	1.77309	2.75407	4.85516	6.71712	cwn-2	W01B6.1	protein_coding_gene
WBGene00000859	0	NA	NA	NA	NA	NA	0	0	0	0	0	0	cwp-1	C37H5.10	protein_coding_gene
WBGene00000860	0.680561	1.74445	2.79457	0.624228	0.532478	NA	0	0.873293	0	0	0.971032	2.23904	cwp-2	C37H5.11	protein_coding_gene
WBGene00000861	0	NA	NA	NA	NA	NA	0	0	0	0	0	0	cwp-3	C37H5.4	protein_coding_gene
WBGene00000862	0.460761	-2.00921	3.43743	-0.58451	0.558877	NA	1.87802	0	0.886547	0	0	0	cwp-4	K11D12.1	protein_coding_gene
WBGene00000863	142.35	0.163676	0.20644	0.792848	0.427866	0.778002	115.811	140.6	145.394	148.72	137.887	165.689	cya-1	ZK507.6	protein_coding_gene
WBGene00000864	0.417337	-1.87587	3.98881	-0.470282	0.638154	NA	2.50402	0	0	0	0	0	cya-2	F59H6.7	protein_coding_gene
WBGene00000865	851.01	0.260468	0.126239	2.0633	0.0390843	0.248328	723.037	836.614	766.863	893.237	1010.84	875.464	cyb-1	ZC168.4	protein_coding_gene
WBGene00000866	384.965	0.0057343	0.145459	0.039422	0.968554	0.994622	353.067	407.828	395.4	393.832	405.891	353.768	cyb-2.1	Y43E12A.1	protein_coding_gene
WBGene00000867	633.544	0.262224	0.136766	1.91732	0.0551968	0.299059	545.877	638.377	548.773	736.255	711.766	620.214	cyb-2.2	H31G24.4	protein_coding_gene
WBGene00000868	1774.69	0.192325	0.120416	1.59717	0.110229	0.438576	1452.96	1813.83	1705.72	1955.39	1866.32	1853.92	cyb-3	T06E6.2	protein_coding_gene
WBGene00000869	518.926	-0.526482	0.146343	-3.5976	0.000321171	0.00707185	686.103	548.428	599.306	428.717	394.239	456.764	cyc-1	C54G4.8	protein_coding_gene
WBGene00000870	20.7958	0.484729	0.52786	0.918291	0.358466	0.729142	17.5282	14.846	20.3906	16.5244	39.8123	15.6733	cyd-1	Y38F1A.5	protein_coding_gene
WBGene00000871	200.536	-0.0926788	0.179896	-0.51518	0.606427	0.872838	202.826	220.943	200.36	194.621	216.54	167.928	cye-1	C37A2.4	protein_coding_gene
WBGene00000872	61.2086	0.153917	0.277159	0.555339	0.578663	0.859967	55.7145	62.0038	56.739	62.4256	69.9143	60.4541	cyk-1	F11H8.4	protein_coding_gene
WBGene00000874	85.2524	0.133125	0.267152	0.49831	0.618265	0.879176	85.1368	80.3429	81.5624	99.1466	104.871	60.4541	cyk-3	ZK328.1	protein_coding_gene
WBGene00000875	241.288	0.079231	0.211048	0.375417	0.707351	0.918981	246.646	267.228	192.381	221.244	309.759	210.47	cyk-4	K08E3.6	protein_coding_gene
WBGene00000876	76.0452	-0.0592866	0.287986	-0.205867	0.836895	0.963364	95.1529	74.2299	64.718	91.8024	69.9143	60.4541	cyl-1	C52E4.6	protein_coding_gene
WBGene00000877	365.436	-0.387042	0.172894	-2.23861	0.0251813	0.188308	461.366	356.303	421.997	343.341	267.034	342.573	cyn-1	Y49A3A.5	protein_coding_gene
WBGene00000878	12.8789	-2.21427	0.923962	-2.39649	0.0165529	0.14556	48.8285	7.85963	6.20583	1.83605	5.82619	6.71712	cyn-2	ZK520.5	protein_coding_gene
WBGene00000879	880.416	-0.2054	0.140698	-1.45986	0.144327	0.49969	890.807	867.18	1065.63	774.812	759.347	924.723	cyn-3	Y75B12B.5	protein_coding_gene
WBGene00000880	140.124	0.344333	0.204213	1.68615	0.0917678	0.396786	117.063	126.627	128.549	147.802	179.641	141.059	cyn-4	F59E10.2	protein_coding_gene
WBGene00000881	915.611	-0.313811	0.140479	-2.23387	0.0254917	0.189601	1148.1	909.971	979.635	771.14	769.057	915.767	cyn-5	F31C3.1	protein_coding_gene
WBGene00000882	59.7553	-0.27353	0.285304	-0.958734	0.337693	0.711743	61.3486	61.1305	73.5834	55.9995	50.4937	55.976	cyn-6	F42G9.2	protein_coding_gene
WBGene00000883	5050.6	-0.116832	0.111592	-1.04696	0.295119	0.677286	5012.43	4922.75	5825.5	4675.5	4693	5174.42	cyn-7	Y75B12B.2	protein_coding_gene
WBGene00000884	51.7635	0.373856	0.309528	1.20783	0.227114	0.607777	41.3164	54.1441	40.7812	58.7535	64.0881	51.4979	cyn-8	D1009.2	protein_coding_gene
WBGene00000885	105.409	0.0778099	0.237255	0.327959	0.742943	0.934212	104.543	103.922	95.7471	94.5565	97.1032	136.581	cyn-9	T27D1.1	protein_coding_gene
WBGene00000886	193.909	-0.0108706	0.189421	-0.0573884	0.954236	0.990275	167.144	206.097	213.658	198.293	205.859	172.406	cyn-10	B0252.4	protein_coding_gene
WBGene00000887	198.523	0.0781558	0.183118	0.426805	0.669522	0.902901	197.818	168.545	210.998	188.195	203.917	221.665	cyn-11	T01B7.4	protein_coding_gene
WBGene00000888	192.869	0.16952	0.195355	0.867751	0.385531	0.74875	163.388	183.391	196.814	168.916	225.279	219.426	cyn-12	C34D4.12	protein_coding_gene
WBGene00000889	189.949	-0.0449645	0.191607	-0.23467	0.814465	0.955037	173.404	183.391	219.864	183.605	168.96	210.47	cyn-13	Y116A8C.34	protein_coding_gene
WBGene00000890	135.332	0.228655	0.199352	1.14699	0.251385	0.635965	128.957	116.148	129.436	142.294	156.336	138.82	sig-7	F39H2.2	protein_coding_gene
WBGene00000891	109.582	-0.148454	0.224976	-0.659866	0.50934	0.824478	125.827	110.035	109.045	113.835	91.277	107.474	cyn-15	Y87G2A.6	protein_coding_gene
WBGene00000892	17.0729	-0.139517	0.52284	-0.266845	0.789588	0.945281	20.6582	20.959	12.4117	16.5244	18.4496	13.4342	cyn-16	Y17G7B.9	protein_coding_gene
WBGene00000893	0.945354	2.5436	2.26767	1.12168	0.261999	NA	0.626006	0	0	1.83605	0.971032	2.23904	cyn-17	ZC250.1	protein_coding_gene
WBGene00000894	543.005	0.183829	0.15742	1.16776	0.242903	0.625712	478.269	539.695	514.197	649.961	614.663	461.242	dab-1	M110.5	protein_coding_gene
WBGene00000895	0.501975	-2.12145	2.92703	-0.724778	0.468588	NA	1.25201	0.873293	0.886547	0	0	0	dac-1	B0412.1	protein_coding_gene
WBGene00000896	383.089	-0.156142	0.135231	-1.15464	0.248239	0.632643	410.034	399.095	400.719	351.603	363.166	373.92	dad-1	F57B10.10	protein_coding_gene
WBGene00000897	40.2184	0.341875	0.381083	0.897113	0.369659	0.736578	28.1703	47.1578	31.9157	57.8355	35.9282	40.3027	daf-1	F29C4.1	protein_coding_gene
WBGene00000898	87.4086	0.20433	0.252543	0.809088	0.418464	0.773388	80.1288	90.8224	74.47	89.9663	110.698	78.3664	daf-2	Y55D5A.5	protein_coding_gene
WBGene00000899	17.8984	-0.644304	0.51681	-1.24669	0.21251	0.592977	22.5362	21.8323	22.1637	19.2785	12.6234	8.95616	daf-3	F25E2.5	protein_coding_gene
WBGene00000900	29.8363	0.432588	0.393321	1.09984	0.271404	0.658528	21.2842	25.3255	30.1426	33.0489	37.8702	31.3466	daf-4	C05D2.1	protein_coding_gene
WBGene00000901	36.9324	0.116389	0.360766	0.322617	0.746985	0.935797	36.9344	41.0448	29.2561	42.2291	40.7833	31.3466	daf-5	W01G7.1	protein_coding_gene
WBGene00000902	1.30178	0.768741	1.83085	0.419882	0.674572	NA	1.87802	0	0.886547	1.83605	0.971032	2.23904	daf-6	F31F6.5	protein_coding_gene
WBGene00000903	4.32468	-1.36868	1.08303	-1.26375	0.20632	0.587856	8.76408	6.11305	4.43274	2.75407	3.88413	0	daf-7	B0412.2	protein_coding_gene
WBGene00000904	0.446311	-0.347237	3.1659	-0.109681	0.912663	NA	0	0.873293	0.886547	0.918024	0	0	daf-8	R05D11.1	protein_coding_gene
WBGene00000905	0.417337	-1.87587	3.98881	-0.470282	0.638154	NA	2.50402	0	0	0	0	0	daf-9	T13C5.1	protein_coding_gene
WBGene00000906	0.784895	0.867081	2.44211	0.355054	0.722549	NA	0.626006	0.873293	0	0	0.971032	2.23904	daf-10	F23B2.4	protein_coding_gene
WBGene00000907	0.373173	1.64242	4.08047	0.402507	0.687311	NA	0	0	0	0	0	2.23904	daf-11	B0240.3	protein_coding_gene
WBGene00000908	5.96016	-0.189011	0.908829	-0.207973	0.83525	0.963364	8.76408	5.23976	4.43274	6.42617	1.94206	8.95616	daf-12	F11A1.3	protein_coding_gene
WBGene00000910	23.1783	-0.323148	0.445399	-0.725525	0.46813	0.802277	21.2842	27.9454	27.483	19.2785	18.4496	24.6294	daf-14	F01G10.8	protein_coding_gene
WBGene00000911	140.925	0.0948975	0.222477	0.426549	0.669708	0.902963	132.087	156.319	123.23	140.458	174.786	118.669	daf-15	C10C5.6	protein_coding_gene
WBGene00000912	131.378	0.0492401	0.218657	0.225193	0.821829	0.957661	153.371	117.021	117.024	145.048	128.176	127.625	daf-16	R13H8.1	protein_coding_gene
WBGene00000913	660.274	0.567593	0.154602	3.67132	0.000241304	0.00557101	520.211	584.233	497.353	873.041	848.682	638.126	daf-18	T07A9.6	protein_coding_gene
WBGene00000914	30.0247	0.394803	0.44745	0.882339	0.377593	0.741883	22.5362	37.5516	17.7309	42.2291	24.2758	35.8246	daf-19	F33H1.1	protein_coding_gene
WBGene00000915	4685.96	-0.0630571	0.101697	-0.620047	0.535227	0.837373	4866.57	4955.06	4545.33	4922.44	4348.28	4478.08	hsp-90	C47E8.5	protein_coding_gene
WBGene00000917	69.5279	0.122021	0.268992	0.453623	0.6501	0.894783	67.6087	65.4969	68.2641	84.4582	70.8853	60.4541	daf-25	Y48G1A.3	protein_coding_gene
WBGene00000920	5.70934	-1.16682	0.925892	-1.26022	0.207591	0.588767	8.76408	6.98634	7.09238	2.75407	1.94206	6.71712	daf-28	Y116F11B.1	protein_coding_gene
WBGene00000923	278.406	-0.133071	0.152212	-0.874247	0.381984	0.745859	277.321	291.68	304.086	255.211	268.976	273.163	daf-31	K07H8.3	protein_coding_gene
WBGene00000928	12.5991	2.93192	0.776472	3.77595	0.000159396	0.00394823	3.13003	4.36646	0.886547	16.5244	12.6234	38.0637	dao-2	M03A1.7	protein_coding_gene
WBGene00000929	69.9118	0.330966	0.283208	1.16863	0.242552	0.625149	55.7145	53.2708	78.0162	85.3762	77.6826	69.4102	dao-3	K07E3.3	protein_coding_gene
WBGene00000930	0	NA	NA	NA	NA	NA	0	0	0	0	0	0	dao-4	ZC373.6	protein_coding_gene
WBGene00000931	350.197	-0.375434	0.22002	-1.70636	0.0879406	0.387309	453.228	470.705	263.305	296.522	333.064	284.358	dao-5	C25A1.10	protein_coding_gene
WBGene00000932	1.51449	0.323912	1.79752	0.180199	0.856996	NA	1.87802	0.873293	0.886547	0	0.971032	4.47808	dao-6	T05G5.12	protein_coding_gene
WBGene00000933	117.863	-0.0627495	0.212555	-0.295216	0.767829	0.940146	125.827	112.655	121.457	104.655	119.437	123.147	dap-3	C14A4.2	protein_coding_gene
WBGene00000934	0.249883	-1.11595	4.04456	-0.275914	0.782614	NA	0.626006	0.873293	0	0	0	0	dat-1	T23G5.5	protein_coding_gene
WBGene00000935	604.963	0.203612	0.142617	1.42768	0.153383	0.516694	547.755	636.63	506.219	662.813	687.491	588.867	daz-1	F56D1.7	protein_coding_gene
WBGene00000936	4.47731	-1.23751	1.00612	-1.22999	0.218702	0.599335	7.51207	5.23976	6.20583	2.75407	2.9131	2.23904	dbl-1	T25F10.2	protein_coding_gene
WBGene00000937	90.8519	0.367945	0.244573	1.50444	0.132468	0.479992	84.5108	66.3702	86.8816	110.163	94.1901	102.996	dbr-1	C55B7.8	protein_coding_gene
WBGene00000938	92.7631	0.354607	0.267744	1.32442	0.185362	0.563497	92.0229	95.1889	56.739	102.819	106.814	102.996	dcp-66	C26C6.5	protein_coding_gene
WBGene00000939	121.83	0.309997	0.234644	1.32113	0.186457	0.564929	98.2829	129.247	101.953	149.638	146.626	105.235	dcr-1	K12H4.8	protein_coding_gene
WBGene00000940	148.013	0.362988	0.216003	1.68048	0.0928643	0.399291	107.047	131.867	148.94	145.048	173.815	181.362	dcs-1	Y113G7A.9	protein_coding_gene
WBGene00000941	250.941	-0.393031	0.164571	-2.38821	0.0169307	0.147549	280.451	274.214	296.107	205.637	202.946	246.294	ddp-1	Y39A3CR.4	protein_coding_gene
WBGene00000942	38.2667	-0.841753	0.504877	-1.66724	0.0954663	0.405825	83.8848	41.918	20.3906	28.4587	21.3627	33.5856	deb-1	ZC477.9	protein_coding_gene
WBGene00000950	1.59408	0.537689	1.85834	0.289339	0.772322	NA	3.13003	0.873293	0	4.59012	0.971032	0	deg-1	C47C12.6	protein_coding_gene
WBGene00000951	1.1439	-0.378579	2.07542	-0.182411	0.85526	NA	3.13003	0.873293	0	0.918024	1.94206	0	deg-3	K03B8.9	protein_coding_gene
WBGene00000952	0.613765	-1.05661	2.81159	-0.375807	0.70706	NA	1.87802	0	0.886547	0.918024	0	0	del-1	E02H4.1	protein_coding_gene
WBGene00000953	0.564726	0.571067	2.63653	0.216598	0.828522	NA	0.626006	0.873293	0	0.918024	0.971032	0	del-2	F58G6.6	protein_coding_gene
WBGene00000955	1.12844	-0.422327	2.30664	-0.183092	0.854726	NA	3.13003	0	0.886547	2.75407	0	0	des-2	T26H10.1	protein_coding_gene
WBGene00000958	1.2509	0.135696	1.89504	0.0716056	0.942916	NA	2.50402	0.873293	0	0.918024	0.971032	2.23904	dgk-1	C09E10.2	protein_coding_gene
WBGene00000959	25.0727	0.0627831	0.464717	0.1351	0.892533	0.977444	21.2842	20.0857	31.0292	25.7047	16.5075	35.8246	dgk-2	F46H6.2	protein_coding_gene
WBGene00000960	0.526177	2.71287	3.33714	0.812932	0.416257	NA	0	0	0	0.918024	0	2.23904	dgk-3	F54G8.2	protein_coding_gene
WBGene00000961	27.4049	0.240503	0.419009	0.573981	0.56598	0.854327	28.1703	26.1988	21.2771	37.639	24.2758	26.8685	dgn-1	T21B6.1	protein_coding_gene
WBGene00000962	190.073	-0.288388	0.235812	-1.22296	0.221345	0.6016	202.826	256.748	171.104	164.326	215.569	129.864	dhc-1	T21E12.4	protein_coding_gene
WBGene00000963	13.158	-0.779283	0.632344	-1.23237	0.21781	0.598936	16.2762	24.4522	9.75202	10.0983	11.6524	6.71712	dhp-1	R06C7.3	protein_coding_gene
WBGene00000964	10.8655	-1.50792	0.700488	-2.15267	0.0313444	0.215957	21.2842	16.5926	10.6386	7.34419	4.85516	4.47808	dhp-2	C47E12.8	protein_coding_gene
WBGene00000965	158.005	0.0477837	0.184183	0.259436	0.795299	0.948139	157.128	148.46	160.465	162.49	158.278	161.211	dhs-1	C01G8.3	protein_coding_gene
WBGene00000966	64.5661	2.54393	0.3304	7.69953	1.36566e-14	3.30004e-12	15.6502	19.2124	23.0502	129.441	119.437	80.6054	dhs-2	F55A12.4	protein_coding_gene
WBGene00000967	183.733	0.888119	0.244855	3.62713	0.000286591	0.00642556	162.762	137.98	85.1085	216.654	267.034	232.86	dhs-3	T02E1.5	protein_coding_gene
WBGene00000968	5.23257	-2.67579	1.20666	-2.21752	0.0265876	0.194843	11.8941	8.73293	5.31928	0	0.971032	4.47808	dhs-4	T05F1.10	protein_coding_gene
WBGene00000969	9.76446	0.670994	0.692891	0.968397	0.332846	0.710404	5.63405	8.73293	7.97893	13.7704	6.79722	15.6733	dhs-5	F56D1.5	protein_coding_gene
WBGene00000970	125.292	-0.172541	0.211685	-0.815086	0.415023	0.770656	131.461	117.895	148.94	121.179	113.611	118.669	dhs-6	C17G10.8	protein_coding_gene
WBGene00000971	7.02971	-1.37434	0.865037	-1.58876	0.112115	0.442834	14.3981	6.98634	8.86547	5.50814	1.94206	4.47808	dhs-7	E04F6.7	protein_coding_gene
WBGene00000972	1.45616	0.401956	1.64215	0.244775	0.806631	NA	1.87802	0.873293	0.886547	0.918024	1.94206	2.23904	dhs-8	K10H10.3	protein_coding_gene
WBGene00000973	56.8	0.27376	0.310747	0.880973	0.378332	0.742717	60.7226	41.0448	50.5332	55.0814	57.2909	76.1273	dhs-9	Y32H12A.3	protein_coding_gene
WBGene00000974	88.7382	-0.296673	0.304229	-0.975162	0.32948	0.708478	88.8929	83.8361	119.684	51.4093	99.0453	89.5616	dhs-11	Y39A1A.11	protein_coding_gene
WBGene00000975	235.753	-0.129078	0.219754	-0.587375	0.556952	0.850767	256.036	221.816	254.439	195.539	177.699	308.987	dhs-12	K08F4.9	protein_coding_gene
WBGene00000976	158.134	-0.157472	0.19515	-0.806928	0.419708	0.773674	175.908	165.052	162.238	155.146	165.075	125.386	dhs-13	F36H9.3	protein_coding_gene
WBGene00000977	44.1993	-0.0766029	0.390438	-0.196197	0.844456	0.966227	58.2186	24.4522	53.1928	44.0651	42.7254	42.5418	dhs-14	R05D8.8	protein_coding_gene
WBGene00000978	1.83614	-0.330356	1.57934	-0.209173	0.834313	NA	2.50402	1.74659	1.77309	2.75407	0	2.23904	dhs-15	R05D8.10	protein_coding_gene
WBGene00000979	0.99623	1.3407	2.52547	0.530872	0.595508	NA	0.626006	0.873293	0	0	0	4.47808	dhs-16	C10F3.2	protein_coding_gene
WBGene00000980	26.7819	0.28171	0.426848	0.659977	0.509269	0.824478	25.0402	21.8323	25.7099	37.639	21.3627	29.1075	dhs-17	F29G9.6	protein_coding_gene
WBGene00000981	41.9099	-1.04516	0.460886	-2.26773	0.0233459	0.179391	37.5604	35.805	96.6337	24.7866	32.0441	24.6294	dhs-18	C45B11.3	protein_coding_gene
WBGene00000982	83.4867	1.04654	0.242996	4.30682	1.65617e-05	0.000579075	53.8365	53.2708	56.739	110.163	119.437	107.474	dhs-19	T11F9.11	protein_coding_gene
WBGene00000983	36.3701	1.16221	0.407767	2.85018	0.00436942	0.0562285	21.9102	13.0994	32.8023	54.1634	51.4647	44.7808	dhs-20	F35B12.2	protein_coding_gene
WBGene00000984	40.6936	0.0130128	0.390862	0.0332925	0.973441	0.99551	48.2025	48.9044	23.9368	33.9669	46.6095	42.5418	dhs-21	R11D1.11	protein_coding_gene
WBGene00000985	405.699	0.449651	0.15226	2.95318	0.00314516	0.0437907	307.369	326.611	396.287	479.208	461.24	463.481	dhs-22	C15H11.4	protein_coding_gene
WBGene00000986	12.6504	-0.944564	0.925428	-1.02068	0.307407	0.688115	3.13003	4.36646	42.5543	10.0983	6.79722	8.95616	dhs-23	R08H2.1	protein_coding_gene
WBGene00000987	56.6238	-0.0835782	0.314272	-0.265942	0.790284	0.945585	73.8687	51.5243	49.6466	52.3274	63.1171	49.2589	dhs-24	Y60A3A.10	protein_coding_gene
WBGene00000988	202.59	-3.00493	0.658929	-4.56033	5.10734e-06	0.000207228	553.389	219.196	308.518	73.4419	18.4496	42.5418	dhs-25	F09E10.3	protein_coding_gene
WBGene00000989	124.237	2.35843	1.30666	1.80493	0.0710856	0.344621	110.803	5.23976	5.31928	280.915	157.307	185.84	dhs-26	ZK816.5	protein_coding_gene
WBGene00000990	18.342	0.480151	0.547642	0.876761	0.380616	0.744372	8.76408	18.3391	18.6175	23.8686	13.5944	26.8685	dhs-27	C04F6.5	protein_coding_gene
WBGene00000991	140.952	-1.01276	0.265003	-3.82171	0.000132528	0.0033829	177.16	138.854	250.893	109.245	84.4798	85.0835	dhs-28	M03A8.1	protein_coding_gene
WBGene00000992	15.7221	-0.734142	0.601427	-1.22067	0.222212	0.602482	16.9022	19.2124	21.2771	11.9343	4.85516	20.1514	dhs-29	F27D9.6	protein_coding_gene
WBGene00000993	48.3305	-0.162633	0.320998	-0.506648	0.612402	0.876733	41.3164	55.0174	57.6256	45.9012	47.5806	42.5418	dhs-30	T25G12.7	protein_coding_gene
WBGene00000994	65.7419	-0.0494568	0.275771	-0.17934	0.857671	0.969385	68.8607	71.61	59.3987	68.8518	56.3199	69.4102	ints-6	F08B4.1	protein_coding_gene
WBGene00000995	67.935	0.0343665	0.280218	0.122642	0.902391	0.979128	56.3405	80.3429	65.6045	74.3599	66.0302	64.9321	die-1	C18D1.1	protein_coding_gene
WBGene00000996	220.97	-0.207378	0.19024	-1.09009	0.275675	0.663817	227.24	199.984	281.922	200.129	197.119	219.426	dif-1	F49E8.5	protein_coding_gene
WBGene00000998	18.7748	-1.12322	0.559645	-2.00703	0.0447465	0.268232	36.3083	25.3255	15.0713	13.7704	8.73929	13.4342	dig-1	K07E12.1	protein_coding_gene
WBGene00001000	230.104	-2.42294	0.342474	-7.07483	1.49635e-12	2.66742e-10	631.64	316.132	215.431	87.2123	56.3199	73.8883	dim-1	C18A11.7	protein_coding_gene
WBGene00001001	120.351	0.00998219	0.232858	0.0428682	0.965807	0.993833	134.591	121.388	106.386	123.933	141.771	94.0397	dis-3	C04G2.6	protein_coding_gene
WBGene00001002	115.447	0.104906	0.222465	0.471563	0.637239	0.889289	106.421	124.881	103.726	111.999	135.944	109.713	div-1	R01H10.1	protein_coding_gene
WBGene00001005	1042.04	-0.178181	0.113066	-1.57591	0.115046	0.449842	1138.7	1158.86	1020.42	971.269	977.829	985.177	dlc-1	T26A5.9	protein_coding_gene
WBGene00001006	32.4346	0.799216	0.393955	2.0287	0.042489	0.260296	26.2923	20.0857	24.8233	52.3274	33.0151	38.0637	dlg-1	C25F6.2	protein_coding_gene
WBGene00001007	199.511	-0.180781	0.171251	-1.05565	0.291129	0.676151	214.094	210.464	210.998	197.375	173.815	190.318	dli-1	C39E9.14	protein_coding_gene
WBGene00001008	16.1064	-0.986001	0.586285	-1.68178	0.0926118	0.398836	17.5282	24.4522	21.2771	12.8523	4.85516	15.6733	dlk-1	F33E2.2	protein_coding_gene
WBGene00001016	124.387	-0.032992	0.205834	-0.160285	0.872657	0.973495	115.811	128.374	133.869	122.097	125.263	120.908	dna-2	F43G6.1	protein_coding_gene
WBGene00001017	113.893	0.134677	0.224094	0.600984	0.547851	0.844195	120.819	113.528	91.3144	126.687	114.582	116.43	dnc-1	ZK593.5	protein_coding_gene
WBGene00001018	200.726	0.157687	0.218292	0.72237	0.470067	0.803091	192.184	182.518	188.835	171.67	182.554	286.597	dnc-2	C28H8.12	protein_coding_gene
WBGene00001019	118.869	0.00638441	0.213686	0.0298775	0.976165	0.99551	128.331	122.261	104.613	114.753	122.35	120.908	dnj-1	B0035.14	protein_coding_gene
WBGene00001020	109.237	0.137671	0.226935	0.606652	0.544082	0.842544	113.307	108.288	91.3144	128.523	108.756	105.235	dnj-2	B0035.2	protein_coding_gene
WBGene00001021	50.5115	0.322861	0.312506	1.03314	0.30154	0.682125	46.9505	39.2982	46.987	55.0814	47.5806	67.1712	dnj-3	C01G10.12	protein_coding_gene
WBGene00001022	54.9964	0.275104	0.31115	0.884153	0.376614	0.741609	59.4706	40.1715	48.7601	65.1797	51.4647	64.9321	dnj-4	C01G8.4	protein_coding_gene
WBGene00001023	426.625	0.336183	0.172967	1.94362	0.0519413	0.290092	364.336	441.013	329.796	552.65	462.211	409.744	dnj-5	C04A2.7	protein_coding_gene
WBGene00001025	37.7864	-0.595035	0.374576	-1.58856	0.11216	0.442834	53.8365	48.9044	32.8023	28.4587	29.131	33.5856	dnj-7	C55B6.2	protein_coding_gene
WBGene00001026	124.706	0.421254	0.209409	2.01163	0.0442587	0.266927	101.413	107.415	112.592	137.704	159.249	129.864	dnj-8	C56C10.13	protein_coding_gene
WBGene00001027	135.102	0.0804481	0.2143	0.375399	0.707364	0.918981	133.339	119.641	140.074	154.228	115.553	147.777	dnj-9	F11G11.7	protein_coding_gene
WBGene00001028	88.8516	0.218575	0.244686	0.893286	0.371704	0.737085	94.5269	75.1032	75.3565	89.9663	95.1611	102.996	dnj-10	F22B7.5	protein_coding_gene
WBGene00001029	325.861	-0.215612	0.20402	-1.05682	0.290596	0.676151	392.506	395.602	265.964	320.39	338.89	241.816	dnj-11	F38A5.13	protein_coding_gene
WBGene00001030	403.966	-0.320693	0.153365	-2.09104	0.0365242	0.236548	493.919	462.845	390.967	381.898	358.311	335.856	dnj-12	F39B2.10	protein_coding_gene
WBGene00001031	377.577	-0.262854	0.15171	-1.73261	0.0831643	0.377748	422.554	421.8	386.535	344.259	302.962	387.354	dnj-13	F54D5.8	protein_coding_gene
WBGene00001032	44.266	0.0461886	0.340677	0.135579	0.892154	0.977444	41.3164	50.651	37.235	36.721	43.6964	55.976	dnj-14	K02G10.8	protein_coding_gene
WBGene00001033	102.461	0.289419	0.223279	1.29622	0.1949	0.575438	92.6489	93.4423	90.4278	122.097	101.958	114.191	dnj-15	K08D10.2	protein_coding_gene
WBGene00001034	162.598	0.0761015	0.18778	0.40527	0.685279	0.909792	157.754	147.586	167.557	157.9	161.191	183.601	dnj-16	R74.4	protein_coding_gene
WBGene00001035	57.4655	-0.180267	0.315181	-0.571949	0.567357	0.854588	73.8687	63.7504	45.2139	59.6716	48.5516	53.7369	dnj-17	T03F6.2	protein_coding_gene
WBGene00001036	86.4489	0.373962	0.247196	1.51282	0.130327	0.476519	71.3647	69.8634	84.222	85.3762	104.871	102.996	dnj-18	T04A8.9	protein_coding_gene
WBGene00001037	411.151	-0.441468	0.137395	-3.21314	0.00131294	0.0220134	464.496	490.79	463.664	324.98	360.253	362.724	dnj-19	T05C3.5	protein_coding_gene
WBGene00001038	315.537	-0.750724	0.188298	-3.98689	6.69464e-05	0.00185708	491.415	343.204	350.186	230.424	227.221	250.772	dnj-20	T15H9.7	protein_coding_gene
WBGene00001039	104.311	-0.240807	0.23136	-1.04083	0.297954	0.679519	112.681	98.6821	125.89	91.8024	89.3349	107.474	dnj-21	T19B4.4	protein_coding_gene
WBGene00001040	129.573	0.0141103	0.252729	0.0558317	0.955476	0.990452	152.745	142.347	90.4278	140.458	112.64	138.82	dnj-22	T23B12.7	protein_coding_gene
WBGene00001041	166.557	-0.274101	0.196717	-1.39338	0.163505	0.531525	169.648	188.631	192.381	152.392	170.902	125.386	dnj-23	T24H10.3	protein_coding_gene
WBGene00001042	21.8626	-0.0272588	0.513269	-0.0531083	0.957646	0.991088	33.8043	16.5926	15.9579	28.4587	18.4496	17.9123	dnj-24	W03A5.7	protein_coding_gene
WBGene00001043	80.0195	0.0365477	0.263309	0.138801	0.889607	0.976341	80.7548	89.9491	67.3776	76.196	94.1901	71.6493	dnj-25	W07A8.3	protein_coding_gene
WBGene00001044	79.9023	0.759339	0.247207	3.07167	0.00212862	0.0324182	61.3486	62.8771	54.0794	101.901	102.929	96.2787	dnj-26	Y39C12A.8	protein_coding_gene
WBGene00001045	40.1165	0.14546	0.342122	0.425168	0.670714	0.903732	34.4303	43.6646	37.235	46.8192	42.7254	35.8246	dnj-27	Y47H9C.5	protein_coding_gene
WBGene00001046	56.6947	0.102517	0.289811	0.353739	0.723535	0.927061	60.0966	55.8907	47.8736	56.9175	61.175	58.215	dnj-28	Y54E10BL.4	protein_coding_gene
WBGene00001047	131.621	-0.248624	0.244158	-1.01829	0.30854	0.688115	179.664	141.473	108.159	131.277	119.437	109.713	dnj-29	Y63D3A.6	protein_coding_gene
WBGene00001048	91.3024	-0.224458	0.242658	-0.924995	0.354968	0.725807	112.681	92.569	88.6547	79.8681	84.4798	89.5616	dnj-30	Y71F9B.16	protein_coding_gene
WBGene00001049	73.3158	0.470085	0.300515	1.56427	0.117755	0.455198	65.7306	62.0038	59.3987	96.3925	104.871	51.4979	dog-1	F33H2.1	protein_coding_gene
WBGene00001050	89.8101	0.297143	0.28206	1.05348	0.292122	0.676442	68.8607	68.9901	105.499	89.0483	121.379	85.0835	dom-3	F54C1.2	protein_coding_gene
WBGene00001051	667.116	0.292682	0.140635	2.08114	0.037421	0.239785	528.975	579.866	691.507	722.485	747.695	732.166	cks-1	C09G4.3	protein_coding_gene
WBGene00001052	1.26571	-2.30019	2.2395	-1.0271	0.304374	NA	3.13003	3.49317	0	0	0.971032	0	dop-1	F15A8.5	protein_coding_gene
WBGene00001053	1.6548	0.609029	1.64278	0.37073	0.710839	NA	1.25201	0	2.65964	1.83605	1.94206	2.23904	dop-2	K09G1.4	protein_coding_gene
WBGene00001054	3.64698	0.493024	1.08671	0.453685	0.650056	0.894783	3.75604	2.61988	2.65964	6.42617	1.94206	4.47808	dpf-1	T23F1.7	protein_coding_gene
[truncated: 46,078 more rows]

## Sheet: DESeq_day1_day4_nanopore
DESeq2 results from 3 replicates of WT day 4 vs. day 1 Nanopore DRS
[truncated: 46,935 more rows]

[truncated: 5 more sheets: DESeq_day1_day5_nanopore, DESeq_day1_day7_nanopore, DESeq_day1_day10_nanopore, DESeq_day1_day15_nanopore, DE Genes summary]
