# Supplementary material for: Full-length direct RNA sequencing reveals extensive remodeling of RNA expression, processing and modification in aging Caenorhabditis elegans
Source: bioRxiv. 2024 Jun 22:2024.06.18.599640. Preprint. [Version 1] doi: 10.1101/2024.06.18.599640 (PMC11213008; doi:10.1101/2024.06.18.599640)
Supplement: Supplement 1 — Document S1. Figures S1–S7 Table S1. Illumina RNA-seq DESeq2 results from days 2, 3, 4, 5, 7, 10, and 15 vs. day 1. Table S2. Nanopore DRS DESeq2 results using unfiltered reads from days 2, 3, 4, 5, 7, 10, and 15 vs. day 1. Table S3. Number of Nanopore DRS reads per replicate remaining after each filtering step (mapping, transcription start site filtering, and poly(A) filtering). Table S4. All detected Nanopore DRS full-length isoforms with columns 1-12 in BED format and the number of filtered reads for each isoform per replicate. Novel isoforms not in the WS279 WormBase annotation are labeled as productive if they span in frame annotated start and stop codons or unproductive if they do not span in frame annotated start and stop codons. Table S5. 3’UTR coordinates of Nanopore DRS full-length isoforms with columns 1-12 in BED format. 3’UTR sequences are compared to the WS279 WormBase annotation. Table S6. Alternative exon inclusion events with a significant (P<0.05) change in relative abundance (PSI) in days 2, 3, 4, 5, 7, 10, or 15 compared to day 1. Table S7. Percent of reads mapping to introns or intergenic regions and percent of splice junction reads that do not match WS279 WormBase annotations in young (days 1, 2, 3) and old (days 7, 10, 15) animals. Table S8. Median, mean, minimum, and maximum poly(A) tail lengths for isoforms with full-length support. Table S9. High confidence A-to-G edit site coordinates in BED format, features that overlap with A-to-G sites, and predicted codon changes resulting from editing. Table S10. High confidence pseudouridine edit site coordinates in BED format and overlapping features. Table S11. Annotated aging genes with novel features from this study indicated. [file media-1.zip › supplementary_files/08_all_days_polya_summary.xlsx]

## Sheet: day 1
Day 1 poly(A) tail length summary for each isoform
WB_ID	isoform name	read count ( 3 reps combined)	median poly(A)	min poly(A)	max poly(A)	day	gene name	biotype
I:10553000	single_exon_productive_isoform_210	85	60.54	10.8	158.4	day 1	NA	NA
I:11912000	single_exon_productive_isoform_213	14	50.405	21.38	106.42	day 1	NA	NA
I:12561000	single_exon_productive_isoform_218	11	91.68	68.04	112.91	day 1	NA	NA
I:13575000	single_exon_unproductive_isoform_91	7	74.89	55.32	87.62	day 1	NA	NA
I:14468000	single_exon_productive_isoform_222	13	41.39	24.23	99.71	day 1	NA	NA
I:14720000	single_exon_productive_isoform_223	8	52.055	25.18	123.28	day 1	NA	NA
I:2072000	single_exon_productive_isoform_172	14	40.855	4.46	75.61	day 1	NA	NA
I:2076000	single_exon_unproductive_isoform_71	5	92.24	53.65	97.62	day 1	NA	NA
I:2312000	single_exon_productive_isoform_173	13	51	17.57	107.54	day 1	NA	NA
I:4172000	single_exon_productive_isoform_177	70	62.41	17.6	272.08	day 1	NA	NA
I:4253000	single_exon_productive_isoform_178	50	44.05	10.67	215.33	day 1	NA	NA
I:5619000	single_exon_productive_isoform_181	16	41.725	23.12	96.19	day 1	NA	NA
I:6093000	single_exon_productive_isoform_182	5	90.04	30.33	117.25	day 1	NA	NA
I:7317000	single_exon_productive_isoform_191	9	51.59	33.96	124.35	day 1	NA	NA
I:7590000	single_exon_unproductive_isoform_77	131	32.56	9.96	141.85	day 1	NA	NA
I:8600000	single_exon_unproductive_isoform_78	5	44.68	6.12	109.63	day 1	NA	NA
I:8636000	single_exon_productive_isoform_198	8	66.765	37.23	176.17	day 1	NA	NA
I:8692000	single_exon_productive_isoform_199	7	58.17	29.78	89.5	day 1	NA	NA
I:9122000	single_exon_unproductive_isoform_80	45	101.71	32.91	210.68	day 1	NA	NA
II:10394000	single_exon_productive_isoform_338	129	68.54	6.54	704.21	day 1	NA	NA
II:10658000	single_exon_productive_isoform_341	276	46.51	12.88	220.12	day 1	NA	NA
II:10707000	single_exon_unproductive_isoform_129	69	50.88	14.36	143.15	day 1	NA	NA
II:11106000	single_exon_productive_isoform_343	18	33.555	16.11	172.42	day 1	NA	NA
II:11260000	single_exon_productive_isoform_344	80	44.89	8.5	86.41	day 1	NA	NA
II:11468000	single_exon_productive_isoform_346	389	67	7.92	222.93	day 1	NA	NA
II:11916000	single_exon_productive_isoform_347	32	37.775	10.12	79.56	day 1	NA	NA
II:11967000	single_exon_productive_isoform_348	26	50.38	13.52	141.22	day 1	NA	NA
II:12053000	single_exon_productive_isoform_349	6	153.815	91.41	221.77	day 1	NA	NA
II:12623000	single_exon_productive_isoform_351	8	54.595	39.08	112.54	day 1	NA	NA
II:13461000	single_exon_productive_isoform_353	8	44.01	16.64	112.61	day 1	NA	NA
II:14276000	single_exon_productive_isoform_359	7	29.6	18.79	78.08	day 1	NA	NA
II:14350000	single_exon_productive_isoform_360	11	30.96	19.68	72	day 1	NA	NA
II:1572000	single_exon_unproductive_isoform_111	8	93.005	47.54	196.7	day 1	NA	NA
II:4043000	single_exon_productive_isoform_304	7	52	29.24	67.54	day 1	NA	NA
II:4709000	single_exon_unproductive_isoform_117	15	87.11	32.29	173.13	day 1	NA	NA
II:5055000	single_exon_productive_isoform_307	63	134	23.81	278.31	day 1	NA	NA
II:5570000	single_exon_productive_isoform_310	6	136.875	94.43	211.4	day 1	NA	NA
II:5661000	single_exon_productive_isoform_311	5	56.52	19.28	121.9	day 1	NA	NA
II:6343000	single_exon_productive_isoform_313	5	95	29.38	221.84	day 1	NA	NA
II:6346000	single_exon_productive_isoform_314	10	66.065	29.5	120.38	day 1	NA	NA
II:6587000	single_exon_productive_isoform_315	12	64.22	47.65	147.42	day 1	NA	NA
II:6972000	single_exon_productive_isoform_316	6	60.51	45.53	98.48	day 1	NA	NA
II:7053000	single_exon_productive_isoform_318	6	50.695	26.77	202.38	day 1	NA	NA
II:7783000	single_exon_productive_isoform_324	9	44.83	31.62	69.04	day 1	NA	NA
II:7790000	single_exon_productive_isoform_325	13	43.77	10.83	84.8	day 1	NA	NA
II:8037000	single_exon_productive_isoform_327	10	48.86	31.23	123.64	day 1	NA	NA
II:8606000	single_exon_productive_isoform_331	9	44.58	24.61	69.09	day 1	NA	NA
II:8787000	single_exon_unproductive_isoform_125	9	82.57	35	149.09	day 1	NA	NA
II:9041000	single_exon_unproductive_isoform_126	50	63.15	14.92	190.96	day 1	NA	NA
II:9967000	single_exon_productive_isoform_336	19	68.89	32.59	164.68	day 1	NA	NA
III:10318000	single_exon_unproductive_isoform_44	42	52.23	14.58	178.61	day 1	NA	NA
III:10506000	single_exon_productive_isoform_119	9	59.88	33.87	91.54	day 1	NA	NA
III:1080000	single_exon_productive_isoform_81	5	41.08	26.25	79.48	day 1	NA	NA
III:10984000	single_exon_productive_isoform_120	38	41.305	17.14	104.32	day 1	NA	NA
III:11703000	single_exon_productive_isoform_121	7	50.09	37.64	87.74	day 1	NA	NA
III:12496000	single_exon_productive_isoform_122	9	53.21	34.09	105.69	day 1	NA	NA
III:12686000	single_exon_productive_isoform_124	363	51.34	5.37	152.76	day 1	NA	NA
III:12743000	single_exon_unproductive_isoform_49	8	55.095	34.1	125.78	day 1	NA	NA
III:13341000	single_exon_productive_isoform_125	7	45.81	32.03	59.87	day 1	NA	NA
III:13343000	single_exon_productive_isoform_126	70	43.435	19	351.35	day 1	NA	NA
III:13625000	single_exon_productive_isoform_130	12	160.625	49.04	228.74	day 1	NA	NA
III:4417000	single_exon_productive_isoform_87	10	75.2	19.22	177.12	day 1	NA	NA
III:4475000	single_exon_productive_isoform_88	33	54.86	22	121.48	day 1	NA	NA
III:463000	single_exon_unproductive_isoform_23	8	70.005	33.08	131.19	day 1	NA	NA
III:4916000	single_exon_productive_isoform_91	90	51.04	8.5	147.4	day 1	NA	NA
III:4917000	single_exon_productive_isoform_92	5	51.75	28.15	82.92	day 1	NA	NA
III:6132000	single_exon_productive_isoform_94	6	73	2.74	204.35	day 1	NA	NA
III:6462000	single_exon_unproductive_isoform_35	8	80.82	45.64	120.87	day 1	NA	NA
III:6592000	single_exon_unproductive_isoform_36	54	78.31	21.52	232.19	day 1	NA	NA
III:6929000	single_exon_productive_isoform_96	56	59.765	7.94	174.73	day 1	NA	NA
III:7178000	productive_splice_isoform_32	6	30.325	25.79	86.79	day 1	NA	NA
III:7178000	single_exon_productive_isoform_97	5	40.96	23.61	154.92	day 1	NA	NA
III:7180000	single_exon_productive_isoform_98	42	57.235	21.2	149.42	day 1	NA	NA
III:7769000	single_exon_productive_isoform_102	10	40.175	27.42	71.75	day 1	NA	NA
III:7855000	single_exon_productive_isoform_103	108	48.965	8.7	145.96	day 1	NA	NA
III:7941000	single_exon_productive_isoform_105	5	41	24.48	51.32	day 1	NA	NA
III:8686000	single_exon_unproductive_isoform_40	6	63.57	35.17	263.83	day 1	NA	NA
III:8773000	single_exon_productive_isoform_109	59	64.52	16.19	231.42	day 1	NA	NA
III:9081000	single_exon_productive_isoform_114	47	71.14	21.89	150.23	day 1	NA	NA
III:9491000	single_exon_productive_isoform_115	75	45.96	9.38	131.82	day 1	NA	NA
III:9751000	single_exon_unproductive_isoform_43	9	74.14	5.92	119.56	day 1	NA	NA
III:9824000	single_exon_productive_isoform_117	5	89.57	33.12	150	day 1	NA	NA
IV:10245000	single_exon_unproductive_isoform_11	5	41.31	30.3	106.96	day 1	NA	NA
IV:11150000	single_exon_productive_isoform_51	153	49.65	10.54	162.71	day 1	NA	NA
IV:11320000	single_exon_productive_isoform_52	18	70.7	32.52	119.35	day 1	NA	NA
IV:11820000	single_exon_productive_isoform_63	935	50.16	3.5	163.84	day 1	NA	NA
IV:12268000	single_exon_productive_isoform_67	110	45.715	5	101.03	day 1	NA	NA
IV:13239000	single_exon_productive_isoform_69	150	48.73	17.05	124.67	day 1	NA	NA
IV:13239000	productive_splice_isoform_1	56	51.905	21.68	142.68	day 1	NA	NA
IV:13369000	productive_splice_isoform_27	26	46.94	20.21	153.86	day 1	NA	NA
IV:13882000	single_exon_productive_isoform_73	6	42.955	31.87	57.6	day 1	NA	NA
IV:14422000	single_exon_productive_isoform_75	44	51.015	20.73	85.12	day 1	NA	NA
IV:14825000	single_exon_productive_isoform_77	35	50.39	21	105.11	day 1	NA	NA
IV:16939000	single_exon_unproductive_isoform_21	12	96.59	35.65	172.91	day 1	NA	NA
IV:1708000	single_exon_productive_isoform_5	11	56.17	14.28	126.07	day 1	NA	NA
IV:2388000	single_exon_productive_isoform_7	7	93.13	34.42	168.79	day 1	NA	NA
IV:2891000	single_exon_productive_isoform_9	13	53.88	32.5	108.04	day 1	NA	NA
IV:2927000	single_exon_productive_isoform_10	8	72.155	15.73	180.19	day 1	NA	NA
IV:325000	single_exon_productive_isoform_1	5	55.81	19.14	77.78	day 1	NA	NA
IV:385000	single_exon_productive_isoform_2	64	43.52	19.57	96	day 1	NA	NA
IV:4749000	single_exon_productive_isoform_14	43	49.76	25.81	144.56	day 1	NA	NA
IV:7083000	single_exon_productive_isoform_24	37	58.72	8.79	175.5	day 1	NA	NA
IV:7924000	single_exon_productive_isoform_31	5	45.75	14.5	53.86	day 1	NA	NA
IV:8892000	single_exon_productive_isoform_37	6	93.635	44.88	214.21	day 1	NA	NA
IV:9338000	single_exon_productive_isoform_40	22	38.755	21.88	125	day 1	NA	NA
IV:9563000	single_exon_productive_isoform_41	62	45.99	14.73	100.89	day 1	NA	NA
V:10791000	single_exon_productive_isoform_267	15	58.64	35.3	156.53	day 1	NA	NA
V:10793000	single_exon_productive_isoform_268	6	50.15	38.89	181.52	day 1	NA	NA
V:10937000	single_exon_productive_isoform_271	15	114.38	54	164.96	day 1	NA	NA
V:11071000	single_exon_productive_isoform_272	8	88.53	34.17	166.06	day 1	NA	NA
V:11616000	single_exon_productive_isoform_274	20	62.855	16.57	115.2	day 1	NA	NA
V:12552000	single_exon_productive_isoform_278	12	87.585	27.16	143.24	day 1	NA	NA
V:12659000	single_exon_productive_isoform_279	14	55.045	33.04	78.17	day 1	NA	NA
V:12727000	single_exon_productive_isoform_280	69	49.62	17.4	141.48	day 1	NA	NA
V:13198000	single_exon_productive_isoform_281	34	44.055	25.7	89.88	day 1	NA	NA
V:13200000	single_exon_productive_isoform_282	949	38.04	2.75	263.91	day 1	NA	NA
V:14350000	single_exon_unproductive_isoform_107	5	71.67	53.72	128.32	day 1	NA	NA
V:14356000	single_exon_productive_isoform_286	18	67.86	18.79	109.52	day 1	NA	NA
V:16792000	single_exon_productive_isoform_298	12	39.69	9.44	128.91	day 1	NA	NA
V:2068000	single_exon_productive_isoform_227	65	61.27	8.11	124.5	day 1	NA	NA
V:2326000	single_exon_productive_isoform_231	20	39.555	6.52	161.21	day 1	NA	NA
V:4687000	single_exon_productive_isoform_234	105	55.96	19.87	209.96	day 1	NA	NA
V:5576000	single_exon_unproductive_isoform_98	5	72.18	32.04	109.08	day 1	NA	NA
V:5835000	single_exon_productive_isoform_236	13	39.96	23.62	121.68	day 1	NA	NA
V:6835000	single_exon_productive_isoform_239	26	55.105	25.07	145.88	day 1	NA	NA
V:7775000	single_exon_productive_isoform_247	24	49.06	29.26	78.17	day 1	NA	NA
V:8414000	single_exon_productive_isoform_249	24	52.59	5	231.32	day 1	NA	NA
V:9343000	single_exon_productive_isoform_261	32	44.695	8.88	173.97	day 1	NA	NA
V:9983000	single_exon_productive_isoform_264	21	56	24.08	173.88	day 1	NA	NA
WBGene00000001	Y110A7A.10.1	126	58.485	14.04	241.29	day 1	aap-1	protein_coding_gene
WBGene00000003	F07C3.7.1	5	85.44	11.35	408.04	day 1	aat-2	protein_coding_gene
WBGene00000004	F52H2.2a.1	18	85.245	46.29	174.3	day 1	aat-3	protein_coding_gene
WBGene00000010	Y53H1C.1a.1	13	56.61	24.65	133.27	day 1	aat-9	protein_coding_gene
WBGene00000010	Y53H1C.1b.1	5	61.9	30.91	203.83	day 1	aat-9	protein_coding_gene
WBGene00000012	C50F2.9.1	6	52.685	24.7	144.19	day 1	abf-1	protein_coding_gene
WBGene00000016	T22H6.5.1	9	42.54	23.22	143.45	day 1	abf-5	protein_coding_gene
WBGene00000035	W09B12.1.1	6	66.165	36.89	192.82	day 1	ace-1	protein_coding_gene
WBGene00000040	ZK455.1.1	91	69.08	9.04	214.39	day 1	aco-1	protein_coding_gene
WBGene00000041	F54H12.1a.1	121	78.03	14.71	164.79	day 1	aco-2	protein_coding_gene
WBGene00000041	F54H12.1c.1	20	82.38	40.76	116.15	day 1	aco-2	protein_coding_gene
WBGene00000063	T04C12.6.1	3399	47.71	4.5	375.36	day 1	act-1	protein_coding_gene
WBGene00000064	T04C12.5.1	4742	60.87	3.56	382.79	day 1	act-2	protein_coding_gene
WBGene00000065	productive_splice_isoform_179	6	56.18	24.95	87.52	day 1	act-3	protein_coding_gene
WBGene00000065	T04C12.4.2	1436	57.73	11	220.08	day 1	act-3	protein_coding_gene
WBGene00000065	T04C12.4.3	37	51.52	9.62	176.83	day 1	act-3	protein_coding_gene
WBGene00000066	M03F4.2a.1	2545	62.66	7.54	352.6	day 1	act-4	protein_coding_gene
WBGene00000067	T25C8.2.1	1218	60.26	13.69	329.65	day 1	act-5	protein_coding_gene
WBGene00000073	F57F5.4a.1	21	68.34	14.08	184.15	day 1	add-2	protein_coding_gene
WBGene00000079	H15N14.1e.1	5	82.38	74.35	147.72	day 1	adr-1	protein_coding_gene
WBGene00000079	H15N14.1d.1	7	74.48	40.97	156.92	day 1	adr-1	protein_coding_gene
WBGene00000079	productive_splice_isoform_127	11	54.35	33.33	166.93	day 1	adr-1	protein_coding_gene
WBGene00000079	H15N14.1c.1	12	54.58	22.74	104.21	day 1	adr-1	protein_coding_gene
WBGene00000080	T20H4.4.1	228	43.885	8.12	259.89	day 1	adr-2	protein_coding_gene
WBGene00000081	Y50D7A.7.1	99	61.2	10.67	166.72	day 1	ads-1	protein_coding_gene
WBGene00000088	F32A7.6.1	12	32.18	17.36	92.52	day 1	aex-5	protein_coding_gene
WBGene00000090	B0334.8a.1	5	58.15	41.26	65.04	day 1	age-1	protein_coding_gene
WBGene00000090	B0334.8a.1-0	37	47.35	18.12	154.04	day 1	age-1	protein_coding_gene
WBGene00000092	F32A6.4a.2	8	89.285	32.5	203.85	day 1	ags-3	protein_coding_gene
WBGene00000093	Y62E10A.5a.1-0	201	41.77	15.96	153.5	day 1	agt-1	protein_coding_gene
WBGene00000094	F09E5.13.1	100	49.845	14.78	157.27	day 1	agt-2	protein_coding_gene
WBGene00000095	C25A1.11.1	18	47.47	27.58	221.56	day 1	aha-1	protein_coding_gene
WBGene00000097	F58E10.4.1	124	51.33	13	195.52	day 1	aip-1	protein_coding_gene
WBGene00000098	K07C11.2.1	534	56.6	3.36	178	day 1	air-1	protein_coding_gene
WBGene00000099	B0207.4.2	14	44.5	26.16	72.24	day 1	air-2	protein_coding_gene
WBGene00000099	B0207.4.1	256	45.79	6.29	217.12	day 1	air-2	protein_coding_gene
WBGene00000101	D1022.7b.1	43	62.96	32.06	167.28	day 1	aka-1	protein_coding_gene
WBGene00000102	C12D8.10a.1	316	56.385	15.36	346.67	day 1	akt-1	protein_coding_gene
WBGene00000102	C12D8.10b.1	7	72.77	24	136.6	day 1	akt-1	protein_coding_gene
WBGene00000103	F28H6.1a.1	10	99.795	12.69	148.54	day 1	akt-2	protein_coding_gene
WBGene00000106	T07D3.7b.1	26	58.325	16.68	129.88	day 1	alg-2	protein_coding_gene
WBGene00000107	F54D8.3b.2	87	62.12	15.76	198.85	day 1	alh-1	protein_coding_gene
WBGene00000107	F54D8.3a.1	362	58.02	11.65	242.11	day 1	alh-1	protein_coding_gene
WBGene00000109	F36H1.6.1	37	59.86	17.03	187.83	day 1	alh-3	protein_coding_gene
WBGene00000110	T05H4.13a.1	36	74.8	16.71	217.41	day 1	alh-4	protein_coding_gene
WBGene00000110	T05H4.13b.1	68	67.84	7.59	171.37	day 1	alh-4	protein_coding_gene
WBGene00000111	T08B1.3.1	6	51.48	17.65	83.56	day 1	alh-5	protein_coding_gene
WBGene00000112	F56D12.1a.2	15	83.5	27.68	360.88	day 1	alh-6	protein_coding_gene
WBGene00000112	F56D12.1a.1	75	75.85	11.76	332.17	day 1	alh-6	protein_coding_gene
WBGene00000113	F45H10.1a.1	11	65.6	39.87	166.6	day 1	alh-7	protein_coding_gene
WBGene00000114	F13D12.4a.1	793	56.88	7.17	235.21	day 1	alh-8	protein_coding_gene
WBGene00000115	F01F1.6.1	329	57.81	11.62	320.35	day 1	alh-9	protein_coding_gene
WBGene00000115	F01F1.6.2	34	54.11	13.44	165.63	day 1	alh-9	protein_coding_gene
WBGene00000116	C54D1.4.1	36	64.675	15.41	129.12	day 1	alh-10	protein_coding_gene
WBGene00000117	F42G9.5a.1	17	48.3	13.54	115.11	day 1	alh-11	protein_coding_gene
WBGene00000118	Y69F12A.2b.1	12	52.015	12.12	175.04	day 1	alh-12	protein_coding_gene
WBGene00000118	Y69F12A.2a.1	162	48.255	5.08	187	day 1	alh-12	protein_coding_gene
WBGene00000120	C01F6.5.1	118	41.33	6.68	160.44	day 1	aly-1	protein_coding_gene
WBGene00000121	F23B2.6.1	1364	46.77	4.29	259.93	day 1	aly-2	protein_coding_gene
WBGene00000122	M18.7a.1	857	44.31	1.17	255.3	day 1	aly-3	protein_coding_gene
WBGene00000122	M18.7b	39	142.23	20.25	390.54	day 1	aly-3	protein_coding_gene
WBGene00000123	F36A4.7.1	5	90.04	30.86	113.12	day 1	ama-1	protein_coding_gene
WBGene00000136	C05E11.5.1	14	41.595	14.96	146.27	day 1	amt-4	protein_coding_gene
WBGene00000139	F25C8.2a.1	8	88.125	25.44	226.86	day 1	amx-3	protein_coding_gene
WBGene00000142	C08B6.9.1	354	53	16.6	229.03	day 1	aos-1	protein_coding_gene
WBGene00000143	K06H7.6.1	75	51.96	11.59	114.34	day 1	apc-2	protein_coding_gene
WBGene00000144	F15H10.3a.1	51	35.12	13.42	99.83	day 1	apc-10	protein_coding_gene
WBGene00000144	F15H10.3d.1	251	41.04	7.35	182.87	day 1	apc-10	protein_coding_gene
WBGene00000145	F35G12.9.1	197	49.27	9.36	144.04	day 1	apc-11	protein_coding_gene
WBGene00000146	F46F3.4b.1	12	58.185	27.15	95.16	day 1	ape-1	protein_coding_gene
WBGene00000146	F46F3.4a.1	175	43.04	12.24	182.14	day 1	ape-1	protein_coding_gene
WBGene00000147	VF36H2L.1.1	122	54.575	6.42	195.78	day 1	aph-1	protein_coding_gene
WBGene00000148	ZC434.6b.1	36	61.085	22.65	160.59	day 1	aph-2	protein_coding_gene
WBGene00000148	ZC434.6a.1	28	73.67	11.52	237.16	day 1	aph-2	protein_coding_gene
WBGene00000149	C42D8.8a.1-0	37	63.22	13.57	168	day 1	apl-1	protein_coding_gene
WBGene00000151	T05H10.2.1	164	53.43	17.34	266.56	day 1	apn-1	protein_coding_gene
WBGene00000155	W03G9.4.1	271	54.37	11.88	370.92	day 1	app-1	protein_coding_gene
WBGene00000156	K04G2.8b.1	54	44.82	10.64	139.89	day 1	2024-04-01	protein_coding_gene
WBGene00000156	K04G2.8a.1	16	48.595	10.37	91.15	day 1	2024-04-01	protein_coding_gene
WBGene00000157	F02E8.3.1	112	51.63	8.31	166.56	day 1	aps-2	protein_coding_gene
WBGene00000158	Y105E8A.9.1	64	59.18	18.15	229.38	day 1	apg-1	protein_coding_gene
WBGene00000159	F29G9.3.1	416	45.46	5.85	162.39	day 1	aps-1	protein_coding_gene
WBGene00000160	Y71H2B.10.1	29	53.33	16.59	176.5	day 1	apb-1	protein_coding_gene
WBGene00000161	T20B5.1.1	16	76.495	14.26	174.28	day 1	apa-2	protein_coding_gene
WBGene00000163	R11A5.1b.1	16	55.53	21.04	94.62	day 1	apb-3	protein_coding_gene
WBGene00000164	F53H8.1.1	13	89.96	18.3	170.15	day 1	apm-3	protein_coding_gene
WBGene00000165	Y48G8AL.14.1	197	35.52	6.77	221.11	day 1	aps-3	protein_coding_gene
WBGene00000168	K08D9.3a.1	11	60	38.19	162.88	day 1	apx-1	protein_coding_gene
WBGene00000169	F32A5.5b.1	74	72.63	9.75	144.56	day 1	aqp-1	protein_coding_gene
WBGene00000169	F32A5.5a.1	35	63	14.15	187.27	day 1	aqp-1	protein_coding_gene
WBGene00000170	C01G6.1a.1	29	72.61	22.48	211.24	day 1	aqp-2	protein_coding_gene
WBGene00000170	C01G6.1b.1	20	51.535	17.81	170.71	day 1	aqp-2	protein_coding_gene
WBGene00000172	F40F9.9.1	26	83.095	25.9	156.82	day 1	aqp-4	protein_coding_gene
WBGene00000175	M02F4.8a.1	268	52.47	3.73	172.54	day 1	aqp-7	protein_coding_gene
WBGene00000175	M02F4.8a.2	26	55.685	6.44	222.77	day 1	aqp-7	protein_coding_gene
WBGene00000176	K02G10.7b.1	111	57.71	9.87	155.3	day 1	aqp-8	protein_coding_gene
WBGene00000176	K02G10.7a.1	10	39.425	14.45	126.03	day 1	aqp-8	protein_coding_gene
WBGene00000177	K07A1.16a.1	21	71.42	10.42	190.12	day 1	aqp-9	protein_coding_gene
WBGene00000178	ZK1321.3.1	172	45.705	5.96	276.87	day 1	aqp-10	protein_coding_gene
WBGene00000179	ZK525.2.1	163	53.36	5.53	206.34	day 1	aqp-11	protein_coding_gene
WBGene00000180	ZK1320.6.1	22	63.885	39.08	172.59	day 1	arc-1	protein_coding_gene
WBGene00000181	F01G4.2a.1	521	63.35	14.64	260.71	day 1	ard-1	protein_coding_gene
WBGene00000182	B0336.2.2	340	82.2	13	229.12	day 1	arf-1	protein_coding_gene
WBGene00000182	B0336.2.1	508	81.65	11.48	269.52	day 1	arf-1	protein_coding_gene
WBGene00000183	F57H12.1.1	1189	65.96	9.22	321.3	day 1	arf-5	protein_coding_gene
WBGene00000184	Y116A8C.12.1	11	80	25.07	114.19	day 1	arf-6	protein_coding_gene
WBGene00000186	C01C7.1a.1	5	54.36	36.68	70.35	day 1	ark-1	protein_coding_gene
WBGene00000187	F54C9.10.1	265	61.14	12.73	231.2	day 1	arl-1	protein_coding_gene
WBGene00000189	ZK632.8.1	133	48.48	15.12	185.88	day 1	arl-5	protein_coding_gene
WBGene00000192	Y57G11C.13.1	771	56.35	7.52	282.04	day 1	arl-8	protein_coding_gene
WBGene00000195	F53H8.2.1	19	23.34	4.78	128.32	day 1	arr-1	protein_coding_gene
WBGene00000196	W02B12.6a.1-0	30	49.72	6	140.33	day 1	aars-1	protein_coding_gene
WBGene00000196	W02B12.6a.1	8	80.18	20.97	164.11	day 1	aars-1	protein_coding_gene
WBGene00000197	F28H1.3.2	45	82.81	20.37	244.93	day 1	aars-2	protein_coding_gene
WBGene00000197	F28H1.3.1	104	73.445	13.36	195.04	day 1	aars-2	protein_coding_gene
WBGene00000198	C15F1.6.1	364	62.35	11.69	184.33	day 1	art-1	protein_coding_gene
WBGene00000199	Y71F9AL.16.1	123	73.52	6.1	186.55	day 1	arx-1	protein_coding_gene
WBGene00000200	K07C5.1.1	193	59.41	4.69	427.12	day 1	arx-2	protein_coding_gene
WBGene00000201	Y79H2A.6a.1	167	67.28	17.17	195.92	day 1	arx-3	protein_coding_gene
WBGene00000201	Y79H2A.6b.1	5	52.96	28	87.92	day 1	arx-3	protein_coding_gene
WBGene00000202	Y6D11A.1.1	66	49.385	20.04	200.6	day 1	exos-4.2	protein_coding_gene
WBGene00000203	Y37D8A.1.1	340	53.16	2.36	174.73	day 1	arx-5	protein_coding_gene
WBGene00000204	C35D10.16.1	442	64.765	3.88	283.21	day 1	arx-6	protein_coding_gene
WBGene00000205	M01B12.3.1	345	52.73	4.07	186.57	day 1	arx-7	protein_coding_gene
WBGene00000206	F35G12.10.1	737	75.46	7.43	326.87	day 1	asb-1	protein_coding_gene
WBGene00000207	F02E8.1.2	18	65.315	27.46	185.33	day 1	asb-2	protein_coding_gene
WBGene00000207	F02E8.1.1	639	51.26	9.72	274.35	day 1	asb-2	protein_coding_gene
WBGene00000208	Y53F4B.15.1	120	40.265	5.32	320.44	day 1	trip-4	protein_coding_gene
WBGene00000209	K07A12.3.1	2423	59.42	3.52	306.7	day 1	asg-1	protein_coding_gene
WBGene00000210	C53B7.4.1	871	52.92	6.13	214.46	day 1	asg-2	protein_coding_gene
WBGene00000211	B0252.2.1	7	68.65	38.46	137.48	day 1	asm-1	protein_coding_gene
WBGene00000212	ZK455.4.1	19	44.1	21.7	168.07	day 1	asm-2	protein_coding_gene
WBGene00000213	W03G1.7a.1	51	42.32	14.86	189	day 1	asm-3	protein_coding_gene
WBGene00000214	Y39B6A.20.1	5812	38.9	2.27	415.19	day 1	asp-1	protein_coding_gene
WBGene00000215	T18H9.2.1	682	43.665	13.04	212.81	day 1	asp-2	protein_coding_gene
WBGene00000216	H22K11.1.1	1580	44.8	13.33	387.82	day 1	asp-3	protein_coding_gene
WBGene00000217	R12H7.2.1	700	44.255	3.03	222	day 1	asp-4	protein_coding_gene
WBGene00000218	F21F8.3.1	717	46.35	11.87	419.54	day 1	asp-5	protein_coding_gene
WBGene00000219	F21F8.7.1	1786	49.69	11.54	311.03	day 1	asp-6	protein_coding_gene
WBGene00000221	T04C10.4.1	119	64.71	14.52	217.24	day 1	atf-4	protein_coding_gene
WBGene00000222	F45E6.2.1	10	49.74	12.85	187.87	day 1	atf-6	protein_coding_gene
WBGene00000223	C07G2.2b.2	14	59.535	24.92	182.75	day 1	atf-7	protein_coding_gene
WBGene00000223	C07G2.2b.1	89	55.38	17.58	176.62	day 1	atf-7	protein_coding_gene
WBGene00000223	C07G2.2c.1	19	51.04	9.05	184.37	day 1	atf-7	protein_coding_gene
WBGene00000223	C07G2.2a.1	9	60.12	46.63	173.3	day 1	atf-7	protein_coding_gene
WBGene00000224	F26D10.9a.1	16	73.81	37.87	165.27	day 1	atgp-1	protein_coding_gene
WBGene00000225	C38C6.2a.1	8	110.14	20.86	156.25	day 1	atgp-2	protein_coding_gene
WBGene00000228	W04D2.1b.1	7	94.12	70.58	168.81	day 1	atn-1	protein_coding_gene
WBGene00000228	W04D2.1a.1	41	71.28	10.07	178.06	day 1	atn-1	protein_coding_gene
WBGene00000229	C34E10.6.2	45	88.2	15.45	195.27	day 1	atp-2	protein_coding_gene
WBGene00000229	C34E10.6.1	1894	73.805	1.52	292.37	day 1	atp-2	protein_coding_gene
WBGene00000230	F27C1.7a.2	34	55.47	18.46	93.88	day 1	atp-3	protein_coding_gene
WBGene00000230	F27C1.7a.4	38	63.075	18.68	116	day 1	atp-3	protein_coding_gene
WBGene00000230	F27C1.7b.1	14	71.91	27.09	134.48	day 1	atp-3	protein_coding_gene
WBGene00000230	F27C1.7a.3	635	60.67	11.62	226.86	day 1	atp-3	protein_coding_gene
WBGene00000230	F27C1.7a.1	374	59.85	16.96	172.64	day 1	atp-3	protein_coding_gene
WBGene00000231	D2045.1b.1-0	6	78.01	48	147.5	day 1	atx-2	protein_coding_gene
WBGene00000233	R11G10.1b.1	6	92.525	62.74	169.08	day 1	avr-15	protein_coding_gene
WBGene00000235	B0464.7.1	1175	52.75	6.46	264.9	day 1	baf-1	protein_coding_gene
WBGene00000236	F57B10.11.1	243	37.63	6.83	199.71	day 1	bag-1	protein_coding_gene
WBGene00000238	C54D1.6.1	5	37.65	12.4	141.92	day 1	bar-1	protein_coding_gene
WBGene00000239	C05D2.4a.1	29	81.52	19.54	191.04	day 1	bas-1	protein_coding_gene
WBGene00000240	K08F8.4a.1	42	71.71	21.22	183.12	day 1	pah-1	protein_coding_gene
WBGene00000240	K08F8.4b.1	11	53.82	17.12	106.87	day 1	pah-1	protein_coding_gene
WBGene00000245	T13C5.5.1	78	93.56	9.08	213.08	day 1	bca-1	protein_coding_gene
WBGene00000247	T19E7.3a.1	139	43.36	11.96	187.66	day 1	bec-1	protein_coding_gene
WBGene00000249	T27F2.3.2	25	42.14	17.72	96.62	day 1	bir-1	protein_coding_gene
WBGene00000249	T27F2.3.1	95	37.12	13.12	162.22	day 1	bir-1	protein_coding_gene
WBGene00000250	C50B8.2.1	264	48.835	1.34	287.16	day 1	bir-2	protein_coding_gene
WBGene00000254	K04F10.4d.1	27	60.75	31.67	195.73	day 1	bli-4	protein_coding_gene
WBGene00000254	K04F10.4a.1	39	56.8	16.37	128.67	day 1	bli-4	protein_coding_gene
WBGene00000257	F23B12.8b.1	40	49.83	12.36	155.88	day 1	bmk-1	protein_coding_gene
WBGene00000259	F13H8.10c.2	5	65.92	42.31	160.14	day 1	bpl-1	protein_coding_gene
WBGene00000263	F23H11.5.1	1132	59.12	7.74	248.47	day 1		protein_coding_gene
WBGene00000264	C36A4.8c.1	49	48.82	21.62	151.94	day 1	brc-1	protein_coding_gene
WBGene00000264	C36A4.8a.1	48	42.865	8.14	172.73	day 1	brc-1	protein_coding_gene
WBGene00000265	K04C2.4.1	10	63.94	27.22	122.37	day 1	brd-1	protein_coding_gene
WBGene00000266	C53B4.7a.1	16	70.26	20.31	144.23	day 1	bre-1	protein_coding_gene
WBGene00000268	B0464.4a.3	18	54.61	5.23	151.87	day 1	bre-3	protein_coding_gene
WBGene00000268	B0464.4a.1	52	59.095	10.96	159.16	day 1	bre-3	protein_coding_gene
WBGene00000269	Y73E7A.7a.1	35	38.05	8.28	145.92	day 1	bre-4	protein_coding_gene
WBGene00000269	Y73E7A.7a.2	7	63.68	36.71	125.61	day 1	bre-4	protein_coding_gene
WBGene00000270	T12G3.8a.1	14	52.005	20.65	124.13	day 1	bre-5	protein_coding_gene
WBGene00000271	F45E12.2b.1	17	35.26	11.96	185.69	day 1	brf-1	protein_coding_gene
WBGene00000271	F45E12.2a.1	72	31.28	4.31	110.61	day 1	brf-1	protein_coding_gene
WBGene00000273	Y79H2A.1a.1	444	63.145	8.62	247.74	day 1	brp-1	protein_coding_gene
WBGene00000273	Y79H2A.1c.1	15	96.06	37.04	306.97	day 1	brp-1	protein_coding_gene
WBGene00000274	F15D4.1.1	5	66.09	22.63	108.07	day 1	btf-1	protein_coding_gene
WBGene00000275	R06C7.8.1	137	56.58	8.65	160.92	day 1	bub-1	protein_coding_gene
WBGene00000276	F57B9.5.1	190	40	10.9	141.84	day 1	byn-1	protein_coding_gene
WBGene00000277	C23H4.1.1	30	40.07	23.2	125.56	day 1	cab-1	protein_coding_gene
WBGene00000277	C23H4.1.2	25	48.41	19.78	134.07	day 1	cab-1	protein_coding_gene
WBGene00000281	K05G3.3.1	50	64.28	17.15	119.31	day 1	cah-3	protein_coding_gene
WBGene00000282	R01E6.3b.1	142	67.125	14.53	247.12	day 1	cah-4	protein_coding_gene
WBGene00000282	R01E6.3a.1	12	72.92	34.25	159.4	day 1	cah-4	protein_coding_gene
WBGene00000283	R173.1.1	38	73.985	14.7	176.62	day 1	cah-5	protein_coding_gene
WBGene00000285	C13C12.1b.1	18	97.48	7.14	164.04	day 1	cal-1	protein_coding_gene
WBGene00000286	C18E9.1.1	29	92.5	10.64	173.31	day 1	cal-2	protein_coding_gene
WBGene00000289	C01G6.8c.1	6	43.65	24.04	72.8	day 1	cam-1	protein_coding_gene
WBGene00000289	C01G6.8b.1	17	46.56	12.96	102.28	day 1	cam-1	protein_coding_gene
WBGene00000292	D2024.6.1	184	60.87	14.12	175.8	day 1	cap-1	protein_coding_gene
WBGene00000293	M106.5.1	192	63.885	2.93	273.97	day 1	cap-2	protein_coding_gene
WBGene00000294	F41G4.2b.1	62	79.3	24.72	150.89	day 1	cas-1	protein_coding_gene
WBGene00000298	F32G8.6.1	241	60.73	5.37	278.84	day 1	cat-4	protein_coding_gene
WBGene00000301	T13F2.8a.1	504	63.35	8	379.12	day 1	cav-1	protein_coding_gene
WBGene00000369	Y56A3A.20.1	331	48.97	4.72	164.72	day 1	ccf-1	protein_coding_gene
WBGene00000370	Y73F8A.6.1	217	54.89	10.23	185.32	day 1	ccg-1	protein_coding_gene
WBGene00000371	F26E4.9.2	1474	55.145	4.12	199.31	day 1	cox-5B	protein_coding_gene
WBGene00000371	F26E4.9.1	159	59.42	16.79	236.73	day 1	cox-5B	protein_coding_gene
WBGene00000373	F08F3.7.1	12	68.385	10.97	299.08	day 1	cyp-14A5	protein_coding_gene
WBGene00000375	ZK177.5.1	71	47.31	11.08	210.42	day 1	cyp-44A1	protein_coding_gene
WBGene00000376	ZC518.3b.1	11	56.76	15.62	134	day 1	ccr-4	protein_coding_gene
WBGene00000376	ZC518.3a.1	5	109.25	21.52	184.13	day 1	ccr-4	protein_coding_gene
WBGene00000377	T05C12.7.1	694	72.78	3.44	499.27	day 1	cct-1	protein_coding_gene
WBGene00000378	T21B10.7.1	490	77.31	8.85	221.79	day 1	cct-2	protein_coding_gene
WBGene00000379	K01C8.10.2	20	68.98	33.31	112.82	day 1	cct-4	protein_coding_gene
WBGene00000379	K01C8.10.1	551	70.93	5.7	242.32	day 1	cct-4	protein_coding_gene
WBGene00000380	C07G2.3.1	821	90	3.97	270.27	day 1	cct-5	protein_coding_gene
WBGene00000381	F01F1.8a.2	142	73.96	8.54	213.92	day 1	cct-6	protein_coding_gene
WBGene00000381	F01F1.8a.1	526	80.765	7.44	277.31	day 1	cct-6	protein_coding_gene
WBGene00000382	C43E11.10.1	120	45.265	9.08	136.77	day 1	cdc-6	protein_coding_gene
WBGene00000383	C17G10.4c.1	66	46.675	12.74	93.48	day 1	cdc-14	protein_coding_gene
WBGene00000383	C17G10.4g.1	6	55.83	44.62	125.21	day 1	cdc-14	protein_coding_gene
WBGene00000386	K06A5.7.1	205	50.57	11.96	189.63	day 1	cdc-25.1	protein_coding_gene
WBGene00000387	F16B4.8a.1	13	45.76	7.26	169.55	day 1	cdc-25.2	protein_coding_gene
WBGene00000388	ZK637.11.1	303	33.84	4.29	220.75	day 1	cdc-25.3	protein_coding_gene
WBGene00000390	R07G3.1.1	441	62	5.04	236.75	day 1	cdc-42	protein_coding_gene
WBGene00000392	F49E8.4.1	387	47.46	9.12	199.48	day 1	cdd-2	protein_coding_gene
WBGene00000393	C15B12.7a.2	10	62.625	24.89	117.43	day 1	cdf-1	protein_coding_gene
WBGene00000393	C15B12.7a.1	8	60.705	23.82	92.79	day 1	cdf-1	protein_coding_gene
WBGene00000405	T05G5.3.1	662	41.135	6.62	319.46	day 1	cdk-1	protein_coding_gene
WBGene00000406	F18H3.5.1	25	62.58	23.56	237.67	day 1	cdk-4	protein_coding_gene
WBGene00000407	T27E9.3.1	188	53.205	16.85	175.83	day 1	cdk-5	protein_coding_gene
WBGene00000408	Y39G10AL.3.2	37	55.5	20.88	185.32	day 1	cdk-7	protein_coding_gene
WBGene00000408	Y39G10AL.3.3	97	51	13.56	165.32	day 1	cdk-7	protein_coding_gene
WBGene00000408	Y39G10AL.3.1	167	48.04	12.75	152.29	day 1	cdk-7	protein_coding_gene
WBGene00000409	F39H11.3.1	36	49.205	6.15	152.76	day 1	cdk-8	protein_coding_gene
WBGene00000410	H25P06.2b.1	73	65.55	19.13	203.63	day 1	cdk-9	protein_coding_gene
WBGene00000410	productive_splice_isoform_136	10	71.39	47.35	163.6	day 1	cdk-9	protein_coding_gene
WBGene00000411	R06F6.1.1	361	50.42	5.56	386.92	day 1	cdl-1	protein_coding_gene
WBGene00000413	Y54E10A.15.1	11	56.58	35.67	208.32	day 1	cdt-1	protein_coding_gene
WBGene00000415	Y47H9C.4b.1	5	40.46	26.3	241.53	day 1	ced-1	protein_coding_gene
WBGene00000416	Y41D4B.13a.1	262	43.405	14.7	183.19	day 1	ced-2	protein_coding_gene
WBGene00000417	C48D1.2a.1	69	73.12	31.62	174.48	day 1	ced-3	protein_coding_gene
WBGene00000418	C35D10.9a.1	67	47.4	19.61	232.44	day 1	ced-4	protein_coding_gene
WBGene00000419	C02F4.1.1	5	52.11	29.68	125.66	day 1	ced-5	protein_coding_gene
WBGene00000420	F56D2.7.1	124	61.82	11	179	day 1	ced-6	protein_coding_gene
WBGene00000421	C48B4.4b.1	21	51.18	27.27	199.31	day 1	ced-7	protein_coding_gene
WBGene00000421	C48B4.4a.1	5	74.67	47.36	98.68	day 1	ced-7	protein_coding_gene
WBGene00000422	F08F1.5.1	8	103.295	36.23	121.81	day 1	ced-8	protein_coding_gene
WBGene00000423	T07C4.8.1	96	41.09	6.12	158.08	day 1	ced-9	protein_coding_gene
WBGene00000424	C09G12.8b.1-0	15	58.05	28.08	189.96	day 1	ced-10	protein_coding_gene
WBGene00000424	C09G12.8b.1	21	53.31	22.1	190.82	day 1	ced-10	protein_coding_gene
WBGene00000426	Y106G6E.5b.1	43	56.64	24.48	115.64	day 1	ced-12	protein_coding_gene
WBGene00000426	Y106G6E.5a.1	20	60.08	18.1	104.35	day 1	ced-12	protein_coding_gene
WBGene00000437	R13A5.5.1	28	76.045	4.43	205	day 1	ceh-13	protein_coding_gene
WBGene00000443	F31E3.1.1	10	67.355	11.44	138.89	day 1	ceh-20	protein_coding_gene
WBGene00000444	productive_splice_isoform_88	8	59.965	26.39	118.64	day 1	ceh-21	protein_coding_gene
WBGene00000455	C10G8.6.1	5	124	41.41	235.35	day 1	ceh-34	protein_coding_gene
WBGene00000459	F22D3.1k.2	18	52.67	7.37	100.57	day 1	ceh-38	protein_coding_gene
WBGene00000459	F22D3.1l.1	5	60.32	37.46	187.16	day 1	ceh-38	protein_coding_gene
WBGene00000459	F22D3.1j.1	18	54.96	33.17	146.13	day 1	ceh-38	protein_coding_gene
WBGene00000459	F22D3.1c.1	29	49.96	18.7	95.6	day 1	ceh-38	protein_coding_gene
WBGene00000459	F22D3.1p.2	5	59.55	23.93	105	day 1	ceh-38	protein_coding_gene
WBGene00000459	F22D3.1d.1	15	41.52	18.52	165.79	day 1	ceh-38	protein_coding_gene
WBGene00000460	T26C11.7.1	20	77.775	32.76	173.86	day 1	ceh-39	protein_coding_gene
WBGene00000461	F17A2.5.1	22	29.345	12.15	102.46	day 1	ceh-40	protein_coding_gene
WBGene00000462	T26C11.5.1	13	65.58	38.46	196.71	day 1	ceh-41	protein_coding_gene
WBGene00000463	C28A5.4a.1	14	29.525	10.81	273	day 1	ceh-43	protein_coding_gene
WBGene00000463	C28A5.4b.1	7	107.79	31.21	289.24	day 1	ceh-43	protein_coding_gene
WBGene00000464	Y54F10AM.4c.1	47	60.83	29.58	147.42	day 1	ceh-44	protein_coding_gene
WBGene00000465	C07G2.1a.1	1849	50.21	3.19	269.32	day 1	cpg-1	protein_coding_gene
WBGene00000466	C03D6.3a.1	57	47.85	13.06	203.46	day 1	cel-1	protein_coding_gene
WBGene00000466	C03D6.3b.1	6	45.845	32.04	64.78	day 1	cel-1	protein_coding_gene
WBGene00000467	F52B5.5b.2	38	48.21	11.33	127.15	day 1	cep-1	protein_coding_gene
WBGene00000467	F52B5.5a.1	42	50.765	9.7	143.64	day 1	cep-1	protein_coding_gene
WBGene00000469	ZK909.4.1	6	55.325	17.8	147.96	day 1	ces-2	protein_coding_gene
WBGene00000472	F33A8.3.1	203	57.88	5.74	139.96	day 1	cey-1	protein_coding_gene
WBGene00000473	F46F11.2.1	10872	53.105	3.42	355.79	day 1	cey-2	protein_coding_gene
WBGene00000474	M01E11.5.1	4278	55.205	2.31	410.72	day 1	cey-3	protein_coding_gene
WBGene00000475	Y39A1C.3.1	678	67.92	1.77	355.35	day 1	cey-4	protein_coding_gene
WBGene00000478	F27E11.3.1	5	30.74	13.27	134	day 1	cfz-2	protein_coding_gene
WBGene00000479	C07H6.5.1	1853	80.38	5.67	296.44	day 1	cgh-1	protein_coding_gene
WBGene00000480	Y38C9A.2a.1	120	40.57	7.36	283.37	day 1	cgp-1	protein_coding_gene
WBGene00000496	T25G3.2.1	110	51.245	11.27	259.15	day 1	chs-1	protein_coding_gene
WBGene00000498	Y39H10A.7a.1	206	44.48	12.73	145.58	day 1	chk-1	protein_coding_gene
WBGene00000500	T09B4.10.1	223	54.81	11.4	213.28	day 1	chn-1	protein_coding_gene
WBGene00000502	Y110A7A.13.1	172	42.535	8.44	179.75	day 1	chp-1	protein_coding_gene
WBGene00000503	C04F6.3.1	27	49.22	9.92	236.19	day 1	cht-1	protein_coding_gene
WBGene00000506	productive_splice_isoform_41	11	45.44	35.68	125.13	day 1	cic-1	protein_coding_gene
WBGene00000506	H14E04.5.1	67	42.92	12.91	220.85	day 1	cic-1	protein_coding_gene
WBGene00000507	F44B9.4a.1	37	37.72	8.44	152.52	day 1	cit-1.1	protein_coding_gene
WBGene00000508	F44B9.3a.1	14	41.455	9.69	147.04	day 1	cit-1.2	protein_coding_gene
WBGene00000509	C28D4.2b.1	24	54.03	15.29	168.13	day 1	cka-1	protein_coding_gene
WBGene00000509	C28D4.2a.1	17	68.31	6.91	164.96	day 1	cka-1	protein_coding_gene
WBGene00000509	C28D4.2c.1	71	48.44	15.14	104.22	day 1	cka-1	protein_coding_gene
WBGene00000512	B0285.9.1	34	56.85	20.48	121.83	day 1	ckb-2	protein_coding_gene
WBGene00000514	F22F7.5b	6	65.625	24.68	144	day 1	ckb-4	protein_coding_gene
WBGene00000514	F22F7.5a.1	5	77.96	41.12	143.76	day 1	ckb-4	protein_coding_gene
WBGene00000515	T27A10.3a.1	40	97.415	14.13	175.11	day 1	ckc-1	protein_coding_gene
WBGene00000516	T05A6.1.1	15	41.07	9.96	212.67	day 1	cki-1	protein_coding_gene
WBGene00000517	T05A6.2a.2	100	45.905	3.42	404.48	day 1	cki-2	protein_coding_gene
WBGene00000517	T05A6.2b.1	5	41.43	22.27	138.69	day 1	cki-2	protein_coding_gene
WBGene00000517	T05A6.2c.1	6	46.645	27.09	75.22	day 1	cki-2	protein_coding_gene
WBGene00000517	T05A6.2b.2	104	48.125	4.62	147.78	day 1	cki-2	protein_coding_gene
WBGene00000519	Y47D3A.4.1	35	47.59	30.72	149.19	day 1	cku-70	protein_coding_gene
WBGene00000520	R07E5.8a.1	14	39.435	8.85	109.81	day 1	cku-80	protein_coding_gene
WBGene00000520	R07E5.8a.2	10	41.48	19.15	80.04	day 1	cku-80	protein_coding_gene
WBGene00000522	C09F12.1.2	50	56.13	11.87	160.31	day 1	clc-1	protein_coding_gene
WBGene00000523	C01C10.1a.1	8	53.79	21.58	115.62	day 1	clc-2	protein_coding_gene
WBGene00000524	ZK563.4a.1	12	48.625	24.76	101.7	day 1	clc-3	protein_coding_gene
WBGene00000527	C36B1.1c.1	18	71.73	22.87	123.92	day 1	cle-1	protein_coding_gene
WBGene00000532	C07H4.2.1	51	50.34	22.86	165.58	day 1	clh-5	protein_coding_gene
WBGene00000534	R01B10.1a.1	953	54.22	5.83	241.41	day 1	cpi-2	protein_coding_gene
WBGene00000535	K08B4.6.1	588	60.02	11.17	170.6	day 1	cpi-1	protein_coding_gene
WBGene00000536	ZC395.2.1	147	65.25	18.96	229.96	day 1	clk-1	protein_coding_gene
WBGene00000537	C07H6.6.1	62	46.29	18.86	142.96	day 1	clk-2	protein_coding_gene
WBGene00000539	F07B10.1a.1	7	46.74	16.71	140.52	day 1	cln-3.1	protein_coding_gene
WBGene00000540	C01G8.2.1	15	67.57	20.19	168.12	day 1	cln-3.2	protein_coding_gene
WBGene00000541	ZC190.1.1	7	111.56	15.04	139.75	day 1	cln-3.3	protein_coding_gene
WBGene00000542	C06G4.2a.1	16	50.305	31.17	114.26	day 1	clp-1	protein_coding_gene
WBGene00000543	T04A8.16.1	17	52.14	19.98	115.43	day 1	clp-2	protein_coding_gene
WBGene00000545	Y39A3CL.5a.1	9	73.83	17.46	148.35	day 1	clp-4	protein_coding_gene
WBGene00000547	Y77E11A.11a.1	44	62.89	22.08	122.45	day 1	clp-7	protein_coding_gene
WBGene00000548	F56D1.4a.1	22	52.94	32.89	184.4	day 1	clr-1	protein_coding_gene
WBGene00000548	F56D1.4d.1	5	47.37	36.24	111.77	day 1	clr-1	protein_coding_gene
WBGene00000549	R107.6b.1	23	63.58	9.07	250.07	day 1	cls-2	protein_coding_gene
WBGene00000550	F55H2.6.1	57	51.79	9.38	153.91	day 1	clu-1	protein_coding_gene
WBGene00000552	T21H3.3a.1	422	59.355	7.95	233.74	day 1	cmd-1	protein_coding_gene
WBGene00000554	F55C10.1b.1	9	32.92	18.12	100.23	day 1	cnb-1	protein_coding_gene
WBGene00000554	F55C10.1a.1	67	70.03	14.64	179.82	day 1	cnb-1	protein_coding_gene
WBGene00000556	R09B5.3a.2	8	83.09	23.75	126.97	day 1	cnc-2	protein_coding_gene
WBGene00000557	R09B5.8.1	22	42.635	12.87	108.65	day 1	cnc-3	protein_coding_gene
WBGene00000558	R09B5.9.1	30	106.41	16.76	144.52	day 1	cnc-4	protein_coding_gene
WBGene00000565	Y17G7B.15a.1-0	7	66.57	25.88	98.7	day 1	cnt-1	protein_coding_gene
WBGene00000565	Y17G7B.15a.1	14	64.63	18.87	129.32	day 1	cnt-1	protein_coding_gene
WBGene00000566	Y39A1A.15b.1	5	45.37	12.56	104.71	day 1	cnt-2	protein_coding_gene
WBGene00000567	ZK632.6a.1	292	52.945	8.44	180.9	day 1	cnx-1	protein_coding_gene
WBGene00000585	C06G3.10.1	91	51.2	13.96	181.31	day 1	cogc-2	protein_coding_gene
WBGene00000597	F11H8.3.1	2094	41.5	5.17	239.48	day 1	col-8	protein_coding_gene
WBGene00000599	B0222.8.1	14	46.45	20	149.26	day 1	col-10	protein_coding_gene
WBGene00000601	F15H10.1.1	13	39.62	21.26	59.63	day 1	col-12	protein_coding_gene
WBGene00000602	F15H10.2.1	42	38.345	8.77	109.89	day 1	col-13	protein_coding_gene
WBGene00000608	ZK1193.1.1	2219	48	8.58	268.09	day 1	col-19	protein_coding_gene
WBGene00000609	F11G11.11.1-0	2295	42.79	1.83	233	day 1	col-20	protein_coding_gene
WBGene00000609	F11G11.11.1	1657	43.97	7.04	198.72	day 1	col-20	protein_coding_gene
WBGene00000611	F36A4.10.1	11	56.86	23.28	114.04	day 1	col-34	protein_coding_gene
WBGene00000615	F54C9.4.1	6	50.095	8.28	133.67	day 1	col-38	protein_coding_gene
WBGene00000616	C09G5.4.1	35	49.28	10.68	108.75	day 1	col-39	protein_coding_gene
WBGene00000620	ZC513.8.1	21	57.17	13.44	108.2	day 1	col-43	protein_coding_gene
WBGene00000625	Y54E10BL.2.1	9	49.07	23.25	75.48	day 1	col-48	protein_coding_gene
WBGene00000638	C15A11.6.1	29	40.47	15.7	122.73	day 1	col-62	protein_coding_gene
WBGene00000644	C50D2.4.1	7	36.3	25.41	65.93	day 1	col-68	protein_coding_gene
WBGene00000649	F11G11.12.1	7	74.9	37.6	89.15	day 1	col-73	protein_coding_gene
WBGene00000653	M195.1.1	12	43.56	20.13	85.52	day 1	col-77	protein_coding_gene
WBGene00000656	C09G5.5.1	2847	44.74	3	384	day 1	col-80	protein_coding_gene
WBGene00000657	F38A3.1.1	334	36.6	9.1	367.96	day 1	col-81	protein_coding_gene
WBGene00000667	W05B2.6.1	315	35.31	10.19	249	day 1	col-92	protein_coding_gene
WBGene00000668	W05B2.5.1	3817	38.33	3.46	339.31	day 1	col-93	protein_coding_gene
WBGene00000669	W05B2.1.1	456	43.625	4.55	175.44	day 1	col-94	protein_coding_gene
WBGene00000670	Y41C4A.16.1	1282	54.285	10	230.24	day 1	col-95	protein_coding_gene
WBGene00000672	ZK1010.7.1	8	50.585	27	87.38	day 1	col-97	protein_coding_gene
WBGene00000673	F14F7.1.1	1618	42.42	6.53	235.53	day 1	col-98	protein_coding_gene
WBGene00000675	K02D7.3b.1	1046	51.265	10.45	204.07	day 1	col-101	protein_coding_gene
WBGene00000675	K02D7.3a.1	2332	50.36	8.64	389.08	day 1	col-101	protein_coding_gene
WBGene00000677	F56B3.1.1	235	51.52	10.8	194.54	day 1	col-103	protein_coding_gene
WBGene00000678	F58F6.1.1	8	43.725	16.54	57.93	day 1	col-104	protein_coding_gene
WBGene00000680	Y77E11A.15.1	5988	43.16	0.41	268.88	day 1	col-106	protein_coding_gene
WBGene00000685	F29B9.9a.1	5	54.65	23.86	173.33	day 1	col-111	protein_coding_gene
WBGene00000692	T11B7.3a.1	51	36.17	17.55	113	day 1	col-118	protein_coding_gene
WBGene00000693	C53B4.5.1	6946	46.51	0.72	417.64	day 1	col-119	protein_coding_gene
WBGene00000696	T05A1.2.1	6453	48.83	1.87	375.6	day 1	col-122	protein_coding_gene
WBGene00000698	C24F3.6.1	248	46.955	8.64	202.41	day 1	col-124	protein_coding_gene
WBGene00000699	C29F4.1.1	27	35.38	16.84	68.18	day 1	col-125	protein_coding_gene
WBGene00000703	M18.1b.1	33	39.94	4.22	112.19	day 1	col-129	protein_coding_gene
WBGene00000703	M18.1a.1	88	49.365	11.23	132.72	day 1	col-129	protein_coding_gene
WBGene00000707	F52B11.4.1	68	37.725	13.41	86.16	day 1	col-133	protein_coding_gene
WBGene00000712	F41F3.4.1	794	40.31	8.27	127.04	day 1	col-139	protein_coding_gene
WBGene00000713	F26F12.1.1	3859	44	6.07	249.64	day 1	col-140	protein_coding_gene
WBGene00000715	T15B7.4.1	561	44.32	6.56	208	day 1	col-142	protein_coding_gene
WBGene00000716	T15B7.3.1	2286	47.355	7.27	358.54	day 1	col-143	protein_coding_gene
WBGene00000717	B0222.6.1	8	48.77	31.53	98.8	day 1	col-144	protein_coding_gene
WBGene00000717	B0222.6.1-0	5	35.1	19.4	63.11	day 1	col-144	protein_coding_gene
WBGene00000720	T06E4.4.1-0	39	36.59	4.39	117.33	day 1	col-147	protein_coding_gene
WBGene00000727	F55C10.2.1	6	51.14	27.34	75	day 1	col-154	protein_coding_gene
WBGene00000728	F55C10.3.1	93	52.08	11.19	124.18	day 1	col-155	protein_coding_gene
WBGene00000732	F57B1.3.2	777	41.69	3.91	148.81	day 1	col-159	protein_coding_gene
WBGene00000732	F57B1.3.1	49	40.42	25.57	155.44	day 1	col-159	protein_coding_gene
WBGene00000732	F57B1.3.3	49	43.36	12.07	150.31	day 1	col-159	protein_coding_gene
WBGene00000733	F57B1.4.1	1934	35.16	4.87	165.96	day 1	col-160	protein_coding_gene
WBGene00000733	F57B1.4.2	76	33.335	20.66	105.88	day 1	col-160	protein_coding_gene
WBGene00000733	F57B1.4.1-0	1104	36.79	8.57	213.48	day 1	col-160	protein_coding_gene
WBGene00000733	F57B1.4.3	59	36.35	14.59	138.04	day 1	col-160	protein_coding_gene
WBGene00000734	C50B6.4.1	12	38.67	15.22	69.19	day 1	col-161	protein_coding_gene
WBGene00000739	T07H6.3.1	52	53.705	17.24	117.95	day 1	col-166	protein_coding_gene
WBGene00000740	T10E10.2.1	25	32.89	11	80.71	day 1	col-167	protein_coding_gene
WBGene00000741	T10E10.1.1	6	37.64	28.45	99.29	day 1	col-168	protein_coding_gene
WBGene00000751	C34F6.2.1	39	39.31	13.16	152.11	day 1	col-178	protein_coding_gene
WBGene00000752	C34F6.3.1	11	36.73	17.69	73.4	day 1	col-179	protein_coding_gene
WBGene00000753	C44C10.1.1	11	45.24	23	81.54	day 1	col-180	protein_coding_gene
WBGene00000754	W03G11.1b.1	3163	42.88	2.92	254.28	day 1	col-181	protein_coding_gene
WBGene00000754	W03G11.1a.1	4016	45.705	0.54	252.6	day 1	col-181	protein_coding_gene
WBGene00000757	F15A2.1a.1	4214	44.85	2.68	344.58	day 1	col-184	protein_coding_gene
WBGene00000757	F15A2.1b.1	1053	46.12	10.06	169.5	day 1	col-184	protein_coding_gene
WBGene00000761	C24A11.9.1	38	44.095	19.23	99.1	day 1	coq-1	protein_coding_gene
WBGene00000762	F57B9.4a.1	51	56.04	7.43	184.71	day 1	coq-2	protein_coding_gene
WBGene00000762	F57B9.4e.1	27	48.88	3.93	192	day 1	coq-2	protein_coding_gene
WBGene00000763	Y57G11C.11a.1	79	46.77	17.8	151.71	day 1	coq-3	protein_coding_gene
WBGene00000764	T03F1.2.1	77	45.74	10.43	168.54	day 1	coq-4	protein_coding_gene
WBGene00000765	ZK652.9.1	375	47.83	2.9	210.76	day 1	coq-5	protein_coding_gene
WBGene00000766	K07B1.2.1	64	45.545	6.09	371.87	day 1	coq-6	protein_coding_gene
WBGene00000767	C35D10.4.1	86	48.68	7.2	237.19	day 1	coq-8	protein_coding_gene
WBGene00000768	R01H10.3a.1	8	42.635	22.21	72	day 1	cor-1	protein_coding_gene
WBGene00000770	C40H1.1.1	45	54.14	27.72	126.35	day 1	cpb-1	protein_coding_gene
WBGene00000772	B0414.5.1	130	49.465	13.61	131.22	day 1	cpb-3	protein_coding_gene
WBGene00000773	F28C6.3.1	224	37.49	3.96	173.52	day 1	cpf-1	protein_coding_gene
WBGene00000774	F56A8.6.1	239	40.97	5.3	167.28	day 1	cpf-2	protein_coding_gene
WBGene00000775	F38E11.3.1	20	52.92	8.93	250.35	day 1	cpin-1	protein_coding_gene
WBGene00000776	T03E6.7a.1	2507	61.81	3.37	318.15	day 1	cpl-1	protein_coding_gene
WBGene00000777	F43G9.9.2	798	70.33	11.52	226.12	day 1	cpn-1	protein_coding_gene
WBGene00000777	F43G9.9.1	40	65.96	13.83	127.59	day 1	cpn-1	protein_coding_gene
WBGene00000778	D1069.2a.1	12	57.075	11.32	195.81	day 1	cpn-2	protein_coding_gene
WBGene00000779	F28H1.2.1	1534	57.45	10.48	247	day 1	cpn-3	protein_coding_gene
WBGene00000780	F49D11.8.1	119	56.92	12.54	217.14	day 1	cpn-4	protein_coding_gene
WBGene00000781	C52E4.1.1	29	51.64	28.12	165.4	day 1	cpr-1	protein_coding_gene
WBGene00000783	T10H4.12.1	16	73.62	21.39	156.12	day 1	cpr-3	protein_coding_gene
WBGene00000784	F44C4.3.1	95	52.76	17.17	140.16	day 1	cpr-4	protein_coding_gene
WBGene00000786	C25B8.3.1	575	48.22	16.64	343.88	day 1	cpr-6	protein_coding_gene
WBGene00000787	C41D11.8.1	171	52.13	4.35	281.48	day 1	cps-6	protein_coding_gene
WBGene00000788	productive_splice_isoform_107	6	23.895	15.3	59.08	day 1	cpz-1	protein_coding_gene
WBGene00000788	F32B5.8a.1	1254	47.14	6.59	282.24	day 1	cpz-1	protein_coding_gene
WBGene00000789	M04G12.2.1	91	38.93	14.41	196.62	day 1	cpz-2	protein_coding_gene
WBGene00000794	Y47G6A.8.1	350	47.46	9.63	287.11	day 1	crn-1	protein_coding_gene
WBGene00000795	CD4.2.1	61	54.48	16.46	148.53	day 1	crn-2	protein_coding_gene
WBGene00000796	C14A4.4b.1	19	49.7	12.37	173.96	day 1	crn-3	protein_coding_gene
WBGene00000796	C14A4.4a.1	81	53.69	4.04	134.12	day 1	crn-3	protein_coding_gene
WBGene00000797	AH9.2.1	37	32.79	8.07	211.21	day 1	crn-4	protein_coding_gene
WBGene00000798	C14A4.5.1	210	36.835	6.69	140.72	day 1	crn-5	protein_coding_gene
WBGene00000799	K04H4.6b.1	13	59.79	27.96	135.26	day 1	crn-6	protein_coding_gene
WBGene00000800	Y23H5A.7b.1-0	6	64.23	37.15	103.67	day 1	cars-1	protein_coding_gene
WBGene00000800	Y23H5A.7a.1	51	63.75	12.42	164.03	day 1	cars-1	protein_coding_gene
WBGene00000800	Y23H5A.7c.1	8	48.86	23.41	127.73	day 1	cars-1	protein_coding_gene
WBGene00000800	Y23H5A.7a.1-0	41	56.07	14.5	191.81	day 1	cars-1	protein_coding_gene
WBGene00000802	Y38A10A.5.1	1733	50.76	3.52	330.58	day 1	crt-1	protein_coding_gene
WBGene00000804	Y48E1B.12.1	379	44.26	5.7	265.75	day 1	csc-1	protein_coding_gene
WBGene00000813	Y59A8A.1.1	54	48.065	11.48	139.44	day 1	csn-1	protein_coding_gene
WBGene00000814	B0025.2.2	132	54.28	14.88	234.72	day 1	csn-2	protein_coding_gene
WBGene00000814	B0025.2.1	157	58.04	16.15	157.42	day 1	csn-2	protein_coding_gene
WBGene00000815	Y38C1AA.2.1	16	57.835	17.04	174.63	day 1	csn-3	protein_coding_gene
WBGene00000816	Y55F3AM.15.1	33	68.08	36.53	130.27	day 1	csn-4	protein_coding_gene
WBGene00000817	B0547.1.1	390	46.8	6.13	249.5	day 1	csn-5	protein_coding_gene
WBGene00000818	Y67H2A.6b.1	188	46.35	13.3	128.36	day 1	csn-6	protein_coding_gene
WBGene00000818	Y67H2A.6a.1	38	45.765	13.46	234.27	day 1	csn-6	protein_coding_gene
WBGene00000822	F40E10.3.1	173	45.07	6.84	149.86	day 1	csq-1	protein_coding_gene
WBGene00000829	MTCE.21.1	6799	38.23	0.78	526.08	day 1	ctb-1	protein_coding_gene
WBGene00000830	Y54G11A.6.1	46	75.95	8.73	245.27	day 1	ctl-1	protein_coding_gene
WBGene00000831	Y54G11A.5.1	81	83.54	12.7	168.5	day 1	ctl-2	protein_coding_gene
WBGene00000832	Y23H5A.5c.1	6	39.195	23.23	133.45	day 1	ctn-1	protein_coding_gene
WBGene00000833	T20G5.2.1	1163	78.04	5.23	281.84	day 1	cts-1	protein_coding_gene
WBGene00000834	Y76A2A.2a.1	12	48.525	23.13	93.96	day 1	cua-1	protein_coding_gene
WBGene00000835	ZK652.11.1	337	41.91	8.43	187.44	day 1	cuc-1	protein_coding_gene
WBGene00000836	D2045.6.1	98	66.34	9.59	169.21	day 1	cul-1	protein_coding_gene
WBGene00000837	ZK520.4b.1	31	54.92	27.26	184.58	day 1	cul-2	protein_coding_gene
WBGene00000837	productive_splice_isoform_82	44	52.71	23.97	152.81	day 1	cul-2	protein_coding_gene
WBGene00000837	ZK520.4b.2	10	58.215	30.41	72.8	day 1	cul-2	protein_coding_gene
WBGene00000838	Y108G3AL.1a.1	17	42.87	20.25	180.85	day 1	cul-3	protein_coding_gene
WBGene00000839	F45E12.3.1	49	54.71	20.13	372.48	day 1	cul-4	protein_coding_gene
WBGene00000840	ZK856.1.1	25	64.38	31.73	189.19	day 1	cul-5	protein_coding_gene
WBGene00000843	F25D7.1.1	762	47.215	4.13	177.91	day 1	cup-2	protein_coding_gene
WBGene00000845	C02C2.3.1	12	35.765	23.93	61.96	day 1	cup-4	protein_coding_gene
WBGene00000846	R13A5.1a.1	16	54.89	16.96	161.24	day 1	cup-5	protein_coding_gene
WBGene00000846	R13A5.1e.1	46	44.76	20.65	137.29	day 1	cup-5	protein_coding_gene
WBGene00000846	unproductive_splice_isoform_26	7	70.11	32	177.2	day 1	cup-5	protein_coding_gene
WBGene00000846	R13A5.1d.1	13	61.17	26.69	137.31	day 1	cup-5	protein_coding_gene
WBGene00000854	C07H6.8.1	58	50.98	16.76	266.69	day 1	cux-7	protein_coding_gene
WBGene00000854	C07H6.8.3	5	31.28	8.39	50.45	day 1	cux-7	protein_coding_gene
WBGene00000854	C07H6.8.2	12	50.785	26.36	118.42	day 1	cux-7	protein_coding_gene
WBGene00000857	K10B4.6a.1	11	42.9	8.72	153.18	day 1	cwn-1	protein_coding_gene
WBGene00000858	W01B6.1.1	7	79.96	15.5	121.2	day 1	cwn-2	protein_coding_gene
WBGene00000863	ZK507.6.1	75	46.81	13.96	153.91	day 1	cya-1	protein_coding_gene
WBGene00000865	ZC168.4.2	71	49.5	16.89	221.92	day 1	cyb-1	protein_coding_gene
WBGene00000865	ZC168.4.1	889	40.5	3.04	186.75	day 1	cyb-1	protein_coding_gene
WBGene00000866	Y43E12A.1.1	579	51.46	7.96	341.04	day 1	cyb-2.1	protein_coding_gene
WBGene00000867	H31G24.4.1	781	51.76	4.55	370	day 1	cyb-2.2	protein_coding_gene
WBGene00000868	T06E6.2b.1	650	50.865	14.36	276.16	day 1	cyb-3	protein_coding_gene
WBGene00000868	T06E6.2a.1	568	52.825	9.04	323.07	day 1	cyb-3	protein_coding_gene
WBGene00000868	T06E6.2a.2	851	51.58	3.19	253.92	day 1	cyb-3	protein_coding_gene
WBGene00000869	C54G4.8.1	198	60.235	5.04	163.42	day 1	cyc-1	protein_coding_gene
WBGene00000870	Y38F1A.5.1	11	77.65	46.26	192.15	day 1	cyd-1	protein_coding_gene
WBGene00000871	C37A2.4a.1	21	53.78	16.26	132.71	day 1	cye-1	protein_coding_gene
WBGene00000874	ZK328.1a.1	15	79.87	32.08	141.78	day 1	cyk-3	protein_coding_gene
WBGene00000874	ZK328.1b.1	8	81.02	48.7	95.08	day 1	cyk-3	protein_coding_gene
WBGene00000875	K08E3.6.1	97	49.81	14.67	193.06	day 1	cyk-4	protein_coding_gene
WBGene00000876	C52E4.6a.1	54	40.345	19.92	133.35	day 1	cyl-1	protein_coding_gene
WBGene00000876	C52E4.6c-0	6	68.725	30.64	109.04	day 1	cyl-1	protein_coding_gene
WBGene00000877	Y49A3A.5.1	634	63.54	3.88	189.37	day 1	cyn-1	protein_coding_gene
WBGene00000879	Y75B12B.5.1	2017	59.5	4.75	313.85	day 1	cyn-3	protein_coding_gene
WBGene00000880	F59E10.2.1	166	47.65	9.71	144.6	day 1	cyn-4	protein_coding_gene
WBGene00000881	F31C3.1.1	2443	50.41	4.07	350.44	day 1	cyn-5	protein_coding_gene
WBGene00000882	F42G9.2.1	107	53.66	7.66	136.2	day 1	cyn-6	protein_coding_gene
WBGene00000883	Y75B12B.2.1	9302	78.325	1.03	352.97	day 1	cyn-7	protein_coding_gene
WBGene00000884	D1009.2.2	25	33.68	14.7	192.14	day 1	cyn-8	protein_coding_gene
WBGene00000885	T27D1.1.1	79	45.5	10.4	287.12	day 1	cyn-9	protein_coding_gene
WBGene00000886	B0252.4b.1	377	52.74	8.04	173.79	day 1	cyn-10	protein_coding_gene
WBGene00000887	T01B7.4.1	245	38.71	6.64	124.96	day 1	cyn-11	protein_coding_gene
WBGene00000888	C34D4.12a.1	386	47.36	7.3	250.78	day 1	cyn-12	protein_coding_gene
WBGene00000889	Y116A8C.34a.1	373	43.57	6.04	179.39	day 1	cyn-13	protein_coding_gene
WBGene00000890	F39H2.2a.1	194	50.58	14.04	279.29	day 1	sig-7	protein_coding_gene
WBGene00000891	Y87G2A.6.1	131	51.21	12.39	281.28	day 1	cyn-15	protein_coding_gene
WBGene00000894	M110.5e.1	18	50.095	8.7	150.76	day 1	dab-1	protein_coding_gene
WBGene00000894	M110.5b.1	37	60.58	6.03	158.2	day 1	dab-1	protein_coding_gene
WBGene00000894	M110.5d.1	5	70.33	42.42	108.08	day 1	dab-1	protein_coding_gene
WBGene00000894	M110.5a.2	8	44.42	13.29	59.24	day 1	dab-1	protein_coding_gene
WBGene00000894	M110.5c.1	14	91.97	21.77	149.69	day 1	dab-1	protein_coding_gene
WBGene00000894	M110.5e.2	276	54.775	6.21	178.67	day 1	dab-1	protein_coding_gene
WBGene00000894	M110.5d.2	102	54.74	10.12	160.72	day 1	dab-1	protein_coding_gene
WBGene00000896	F57B10.10.1	910	51.34	6.44	208.24	day 1	dad-1	protein_coding_gene
WBGene00000897	F29C4.1a.1	24	57.28	14.25	137.42	day 1	daf-1	protein_coding_gene
WBGene00000903	B0412.2.1	6	92.8	10.59	164.2	day 1	daf-7	protein_coding_gene
WBGene00000910	F01G10.8b.1	15	32.48	9.56	198.26	day 1	daf-14	protein_coding_gene
WBGene00000910	F01G10.8a.1	12	48.57	11.9	182.54	day 1	daf-14	protein_coding_gene
WBGene00000912	R13H8.1a.1	13	69.18	20.39	225.46	day 1	daf-16	protein_coding_gene
WBGene00000912	R13H8.1d.1-0	9	58.04	34.48	102.64	day 1	daf-16	protein_coding_gene
WBGene00000912	R13H8.1c.1	7	56.65	40.89	85.84	day 1	daf-16	protein_coding_gene
WBGene00000913	T07A9.6.1	147	46.5	16.12	191.34	day 1	daf-18	protein_coding_gene
WBGene00000914	F33H1.1a.1	10	53.34	14.83	104.92	day 1	daf-19	protein_coding_gene
WBGene00000915	C47E8.5.1	4065	68.65	3.1	315.43	day 1	hsp-90	protein_coding_gene
WBGene00000915	C47E8.5.2	98	68.975	8.11	203.12	day 1	hsp-90	protein_coding_gene
WBGene00000917	Y48G1A.3.1	85	53.48	7.34	169.61	day 1	daf-25	protein_coding_gene
WBGene00000920	Y116F11B.1.2	10	45.885	15.19	66.62	day 1	daf-28	protein_coding_gene
WBGene00000923	K07H8.3.1	537	42.44	7	254.09	day 1	daf-31	protein_coding_gene
WBGene00000928	M03A1.7.1	8	62.825	24.05	108.04	day 1	dao-2	protein_coding_gene
WBGene00000929	K07E3.3.1	97	83.39	22.38	535.29	day 1	dao-3	protein_coding_gene
WBGene00000931	C25A1.10a.1	63	49.61	14.68	142.25	day 1	dao-5	protein_coding_gene
WBGene00000933	C14A4.2.1	210	42.295	9.34	216.76	day 1	dap-3	protein_coding_gene
WBGene00000935	F56D1.7.1	392	54.84	10.26	227	day 1	daz-1	protein_coding_gene
WBGene00000937	C55B7.8.1	118	47.39	15.42	196.36	day 1	dbr-1	protein_coding_gene
WBGene00000940	Y113G7A.9a.1	200	45.645	15.12	161.76	day 1	dcs-1	protein_coding_gene
WBGene00000941	Y39A3CR.4.1	772	37.385	2.89	309.31	day 1	ddp-1	protein_coding_gene
WBGene00000959	F46H6.2c.2	5	80.19	21.37	187.68	day 1	dgk-2	protein_coding_gene
WBGene00000959	F46H6.2c.1	5	35.38	23.28	46.54	day 1	dgk-2	protein_coding_gene
WBGene00000959	F46H6.2a.1	8	62.39	35.14	133.46	day 1	dgk-2	protein_coding_gene
WBGene00000963	R06C7.3.1	10	58.035	8.19	139.31	day 1	dhp-1	protein_coding_gene
WBGene00000963	R06C7.3.2	5	23.11	18.43	204.71	day 1	dhp-1	protein_coding_gene
WBGene00000965	C01G8.3.1	176	59.25	12.62	201.87	day 1	dhs-1	protein_coding_gene
WBGene00000966	F55A12.4c.1	19	64.4	16.56	191.12	day 1	dhs-2	protein_coding_gene
WBGene00000967	T02E1.5a.1	162	52.31	15.17	255.56	day 1	dhs-3	protein_coding_gene
WBGene00000968	T05F1.10.1	7	74.46	27.76	147.54	day 1	dhs-4	protein_coding_gene
WBGene00000969	F56D1.5.1	11	64.86	13.16	186.25	day 1	dhs-5	protein_coding_gene
WBGene00000970	C17G10.8.1	134	67.19	7.13	245	day 1	dhs-6	protein_coding_gene
WBGene00000973	Y32H12A.3.1	62	67.42	8.73	187.62	day 1	dhs-9	protein_coding_gene
WBGene00000974	Y39A1A.11a.1	153	43.67	10.16	160.37	day 1	dhs-11	protein_coding_gene
WBGene00000975	K08F4.9.2	11	38.39	16.92	104.5	day 1	dhs-12	protein_coding_gene
WBGene00000975	K08F4.9.1	307	37.17	3.78	198.36	day 1	dhs-12	protein_coding_gene
WBGene00000975	K08F4.9.3	108	34.37	3.27	252.61	day 1	dhs-12	protein_coding_gene
WBGene00000976	F36H9.3.1	64	63.365	5.43	207.88	day 1	dhs-13	protein_coding_gene
WBGene00000977	R05D8.8.1	24	51.34	22.83	149.2	day 1	dhs-14	protein_coding_gene
WBGene00000980	F29G9.6a	19	47.52	15.18	177.89	day 1	dhs-17	protein_coding_gene
WBGene00000981	C45B11.3.1	81	60.48	13.78	187.65	day 1	dhs-18	protein_coding_gene
WBGene00000982	T11F9.11.1	63	49.38	14.31	220.38	day 1	dhs-19	protein_coding_gene
WBGene00000982	T11F9.11.2	22	39.83	8.14	132.77	day 1	dhs-19	protein_coding_gene
WBGene00000984	R11D1.11.1	69	70.35	11.24	252.83	day 1	dhs-21	protein_coding_gene
WBGene00000985	C15H11.4.1	515	41.54	5.07	399.42	day 1	dhs-22	protein_coding_gene
WBGene00000986	R08H2.1.1	27	54.48	22.18	113.86	day 1	dhs-23	protein_coding_gene
WBGene00000988	F09E10.3.1	522	56.905	3.82	218.63	day 1	dhs-25	protein_coding_gene
WBGene00000989	ZK816.5.1	34	58.035	9.37	150.41	day 1	dhs-26	protein_coding_gene
WBGene00000989	ZK816.5.1-0	32	59.095	5.37	171.42	day 1	dhs-26	protein_coding_gene
WBGene00000990	C04F6.5.1	25	62	14.62	124.08	day 1	dhs-27	protein_coding_gene
WBGene00000991	M03A8.1.1	140	74.56	6.46	256.15	day 1	dhs-28	protein_coding_gene
WBGene00000993	T25G12.7.1	54	75.245	17.93	253.52	day 1	dhs-30	protein_coding_gene
WBGene00000994	F08B4.1a.1	11	48.15	7.63	120.07	day 1	ints-6	protein_coding_gene
WBGene00000994	F08B4.1b.1	30	66.205	23.64	131.86	day 1	ints-6	protein_coding_gene
WBGene00000995	C18D1.1a.1	15	83.35	45	162.77	day 1	die-1	protein_coding_gene
WBGene00000996	F49E8.5.2	197	51.96	5.85	181.05	day 1	dif-1	protein_coding_gene
WBGene00000996	F49E8.5.1	91	56.76	16.24	241.83	day 1	dif-1	protein_coding_gene
WBGene00001000	C18A11.7a.1	5	28.8	26.71	109.36	day 1	dim-1	protein_coding_gene
WBGene00001000	C18A11.7b.1-0	335	54.3	10.57	341.44	day 1	dim-1	protein_coding_gene
WBGene00001001	C04G2.6.1	53	51.77	9.28	172.88	day 1	dis-3	protein_coding_gene
WBGene00001002	R01H10.1.1	105	53.16	21	191.88	day 1	div-1	protein_coding_gene
WBGene00001005	T26A5.9.1	2661	70.65	0	394.12	day 1	dlc-1	protein_coding_gene
WBGene00001006	C25F6.2.1	8	46.77	29.3	121.62	day 1	dlg-1	protein_coding_gene
WBGene00001007	C39E9.14a.1	136	50.77	14.16	157.96	day 1	dli-1	protein_coding_gene
WBGene00001007	C39E9.14b.1	96	56.025	13.33	182.38	day 1	dli-1	protein_coding_gene
WBGene00001016	F43G6.1.1	24	41.465	16.5	172.71	day 1	dna-2	protein_coding_gene
WBGene00001017	ZK593.5a.1	19	65.93	37.54	138.96	day 1	dnc-1	protein_coding_gene
WBGene00001018	C28H8.12.2	250	45.45	9.5	139.12	day 1	dnc-2	protein_coding_gene
WBGene00001018	C28H8.12.1	90	45.33	14.46	118.32	day 1	dnc-2	protein_coding_gene
WBGene00001019	B0035.14a.1	112	61.24	13.12	220.12	day 1	dnj-1	protein_coding_gene
WBGene00001020	B0035.2.1	145	53.72	4.65	150.79	day 1	dnj-2	protein_coding_gene
WBGene00001021	C01G10.12.1	95	46.32	11.48	169.22	day 1	dnj-3	protein_coding_gene
WBGene00001022	C01G8.4.2	9	60.85	27.69	136.2	day 1	dnj-4	protein_coding_gene
WBGene00001022	C01G8.4.1	51	52.54	12.17	180.61	day 1	dnj-4	protein_coding_gene
WBGene00001023	C04A2.7c.1	8	82.195	47.5	113.62	day 1	dnj-5	protein_coding_gene
WBGene00001023	C04A2.7b.1	39	54.91	20.65	174.48	day 1	dnj-5	protein_coding_gene
WBGene00001023	unproductive_splice_isoform_88	52	54.765	23.7	189.36	day 1	dnj-5	protein_coding_gene
WBGene00001023	C04A2.7a.1	77	52.52	14.48	227.7	day 1	dnj-5	protein_coding_gene
WBGene00001025	C55B6.2.1	43	73.12	22.22	228	day 1	dnj-7	protein_coding_gene
WBGene00001026	C56C10.13a.1	104	45.7	15.96	146.18	day 1	dnj-8	protein_coding_gene
WBGene00001027	F11G11.7.1	106	47.88	15.12	180.23	day 1	dnj-9	protein_coding_gene
WBGene00001028	F22B7.5a.1	31	60.23	13	137.33	day 1	dnj-10	protein_coding_gene
WBGene00001028	F22B7.5b.1	83	47.81	4.9	125.75	day 1	dnj-10	protein_coding_gene
WBGene00001029	F38A5.13.1	136	54.11	9.87	184.8	day 1	dnj-11	protein_coding_gene
WBGene00001030	F39B2.10.1	385	61.88	9.77	243.32	day 1	dnj-12	protein_coding_gene
WBGene00001030	F39B2.10.2	23	61.65	33.57	125.07	day 1	dnj-12	protein_coding_gene
WBGene00001031	F54D5.8.1	589	45.04	4.2	238.59	day 1	dnj-13	protein_coding_gene
WBGene00001032	K02G10.8b.1	15	62.79	19.48	249.4	day 1	dnj-14	protein_coding_gene
WBGene00001032	K02G10.8a.1	6	50.46	10.46	65.86	day 1	dnj-14	protein_coding_gene
WBGene00001033	K08D10.2a.1	182	46.735	9.38	152.31	day 1	dnj-15	protein_coding_gene
WBGene00001034	R74.4b.1	123	51.3	3.79	132.52	day 1	dnj-16	protein_coding_gene
WBGene00001034	R74.4a.1	57	54.96	4.46	155.89	day 1	dnj-16	protein_coding_gene
WBGene00001035	T03F6.2.1	73	42.5	6.03	133.35	day 1	dnj-17	protein_coding_gene
WBGene00001036	T04A8.9.1	146	43.675	14.2	219.33	day 1	dnj-18	protein_coding_gene
WBGene00001037	T05C3.5.1	552	54.185	10.44	257.5	day 1	dnj-19	protein_coding_gene
WBGene00001038	T15H9.7a.1	190	76.46	15.05	338.81	day 1	dnj-20	protein_coding_gene
WBGene00001039	T19B4.4.1	201	49.33	6.67	290.33	day 1	dnj-21	protein_coding_gene
WBGene00001040	T23B12.7.1	273	54.07	1.95	174.66	day 1	dnj-22	protein_coding_gene
WBGene00001041	T24H10.3.1	202	53.95	7.39	148.04	day 1	dnj-23	protein_coding_gene
WBGene00001042	W03A5.7.1-0	6	71.615	37.71	160.81	day 1	dnj-24	protein_coding_gene
WBGene00001043	W07A8.3a.1	18	41.89	10.56	254.69	day 1	dnj-25	protein_coding_gene
WBGene00001043	W07A8.3d.1	6	59.99	45.63	256.29	day 1	dnj-25	protein_coding_gene
WBGene00001044	Y39C12A.8.1	103	32.66	8.16	187.37	day 1	dnj-26	protein_coding_gene
WBGene00001045	Y47H9C.5a.1	23	65	14.6	177.96	day 1	dnj-27	protein_coding_gene
WBGene00001046	Y54E10BL.4.1	75	56.95	8.56	108.07	day 1	dnj-28	protein_coding_gene
WBGene00001048	Y71F9B.16a.1	103	47	9.16	119.27	day 1	dnj-30	protein_coding_gene
WBGene00001049	F33H2.1.1	16	44.68	21.22	135.91	day 1	dog-1	protein_coding_gene
WBGene00001050	F54C1.2.1	107	46.2	5.32	182.96	day 1	dom-3	protein_coding_gene
WBGene00001051	C09G4.3.1	1309	61.85	3.28	289.96	day 1	cks-1	protein_coding_gene
WBGene00001056	unproductive_splice_isoform_60	6	66.2	47.45	171.29	day 1	dpf-3	protein_coding_gene
WBGene00001057	F01F1.5.1	56	46.23	15.64	139.44	day 1	dpf-4	protein_coding_gene
WBGene00001057	F01F1.5.2	36	45.425	11.56	269.52	day 1	dpf-4	protein_coding_gene
WBGene00001058	R11E3.8a.1	61	66.07	23.32	167.85	day 1	dpf-5	protein_coding_gene
WBGene00001059	F44B9.1a.1	7	88.92	5	141.73	day 1	dpf-6	protein_coding_gene
WBGene00001060	R11E3.7a.1	111	61.38	20.16	188	day 1	dpf-7	protein_coding_gene
WBGene00001061	T23G7.1.1	135	53.22	15.72	145.67	day 1	dpl-1	protein_coding_gene
WBGene00001061	T23G7.1.2	6	57.325	39.77	110.34	day 1	dpl-1	protein_coding_gene
WBGene00001067	F27C1.8.1	9	31.89	15.36	74.02	day 1	dpy-5	protein_coding_gene
WBGene00001073	F46E10.9.1	108	66.105	16.52	161.12	day 1	dpy-11	protein_coding_gene
WBGene00001073	F46E10.9.2	171	62.03	15	192.7	day 1	dpy-11	protein_coding_gene
WBGene00001075	H27M09.4.1	8	69.655	28.65	115.21	day 1	dpy-14	protein_coding_gene
WBGene00001076	F54D8.1.1	26	57.035	21.44	111.97	day 1	dpy-17	protein_coding_gene
WBGene00001077	Y47D3B.10.1	14	44.055	10.58	103.75	day 1	dpy-18	protein_coding_gene
WBGene00001078	F22B7.10.1	8	55.28	12.56	103.16	day 1	dpy-19	protein_coding_gene
WBGene00001082	R160.1b.1	37	82.52	12.24	268.17	day 1	dpy-23	protein_coding_gene
WBGene00001085	C25G4.5.1-0	20	51.535	26.96	175.34	day 1	dpy-26	protein_coding_gene
WBGene00001087	Y39A1B.3.1	27	41.36	18	113.78	day 1	dpy-28	protein_coding_gene
WBGene00001088	ZK863.6.1	1198	59.075	13.87	252.23	day 1	dpy-30	protein_coding_gene
WBGene00001090	F15B10.2a.1	25	52.74	29.2	172.92	day 1	drh-1	protein_coding_gene
WBGene00001092	F53A2.5.1	63	49.72	9.48	146.72	day 1	dro-1	protein_coding_gene
WBGene00001093	T12E12.4b.2	5	75.59	54.18	155.39	day 1	drp-1	protein_coding_gene
WBGene00001093	T12E12.4a.1	44	56.92	24.16	200.5	day 1	drp-1	protein_coding_gene
WBGene00001093	T12E12.4b.1	110	59.525	19.08	178.27	day 1	drp-1	protein_coding_gene
WBGene00001094	B0464.1.1	298	73.14	12.64	198	day 1	dars-1	protein_coding_gene
WBGene00001095	F10C2.6.1	40	48.775	21.19	138.17	day 1	dars-2	protein_coding_gene
WBGene00001099	K02D7.4.1	12	71.54	17.88	110.08	day 1	dsc-4	protein_coding_gene
WBGene00001101	C34F11.9a.1	7	57.78	26	98.37	day 1	dsh-1	protein_coding_gene
WBGene00001102	unproductive_splice_isoform_83	6	37.52	23.31	50.44	day 1	dsh-2	protein_coding_gene
WBGene00001102	C27A2.6.1	73	50.31	19.97	177.43	day 1	dsh-2	protein_coding_gene
WBGene00001103	W09G12.4.1	9	55.26	25.56	88.19	day 1	dsl-1	protein_coding_gene
WBGene00001104	W09G12.1.1	39	41.37	10.04	310.17	day 1	dsl-2	protein_coding_gene
WBGene00001105	Y41D4B.10a.1	5	68.54	51.56	163.41	day 1	dsl-3	protein_coding_gene
WBGene00001110	F38B7.5.1	45	50.24	15.56	94.79	day 1	duo-1	protein_coding_gene
WBGene00001112	Y106G6H.12a.1	44	61.435	27.48	196.86	day 1	duo-3	protein_coding_gene
WBGene00001132	T11B7.4a.1	33	36.95	6.59	131.85	day 1	alp-1	protein_coding_gene
WBGene00001132	T11B7.4b.1	17	37.78	19.28	208.97	day 1	alp-1	protein_coding_gene
WBGene00001134	D2013.5.1	92	59.63	7.93	246.04	day 1	eat-3	protein_coding_gene
WBGene00001137	B0365.3.2	10	64.36	29.12	110.76	day 1	eat-6	protein_coding_gene
WBGene00001137	B0365.3.1	128	68.805	13.24	265.78	day 1	eat-6	protein_coding_gene
WBGene00001145	C16C2.2a.1	5	167.12	50.57	211.06	day 1	eat-16	protein_coding_gene
WBGene00001149	K02A4.1.1	196	76.565	7.81	204.06	day 1	bcat-1	protein_coding_gene
WBGene00001151	F38H4.8a.1	183	54.54	11.84	234.58	day 1	ech-2	protein_coding_gene
WBGene00001151	F38H4.8c	15	66.1	22	155.54	day 1	ech-2	protein_coding_gene
WBGene00001152	F43H9.1a.1	20	73.82	18.06	162.63	day 1	ech-3	protein_coding_gene
WBGene00001153	R06F6.9.1	245	57.93	1.89	199.68	day 1	ech-4	protein_coding_gene
WBGene00001154	F56B3.5.1	24	66.675	29.26	134.79	day 1	ech-5	protein_coding_gene
WBGene00001155	T05G5.6.1	1219	52.93	4.88	214.27	day 1	ech-6	protein_coding_gene
WBGene00001156	Y105E8A.4.1	408	40.72	5.83	214.16	day 1	ech-7	protein_coding_gene
WBGene00001157	F01G10.2.1	21	86.72	9.22	241.31	day 1	ech-8	protein_coding_gene
WBGene00001160	F42A10.4b.1	104	63.53	21.81	161.07	day 1	efk-1	protein_coding_gene
WBGene00001160	F42A10.4a.1	14	120.06	50.77	182.95	day 1	efk-1	protein_coding_gene
WBGene00001161	Y102A5C.18.1	133	63.54	11.37	156.04	day 1	efl-1	protein_coding_gene
WBGene00001162	Y48C3A.17d.1	16	52.85	33.55	107.11	day 1	efl-2	protein_coding_gene
WBGene00001163	C43F9.8.1	16	65.4	5.33	204.93	day 1	efn-2	protein_coding_gene
WBGene00001164	F15A2.5.1	15	70.68	28.47	152.18	day 1	efn-3	protein_coding_gene
WBGene00001165	F56A11.3.1	15	76.26	20.35	191.73	day 1	efn-4	protein_coding_gene
WBGene00001166	ZK328.2.1	120	59.085	1.24	173.42	day 1	eftu-2	protein_coding_gene
WBGene00001167	F25H5.4a.2	484	62.3	3.45	164.35	day 1	eef-2	protein_coding_gene
WBGene00001167	F25H5.4b.1	153	62.88	2.89	146.5	day 1	eef-2	protein_coding_gene
WBGene00001167	F25H5.4a.1	1814	59.94	1.97	344.32	day 1	eef-2	protein_coding_gene
WBGene00001168	F31E3.5.1	28816	61	1.77	394.8	day 1	eef-1A.1	protein_coding_gene
WBGene00001169	R03G5.1.1	578	47.6	5.77	320.09	day 1	eef-1A.2	protein_coding_gene
WBGene00001169	R03G5.1.2	8	77.975	36	112.77	day 1	eef-1A.2	protein_coding_gene
WBGene00001172	C51E3.7a.1	9	37.87	27.65	384.73	day 1	egl-3	protein_coding_gene
WBGene00001173	F55A8.2a.1	12	86.435	48.83	128.5	day 1	egl-4	protein_coding_gene
WBGene00001173	F55A8.2c.1	6	74.145	44.59	93.19	day 1	egl-4	protein_coding_gene
WBGene00001173	productive_splice_isoform_4	6	99.94	54.15	188.24	day 1	egl-4	protein_coding_gene
WBGene00001175	C46F4.1b.1	19	50.29	25.87	158.27	day 1	egl-6	protein_coding_gene
WBGene00001178	F22E12.4a.1	19	52.35	12	164.84	day 1	egl-9	protein_coding_gene
WBGene00001186	F55A8.1a.1	37	55.07	2.9	273.93	day 1	egl-18	protein_coding_gene
WBGene00001186	F55A8.1b.1	8	45.295	12.12	102.83	day 1	egl-18	protein_coding_gene
WBGene00001186	F55A8.1a.2	12	57.79	15.64	142.96	day 1	egl-18	protein_coding_gene
WBGene00001189	F01D4.4.1	91	40.04	18.69	175.37	day 1	egl-21	protein_coding_gene
WBGene00001193	C23H3.1b.1	6	53.65	22.88	137.88	day 1	egl-26	protein_coding_gene
WBGene00001193	C23H3.1a.1	45	55.26	25.5	181.28	day 1	egl-26	protein_coding_gene
WBGene00001194	C04A2.3c.6-0	64	46.65	10.75	592.92	day 1	egl-27	protein_coding_gene
WBGene00001194	productive_splice_isoform_199	75	46.09	16.16	105.97	day 1	egl-27	protein_coding_gene
WBGene00001196	M01D7.7a.1	44	60.715	18.52	165.44	day 1	egl-30	protein_coding_gene
WBGene00001208	F28B12.2b.1-0	5	65.58	30.04	160.55	day 1	egl-44	protein_coding_gene
WBGene00001209	C27D11.1.1	100	58.105	15.1	270.15	day 1	egl-45	protein_coding_gene
WBGene00001214	F26A3.3.1	10	71.55	25.26	141.35	day 1	ego-1	protein_coding_gene
WBGene00001224	ZK1248.3a.1	58	49.235	20.52	180	day 1	ehs-1	protein_coding_gene
WBGene00001225	Y54E2A.11.2	20	61.905	21.62	152.52	day 1	eif-3.B	protein_coding_gene
WBGene00001225	Y54E2A.11.1	102	57.66	10.19	156.52	day 1	eif-3.B	protein_coding_gene
WBGene00001226	T23D8.4.1	254	51.035	16.38	214.57	day 1	eif-3.C	protein_coding_gene
WBGene00001227	R08D7.3.1	394	47.81	8.75	178.46	day 1	eif-3.D	protein_coding_gene
WBGene00001228	B0511.10.1	73	61.48	15	159.88	day 1	eif-3.E	protein_coding_gene
WBGene00001229	D2013.7.1	432	66.465	15.15	207.71	day 1	eif-3.F	protein_coding_gene
WBGene00001230	F22B5.2a.1	100	57.165	20	165.43	day 1	eif-3.G	protein_coding_gene
WBGene00001231	C41D11.2.1	188	57.845	5.17	185.79	day 1	eif-3.H	protein_coding_gene
WBGene00001232	Y74C10AR.1a.1	132	71.715	12.88	198.72	day 1	eif-3.I	protein_coding_gene
WBGene00001233	T16G1.11.1	420	49.985	4.93	169.5	day 1	eif-3.K	protein_coding_gene
WBGene00001234	C47B2.5.1	649	50.05	3.15	241.44	day 1	eif-6	protein_coding_gene
WBGene00001235	Y41C4A.10.1	426	62.51	7.88	231.21	day 1	elb-1	protein_coding_gene
WBGene00001236	Y82E9BR.15.1	67	58.54	18.84	170.5	day 1	elc-1	protein_coding_gene
WBGene00001239	F56H11.4a.1	1198	48.325	7.37	353.93	day 1	elo-1	protein_coding_gene
WBGene00001240	F11E6.5.1	374	66.15	10.15	231.71	day 1	elo-2	protein_coding_gene
WBGene00001241	D2024.3.1	56	56.905	9.71	129.31	day 1	elo-3	protein_coding_gene
WBGene00001242	C40H1.4.1	5	32.35	28.5	69.36	day 1	elo-4	protein_coding_gene
WBGene00001243	F41H10.7.1	611	48.14	1.38	222.67	day 1	elo-5	protein_coding_gene
WBGene00001244	F41H10.8.1	1288	60.365	1.78	253.37	day 1	elo-6	protein_coding_gene
WBGene00001250	C33D3.1.1	9	49.3	22.33	145.48	day 1	elt-2	protein_coding_gene
WBGene00001251	K02B9.4a.1	10	95.04	37.15	168.04	day 1	elt-3	protein_coding_gene
WBGene00001253	F52C12.5.1	6	105.2	61.29	195.54	day 1	elt-6	protein_coding_gene
WBGene00001258	Y80D3A.2a.1	5	112.81	75.71	126.1	day 1	emb-4	protein_coding_gene
WBGene00001259	T04A8.14.1	14	51.905	33.68	341.54	day 1	emb-5	protein_coding_gene
WBGene00001259	T04A8.14.1-1	12	35.88	16.76	243.87	day 1	emb-5	protein_coding_gene
WBGene00001262	K10D2.6.1	96	63.29	3.91	255.79	day 1	emb-8	protein_coding_gene
WBGene00001281	F10B5.6.1	145	44.32	10	243.33	day 1	emb-27	protein_coding_gene
WBGene00001284	F54C8.3.1	19	58.92	12	179.65	day 1	emb-30	protein_coding_gene
WBGene00001303	F32D8.6.1	2118	58.675	8.28	274.4	day 1	sec-61.G	protein_coding_gene
WBGene00001309	M01D7.6.1	697	45.33	5.64	214.33	day 1	emr-1	protein_coding_gene
WBGene00001320	ZK809.4a.1	273	47.73	12.88	307.24	day 1	ent-1	protein_coding_gene
WBGene00001324	R11E3.6a.1	18	62.34	10.08	126.33	day 1	eor-1	protein_coding_gene
WBGene00001325	C44H4.7c.1	6	41.185	15.79	133.42	day 1	eor-2	protein_coding_gene
WBGene00001329	T04C10.2b.1	25	106.96	27.08	263.36	day 1	epn-1	protein_coding_gene
WBGene00001329	T04C10.2a.1	8	127.23	84.53	297.32	day 1	epn-1	protein_coding_gene
WBGene00001329	T04C10.2b.1-0	27	86.58	10.55	197.71	day 1	epn-1	protein_coding_gene
WBGene00001329	T04C10.2a.1-0	5	111.87	70.64	219.37	day 1	epn-1	protein_coding_gene
WBGene00001331	F09B9.3.1	126	85.27	17.52	338.19	day 1	erd-2.1	protein_coding_gene
WBGene00001332	T07A9.5a.1	18	48.645	18.63	90.75	day 1	eri-1	protein_coding_gene
WBGene00001332	T07A9.5b.1	42	43.65	11.87	144.07	day 1	eri-1	protein_coding_gene
WBGene00001333	C01G8.5a.1	108	81.67	9	222.64	day 1	erm-1	protein_coding_gene
WBGene00001333	C01G8.5b.1	29	84	9.72	154.62	day 1	erm-1	protein_coding_gene
WBGene00001334	Y105E8B.8a.1	24	58.905	28	188.42	day 1	ero-1	protein_coding_gene
WBGene00001334	Y105E8B.8c.1	23	52.2	20	208.92	day 1	ero-1	protein_coding_gene
WBGene00001335	productive_splice_isoform_90	28	53.08	18.88	155.84	day 1		protein_coding_gene
WBGene00001336	Y41E3.4a.1	275	55.04	10.73	150.88	day 1	qars-1	protein_coding_gene
WBGene00001337	ZC434.5.2	121	69.3	6.8	363.39	day 1	ears-1	protein_coding_gene
WBGene00001338	T07A9.2.1	13	53.64	31.96	143.69	day 1	ears-2	protein_coding_gene
WBGene00001340	T01D1.2f.1	31	52.52	18.24	116.08	day 1	etr-1	protein_coding_gene
WBGene00001340	productive_splice_isoform_184	7	31.28	22.72	41.83	day 1	etr-1	protein_coding_gene
WBGene00001340	T01D1.2g.1	7	50.96	18.48	93.65	day 1	etr-1	protein_coding_gene
WBGene00001340	T01D1.2f.3	12	25.675	12.88	49.17	day 1	etr-1	protein_coding_gene
WBGene00001345	F29G9.4a.1	10	63.59	18.18	146.52	day 1	fos-1	protein_coding_gene
WBGene00001352	H38K22.1.1	5	50.79	16.36	70.5	day 1	evl-14	protein_coding_gene
WBGene00001358	F22B5.1.1	218	38.785	6.63	213.61	day 1	evl-20	protein_coding_gene
WBGene00001371	F26H11.5.1	130	36.47	8.72	151.04	day 1	exl-1	protein_coding_gene
WBGene00001372	R09B3.1a.1	307	38.84	6.52	140.69	day 1	exo-3	protein_coding_gene
WBGene00001385	F02A9.2.1	4473	60.79	12.07	517.77	day 1	far-1	protein_coding_gene
WBGene00001386	F02A9.3.1	15592	70.19	3.15	392.83	day 1	far-2	protein_coding_gene
WBGene00001387	F15B9.1.1	18	60.31	25.89	223.32	day 1	far-3	protein_coding_gene
WBGene00001389	F15B9.3a.1	60	50.95	14.26	143.21	day 1	far-5	protein_coding_gene
WBGene00001390	W02A2.2.1	251	62.92	4.72	265	day 1	far-6	protein_coding_gene
WBGene00001391	K01A2.2a.1	18	87.61	19.37	216.96	day 1	far-7	protein_coding_gene
WBGene00001392	K02F3.3.1	286	61.15	23.75	326.88	day 1	far-8	protein_coding_gene
WBGene00001393	Y67H2A.8.1	808	61.13	13.04	469.7	day 1	fat-1	protein_coding_gene
WBGene00001394	W02A2.1a.1	750	51.86	6.26	212.64	day 1	fat-2	protein_coding_gene
WBGene00001395	W08D2.4a.1	236	66.29	13	299.19	day 1	fat-3	protein_coding_gene
WBGene00001396	T13F2.1a.1	405	63.65	12.96	268.31	day 1	fat-4	protein_coding_gene
WBGene00001397	W06D12.3.1	74	49.39	3.5	154.68	day 1	fat-5	protein_coding_gene
WBGene00001398	VZK822L.1a.1	724	67.48	4.43	341.81	day 1	fat-6	protein_coding_gene
WBGene00001399	F10D2.9.1	74	54.46	18.31	157.36	day 1	fat-7	protein_coding_gene
WBGene00001401	H12I13.4.1	11	31.52	18.08	70.14	day 1	fbf-1	protein_coding_gene
WBGene00001402	F21H12.5.1	20	39.125	10.08	108	day 1	fbf-2	protein_coding_gene
WBGene00001404	K07A3.1a.1	475	71.33	4.41	374.87	day 1	fbp-1	protein_coding_gene
WBGene00001405	C04F12.10.1	202	45.37	5.1	211.14	day 1	fce-1	protein_coding_gene
WBGene00001406	F48F5.5.1	75	64.32	14.96	475.44	day 1	fce-2	protein_coding_gene
WBGene00001411	F35D6.1b.1	6	84.1	43.24	99.03	day 1	fem-1	protein_coding_gene
WBGene00001411	F35D6.1a.1	23	67.24	36.36	147.67	day 1	fem-1	protein_coding_gene
WBGene00001412	T19C3.8.1	158	50.585	11.27	179.79	day 1	fem-2	protein_coding_gene
WBGene00001413	C01F6.4b-0	53	53.44	22.12	108.7	day 1	fem-3	protein_coding_gene
WBGene00001413	C01F6.4a.1	122	54.52	6.67	204.82	day 1	fem-3	protein_coding_gene
WBGene00001423	T01C3.7.2	353	36.82	8.7	283.5	day 1	fib-1	protein_coding_gene
WBGene00001423	T01C3.7.1-1	123	35.07	7.27	148.24	day 1	fib-1	protein_coding_gene
WBGene00001423	T01C3.7.1	410	41.785	3.23	155.74	day 1	fib-1	protein_coding_gene
WBGene00001425	F13B9.8.1	86	56.07	17.17	207.48	day 1	fis-2	protein_coding_gene
WBGene00001426	F36H1.1a.1	694	59.335	6.16	205.67	day 1	fkb-1	protein_coding_gene
WBGene00001427	Y18D10A.19.1	3433	63.81	3.11	260.36	day 1	fkb-2	protein_coding_gene
WBGene00001430	C50F2.6b.1	8	22.92	14.58	43.08	day 1	fkb-5	protein_coding_gene
WBGene00001430	C50F2.6a.2	45	38.12	9.33	125.24	day 1	fkb-5	protein_coding_gene
WBGene00001430	C50F2.6a.1	8	46.94	15.71	105.79	day 1	fkb-5	protein_coding_gene
WBGene00001431	F31D4.3.1	735	56.54	4.68	236.67	day 1	fkb-6	protein_coding_gene
WBGene00001432	B0511.1.1	9	44.3	17.58	175.48	day 1	fkb-7	protein_coding_gene
WBGene00001433	Y18D10A.25.1	8	33.645	12.38	66.29	day 1	fkb-8	protein_coding_gene
WBGene00001435	C29F7.4a.1	24	55.1	9.6	130.45	day 1	fkh-3	protein_coding_gene
WBGene00001435	C29F7.4b.1	12	65.965	10.04	135.35	day 1	fkh-3	protein_coding_gene
WBGene00001436	C29F7.5.1	28	55.75	9.67	199.42	day 1	fkh-4	protein_coding_gene
WBGene00001441	K03C7.2a.1	9	34.22	24.27	135.69	day 1	fkh-9	protein_coding_gene
WBGene00001443	B0523.5.1-0	13	63.76	32.69	184.76	day 1	fli-1	protein_coding_gene
WBGene00001444	F23B2.5a.1	30	49.025	27.76	111.83	day 1	flp-1	protein_coding_gene
WBGene00001444	F23B2.5b.1	35	44.11	24.35	103.56	day 1	flp-1	protein_coding_gene
WBGene00001445	W07E11.3b.1	18	40.41	24	171.09	day 1	flp-2	protein_coding_gene
WBGene00001446	W07E11.2.1	21	38.08	22.7	97.17	day 1	flp-3	protein_coding_gene
WBGene00001447	C18D1.3.2	26	53.205	27.74	219.54	day 1	flp-4	protein_coding_gene
WBGene00001449	F07D3.2.1	72	49.195	15.11	179.3	day 1	flp-6	protein_coding_gene
WBGene00001450	F49E10.3.1	28	40.195	22.31	129.83	day 1	flp-7	protein_coding_gene
WBGene00001451	F31F6.4b.1	45	35.32	15.69	159.52	day 1	flp-8	protein_coding_gene
WBGene00001452	C36H8.3.1	95	37.41	16.87	163.22	day 1	flp-9	protein_coding_gene
WBGene00001453	T06C10.4.1	41	62.22	12.5	151.04	day 1	flp-10	protein_coding_gene
WBGene00001454	K02G10.4a.1	60	38.35	17.78	168	day 1	flp-11	protein_coding_gene
WBGene00001455	C05E11.8a.1	53	51.21	22.39	187.18	day 1	flp-12	protein_coding_gene
WBGene00001456	F33D4.3.1	5	39.39	35.2	87.87	day 1	flp-13	protein_coding_gene
WBGene00001458	ZK525.1.1	37	38.48	19.86	135.41	day 1	flp-15	protein_coding_gene
WBGene00001459	F15D4.8.1	41	43.96	19.37	156.62	day 1	flp-16	protein_coding_gene
WBGene00001460	C52D10.11.1	34	47.045	21.12	185.83	day 1	flp-17	protein_coding_gene
WBGene00001461	Y48D7A.2.1	10	41.615	24.4	160.44	day 1	flp-18	protein_coding_gene
WBGene00001461	Y48D7A.2.2	9	30.92	19.96	84.92	day 1	flp-18	protein_coding_gene
WBGene00001462	M79.4.1	18	35.48	28.31	174.83	day 1	flp-19	protein_coding_gene
WBGene00001463	E01H11.3.1	6	39.15	35.25	56.5	day 1	flp-20	protein_coding_gene
WBGene00001464	C26F1.10.1	11	44.92	14.1	200.37	day 1	flp-21	protein_coding_gene
WBGene00001466	F58H1.4.1	12	40.795	24.08	237.96	day 1	flr-2	protein_coding_gene
WBGene00001470	ZK783.4.1	12	64.45	38.7	150.97	day 1	baz-2	protein_coding_gene
WBGene00001476	K08C7.2.1	20	101.27	16.73	174.31	day 1	fmo-1	protein_coding_gene
WBGene00001478	Y39A1A.19a.1	11	91.72	18.43	122.93	day 1	fmo-3	protein_coding_gene
WBGene00001479	F53F4.5a.1	21	83.31	9.74	179.54	day 1	fmo-4	protein_coding_gene
WBGene00001480	H24K24.5a.1	22	51.26	15.55	103.58	day 1	fmo-5	protein_coding_gene
WBGene00001481	Y54E10A.4a.1	6	43.88	25.92	71.3	day 1	fog-1	protein_coding_gene
WBGene00001482	Y113G7B.5a.1	19	31.96	7.19	116.42	day 1	fog-2	protein_coding_gene
WBGene00001482	Y113G7B.5b.1	176	46.685	8.09	153.5	day 1	fog-2	protein_coding_gene
WBGene00001485	Y113G7A.8a.1	16	44.135	25.92	118.04	day 1	fre-1	protein_coding_gene
WBGene00001485	Y113G7A.8b.1	28	46.06	16.74	112.55	day 1	fre-1	protein_coding_gene
WBGene00001486	F59G1.7.1	137	48.44	10.43	194.35	day 1	frh-1	protein_coding_gene
WBGene00001488	ZK270.2b.1	15	51.37	25.04	164.31	day 1	frm-1	protein_coding_gene
WBGene00001489	T04C9.6a.1	9	32.38	14.42	76.79	day 1	frm-2	protein_coding_gene
WBGene00001493	C51F7.1.1	15	86.23	3.84	225.33	day 1	frm-7	protein_coding_gene
WBGene00001495	F31B12.3.1	6	68.29	27.9	131.87	day 1		protein_coding_gene
WBGene00001496	F25H9.5a.1	97	57.58	4.16	264.65	day 1	frm-10	protein_coding_gene
WBGene00001497	T08B2.9b.1	186	55.99	6.89	203.81	day 1	fars-1	protein_coding_gene
WBGene00001497	T08B2.9b.2	8	62.105	4.85	138.96	day 1	fars-1	protein_coding_gene
WBGene00001497	T08B2.9b.3	144	54.485	14.77	141.57	day 1	fars-1	protein_coding_gene
WBGene00001497	T08B2.9a.1	29	55.27	4.92	104.55	day 1	fars-1	protein_coding_gene
WBGene00001498	F22B5.9.1	169	57.98	6.25	157.76	day 1	fars-3	protein_coding_gene
WBGene00001499	C26E6.5.1	481	46.06	2.31	237.04	day 1	fsn-1	protein_coding_gene
WBGene00001500	C54F6.14.1	7	156.04	34.76	219.04	day 1	ftn-1	protein_coding_gene
WBGene00001501	D1037.3.1	947	65.29	9.52	212.07	day 1	ftn-2	protein_coding_gene
WBGene00001502	F52D10.3c.1	8	77.665	28	168.37	day 1	ftt-2	protein_coding_gene
WBGene00001502	F52D10.3a.1	669	75.25	2.28	364.15	day 1	ftt-2	protein_coding_gene
WBGene00001503	H14A12.2.1	140	65.055	3.9	219.42	day 1	fum-1	protein_coding_gene
WBGene00001509	ZK1248.14.1	84	50.345	15.04	155.82	day 1	fzo-1	protein_coding_gene
WBGene00001510	ZK1307.6.1	88	58.415	7.71	139.96	day 1	fzr-1	protein_coding_gene
WBGene00001511	ZK177.6.1	274	53.1	18.68	241.83	day 1	fzy-1	protein_coding_gene
WBGene00001513	T05H4.14.1	163	50.04	20.46	168.62	day 1	gad-1	protein_coding_gene
WBGene00001514	C05D2.5.1	189	41	9.37	478.6	day 1	xnd-1	protein_coding_gene
WBGene00001516	productive_splice_isoform_94	15	33.44	14.12	45.1	day 1	gap-2	protein_coding_gene
WBGene00001520	K09A9.5.1	179	48.6	8.75	205.19	day 1	gas-1	protein_coding_gene
WBGene00001522	D2089.5.1	14	55.56	23.32	149.61	day 1	gbh-1	protein_coding_gene
WBGene00001523	unproductive_splice_isoform_90	5	167.52	137.69	220.15	day 1	gbh-2	protein_coding_gene
WBGene00001523	M05D6.7.1	14	111.93	14.69	264.27	day 1	gbh-2	protein_coding_gene
WBGene00001526	T19A5.2d.1	9	42.84	1.03	135	day 1	gck-1	protein_coding_gene
WBGene00001526	T19A5.2a.1	8	55.34	37.04	76.42	day 1	gck-1	protein_coding_gene
WBGene00001527	F37B12.2.1	60	61.39	10.04	218.68	day 1	gcs-1	protein_coding_gene
WBGene00001558	Y57G11C.10a.1	431	81.04	10.42	459.39	day 1	gdi-1	protein_coding_gene
WBGene00001561	W07B3.2c.2	20	60.52	23.12	274.6	day 1	gei-4	protein_coding_gene
WBGene00001561	productive_splice_isoform_33	7	57.37	45.46	85.83	day 1	gei-4	protein_coding_gene
WBGene00001561	W07B3.2d.2	10	49.04	31.85	273.91	day 1	gei-4	protein_coding_gene
WBGene00001561	W07B3.2c.1	19	59.46	23.96	217.2	day 1	gei-4	protein_coding_gene
WBGene00001562	B0513.1a.1	9	52.43	11.26	151.17	day 1	lin-66	protein_coding_gene
WBGene00001563	C05C8.4.1	28	58.75	21.69	108.44	day 1	gei-6	protein_coding_gene
WBGene00001564	C05E4.9a.1	88	96.16	15.18	182.82	day 1	icl-1	protein_coding_gene
WBGene00001566	C28C12.9.1	49	54.26	8.18	132.84	day 1	acdh-13	protein_coding_gene
WBGene00001568	F32H2.1b.1	74	50.495	19.69	159.37	day 1	snpc-4	protein_coding_gene
WBGene00001569	F52D2.4.1	35	58.04	30.96	153.09	day 1	meg-3	protein_coding_gene
WBGene00001571	K01C8.5.2	54	51.86	11.08	107.85	day 1	gei-14	protein_coding_gene
WBGene00001572	M03A8.4.1	10	85.46	14.67	153.77	day 1	gei-15	protein_coding_gene
WBGene00001574	W10D5.3f.1	7	61.28	24.04	104.48	day 1	gei-17	protein_coding_gene
WBGene00001574	productive_splice_isoform_130	20	48.265	32.31	122.96	day 1	gei-17	protein_coding_gene
WBGene00001577	T12A7.1.1	13	44.87	19.39	158.4	day 1	gem-4	protein_coding_gene
WBGene00001578	R12A1.4.1	24	33.665	18.88	147.9	day 1	ges-1	protein_coding_gene
WBGene00001579	F56A11.1.1	6	103.085	62.12	177.77	day 1	gex-2	protein_coding_gene
WBGene00001580	F28D1.10.1	51	46.74	15.88	214.12	day 1	gex-3	protein_coding_gene
WBGene00001582	K02A11.1a.1	34	53.08	15.48	148.08	day 1	gfi-2	protein_coding_gene
WBGene00001582	K02A11.1b.2	78	56.525	23.74	196.35	day 1	gfi-2	protein_coding_gene
WBGene00001583	M163.4.1	15	50.68	31.42	151	day 1	gfi-3	protein_coding_gene
WBGene00001584	F45E4.10b.1	65	43.96	9.67	103.35	day 1	nrde-4	protein_coding_gene
WBGene00001585	M04B2.3.1	145	44.73	4.89	166.04	day 1	gfl-1	protein_coding_gene
WBGene00001589	H04J21.3a.1	10	73.845	31.83	183.37	day 1	gip-1	protein_coding_gene
WBGene00001590	C45G3.3.1	51	52.37	16.43	210.85	day 1	lipt-1	protein_coding_gene
WBGene00001591	F11A5.10.1	37	80.4	12.54	185.19	day 1	glc-1	protein_coding_gene
WBGene00001595	T23G11.3.1	443	53.12	6.17	215.96	day 1	gld-1	protein_coding_gene
WBGene00001597	T07F8.3b.1	159	56.3	17.69	238.64	day 1	gld-3	protein_coding_gene
WBGene00001597	T07F8.3a.1	20	75.925	35.77	248.08	day 1	gld-3	protein_coding_gene
WBGene00001598	T21G5.3.1	189	43.84	5.54	225.25	day 1	glh-1	protein_coding_gene
WBGene00001599	C55B7.1.1	44	63.105	2.67	141.52	day 1	glh-2	protein_coding_gene
WBGene00001600	B0414.6.1	65	55	20.4	172.46	day 1	glh-3	protein_coding_gene
WBGene00001601	T12F5.3.1	17	44.82	19.21	146.39	day 1	glh-4	protein_coding_gene
WBGene00001602	C45B2.5.1	29	83.55	10.65	181.57	day 1	gln-1	protein_coding_gene
WBGene00001604	Y105C5B.28b.1	65	81.6	19.36	229.03	day 1	gln-3	protein_coding_gene
WBGene00001604	Y105C5B.28a.1	158	54.83	10.25	198.91	day 1	gln-3	protein_coding_gene
WBGene00001604	Y105C5B.28c.1	20	77.235	18.14	147.5	day 1	gln-3	protein_coding_gene
WBGene00001606	F26D10.10.1	1128	51.87	4.07	198.65	day 1	gln-5	protein_coding_gene
WBGene00001607	C28D4.3.1	2126	51.54	0.67	306.37	day 1	gln-6	protein_coding_gene
WBGene00001609	F02A9.6.1	77	45.87	16.64	139.24	day 1	glp-1	protein_coding_gene
WBGene00001620	C12D12.2b.1	74	61.15	15.36	165.77	day 1	glt-1	protein_coding_gene
WBGene00001624	R05G6.6.1	5	53.5	35.33	89.35	day 1	glt-6	protein_coding_gene
WBGene00001628	ZK688.8.1	102	67.5	10.83	210.47	day 1	gly-3	protein_coding_gene
WBGene00001629	Y116F11B.12a.1	36	44.205	18.36	150.52	day 1	gly-4	protein_coding_gene
WBGene00001630	Y39E4B.12c.1	6	48.87	28.92	142.52	day 1	gly-5	protein_coding_gene
WBGene00001630	Y39E4B.12a.2	8	56.505	34.1	99.41	day 1	gly-5	protein_coding_gene
WBGene00001630	Y39E4B.12c.2	24	52.46	21.79	116.37	day 1	gly-5	protein_coding_gene
WBGene00001630	Y39E4B.12a.1	10	70.69	17.16	343.52	day 1	gly-5	protein_coding_gene
WBGene00001631	H38K22.5a.1-0	7	52.15	42.04	97.83	day 1	gly-6	protein_coding_gene
WBGene00001632	Y46H3A.6b.1	5	45.93	27.31	52.78	day 1	gly-7	protein_coding_gene
WBGene00001632	Y46H3A.6a.1	132	52.265	16.14	271.7	day 1	gly-7	protein_coding_gene
WBGene00001633	Y66A7A.6.1	68	48.19	18.9	197.35	day 1	gly-8	protein_coding_gene
WBGene00001635	Y45F10D.3b.1	8	49.775	37.46	65.73	day 1	gly-10	protein_coding_gene
WBGene00001635	Y45F10D.3a.1	79	45.35	4.74	149.04	day 1	gly-10	protein_coding_gene
WBGene00001636	Y75B8A.9a.1	8	69.265	14.79	140.07	day 1	gly-11	protein_coding_gene
WBGene00001644	F22D6.12.1	7	95.24	39.87	145.96	day 1	gly-19	protein_coding_gene
WBGene00001645	C03E10.4.1	101	57.32	5.87	182.87	day 1	gly-20	protein_coding_gene
WBGene00001647	T23G11.2.1	583	52.14	4	274.68	day 1	gna-2	protein_coding_gene
WBGene00001648	C26C6.2.1	143	76.58	14.42	264.27	day 1	goa-1	protein_coding_gene
WBGene00001649	H13N06.3.1	37	67.14	17.58	173	day 1	gob-1	protein_coding_gene
WBGene00001653	K04D7.5a.1	12	49.22	31.8	103.23	day 1	gon-4	protein_coding_gene
WBGene00001660	productive_splice_isoform_52	9	55.12	38.04	102.58	day 1	gop-1	protein_coding_gene
WBGene00001660	C34E10.3.1	8	53.565	25.75	104.22	day 1	gop-1	protein_coding_gene
WBGene00001661	C34E10.2.1	253	53.83	10.14	189.5	day 1	gop-2	protein_coding_gene
WBGene00001662	C34E10.1.1	168	47.62	9.11	204.35	day 1	gop-3	protein_coding_gene
WBGene00001678	Y95B8A.5a.1	6	48.215	25.81	81.45	day 1	gpa-16	protein_coding_gene
WBGene00001679	F13D12.7b.1	7	61.85	33.81	140.61	day 1	gpb-1	protein_coding_gene
WBGene00001679	F13D12.7b.2	77	70.42	20.77	201	day 1	gpb-1	protein_coding_gene
WBGene00001680	F52A8.2a.1	17	80.88	9.43	154.85	day 1	gpb-2	protein_coding_gene
WBGene00001682	F08B6.2.1	309	59.81	12	261.24	day 1	gpc-2	protein_coding_gene
WBGene00001683	T09F3.3.1	1494	66.795	5.8	355.46	day 1	gpd-1	protein_coding_gene
WBGene00001684	K10B3.8.1	893	56.41	3.87	240.25	day 1	gpd-2	protein_coding_gene
WBGene00001685	K10B3.7.1	1254	55.29	2.38	291.1	day 1	gpd-3	protein_coding_gene
WBGene00001686	F33H1.2.1	870	68.27	10.35	473.12	day 1	gpd-4	protein_coding_gene
WBGene00001688	F22B7.13.1	62	42.88	18.08	125	day 1	gpr-1	protein_coding_gene
WBGene00001689	C38C10.4.1	78	38.345	3.27	196.7	day 1	gpr-2	protein_coding_gene
WBGene00001692	W05E7.1.1	178	51.125	17.38	137.19	day 1	grd-3	protein_coding_gene
WBGene00001694	F41E6.2.1	232	62.505	22.96	181.1	day 1	grd-5	protein_coding_gene
WBGene00001702	W05E7.3.1	36	54.57	17.54	156.41	day 1	grd-13	protein_coding_gene
WBGene00001703	T01B10.2.1	75	63.43	11.11	278.24	day 1	grd-14	protein_coding_gene
WBGene00001713	F42C5.7.1	85	72.12	9.42	168.81	day 1	grl-4	protein_coding_gene
WBGene00001717	ZC487.5.1	10	59.5	33.07	158.03	day 1	grl-8	protein_coding_gene
WBGene00001719	C26F1.5.1	9	46.52	28.6	89.15	day 1	grl-10	protein_coding_gene
WBGene00001731	W03A5.3.1	8	61.25	33.09	109.76	day 1	grl-22	protein_coding_gene
WBGene00001740	ZC395.6.1	15	49.28	24.44	104.33	day 1	gro-1	protein_coding_gene
WBGene00001743	K06H7.4.1	209	40	14.04	291.93	day 1	grp-1	protein_coding_gene
WBGene00001744	T10F2.1b.1	127	83.42	9.5	272.13	day 1	gars-1	protein_coding_gene
WBGene00001744	T10F2.1a.1	95	73.93	13	143.87	day 1	gars-1	protein_coding_gene
WBGene00001746	Y18D10A.5.1	116	68.2	15.52	418.7	day 1	gsk-3	protein_coding_gene
WBGene00001747	F29F11.6.1	372	65.325	14.61	192.16	day 1	gsp-1	protein_coding_gene
WBGene00001748	F56C9.1.1	295	61.35	8.48	249.48	day 1	gsp-2	protein_coding_gene
WBGene00001749	R107.7.1	1480	53.355	3.84	350.62	day 1	gst-1	protein_coding_gene
WBGene00001751	K08F4.11.1	5	42.12	17.64	117.92	day 1	gst-3	protein_coding_gene
WBGene00001752	K08F4.7.1	117	61.64	13.7	212.48	day 1	gst-4	protein_coding_gene
WBGene00001753	R03D7.6a.1	175	44.5	10.54	213.77	day 1	gst-5	protein_coding_gene
WBGene00001754	F11G11.3.1	38	54.45	16.65	155.75	day 1	gst-6	protein_coding_gene
WBGene00001755	F11G11.2.1	1182	78.365	6	320.26	day 1	gst-7	protein_coding_gene
WBGene00001757	R05F9.5.1	16	98.265	12.29	155.43	day 1	gst-9	protein_coding_gene
WBGene00001758	Y45G12C.2a.1	264	34.96	4.19	171.33	day 1	gst-10	protein_coding_gene
WBGene00001761	T26C5.1.1	301	53.58	7.88	448.84	day 1	gst-13	protein_coding_gene
WBGene00001764	F37B1.5.1	24	59.06	19.67	195.25	day 1	gst-16	protein_coding_gene
WBGene00001768	Y48E1B.10.1	263	53.1	13.81	164.96	day 1	gst-20	protein_coding_gene
WBGene00001769	ZK697.6b.1	11	56.96	15.74	112	day 1	gst-21	protein_coding_gene
WBGene00001770	F21H7.1.1	23	37.96	13.6	166.03	day 1	gst-22	protein_coding_gene
WBGene00001774	Y53F4B.29.1	110	41.47	8.77	179.04	day 1	gst-26	protein_coding_gene
WBGene00001775	Y53F4B.30.1	293	36.56	14.59	170.96	day 1	gst-27	protein_coding_gene
WBGene00001776	Y53F4B.31.1	63	43.04	10.23	209.08	day 1	gst-28	protein_coding_gene
WBGene00001776	Y53F4B.31.2	68	51.565	9.4	208.82	day 1	gst-28	protein_coding_gene
WBGene00001777	Y53F4B.32.1	9	66.7	15.83	107.77	day 1	gst-29	protein_coding_gene
WBGene00001779	Y53F4B.35.1	6	77.255	28.55	121.35	day 1	gst-31	protein_coding_gene
WBGene00001783	Y1H11.2.1	19	57.13	16.38	130.32	day 1	gst-35	protein_coding_gene
WBGene00001784	R07B1.4.1	199	56.96	3.38	238.5	day 1	gst-36	protein_coding_gene
WBGene00001786	F35E8.8.1	14	27.335	13.48	84.24	day 1	gst-38	protein_coding_gene
WBGene00001787	Y53F4B.33.1	82	36.01	11.22	162.62	day 1	gst-39	protein_coding_gene
WBGene00001790	D1053.1.1	108	65.55	14.62	163.67	day 1	gst-42	protein_coding_gene
WBGene00001791	Y71F9AL.5.1	23	44	13.36	133.4	day 1	gst-43	protein_coding_gene
WBGene00001793	Y46G5A.31.1	42	77.575	19.08	190.12	day 1	gsy-1	protein_coding_gene
WBGene00001794	K04D7.3a.1	371	50.26	3.33	262.63	day 1	gta-1	protein_coding_gene
WBGene00001808	T10G3.6a.1	149	38.96	8.29	185.23	day 1	gut-2	protein_coding_gene
WBGene00001812	F43E2.4.1	116	48.925	13.68	197.54	day 1	haf-2	protein_coding_gene
WBGene00001813	F57A10.3.1	66	48.38	13.56	158.04	day 1	haf-3	protein_coding_gene
WBGene00001814	W04C9.1a.1	8	90.51	37.15	220.58	day 1	haf-4	protein_coding_gene
WBGene00001815	W09D6.6.1	27	68.42	15.59	165.14	day 1	hmt-1	protein_coding_gene
WBGene00001816	Y48G8AL.11a.1	15	67.32	30.29	256.56	day 1	haf-6	protein_coding_gene
WBGene00001820	F53B2.6.1	8	64.17	20.61	125.55	day 1	ham-1	protein_coding_gene
WBGene00001823	productive_splice_isoform_53	6	108.83	34.92	201.96	day 1	hap-1	protein_coding_gene
WBGene00001823	ZC395.7.1	91	40.85	4.85	193.67	day 1	hap-1	protein_coding_gene
WBGene00001827	C46A5.9.1	59	60.03	24.11	206.96	day 1	hcf-1	protein_coding_gene
WBGene00001829	ZK1055.1.1	42	48.895	21.93	133.89	day 1	hcp-1	protein_coding_gene
WBGene00001830	T06E4.1.1	50	52.135	9.69	144.71	day 1	hcp-2	protein_coding_gene
WBGene00001831	F58A4.3.1	330	38.795	4.48	262.05	day 1	hcp-3	protein_coding_gene
WBGene00001832	T03F1.9.1	71	44.87	4.97	152.31	day 1	hcp-4	protein_coding_gene
WBGene00001833	Y110A7A.1a.1	10	53.135	34.12	77.56	day 1	hcp-6	protein_coding_gene
WBGene00001834	C53A5.3.1	342	61.125	6.85	248	day 1	hda-1	protein_coding_gene
WBGene00001835	C08B11.2.1	157	48.89	12.71	147.72	day 1	hda-2	protein_coding_gene
WBGene00001836	R06C1.1.1	111	50.35	13.09	264.79	day 1	hda-3	protein_coding_gene
WBGene00001838	Y51H1A.5.1	46	41.94	12.68	115.46	day 1	hda-10	protein_coding_gene
WBGene00001840	C26D10.2b	11	100.88	54.24	165.32	day 1	hel-1	protein_coding_gene
WBGene00001840	C26D10.2a.1	1219	57.9	8.56	316.36	day 1	hel-1	protein_coding_gene
WBGene00001842	ZK287.8b.1	11	38.25	13.25	168.26	day 1	her-1	protein_coding_gene
WBGene00001843	W06D4.1.1	108	67.89	19.71	307.7	day 1	hgo-1	protein_coding_gene
WBGene00001851	F38A6.3b.1	9	75.31	23.05	88.45	day 1	hif-1	protein_coding_gene
WBGene00001851	F38A6.3a.1	41	67.81	24.24	174.79	day 1	hif-1	protein_coding_gene
WBGene00001851	F38A6.3d.1	5	73.16	41.84	127.87	day 1	hif-1	protein_coding_gene
WBGene00001852	C30G7.1.1	13	83	20.57	176.06	day 1	hil-1	protein_coding_gene
WBGene00001853	Y73B6BL.9a.1	423	49.19	2.76	273.6	day 1	hil-2	protein_coding_gene
WBGene00001854	F22F1.1.1	80	72.795	4.56	278.41	day 1	hil-3	protein_coding_gene
WBGene00001855	C18G1.5.1	2684	44.655	4.21	369.85	day 1	hil-4	protein_coding_gene
WBGene00001856	B0414.3.1	1566	35.12	4.1	316.25	day 1	hil-5	protein_coding_gene
WBGene00001860	F28B3.7a.1	50	51.835	19.31	170.96	day 1	him-1	protein_coding_gene
WBGene00001862	ZK381.1a.1	548	48.355	3.48	231.42	day 1	him-3	protein_coding_gene
WBGene00001864	D1086.4a.1	36	34.78	5.52	146.63	day 1	him-5	protein_coding_gene
WBGene00001865	T04A11.6.1	59	36.81	7.5	87.83	day 1	him-6	protein_coding_gene
WBGene00001867	T07G12.12a.1	242	44.92	7.79	173.4	day 1	him-8	protein_coding_gene
WBGene00001869	R12B2.4.1	135	47.71	12	136.43	day 1	him-10	protein_coding_gene
WBGene00001872	productive_splice_isoform_200	6	38.55	16.59	70.58	day 1	him-14	protein_coding_gene
WBGene00001872	ZK1127.11.1	17	52.42	23.86	232.12	day 1	him-14	protein_coding_gene
WBGene00001874	T09E8.2.1	57	48.46	19.34	137.26	day 1	him-17	protein_coding_gene
WBGene00001898	M163.3.1	247	77.12	12.12	291.93	day 1	his-24	protein_coding_gene
WBGene00001909	C50F4.13.1	356	49.085	10.6	198.53	day 1	his-35	protein_coding_gene
WBGene00001910	C50F4.6.1	149	58.38	7.88	233.08	day 1		protein_coding_gene
WBGene00001911	C50F4.7.1	361	53.35	11.16	364.33	day 1	his-37	protein_coding_gene
WBGene00001915	C50F4.5.1	282	71.995	5.5	221	day 1	his-41	protein_coding_gene
WBGene00001931	F54E12.5c.1	6	59.745	28.19	94.7	day 1	his-57	protein_coding_gene
WBGene00001942	T23D8.6.1	5	52.65	24.2	80.92	day 1	his-68	protein_coding_gene
WBGene00001944	E03A3.4.1	6	55.5	36.83	61.03	day 1	his-70	protein_coding_gene
WBGene00001945	F45E1.6.1	91	53.44	14.68	174.23	day 1	his-71	protein_coding_gene
WBGene00001946	Y49E10.6a.1	1621	52.36	3.84	226.58	day 1	his-72	protein_coding_gene
WBGene00001949	M05B5.5a.1	47	58.41	19.24	297.29	day 1	hlh-2	protein_coding_gene
WBGene00001950	T24B8.6.1	32	66.48	17.48	177.48	day 1	hlh-3	protein_coding_gene
WBGene00001955	F58A4.7a.1-0	8	124.23	11.71	231.89	day 1	hlh-11	protein_coding_gene
WBGene00001955	F58A4.7b.1	23	81.57	9.91	175.28	day 1	hlh-11	protein_coding_gene
WBGene00001958	C18A3.8.1	9	27.81	14.61	78.52	day 1	hlh-14	protein_coding_gene
WBGene00001960	DY3.3.1	5	75.07	72.2	96.73	day 1	hlh-16	protein_coding_gene
WBGene00001963	F40G9.4	5	59.03	32	85.29	day 1	btb-1	pseudogene
WBGene00001971	Y48B6A.14.1	3661	52.04	1.08	272	day 1	hmg-1.1	protein_coding_gene
WBGene00001972	F47D12.4a.1	11	62.48	20.35	142.2	day 1	hmg-1.2	protein_coding_gene
WBGene00001972	F47D12.4c.1	33	79.81	12.79	160.93	day 1	hmg-1.2	protein_coding_gene
WBGene00001973	C32F10.5.1	165	53.88	9.41	187.58	day 1	hmg-3	protein_coding_gene
WBGene00001974	T20B12.8.1	135	33.93	7.31	219.69	day 1	hmg-4	protein_coding_gene
WBGene00001975	F45E4.9.1	287	60.48	11.35	270.84	day 1	hmg-5	protein_coding_gene
WBGene00001976	T05A7.4.1	8	68.82	15.86	109.96	day 1	hmg-11	protein_coding_gene
WBGene00001977	Y17G7A.1.1	1132	41.1	6.67	255.93	day 1	hmg-12	protein_coding_gene
WBGene00001978	R13H4.4a.1	8	59.93	45.9	124.5	day 1	hmp-1	protein_coding_gene
WBGene00001978	R13H4.4b.1	36	50.51	12.61	141.28	day 1	hmp-1	protein_coding_gene
WBGene00001979	K05C4.6b.1	10	45.91	17.79	110.52	day 1	hmp-2	protein_coding_gene
WBGene00001979	K05C4.6a.1	124	40.265	8.23	162.14	day 1	hmp-2	protein_coding_gene
WBGene00001980	W02B9.1a.1	15	41.61	11.08	65.04	day 1	hmr-1	protein_coding_gene
WBGene00001981	C44C10.8.1	13	84.04	25.26	140.12	day 1	hnd-1	protein_coding_gene
WBGene00001983	E04A4.4b.1	5	61.76	19.46	95.88	day 1	hoe-1	protein_coding_gene
WBGene00001983	E04A4.4a.1	41	59.12	22.64	230.55	day 1	hoe-1	protein_coding_gene
WBGene00001985	C18E3.8.1	89	51.92	15.07	128	day 1	hop-1	protein_coding_gene
WBGene00001986	F43D2.4a.1	10	59.025	17.81	180.88	day 1	hot-1	protein_coding_gene
WBGene00001991	C13G3.2.1	6	74.3	33.09	105.87	day 1	hot-6	protein_coding_gene
WBGene00001993	T21C12.2.1	321	77.81	11.25	214.19	day 1	hpd-1	protein_coding_gene
WBGene00001995	K08H2.6.1	15	45.81	18.5	194.76	day 1	hpl-1	protein_coding_gene
WBGene00001996	K01G5.2c.1	29	40.52	9.64	108.92	day 1	hpl-2	protein_coding_gene
WBGene00001996	K01G5.2a.1	203	43.13	13.59	148.22	day 1	hpl-2	protein_coding_gene
WBGene00001997	Y39A1A.23a.1	17	52.15	30.48	109.1	day 1	hpr-9	protein_coding_gene
WBGene00001998	F32A11.2.1	75	39.96	9.28	143.79	day 1	hpr-17	protein_coding_gene
WBGene00001999	F42A6.7b.4	5	37.62	20.95	62.64	day 1	hrpa-1	protein_coding_gene
WBGene00001999	F42A6.7d.1	7	53.45	23.45	77.63	day 1	hrpa-1	protein_coding_gene
WBGene00001999	F42A6.7a.1	100	43.275	11.15	132.23	day 1	hrpa-1	protein_coding_gene
WBGene00001999	F42A6.7a.2	101	40.08	8.06	174.59	day 1	hrpa-1	protein_coding_gene
WBGene00001999	F42A6.7b.3	16	41.07	14.2	92.37	day 1	hrpa-1	protein_coding_gene
WBGene00001999	F42A6.7c.1	16	42.875	6.85	114.4	day 1	hrpa-1	protein_coding_gene
WBGene00001999	F42A6.7d.2	12	43.8	7.23	88.72	day 1	hrpa-1	protein_coding_gene
WBGene00001999	F42A6.7c.1-0	28	47.175	21.58	117.28	day 1	hrpa-1	protein_coding_gene
WBGene00001999	F42A6.7b.1	52	41.145	16.54	106.04	day 1	hrpa-1	protein_coding_gene
WBGene00002000	F58D5.1a.1	57	71.36	15.54	169.07	day 1	hrpr-1	protein_coding_gene
WBGene00002001	T11G6.1a.1	173	58.63	8.35	285.62	day 1	hars-1	protein_coding_gene
WBGene00002001	T11G6.1b.1	17	74.48	41.31	116.18	day 1	hars-1	protein_coding_gene
WBGene00002002	K08E7.2.2	20	49.93	31.8	118.82	day 1	hsb-1	protein_coding_gene
WBGene00002002	K08E7.2.3	19	51.22	24.65	148	day 1	hsb-1	protein_coding_gene
WBGene00002002	K08E7.2.1	84	48.955	15.5	147.46	day 1	hsb-1	protein_coding_gene
WBGene00002003	B0285.5.3	8	54.19	23	112.54	day 1	hse-5	protein_coding_gene
WBGene00002003	B0285.5.1	59	51.67	7.67	213.56	day 1	hse-5	protein_coding_gene
WBGene00002004	Y53C10A.12.2	35	51.38	9.81	190.65	day 1	hsf-1	protein_coding_gene
WBGene00002004	Y53C10A.12.1	26	51.515	18.43	128.67	day 1	hsf-1	protein_coding_gene
WBGene00002005	F26D10.3.1	3533	62.4	2.07	392.05	day 1	hsp-1	protein_coding_gene
WBGene00002007	C15H9.6a.1	380	83.515	9.26	380.15	day 1	hsp-3	protein_coding_gene
WBGene00002007	C15H9.6a.2	95	74.73	15.9	177.73	day 1	hsp-3	protein_coding_gene
WBGene00002007	C15H9.6b.1	13	54	26.08	136.38	day 1	hsp-3	protein_coding_gene
WBGene00002008	F43E2.8a.1	411	48.6	4.81	239.33	day 1	hsp-4	protein_coding_gene
WBGene00002008	F43E2.8b.1	9	38.93	31.09	85.29	day 1	hsp-4	protein_coding_gene
WBGene00002010	C37H5.8.1	121	84.57	4.18	291.78	day 1	hsp-6	protein_coding_gene
WBGene00002011	C14B9.1.1	207	60.81	13.72	195.32	day 1	hsp-12.2	protein_coding_gene
WBGene00002012	F38E11.1.1	20	92.455	18.97	165.12	day 1	hsp-12.3	protein_coding_gene
WBGene00002016	Y46H3A.3a.1	37	137.89	56.33	299.46	day 1	hsp-16.2	protein_coding_gene
WBGene00002017	T27E4.2.1	79	131.59	19.28	364.39	day 1	hsp-16.11	protein_coding_gene
WBGene00002021	F52E1.7a.1	33	97.09	11.55	224.24	day 1	hsp-17	protein_coding_gene
WBGene00002021	F52E1.7b.1	49	77.37	5.93	189.35	day 1	hsp-17	protein_coding_gene
WBGene00002023	C09B8.6c.2	8	52.32	27.08	76.17	day 1	hsp-25	protein_coding_gene
WBGene00002023	C09B8.6b.1	162	62.61	19.16	167.89	day 1	hsp-25	protein_coding_gene
WBGene00002023	C09B8.6a.1	121	66.36	16.17	188.88	day 1	hsp-25	protein_coding_gene
WBGene00002024	C14F11.5a.1	97	77.03	12.26	215.2	day 1	hsp-43	protein_coding_gene
WBGene00002025	Y22D7AL.5a.1	225	100.04	7.56	293.26	day 1	hsp-60	protein_coding_gene
WBGene00002025	Y22D7AL.5a.2	51	103.65	10.96	240.44	day 1	hsp-60	protein_coding_gene
WBGene00002026	C12C8.1.1	24	126.645	71.6	277	day 1	hsp-70	protein_coding_gene
WBGene00002027	T05F1.6.1	12	65.39	31.77	124.16	day 1	hsr-9	protein_coding_gene
WBGene00002028	F08B4.6.1	49	46.58	9.22	194.83	day 1	hst-1	protein_coding_gene
WBGene00002029	C34F6.4.1	13	76	32.58	157.44	day 1	hst-2	protein_coding_gene
WBGene00002031	Y34B4A.3.1	35	43.97	10.48	146.83	day 1	hst-6	protein_coding_gene
WBGene00002032	F41H10.10.1	312	45.525	10.54	236.7	day 1	htp-1	protein_coding_gene
WBGene00002033	Y73B6BL.2.1	152	52.76	22.55	216.67	day 1	htp-2	protein_coding_gene
WBGene00002034	F57C9.5.1	74	43.3	5.6	152.03	day 1	htp-3	protein_coding_gene
WBGene00002035	F29D10.4.1	22	48.96	21.25	177.72	day 1	hum-1	protein_coding_gene
WBGene00002036	F36D4.3f.1	133	51.61	17.12	184.13	day 1	hum-2	protein_coding_gene
WBGene00002036	F36D4.3a.1	5	47.27	28.65	73.04	day 1	hum-2	protein_coding_gene
WBGene00002038	T02C12.1.2	5	40.26	24	203.15	day 1	hum-5	protein_coding_gene
WBGene00002042	H26D21.1.1	118	35.14	8.06	163.13	day 1	hus-1	protein_coding_gene
WBGene00002043	C09G4.1a.1	39	41.56	14.28	143.32	day 1	hyl-1	protein_coding_gene
WBGene00002043	C09G4.1c.1	30	37.29	20.39	142.04	day 1	hyl-1	protein_coding_gene
WBGene00002043	C09G4.1b.1-0	84	42.875	3.84	128.32	day 1	hyl-1	protein_coding_gene
WBGene00002044	K02G10.6.1	88	76.775	13.68	264	day 1	hyl-2	protein_coding_gene
WBGene00002045	C56C10.8.1-0	1992	61.53	11.58	253.85	day 1	icd-1	protein_coding_gene
WBGene00002045	C56C10.8.1	277	69.89	12.38	174.04	day 1	icd-1	protein_coding_gene
WBGene00002046	C01F6.8b.1	150	37.575	11.77	157.76	day 1	icln-1	protein_coding_gene
WBGene00002046	C01F6.8a.1	195	41.42	7.79	348.08	day 1	icln-1	protein_coding_gene
WBGene00002047	Y39G10AR.13b.1	14	53.035	16.39	253.2	day 1	icp-1	protein_coding_gene
WBGene00002047	Y39G10AR.13a.1	132	44.625	6.89	139.72	day 1	icp-1	protein_coding_gene
WBGene00002048	B0244.2.1	12	38.735	26.32	202.48	day 1	ida-1	protein_coding_gene
WBGene00002050	F38B2.1e.1	8	36.8	19.12	118.48	day 1	ifa-1	protein_coding_gene
WBGene00002052	K05B2.3.1-0	34	52.48	7.47	192.65	day 1	ifa-4	protein_coding_gene
WBGene00002052	K05B2.3.1	9	54.5	20.71	185.12	day 1	ifa-4	protein_coding_gene
WBGene00002053	F10C1.2a.1	33	50.27	12.15	116.73	day 1	ifb-1	protein_coding_gene
WBGene00002053	F10C1.2b.1	44	49.735	14.67	130.12	day 1	ifb-1	protein_coding_gene
WBGene00002054	F10C1.7a.1	29	72.96	17.35	150.7	day 1	ifb-2	protein_coding_gene
WBGene00002054	F10C1.7c.1	29	59.93	12.44	145.16	day 1	ifb-2	protein_coding_gene
WBGene00002055	F37B4.2.1	25	38.97	13.07	132.06	day 1	ifc-1	protein_coding_gene
WBGene00002056	M6.1f.1-0	12	90.19	13.73	199.44	day 1	ifc-2	protein_coding_gene
WBGene00002056	M6.1f.1	35	73.4	14.19	196.8	day 1	ifc-2	protein_coding_gene
WBGene00002056	M6.1d.1	19	32.62	11.17	176.73	day 1	ifc-2	protein_coding_gene
WBGene00002057	R04E5.10.1	12	100.285	15.9	247.65	day 1	ifd-1	protein_coding_gene
WBGene00002058	F25E2.4.1	7	51.5	26	135.96	day 1	ifd-2	protein_coding_gene
WBGene00002059	F53A2.6b.1	105	46.57	19.41	140.81	day 1	ife-1	protein_coding_gene
WBGene00002059	F53A2.6a.1	939	44.3	5.87	298.24	day 1	ife-1	protein_coding_gene
WBGene00002060	R04A9.4.1	133	59.43	13.12	179.47	day 1	ife-2	protein_coding_gene
WBGene00002061	B0348.6a.1	240	54.33	7.92	287.31	day 1	ife-3	protein_coding_gene
WBGene00002061	B0348.6b.1	369	51.96	14.4	199.15	day 1	ife-3	protein_coding_gene
WBGene00002061	B0348.6c.1	64	53.815	13.76	122.36	day 1	ife-3	protein_coding_gene
WBGene00002062	C05D9.5.1	27	59.19	23.38	241.14	day 1	ife-4	protein_coding_gene
WBGene00002063	Y57A10A.30.1	19	67.96	19.04	134.21	day 1	ife-5	protein_coding_gene
WBGene00002063	Y57A10A.30.2	11	41.74	20.04	87.28	day 1	ife-5	protein_coding_gene
WBGene00002064	T05G5.10b.1	4597	50.3	9.18	310.04	day 1	iff-1	protein_coding_gene
WBGene00002064	T05G5.10a.1	5260	49.545	5.92	418.81	day 1	iff-1	protein_coding_gene
WBGene00002065	F54C9.1.2-0	670	52.56	13.46	202.59	day 1	iff-2	protein_coding_gene
WBGene00002065	F54C9.1.1	68	52.17	24.54	186.15	day 1	iff-2	protein_coding_gene
WBGene00002065	F54C9.1.2	136	62.88	13.21	170.45	day 1	iff-2	protein_coding_gene
WBGene00002068	C27A2.3.1	405	49.33	11.12	181.04	day 1	ify-1	protein_coding_gene
WBGene00002070	K07A1.8.1	276	57.165	13	174.44	day 1	ile-1	protein_coding_gene
WBGene00002071	T04G9.3.1	108	91.16	14.14	325.12	day 1	ile-2	protein_coding_gene
WBGene00002072	T19B10.7.1	123	45.03	16.54	138.92	day 1	ima-1	protein_coding_gene
WBGene00002072	T19B10.7.2	102	46.335	17.12	122.24	day 1	ima-1	protein_coding_gene
WBGene00002073	F26B1.3.1	894	54.16	4.18	253.38	day 1	ima-2	protein_coding_gene
WBGene00002074	F32E10.4.1	71	57.37	17.86	213.11	day 1	ima-3	protein_coding_gene
WBGene00002075	F28B3.8.1	11	74.54	45.78	105.4	day 1	imb-1	protein_coding_gene
WBGene00002076	R06A4.4c.1	7	52.5	44.32	89.19	day 1	imb-2	protein_coding_gene
WBGene00002076	R06A4.4a.1	32	52.32	24.21	128.81	day 1	imb-2	protein_coding_gene
WBGene00002077	C53D5.6.1	63	67.4	15.11	187.67	day 1	imb-3	protein_coding_gene
WBGene00002078	ZK742.1a.1	90	66.98	32.74	263.33	day 1	xpo-1	protein_coding_gene
WBGene00002079	Y48G1A.5a.1	50	49.395	3.31	228.86	day 1	xpo-2	protein_coding_gene
WBGene00002080	C49H3.10a.1	22	69.77	34.95	123.14	day 1	xpo-3	protein_coding_gene
WBGene00002081	F54G8.3.1	25	48.44	3.34	163.14	day 1	ina-1	protein_coding_gene
WBGene00002083	F57B9.6a.1	1618	67.12	3.58	381.33	day 1	inf-1	protein_coding_gene
WBGene00002087	ZK75.1.1	8	78.29	1.16	212.29	day 1	ins-4	protein_coding_gene
WBGene00002088	ZK84.3.2	5	43.36	19.82	106.62	day 1	ins-5	protein_coding_gene
WBGene00002089	ZK84.6.1	10	63.53	41.27	142.71	day 1	ins-6	protein_coding_gene
WBGene00002090	ZK1251.2a.1	12	41.615	27.04	88.3	day 1	ins-7	protein_coding_gene
WBGene00002095	C17C3.19.1	10	37.57	18.17	98.6	day 1	ins-12	protein_coding_gene
WBGene00002100	F56F3.6.1	30	37.715	19.33	129.12	day 1	ins-17	protein_coding_gene
WBGene00002101	T28B8.2.1	7	70.14	26.75	145.96	day 1	ins-18	protein_coding_gene
WBGene00002106	M04D8.3.1	5	56.23	34.85	202.63	day 1	ins-23	protein_coding_gene
WBGene00002107	ZC334.3.1	9	12.21	7.67	97.93	day 1	ins-24	protein_coding_gene
WBGene00002109	ZC334.1.1	16	59.09	26.65	103.17	day 1	ins-26	protein_coding_gene
WBGene00002110	ZC334.11.1	19	45.45	24.15	130.27	day 1	ins-27	protein_coding_gene
WBGene00002111	ZC334.9.1	8	33.83	19.54	135.84	day 1	ins-28	protein_coding_gene
WBGene00002112	ZC334.10.1	7	67.73	46.76	96.97	day 1	ins-29	protein_coding_gene
WBGene00002113	ZC334.2.1	8	32.27	12.32	46.92	day 1	ins-30	protein_coding_gene
WBGene00002114	T10D4.4.1	6	104.04	50.27	158.48	day 1	ins-31	protein_coding_gene
WBGene00002116	W09C5.4.1	9	52.42	10.46	87.16	day 1	ins-33	protein_coding_gene
WBGene00002117	F52B11.6.1	20	77.245	36.04	127.9	day 1	ins-34	protein_coding_gene
WBGene00002120	F08G2.6.1	8	62.05	46.1	84.48	day 1	ins-37	protein_coding_gene
WBGene00002124	F08G12.10.1	77	61.32	11.52	188	day 1	inx-2	protein_coding_gene
WBGene00002125	F22F4.2.1	154	70.94	3.15	338.62	day 1	inx-3	protein_coding_gene
WBGene00002129	K02B2.4a.1	22	42.37	11.29	76.52	day 1	inx-7	protein_coding_gene
WBGene00002130	ZK792.2.1	220	67.38	15.09	369.54	day 1	inx-8	protein_coding_gene
WBGene00002131	ZK792.3.1	43	56.52	21.07	178.23	day 1	inx-9	protein_coding_gene
WBGene00002132	T18H9.5a.1	7	58.33	19.93	168.96	day 1	inx-10	protein_coding_gene
WBGene00002133	W04D2.3a.1	22	56.96	25.44	154.64	day 1	inx-11	protein_coding_gene
WBGene00002134	ZK770.3.1	68	49.37	20.83	212.87	day 1	inx-12	protein_coding_gene
WBGene00002135	Y8G1A.2.1	45	53.37	14.1	181.21	day 1	inx-13	protein_coding_gene
WBGene00002136	productive_splice_isoform_123	70	67.885	21.74	136.92	day 1	inx-14	protein_coding_gene
WBGene00002136	F07A5.1a.1	27	61	41.23	118.96	day 1	inx-14	protein_coding_gene
WBGene00002136	F07A5.1a.2	39	64.46	14.72	157.08	day 1	inx-14	protein_coding_gene
WBGene00002136	F07A5.1b.1	41	65.09	16.6	161.41	day 1	inx-14	protein_coding_gene
WBGene00002137	R12E2.9.1	41	59.19	17.26	204.62	day 1	inx-15	protein_coding_gene
WBGene00002139	R12E2.4a.1	28	71.09	17.96	176.73	day 1	inx-17	protein_coding_gene
WBGene00002143	Y47G6A.1.1	66	47.115	7.85	158.16	day 1	inx-21	protein_coding_gene
WBGene00002143	productive_splice_isoform_111	5	66.35	35.61	112.04	day 1	inx-21	protein_coding_gene
WBGene00002144	Y47G6A.2.1	185	57.04	6.73	187.4	day 1	inx-22	protein_coding_gene
WBGene00002144	Y47G6A.2.2	18	74.915	24.29	146.5	day 1	inx-22	protein_coding_gene
WBGene00002146	C09B8.1a.1	9	78.52	57.92	92.04	day 1	ipp-5	protein_coding_gene
WBGene00002146	C09B8.1b.1	5	61.29	22.52	82.04	day 1	ipp-5	protein_coding_gene
WBGene00002147	C41C4.4a.1	28	53.845	24.56	224.52	day 1	ire-1	protein_coding_gene
WBGene00002148	F44C4.4b.1	20	58.925	6.88	132.28	day 1	gon-14	protein_coding_gene
WBGene00002148	F44C4.4a.1	21	59.62	29.71	215.34	day 1	gon-14	protein_coding_gene
WBGene00002152	R11A8.6.1	97	74.1	4.57	361.19	day 1	iars-1	protein_coding_gene
WBGene00002162	F42G8.12.1	436	66.055	15.41	219.07	day 1	isp-1	protein_coding_gene
WBGene00002169	F37A4.8.1	11	58.68	37.56	276.74	day 1	isw-1	protein_coding_gene
WBGene00002183	T02G5.8.1	610	72.275	8.89	392.07	day 1	kat-1	protein_coding_gene
WBGene00002185	T27E9.4a.1	12	54.895	40.62	102.92	day 1	kel-3	protein_coding_gene
WBGene00002185	T27E9.4b.1	19	54.11	32.94	88.18	day 1	kel-3	protein_coding_gene
WBGene00002185	T27E9.4a.2	39	52.35	13.48	166.86	day 1	kel-3	protein_coding_gene
WBGene00002185	T27E9.4b.2	13	87.79	15	171.18	day 1	kel-3	protein_coding_gene
WBGene00002187	T07A9.3.3-0	12	84.27	36	132.84	day 1	kgb-1	protein_coding_gene
WBGene00002189	ZK909.2a.1	17	59.62	30.89	216.12	day 1	kin-1	protein_coding_gene
WBGene00002189	ZK909.2b.1	14	70.515	16	154.42	day 1	kin-1	protein_coding_gene
WBGene00002189	ZK909.2h.1-0	9	100.84	45.24	191.55	day 1	kin-1	protein_coding_gene
WBGene00002190	R07E4.6a.1	21	107.12	27.57	270.63	day 1	kin-2	protein_coding_gene
WBGene00002191	B0205.7.1	302	69.115	3.55	252.83	day 1	kin-3	protein_coding_gene
WBGene00002196	T01G9.6a.2	27	64.26	35.77	120.3	day 1	kin-10	protein_coding_gene
WBGene00002196	T01G9.6b.1	213	62.92	12.2	230.81	day 1	kin-10	protein_coding_gene
WBGene00002196	T01G9.6b.2	9	55.89	41.32	87.52	day 1	kin-10	protein_coding_gene
WBGene00002196	T01G9.6a.1	423	64.4	8.08	242.96	day 1	kin-10	protein_coding_gene
WBGene00002201	T17E9.1a.1	31	44.28	19.65	189.93	day 1	kin-18	protein_coding_gene
WBGene00002202	C03C10.1.1	47	67.33	26.58	172.79	day 1	kin-19	protein_coding_gene
WBGene00002202	C03C10.1.3	37	72.39	31.5	249.47	day 1	kin-19	protein_coding_gene
WBGene00002202	C03C10.1.2	10	67.895	34.94	178.62	day 1	kin-19	protein_coding_gene
WBGene00002213	C30F8.4a.1	5	55.28	23.64	61.7	day 1	kin-32	protein_coding_gene
WBGene00002214	M7.2a.1	401	53.57	8.83	159.24	day 1	klc-1	protein_coding_gene
WBGene00002214	M7.2b.1	27	58.88	32.22	201.19	day 1	klc-1	protein_coding_gene
WBGene00002215	C18C4.10a.1	6	110.795	36.08	150.65	day 1	klc-2	protein_coding_gene
WBGene00002215	C18C4.10b.1	32	58.92	33.92	146.42	day 1	klc-2	protein_coding_gene
WBGene00002216	T09A5.2a.1	6	60.24	14.39	120	day 1	klp-3	protein_coding_gene
WBGene00002219	K11D9.1b.1	146	42.145	7.41	180.67	day 1	klp-7	protein_coding_gene
WBGene00002220	C15C7.2.1	11	52.28	18.52	119.11	day 1	gcc-1	protein_coding_gene
WBGene00002221	C33H5.4	42	44.87	11.58	352.56	day 1	klp-10	pseudogene
WBGene00002221	unproductive_splice_isoform_4	10	39.885	30.12	89.96	day 1	klp-10	pseudogene
WBGene00002225	M01E11.6.1	227	44.6	15	348.73	day 1	klp-15	protein_coding_gene
WBGene00002226	C41G7.2.1	250	45.775	10.46	292	day 1	klp-16	protein_coding_gene
WBGene00002228	C06G3.2.1	128	43.88	10.46	137.17	day 1	klp-18	protein_coding_gene
WBGene00002229	Y43F4B.6.1	83	40.04	16.8	147.97	day 1	klp-19	protein_coding_gene
WBGene00002231	C02F5.1.1	65	63.08	12.36	332	day 1	knl-1	protein_coding_gene
WBGene00002232	F11A6.1a.1	5	90.31	69.14	166.8	day 1	kpc-1	protein_coding_gene
WBGene00002234	M60.5.1	5	41.36	25.59	87	day 1	kqt-2	protein_coding_gene
WBGene00002238	T02G5.9a.1	477	71.57	8.29	331.04	day 1	kars-1	protein_coding_gene
WBGene00002238	T02G5.9b.1	49	83.36	21.33	256.94	day 1	kars-1	protein_coding_gene
WBGene00002240	F58D5.4a.1	27	57.74	22.74	161.59	day 1	ksr-2	protein_coding_gene
WBGene00002241	F10C2.2.1	257	33.4	3.73	184.41	day 1	kup-1	protein_coding_gene
WBGene00002245	K08B4.1b.1	41	52.89	14.07	133.62	day 1	lag-1	protein_coding_gene
WBGene00002245	K08B4.1c.1	7	69.44	29.1	91.42	day 1	lag-1	protein_coding_gene
WBGene00002245	K08B4.1a.1	31	48.48	17.33	125.24	day 1	lag-1	protein_coding_gene
WBGene00002249	ZK353.6.1	383	65.68	7.48	419.08	day 1	lap-1	protein_coding_gene
WBGene00002250	W07G4.4.1	473	60.67	7.08	271.62	day 1	lap-2	protein_coding_gene
WBGene00002251	B0457.1a.1	149	46.4	13.04	149.31	day 1	lat-1	protein_coding_gene
WBGene00002253	F40F4.3.1	306	73.315	13.5	277.85	day 1	lbp-1	protein_coding_gene
WBGene00002254	F40F4.2.1	1341	62.64	10.57	203.45	day 1	lbp-2	protein_coding_gene
WBGene00002254	F40F4.2.2	664	68.425	3.16	256.96	day 1	lbp-2	protein_coding_gene
WBGene00002255	F40F4.4a.1	269	59.75	19.96	244.72	day 1	lbp-3	protein_coding_gene
WBGene00002256	ZK742.5.1	388	52.065	8.17	159.77	day 1	lbp-4	protein_coding_gene
WBGene00002257	W02D3.7.1	136	52.58	4.42	219.3	day 1	lbp-5	protein_coding_gene
WBGene00002258	W02D3.5.1	1713	43.63	7.37	252.42	day 1	lbp-6	protein_coding_gene
WBGene00002259	T22G5.2.1	120	62.85	9.72	217.62	day 1	lbp-7	protein_coding_gene
WBGene00002260	T22G5.6.1	14	60.515	32.16	151	day 1	lbp-8	protein_coding_gene
WBGene00002262	F13D12.2a.1	17	46.7	5.51	142.88	day 1	ldh-1	protein_coding_gene
WBGene00002262	F13D12.2b.1	52	54.89	6.96	146.23	day 1	ldh-1	protein_coding_gene
WBGene00002263	K08H10.1a.1-1	60	53.285	10	127.36	day 1	lea-1	protein_coding_gene
WBGene00002263	K08H10.1a.1	163	53.66	12.21	146.96	day 1	lea-1	protein_coding_gene
WBGene00002263	K08H10.1h.1	9	52.56	38.17	92.63	day 1	lea-1	protein_coding_gene
WBGene00002264	W09H1.6a.1	1040	55.13	5.13	254.93	day 1	lec-1	protein_coding_gene
WBGene00002264	W09H1.6b.1	119	49.75	9.67	161.5	day 1	lec-1	protein_coding_gene
WBGene00002265	F52H3.7b.1-0	90	44.83	2.7	328.58	day 1	lec-2	protein_coding_gene
WBGene00002266	ZK892.1a.1-0	15	70.89	27.37	136.77	day 1	lec-3	protein_coding_gene
WBGene00002266	ZK892.1b.1	5	65.46	51.69	100.96	day 1	lec-3	protein_coding_gene
WBGene00002267	C44F1.3.1	70	49.73	11.86	205.5	day 1	lec-4	protein_coding_gene
WBGene00002268	ZK1248.16.1	504	55.26	15.48	252.42	day 1	lec-5	protein_coding_gene
WBGene00002269	Y55B1AR.1.1	1955	66.13	2.14	332.3	day 1	lec-6	protein_coding_gene
WBGene00002271	R07B1.10.1	285	64	12.32	202.19	day 1	lec-8	protein_coding_gene
WBGene00002272	C16H3.2.1	426	56.23	15.08	259.27	day 1	lec-9	protein_coding_gene
WBGene00002273	W01A11.4.1	485	55.29	7.74	270.82	day 1	lec-10	protein_coding_gene
WBGene00002274	F38A5.3a.1	35	68.59	21.8	171.46	day 1	lec-11	protein_coding_gene
WBGene00002275	W01G7.5.1	40	49.92	12.7	186.67	day 1	lem-2	protein_coding_gene
WBGene00002276	F42H11.2.1	74	43.59	9.58	237.31	day 1	lem-3	protein_coding_gene
WBGene00002278	Y55F3AM.6a.1	19	49.33	11.92	108.26	day 1	lep-2	protein_coding_gene
WBGene00002280	unproductive_splice_isoform_40	17	52.18	9.69	82.67	day 1	let-2	protein_coding_gene
WBGene00002297	T19E10.1a.1	12	56.275	29.13	84.6	day 1	ect-2	protein_coding_gene
WBGene00002297	T19E10.1a.2	5	40.83	30.07	46.61	day 1	ect-2	protein_coding_gene
WBGene00002297	T19E10.1b.1	14	51.85	23.28	94.42	day 1	ect-2	protein_coding_gene
WBGene00002324	Y54E5B.3a.1	162	42.605	3.17	141.24	day 1	let-49	protein_coding_gene
WBGene00002324	Y54E5B.3b.1	54	48.26	3.06	146.92	day 1	let-49	protein_coding_gene
WBGene00002335	ZK792.6.1	204	68.54	9.56	230.61	day 1	let-60	protein_coding_gene
WBGene00002344	M7.1.1	1458	63.535	8.91	412.62	day 1	let-70	protein_coding_gene
WBGene00002363	F38H4.9.1	321	66.35	16.67	260.26	day 1	let-92	protein_coding_gene
WBGene00002368	K08E7.3.1	198	47.68	4.6	217.12	day 1	let-99	protein_coding_gene
WBGene00002497	F52H3.1.4	9	67.79	30.52	171.96	day 1	let-268	protein_coding_gene
WBGene00002637	F26F12.7.1	16	78.525	38.75	140.38	day 1	let-418	protein_coding_gene
WBGene00002694	C10H11.9.1	7	59.04	42.89	461.28	day 1	let-502	protein_coding_gene
WBGene00002696	E01A2.4.1	49	53.12	20.87	130.5	day 1	let-504	protein_coding_gene
WBGene00002783	F57B10.1.1	30	66.26	24.13	200.09	day 1	let-607	protein_coding_gene
WBGene00002783	F57B10.1.2	17	60.04	37.42	114.36	day 1	let-607	protein_coding_gene
WBGene00002804	Y110A7A.19.1	125	48.82	4.67	187.48	day 1	let-630	protein_coding_gene
WBGene00002850	C16A3.3.1	22	47.09	13.9	204.26	day 1	let-716	protein_coding_gene
WBGene00002855	C05D11.12.1	197	62.56	4.76	254.69	day 1	let-721	protein_coding_gene
WBGene00002879	C29E4.8.3	11	40	22.42	172.78	day 1	let-754	protein_coding_gene
WBGene00002879	C29E4.8.1	441	54.07	9.05	155.39	day 1	let-754	protein_coding_gene
WBGene00002891	C56G2.6b.1	43	57.46	14.04	143.43	day 1	let-767	protein_coding_gene
WBGene00002891	C56G2.6a.1	273	54.24	13.5	194.76	day 1	let-767	protein_coding_gene
WBGene00002891	C56G2.6a.2	377	51.17	6.29	230.29	day 1	let-767	protein_coding_gene
WBGene00002891	C56G2.6c.1	41	59.62	23.12	113.64	day 1	let-767	protein_coding_gene
WBGene00002957	F33A8.1.1	5	37.19	23.51	197.93	day 1	let-858	protein_coding_gene
WBGene00002978	Y105E8B.1l.1	5	80.85	26.17	144.68	day 1	lev-11	protein_coding_gene
WBGene00002978	Y105E8B.1d.1	67	62.75	18.32	211.76	day 1	lev-11	protein_coding_gene
WBGene00002978	Y105E8B.1a.1	2190	62.125	8.31	302	day 1	lev-11	protein_coding_gene
WBGene00002978	Y105E8B.1e.2	10	52.62	18.68	107.68	day 1	lev-11	protein_coding_gene
WBGene00002978	Y105E8B.1c.1	23	85.76	25.19	145.52	day 1	lev-11	protein_coding_gene
WBGene00002978	Y105E8B.1e.1	87	53.83	10.8	254.52	day 1	lev-11	protein_coding_gene
WBGene00002978	Y105E8B.1o.1	10	70.82	25.09	148.46	day 1	lev-11	protein_coding_gene
WBGene00002979	C46H11.4c.1	10	99.105	28.82	192.93	day 1	lfe-2	protein_coding_gene
WBGene00002980	C32D5.9.1	2176	72.5	4.39	308.4	day 1	lgg-1	protein_coding_gene
WBGene00002981	ZK593.6a.1	490	61.27	7.44	384.07	day 1	lgg-2	protein_coding_gene
WBGene00002982	B0336.8.1	337	37.27	6.54	177	day 1	lgg-3	protein_coding_gene
WBGene00002985	C29A12.3b.1	11	39	22.77	62.24	day 1	lig-1	protein_coding_gene
WBGene00002985	C29A12.3a.1	188	46.675	7	177.57	day 1	lig-1	protein_coding_gene
WBGene00002986	C07H6.1.1	39	49.73	16.89	158.56	day 1	lig-4	protein_coding_gene
WBGene00002992	F36H1.4h.1	13	68.12	36.78	123.62	day 1	lin-3	protein_coding_gene
WBGene00002992	F36H1.4c.1	5	69.92	49.35	133.96	day 1	lin-3	protein_coding_gene
WBGene00002994	T09A5.10.1	101	48.36	10.54	207.9	day 1	lin-5	protein_coding_gene
WBGene00002994	T09A5.10.2	23	42.68	8.58	86.35	day 1	lin-5	protein_coding_gene
WBGene00002996	Y54G11A.10a.1	26	36.02	9.24	123.72	day 1	lin-7	protein_coding_gene
WBGene00002997	B0454.1.1	48	44.06	17.85	157.88	day 1	lin-8	protein_coding_gene
WBGene00002998	ZK637.7a.1	29	49.54	28.83	135.33	day 1	lin-9	protein_coding_gene
WBGene00002998	ZK637.7b.1	48	52.22	21.04	150.27	day 1	lin-9	protein_coding_gene
WBGene00003007	C16B8.1.1	16	73.14	27.68	150.3	day 1	lin-18	protein_coding_gene
WBGene00003009	K10B2.1b.1	46	71.37	19.33	152.33	day 1	lin-23	protein_coding_gene
WBGene00003009	K10B2.1a.1	50	76.02	25.81	199.52	day 1	lin-23	protein_coding_gene
WBGene00003010	B0001.1a.1	173	37.54	5.37	150.24	day 1	lin-24	protein_coding_gene
WBGene00003011	F56H9.5.1	6	64.55	36.67	246.65	day 1	lin-25	protein_coding_gene
WBGene00003012	F18A1.2a.1	125	41.28	5.3	124.7	day 1	lin-26	protein_coding_gene
WBGene00003014	F02E9.2a.1	74	50.525	11.61	270.23	day 1	lin-28	protein_coding_gene
WBGene00003014	F02E9.2b.1	14	49.64	15.23	136.71	day 1	lin-28	protein_coding_gene
WBGene00003019	H32C10.2a.1	7	49.82	23.67	99.26	day 1	lin-33	protein_coding_gene
WBGene00003020	C32F10.2.1	73	52.11	18.21	131	day 1	lin-35	protein_coding_gene
WBGene00003021	F44B9.6.1	44	39.475	7.26	91.87	day 1	lin-36	protein_coding_gene
WBGene00003022	ZK418.4.1	270	46.89	8.77	210.57	day 1	lin-37	protein_coding_gene
WBGene00003024	C07H6.7.2-0	5	136.09	80.5	205.87	day 1	lin-39	protein_coding_gene
WBGene00003025	T27C4.4b.2	6	78.54	36.04	152.56	day 1	lin-40	protein_coding_gene
WBGene00003030	Y73B6A.5b.1	8	55.49	45.91	82.36	day 1	lin-45	protein_coding_gene
WBGene00003030	Y73B6A.5d.1	13	67.35	35.91	157.21	day 1	lin-45	protein_coding_gene
WBGene00003030	Y73B6A.5e.1	11	66	37.77	135.37	day 1	lin-45	protein_coding_gene
WBGene00003030	Y73B6A.5d.1-0	5	97.96	48.96	123.45	day 1	lin-45	protein_coding_gene
WBGene00003034	F42A9.2.1	48	47.495	14.85	145.58	day 1	lin-49	protein_coding_gene
WBGene00003035	ZK632.13a.1	335	43.39	7.11	282.7	day 1	lin-52	protein_coding_gene
WBGene00003036	K07A1.12.1	679	57.77	8.33	213.76	day 1	lin-53	protein_coding_gene
WBGene00003037	JC8.6a.1	83	37.5	5.33	168.96	day 1	lin-54	protein_coding_gene
WBGene00003037	JC8.6c.1	13	36.79	17.32	107.52	day 1	lin-54	protein_coding_gene
WBGene00003037	JC8.6d.1	7	43.39	33.96	106.5	day 1	lin-54	protein_coding_gene
WBGene00003038	ZK673.3.1	57	51.74	10.52	182.12	day 1	lin-56	protein_coding_gene
WBGene00003040	T12F5.4.1	8	52.635	32.76	76.73	day 1	lin-59	protein_coding_gene
WBGene00003041	R06C7.7a.1	167	52.25	13.17	175.22	day 1	lin-61	protein_coding_gene
WBGene00003041	R06C7.7b.1	35	57.17	25.3	163.44	day 1	lin-61	protein_coding_gene
WBGene00003043	C05B10.1b.1	51	63.15	14.67	227.46	day 1	lip-1	protein_coding_gene
WBGene00003044	F18A1.3b.1	41	36.61	16.79	81.5	day 1	lir-1	protein_coding_gene
WBGene00003044	F18A1.3f.1	7	39.15	19.7	65.72	day 1	lir-1	protein_coding_gene
WBGene00003044	F18A1.3i.1	10	42.96	22.08	97.3	day 1	lir-1	protein_coding_gene
WBGene00003044	F18A1.3a.1	104	41.4	8.19	151.35	day 1	lir-1	protein_coding_gene
WBGene00003044	F18A1.3l.1	27	46.16	24.96	97.25	day 1	lir-1	protein_coding_gene
WBGene00003044	F18A1.3d.1	38	44.425	20.96	132.23	day 1	lir-1	protein_coding_gene
WBGene00003046	F37H8.1.1	19	46.77	18.19	123.65	day 1	lir-3	protein_coding_gene
WBGene00003047	T03F6.5.1	20	52.15	22.04	115.04	day 1	lis-1	protein_coding_gene
WBGene00003048	W06F12.1b.1	13	79.42	50.24	143.95	day 1	lit-1	protein_coding_gene
WBGene00003052	DY3.2.1	709	50.69	8.45	476.78	day 1	lmn-1	protein_coding_gene
WBGene00003053	C03B1.12.1	344	75.4	6.65	254.5	day 1	lmp-1	protein_coding_gene
WBGene00003055	F48E8.1a.1	149	47	6.44	181.12	day 1	lon-1	protein_coding_gene
WBGene00003055	F48E8.1b.1	18	45.325	12.32	136	day 1	lon-1	protein_coding_gene
WBGene00003056	C39E6.1.1	26	43.805	8.59	152.04	day 1	lon-2	protein_coding_gene
WBGene00003059	C48E7.3.1	106	33.895	4.68	175.61	day 1	lpd-2	protein_coding_gene
WBGene00003061	ZK973.10.1	820	55.745	7.2	222.12	day 1	lpd-5	protein_coding_gene
WBGene00003062	K09H9.6.1	32	51.5	21.92	97.39	day 1	lpd-6	protein_coding_gene
WBGene00003063	R13A5.12.1	486	48.235	15.71	261.79	day 1	lpd-7	protein_coding_gene
WBGene00003064	R10H10.1.1	309	42.61	8.27	181.78	day 1	lpd-8	protein_coding_gene
WBGene00003065	T21C9.5a.1	707	57.04	8.5	250.67	day 1	lpd-9	protein_coding_gene
WBGene00003067	F55H2.4	7	23.22	19.36	46.24	day 1	lrg-1	pseudogene
WBGene00003073	R74.1.1	78	65.47	15.33	203.42	day 1	lars-1	protein_coding_gene
WBGene00003074	ZK524.3a.1	31	60.62	23	156.6	day 1	lars-2	protein_coding_gene
WBGene00003076	F40F8.9.1	706	52.46	0.66	178.65	day 1	lsm-1	protein_coding_gene
WBGene00003077	Y62E10A.12a.1	333	51.32	9.48	134.44	day 1	lsm-3	protein_coding_gene
WBGene00003078	F32A5.7.1	305	49.66	4.42	192.54	day 1	lsm-4	protein_coding_gene
WBGene00003079	F28F8.3.1	5	47.24	35.29	89.54	day 1	lsm-5	protein_coding_gene
WBGene00003080	Y71G12B.14.1	131	70.52	19.59	170.21	day 1	lsm-6	protein_coding_gene
WBGene00003081	ZK593.7.1	136	40.075	5.31	148.08	day 1	lsm-7	protein_coding_gene
WBGene00003082	Y73B6BL.32.1	546	44.77	4.31	259.36	day 1	lsm-8	protein_coding_gene
WBGene00003083	T22A3.3a.1	77	47.94	3.94	165.78	day 1	lst-1	protein_coding_gene
WBGene00003083	T22A3.3b.2	13	40.7	29.88	156.37	day 1	lst-1	protein_coding_gene
WBGene00003083	T22A3.3b.1	153	51.92	11.52	194.36	day 1	lst-1	protein_coding_gene
WBGene00003085	Y37A1B.1a.1	77	43.16	4.38	229.44	day 1	ccar-1	protein_coding_gene
WBGene00003086	Y37A1B.2c.1	115	50.63	13.67	185.06	day 1	lst-4	protein_coding_gene
WBGene00003086	Y37A1B.2d.1	21	51.1	22.88	157.48	day 1	lst-4	protein_coding_gene
WBGene00003087	F49H12.1b.1	10	104.86	42.76	189.07	day 1	lsy-2	protein_coding_gene
WBGene00003087	productive_splice_isoform_89	8	117.74	20.04	281.37	day 1	lsy-2	protein_coding_gene
WBGene00003090	Y22F5A.4.1	1167	46.79	2.03	325.19	day 1	lys-1	protein_coding_gene
WBGene00003091	Y22F5A.5.1	402	52.29	13.59	368.65	day 1	lys-2	protein_coding_gene
WBGene00003093	F58B3.1.1	234	45.04	16.2	168.68	day 1	lys-4	protein_coding_gene
WBGene00003095	F58B3.3.1	8	61.745	37.72	143.89	day 1	lys-6	protein_coding_gene
WBGene00003096	C02A12.4.1	270	47.165	15.48	192.63	day 1	lys-7	protein_coding_gene
WBGene00003097	C17G10.5.1	718	46.395	6.64	247.46	day 1	lys-8	protein_coding_gene
WBGene00003099	F17E9.11.1	5	54	31.74	75.46	day 1	lys-10	protein_coding_gene
WBGene00003111	Y71G12B.20a.1	22	53.025	18.72	168.37	day 1	mab-20	protein_coding_gene
WBGene00003112	F35G12.6.1	5	65.33	11.62	129.81	day 1	mab-21	protein_coding_gene
WBGene00003119	Y48C3A.7.1	27	65.96	25.79	146.21	day 1	mac-1	protein_coding_gene
WBGene00003123	R09B3.5.1	579	45.72	6.24	165.33	day 1	mag-1	protein_coding_gene
WBGene00003124	K10B3.9.2	26	125.31	18.91	189.15	day 1	mai-1	protein_coding_gene
WBGene00003129	Y37E11AL.7b.1	8	100.735	66.81	251.84	day 1	map-1	protein_coding_gene
WBGene00003129	Y37E11AL.7a.1	152	58.165	17	167.61	day 1	map-1	protein_coding_gene
WBGene00003130	Y116A8A.9b.1-0	5	75.54	30.7	121.19	day 1	map-2	protein_coding_gene
WBGene00003130	Y116A8A.9a.1	230	64.19	15.48	163.65	day 1	map-2	protein_coding_gene
WBGene00003132	Y110A7A.17a.1	23	47.72	15.04	140.94	day 1	mat-1	protein_coding_gene
WBGene00003132	Y110A7A.17b.1	35	49.79	18.75	72.28	day 1	mat-1	protein_coding_gene
WBGene00003134	F10C5.1.1	70	70.645	30.62	264.54	day 1	mat-3	protein_coding_gene
WBGene00003136	C09H6.3.1	105	53.19	18.31	153.17	day 1	mau-2	protein_coding_gene
WBGene00003142	Y62E10A.8a.1	99	52.2	13.85	201.09	day 1	mau-8	protein_coding_gene
WBGene00003148	H21P03.1.1	18	51.51	18.43	135	day 1	mbf-1	protein_coding_gene
WBGene00003149	T04C10.1.1	16	45.165	22.91	194.64	day 1	mbk-1	protein_coding_gene
WBGene00003150	F49E11.1m.1-1	35	51.5	10.43	155.2	day 1	mbk-2	protein_coding_gene
WBGene00003150	F49E11.1m.1-0	63	48.54	13.75	182.22	day 1	mbk-2	protein_coding_gene
WBGene00003150	F49E11.1c.1	8	49.63	9.85	141.13	day 1	mbk-2	protein_coding_gene
WBGene00003151	W09C2.3a.1	7	71.22	48.5	113.54	day 1	mca-1	protein_coding_gene
WBGene00003153	Y67D8C.10b.1	7	124.33	38.17	178.21	day 1	mca-3	protein_coding_gene
WBGene00003154	Y17G7B.5a.1	125	59.21	13.09	398.42	day 1	mcm-2	protein_coding_gene
WBGene00003155	C25D7.6.1	297	58.68	9.82	237.4	day 1	mcm-3	protein_coding_gene
WBGene00003156	Y39G10AR.14a.1	96	55.17	13.39	167.88	day 1	mcm-4	protein_coding_gene
WBGene00003157	R10E4.4.1	329	55	5.04	226.07	day 1	mcm-5	protein_coding_gene
WBGene00003158	ZK632.1a.1	407	47.34	7.5	175.19	day 1	mcm-6	protein_coding_gene
WBGene00003159	F32D1.10.1	459	53.42	8.77	198.74	day 1	mcm-7	protein_coding_gene
WBGene00003160	C50F4.11.1	196	40.275	8.06	280.42	day 1	mdf-1	protein_coding_gene
WBGene00003161	Y69A2AR.30a.1	309	58.39	16.68	292.15	day 1	mdf-2	protein_coding_gene
WBGene00003161	Y69A2AR.30a.2	157	54.77	10.72	169.3	day 1	mdf-2	protein_coding_gene
WBGene00003162	F20H11.3.1	920	83.395	3.23	274.82	day 1	mdh-2	protein_coding_gene
WBGene00003163	R03E9.1.1	123	47.55	7.25	308.43	day 1	mdl-1	protein_coding_gene
WBGene00003164	productive_splice_isoform_182	21	38.03	4.29	132.5	day 1	mdt-6	protein_coding_gene
WBGene00003164	Y57E12AL.5.1	428	43.62	4.9	182.58	day 1	mdt-6	protein_coding_gene
WBGene00003169	E03G2.3.1	10	78.96	25.93	132.29	day 1	mec-5	protein_coding_gene
WBGene00003171	ZK154.3.1	13	45.46	31.28	157.77	day 1	mec-7	protein_coding_gene
WBGene00003172	F46A9.6.1	18	41.12	12.88	257.7	day 1	mec-8	protein_coding_gene
WBGene00003175	C44B11.3.1	27	73.64	15.08	170.12	day 1	mec-12	protein_coding_gene
WBGene00003177	T01E8.4.1	253	54.84	9.44	231.37	day 1	mec-15	protein_coding_gene
WBGene00003182	W10D5.1.1	10	82.87	19.4	151.81	day 1	mef-2	protein_coding_gene
WBGene00003183	T01G9.5b.1	156	48.695	13.52	239.41	day 1	mei-1	protein_coding_gene
WBGene00003183	T01G9.5a.1	95	48.46	10.17	240.03	day 1	mei-1	protein_coding_gene
WBGene00003184	F57B10.12.1	839	52.71	4.44	194.96	day 1	mei-2	protein_coding_gene
WBGene00003185	K08A8.1a.1	234	76.545	8.04	249	day 1	mek-1	protein_coding_gene
WBGene00003196	C06C3.1b.1	17	47.36	27.89	84.81	day 1	mel-11	protein_coding_gene
WBGene00003209	ZK858.4b.1	246	65.305	16.04	266.11	day 1	mel-26	protein_coding_gene
WBGene00003209	ZK858.4a.1	175	66.22	7.85	230.87	day 1	mel-26	protein_coding_gene
WBGene00003214	C05D11.11a.3	87	57.41	18.78	189.86	day 1	mel-32	protein_coding_gene
WBGene00003214	C05D11.11a.2	95	56.54	10.71	152.74	day 1	mel-32	protein_coding_gene
WBGene00003214	C05D11.11a.1	756	58.915	3.32	206.04	day 1	mel-32	protein_coding_gene
WBGene00003214	C05D11.11b.1	110	66.26	14.52	214.15	day 1	mel-32	protein_coding_gene
WBGene00003216	Y17G9B.9.1	325	52.96	7	449.92	day 1	memi-1	protein_coding_gene
WBGene00003218	M04B2.1.1	96	49.475	7.46	155.9	day 1	mep-1	protein_coding_gene
WBGene00003219	F54F7.5.1	5	108.44	51.78	160.58	day 1	mes-1	protein_coding_gene
WBGene00003220	R06A4.7.1	43	52.32	30.4	166.69	day 1	mes-2	protein_coding_gene
WBGene00003222	Y2H9A.1.1	17	58.58	24.08	137.29	day 1	mes-4	protein_coding_gene
WBGene00003225	T07C4.7a.1	684	67.975	7.96	305.52	day 1	mev-1	protein_coding_gene
WBGene00003228	W03C9.7a.1	234	62.04	6.8	315.08	day 1	mex-1	protein_coding_gene
WBGene00003229	F53G12.5b.1	9	59.62	35.17	304.67	day 1	mex-3	protein_coding_gene
WBGene00003229	F53G12.5a.1	631	59.92	3.4	355.75	day 1	mex-3	protein_coding_gene
WBGene00003230	W02A2.7.1	1242	68.235	4.54	268.8	day 1	mex-5	protein_coding_gene
WBGene00003231	AH6.5.1	901	66.13	7.9	338.32	day 1	mex-6	protein_coding_gene
WBGene00003234	Y56A3A.3.1	147	54.8	9.5	186.52	day 1	mif-1	protein_coding_gene
WBGene00003235	C52E4.2a.1	22	48.685	24.12	293.09	day 1	mif-2	protein_coding_gene
WBGene00003235	C52E4.2a.2	171	50.24	13.4	172.37	day 1	mif-2	protein_coding_gene
WBGene00003236	productive_splice_isoform_149	23	41.45	12.44	82.77	day 1	mif-3	protein_coding_gene
WBGene00003236	F13G3.9.1	189	34.82	4.78	214.1	day 1	mif-3	protein_coding_gene
WBGene00003237	Y73B6BL.13.1	9	91.59	29.32	149.48	day 1	mif-4	protein_coding_gene
WBGene00003239	C35C5.4a.1	101	61.75	5.24	162.31	day 1	mig-2	protein_coding_gene
WBGene00003241	T05C12.6a.1	12	41.045	27.4	278.03	day 1	mig-5	protein_coding_gene
WBGene00003241	T05C12.6b.1	74	50.305	16.75	161.52	day 1	mig-5	protein_coding_gene
WBGene00003246	R06B9.6.1	19	58.87	32.92	98.67	day 1	mig-14	protein_coding_gene
WBGene00003249	F11F1.6.1	24	78.52	10.5	167	day 1	mig-18	protein_coding_gene
WBGene00003253	PAR2.4a.1	59	62.56	11.65	151.75	day 1	mig-22	protein_coding_gene
WBGene00003253	PAR2.4a.2	5	43.46	38.27	81.55	day 1	mig-22	protein_coding_gene
WBGene00003254	R07E4.4.1	12	45.835	23	147.22	day 1	mig-23	protein_coding_gene
WBGene00003258	Y54E10A.2.1	5	56.16	50.76	104.21	day 1	cogc-1	protein_coding_gene
WBGene00003367	M106.1.1	12	67.13	42.66	100.27	day 1	mix-1	protein_coding_gene
WBGene00003368	F42G10.2.1	11	59.96	24.31	161.34	day 1	mkk-4	protein_coding_gene
WBGene00003369	C36E6.3.1	252	42.405	13.18	233.47	day 1	mlc-1	protein_coding_gene
WBGene00003370	C36E6.5.1	2884	60.105	2.79	301.61	day 1	mlc-2	protein_coding_gene
WBGene00003371	F09F7.2a.1	1355	49.41	11.16	314.62	day 1	mlc-3	protein_coding_gene
WBGene00003371	F09F7.2a.2	108	50.54	23.79	234.93	day 1	mlc-3	protein_coding_gene
WBGene00003372	C56G7.1.1	1008	63.37	4.17	195.92	day 1	mlc-4	protein_coding_gene
WBGene00003373	T28A8.7.1	21	49.61	14.48	180.39	day 1	mlh-1	protein_coding_gene
WBGene00003375	T04C9.4b.1	162	48.63	11.59	172.23	day 1	mlp-1	protein_coding_gene
WBGene00003375	T04C9.4a.1	123	45.54	18.11	155.49	day 1	mlp-1	protein_coding_gene
WBGene00003375	T04C9.4d.1	10	44.16	28.96	123.52	day 1	mlp-1	protein_coding_gene
WBGene00003380	C10A4.8.1	5	92.93	14.83	144	day 1	mnm-2	protein_coding_gene
WBGene00003384	T06H11.4.1	23	54.13	19.12	181.81	day 1	moc-1	protein_coding_gene
WBGene00003385	W01A11.6.1	34	50.72	21.85	151.03	day 1	moc-2	protein_coding_gene
WBGene00003389	K03H1.2.1	12	43.18	12.29	108.36	day 1	mog-1	protein_coding_gene
WBGene00003390	H20J04.8.1	244	46.365	8.54	203.45	day 1	mog-2	protein_coding_gene
WBGene00003391	F52C9.7.2	75	42.42	16.13	117.34	day 1	mog-3	protein_coding_gene
WBGene00003391	F52C9.7.1	14	45.69	25	74.36	day 1	mog-3	protein_coding_gene
WBGene00003392	C04H5.6a.1	16	62.37	31.42	113.71	day 1	mog-4	protein_coding_gene
WBGene00003393	EEED8.5.1	15	70.97	39.42	103.8	day 1	mog-5	protein_coding_gene
WBGene00003395	F38E1.7.1	510	34.795	2.74	265.27	day 1	mom-2	protein_coding_gene
WBGene00003396	F52F12.3.1	28	48.775	18.56	197.97	day 1	mom-4	protein_coding_gene
WBGene00003397	T23D8.1a.1	9	91	36.44	169.04	day 1	mom-5	protein_coding_gene
WBGene00003397	T23D8.1b.1	6	72.29	36.2	191.45	day 1	mom-5	protein_coding_gene
WBGene00003401	F43C1.2a.1	91	75.46	9.08	266.27	day 1	mpk-1	protein_coding_gene
WBGene00003405	ZC302.1.2	50	58.21	23.12	108.16	day 1	mre-11	protein_coding_gene
WBGene00003405	ZC302.1.1	66	57.9	18.12	153.54	day 1	mre-11	protein_coding_gene
WBGene00003406	Y37D8A.9b.1	405	42.21	1.83	199.92	day 1	mrg-1	protein_coding_gene
WBGene00003406	Y37D8A.9a.1	312	41.74	9.41	230.92	day 1	mrg-1	protein_coding_gene
WBGene00003410	F21G4.2.1	50	55.315	7.59	173.8	day 1	mrp-4	protein_coding_gene
WBGene00003413	Y43F8C.12.1	5	52.68	16.68	78.96	day 1	mrp-7	protein_coding_gene
WBGene00003415	F58B3.5c.1	6	52.535	28.21	116.68	day 1	mars-1	protein_coding_gene
WBGene00003415	F58B3.5a.1	113	75.5	10.07	163.83	day 1	mars-1	protein_coding_gene
WBGene00003417	Y41C4A.14.2	94	45.45	19.09	221.5	day 1	mrt-2	protein_coding_gene
WBGene00003418	H26D21.2.1	93	51.64	15.75	167.78	day 1	msh-2	protein_coding_gene
WBGene00003421	F09E8.3a.1	13	71.46	5.03	130.34	day 1	msh-5	protein_coding_gene
WBGene00003422	Y47G6A.11.1	48	58.475	8.12	163.34	day 1	msh-6	protein_coding_gene
WBGene00003423	R10E9.1.1	5	66.96	54.8	103.82	day 1	msi-1	protein_coding_gene
WBGene00003423	R10E9.1.2	9	52.48	28.17	70.35	day 1	msi-1	protein_coding_gene
WBGene00003424	F26G1.7.1	180	60.595	26.39	158.52	day 1	msp-3	protein_coding_gene
WBGene00003425	K07F5.2.1	153	61.91	14.38	199.55	day 1	msp-10	protein_coding_gene
WBGene00003426	single_exon_productive_isoform_19	6	83.315	52.04	196.8	day 1	msp-19	protein_coding_gene
WBGene00003426	F36H12.7.1	330	71.16	19.34	180.17	day 1	msp-19	protein_coding_gene
WBGene00003429	R05F9.13.1	290	60.715	12.5	177.11	day 1	msp-31	protein_coding_gene
WBGene00003431	R05F9.8.1	321	64.64	17.59	150.73	day 1	msp-33	protein_coding_gene
WBGene00003432	C04G2.4.1	326	62.365	10.79	133	day 1	msp-36	protein_coding_gene
WBGene00003434	K08F4.8.1	113	65.97	35.59	137.07	day 1	msp-38	protein_coding_gene
WBGene00003435	C33F10.9.1	290	67.91	10.65	145.48	day 1	msp-40	protein_coding_gene
WBGene00003438	F58A6.8.1	244	53.055	16.29	126.07	day 1	msp-45	protein_coding_gene
WBGene00003442	C34F11.6.1	209	59.19	15.48	141.39	day 1	msp-49	protein_coding_gene
WBGene00003443	C34F11.4.1	208	59.75	18.74	137.95	day 1	msp-50	protein_coding_gene
WBGene00003444	ZK354.5.1	304	70.88	22.68	148.56	day 1	msp-51	protein_coding_gene
WBGene00003446	R13H9.4.1	276	60.76	14.37	212.43	day 1	msp-53	protein_coding_gene
WBGene00003448	C09B9.6.1	136	71.63	19.95	130.3	day 1	msp-55	protein_coding_gene
WBGene00003449	K07F5.3.1	236	61.7	20.87	176.53	day 1	msp-56	protein_coding_gene
WBGene00003450	R13H9.2.1	341	69.23	19.15	184.37	day 1	msp-57	protein_coding_gene
WBGene00003452	ZK354.11.1	377	67.16	3.15	143.46	day 1	msp-59	protein_coding_gene
WBGene00003456	K05F1.7.1	12	52.495	26.2	93.38	day 1	msp-63	protein_coding_gene
WBGene00003457	ZK1248.6.1	271	52.55	14.73	146.89	day 1	msp-64	protein_coding_gene
WBGene00003458	ZK354.1.1	105	67.17	25.91	145	day 1	msp-65	protein_coding_gene
WBGene00003460	F59A6.8	10	55.495	3.97	105	day 1	msp-71	pseudogene
WBGene00003463	ZK1251.6.1	255	72.64	12.16	137.52	day 1	msp-76	protein_coding_gene
WBGene00003464	F32B6.6.1	208	65.17	23.57	179.71	day 1	msp-77	protein_coding_gene
WBGene00003465	T13F2.11.1	235	67.92	32.16	193.04	day 1	msp-78	protein_coding_gene
WBGene00003466	T13F2.10.1	184	65.12	19.33	141.62	day 1	msp-79	protein_coding_gene
WBGene00003467	K07F5.1.1	299	58.09	17.22	205.59	day 1	msp-81	protein_coding_gene
WBGene00003468	ZK354.4.1	80	71.05	34.48	121.46	day 1	msp-113	protein_coding_gene
WBGene00003469	K05F1.2.1	138	46.655	18.41	90.91	day 1	msp-142	protein_coding_gene
WBGene00003470	ZK546.6.1	335	58.52	15.43	168.84	day 1	msp-152	protein_coding_gene
WBGene00003472	B0414.7a.1	8	30.825	20	194.62	day 1	mtk-1	protein_coding_gene
WBGene00003472	B0414.7a.2	6	32.94	15.31	54.7	day 1	mtk-1	protein_coding_gene
WBGene00003474	T08G5.10.1	18	46.295	16.48	117.08	day 1	mtl-2	protein_coding_gene
WBGene00003475	Y110A7A.5.1	42	57.35	15.77	142.94	day 1	mtm-1	protein_coding_gene
WBGene00003476	T24A11.1a.1	53	59.65	41.82	165.48	day 1	mtm-3	protein_coding_gene
WBGene00003476	productive_splice_isoform_47	8	64.55	42.57	100.42	day 1	mtm-3	protein_coding_gene
WBGene00003476	T24A11.1b.2	15	65.17	24.08	157.04	day 1	mtm-3	protein_coding_gene
WBGene00003476	T24A11.1b.1	7	92.48	23.62	175.09	day 1	mtm-3	protein_coding_gene
WBGene00003478	F53A2.8a.1	31	51.6	8.43	96.41	day 1	mtm-6	protein_coding_gene
WBGene00003478	F53A2.8c.1	7	48.68	21.42	150.04	day 1	mtm-6	protein_coding_gene
WBGene00003479	Y39H10A.3a.1	107	49.35	11.85	126	day 1	mtm-9	protein_coding_gene
WBGene00003479	Y39H10A.3b.1	5	51.12	30	88.65	day 1	mtm-9	protein_coding_gene
WBGene00003485	W10G6.3.1	69	44.56	10.75	108.29	day 1	mua-6	protein_coding_gene
WBGene00003495	T22E5.5.1	112	43.345	9.93	134.3	day 1	mup-2	protein_coding_gene
WBGene00003495	T22E5.5.1-0	67	44.45	12.64	216.96	day 1	mup-2	protein_coding_gene
WBGene00003495	T22E5.5.1-1	45	46.5	12.79	127.56	day 1	mup-2	protein_coding_gene
WBGene00003499	K04F10.6b.1	10	95.565	7.08	121.96	day 1	mut-2	protein_coding_gene
WBGene00003499	K04F10.6a.1	213	44.64	8.57	292.32	day 1	mut-2	protein_coding_gene
WBGene00003504	ZK1098.8.1	94	39.21	6.73	227.04	day 1	mut-7	protein_coding_gene
WBGene00003507	C14C11.6.1	124	29.645	4.17	193.6	day 1	mut-14	protein_coding_gene
WBGene00003508	B0379.3a.1	7	55.96	37.46	87.36	day 1	mut-16	protein_coding_gene
WBGene00003508	B0379.3b.1	40	58.875	20.7	138.4	day 1	mut-16	protein_coding_gene
WBGene00003509	T19B10.11.1	564	36.445	5.25	150.96	day 1	mxl-1	protein_coding_gene
WBGene00003510	F40G9.11.1	408	34.07	5.93	253.29	day 1	mxl-2	protein_coding_gene
WBGene00003511	F46G10.6.1	127	101.04	2.75	282.1	day 1	mxl-3	protein_coding_gene
WBGene00003519	K08E5.2a.1	15	121.88	35.25	226.69	day 1	nac-3	protein_coding_gene
WBGene00003530	K11G12.1a.1	47	40.12	18.52	200.91	day 1	nas-11	protein_coding_gene
WBGene00003539	T11F9.3.1	70	45.155	16.24	117	day 1	nas-20	protein_coding_gene
WBGene00003541	T11F9.6.1	8	51.05	20.55	134.35	day 1	nas-22	protein_coding_gene
WBGene00003548	Y95B8A.1b.1	8	79.69	18.53	195.81	day 1	nas-30	protein_coding_gene
WBGene00003564	F10G8.5.1	143	56.5	18.86	240.28	day 1	ncs-2	protein_coding_gene
WBGene00003566	Y113G7A.4a.1	6	66.255	28.22	98.21	day 1	ncx-1	protein_coding_gene
WBGene00003568	ZC168.1.1	5	79.51	23.91	116.96	day 1	ncx-3	protein_coding_gene
WBGene00003571	C07A9.4.1	6	67.56	17.63	240.58	day 1	ncx-6	protein_coding_gene
WBGene00003572	C07A9.11.1	6	91.385	35	146.14	day 1	ncx-7	protein_coding_gene
WBGene00003576	W01B6.9.1	206	47.415	17.52	242.74	day 1	ndc-80	protein_coding_gene
WBGene00003577	F56F3.2b.1	34	50.44	8.28	210.18	day 1	ndg-4	protein_coding_gene
WBGene00003578	T26E3.2.1	6	92.645	11.52	174.33	day 1	ndx-1	protein_coding_gene
WBGene00003579	W02G9.1.1	19	57	15.62	81.79	day 1	ndx-2	protein_coding_gene
WBGene00003580	Y38A8.1.1	61	47.81	9.42	128.91	day 1	ndx-3	protein_coding_gene
WBGene00003581	Y37H9A.6.1	212	34.25	4.36	126.55	day 1	ndx-4	protein_coding_gene
WBGene00003582	F52G2.1b.1	6	48.965	27.75	143.19	day 1	dcap-2	protein_coding_gene
WBGene00003582	F52G2.1a.1	53	49.68	21.41	128.38	day 1	dcap-2	protein_coding_gene
WBGene00003583	EEED8.8.1	54	59.195	12.39	152.86	day 1	ndx-6	protein_coding_gene
WBGene00003584	C43E11.7.1	82	44.165	7.96	197.42	day 1	ndx-7	protein_coding_gene
WBGene00003586	F13H10.2a.1	82	48.11	11.63	154.77	day 1	ndx-9	protein_coding_gene
WBGene00003586	F13H10.2b.1	8	44.885	16.81	155.81	day 1	ndx-9	protein_coding_gene
WBGene00003587	F45H11.2.1	717	66.1	4.08	192.38	day 1	ned-8	protein_coding_gene
WBGene00003588	ZC155.1.1	675	45.77	5.73	358.61	day 1	nex-1	protein_coding_gene
WBGene00003589	T07C4.9a.1	22	52.805	13.89	144.43	day 1	nex-2	protein_coding_gene
WBGene00003590	C28A5.3.1	23	61.5	8.76	115.39	day 1	nex-3	protein_coding_gene
WBGene00003592	ZK1290.4a.1	12	55.615	22.11	97.88	day 1	nfi-1	protein_coding_gene
WBGene00003592	ZK1290.4b.1	5	49.96	39.92	71.24	day 1	nfi-1	protein_coding_gene
WBGene00003593	F42A10.2a.1	12	57.61	31.68	204.6	day 1	nfm-1	protein_coding_gene
WBGene00003594	Y56A3A.13.1	61	59.1	12.92	155.8	day 1	nft-1	protein_coding_gene
WBGene00003595	Y69A2AR.29.1	5	88.04	43.7	146.04	day 1	ngn-1	protein_coding_gene
WBGene00003596	T19A6.2a.1	119	43.25	10.73	201.44	day 1	ngp-1	protein_coding_gene
WBGene00003599	W04H10.3a.1	6	51.905	3.6	110.32	day 1	nhl-3	protein_coding_gene
WBGene00003600	R09G11.2c.2	8	41.685	14.85	182.32	day 1	nhr-1	protein_coding_gene
WBGene00003602	H01A20.1.1	17	56.81	4.07	153.68	day 1	nhr-3	protein_coding_gene
WBGene00003603	F32B6.1.1	18	32.21	12.27	165.72	day 1	nhr-4	protein_coding_gene
WBGene00003606	F54D1.4a.1-0	5	60.44	26.6	178.38	day 1	nhr-7	protein_coding_gene
WBGene00003607	F33D4.1a.1	9	77.54	20.06	205.41	day 1	nhr-8	protein_coding_gene
WBGene00003609	B0280.8.1	19	85.17	7.12	304.76	day 1	nhr-10	protein_coding_gene
WBGene00003611	R04B5.4a.1	18	52.61	19.65	144.73	day 1	nhr-12	protein_coding_gene
WBGene00003611	R04B5.4b.1	9	44.88	21.57	165.4	day 1	nhr-12	protein_coding_gene
WBGene00003612	Y5H2B.2b.1	19	47.18	20.12	135.08	day 1	nhr-13	protein_coding_gene
WBGene00003612	Y5H2B.2a.1	19	41.78	9.88	221.95	day 1	nhr-13	protein_coding_gene
WBGene00003613	T01B10.4b.1	5	23.63	7.96	115.5	day 1	nhr-14	protein_coding_gene
WBGene00003616	C02B4.2.1	8	84.2	24.56	162.05	day 1	nhr-17	protein_coding_gene
WBGene00003617	F44C8.3.1	5	44.31	32.41	151.57	day 1	nhr-18	protein_coding_gene
WBGene00003618	unproductive_splice_isoform_94	5	26.39	2.97	235.52	day 1	nhr-19	protein_coding_gene
WBGene00003619	F43C1.4.1	17	44.54	9.46	79.75	day 1	nhr-20	protein_coding_gene
WBGene00003622	C01H6.5b.1	10	43.96	28.62	64.3	day 1	nhr-23	protein_coding_gene
WBGene00003624	C11G6.4a.1	8	49.135	3.33	109.61	day 1	nhr-28	protein_coding_gene
WBGene00003625	C26B2.3a.2	12	41.145	11.21	115.69	day 1	nhr-31	protein_coding_gene
WBGene00003625	C26B2.3a.1	10	44.71	10.77	134.75	day 1	nhr-31	protein_coding_gene
WBGene00003626	K08H2.8.1	11	63	25.25	148.44	day 1	nhr-32	protein_coding_gene
WBGene00003627	F58G6.5b.1	6	89.105	36.22	218.58	day 1	nhr-34	protein_coding_gene
WBGene00003628	C07A12.3a.1	5	46.87	3.87	121.64	day 1	nhr-35	protein_coding_gene
WBGene00003630	T03G6.2b.1	8	88.96	29.2	152.54	day 1	nhr-40	protein_coding_gene
WBGene00003632	C33G8.6.1	20	67.975	10.17	157.33	day 1	nhr-42	protein_coding_gene
WBGene00003635	F16H11.5.1	8	62.895	5.32	239.25	day 1	nhr-45	protein_coding_gene
WBGene00003636	C45E5.6b.1	5	53.07	24.72	171.44	day 1	nhr-46	protein_coding_gene
WBGene00003636	C45E5.6a.1	38	58	12.38	162.7	day 1	nhr-46	protein_coding_gene
WBGene00003637	C24G6.4.1	16	83.71	19.08	149.19	day 1	nhr-47	protein_coding_gene
WBGene00003639	K10C3.6a.2	11	69.13	31	136.04	day 1	nhr-49	protein_coding_gene
WBGene00003639	K10C3.6b.1	35	48.33	16.17	156.7	day 1	nhr-49	protein_coding_gene
WBGene00003639	K10C3.6a.1	66	57.88	8.6	212.38	day 1	nhr-49	protein_coding_gene
WBGene00003645	T01G6.7.1	7	110.62	30.38	133.48	day 1	nhr-55	protein_coding_gene
WBGene00003651	W01D2.2a.1	27	48.48	10.44	237.83	day 1	nhr-61	protein_coding_gene
WBGene00003656	T09A12.4f.1	39	45.62	13.55	124.08	day 1	nhr-66	protein_coding_gene
WBGene00003656	T09A12.4c.1	19	41.96	5.85	101.5	day 1	nhr-66	protein_coding_gene
WBGene00003656	T09A12.4b.1	6	63.105	29.48	202.58	day 1	nhr-66	protein_coding_gene
WBGene00003658	H12C20.3a.1	47	64.63	8.16	178.03	day 1	nhr-68	protein_coding_gene
WBGene00003659	T23H4.2.1	10	104.755	25.96	145.5	day 1	nhr-69	protein_coding_gene
WBGene00003660	Y51A2D.17.1	5	40.92	16.24	89.81	day 1	nhr-70	protein_coding_gene
WBGene00003668	F36A4.14.1	5	37.62	25.46	56.37	day 1	nhr-78	protein_coding_gene
WBGene00003674	T06C12.7.1	11	42.15	6.87	175.3	day 1	nhr-84	protein_coding_gene
WBGene00003676	Y40B10A.8b.1	56	29.065	8.72	112.92	day 1	nhr-86	protein_coding_gene
WBGene00003676	Y40B10A.8a.1	54	32.93	7.71	146.3	day 1	nhr-86	protein_coding_gene
WBGene00003680	ZK488.2.1	11	87.07	38.32	171.52	day 1	nhr-90	protein_coding_gene
WBGene00003682	Y41D4B.8.1	7	98	29.48	168.45	day 1	nhr-92	protein_coding_gene
WBGene00003685	Y39B6A.17b.1-0	25	47.7	20.96	211.68	day 1	nhr-95	protein_coding_gene
WBGene00003689	M02H5.1.1	5	89.07	25.32	134.74	day 1	nhr-99	protein_coding_gene
WBGene00003690	C28D4.1.1	22	50.45	21.06	244.48	day 1	nhr-100	protein_coding_gene
WBGene00003690	C28D4.1.2	7	87.92	12.18	156.64	day 1	nhr-100	protein_coding_gene
WBGene00003691	H12C20.6a.2	28	131.27	22.24	200.83	day 1	nhr-101	protein_coding_gene
WBGene00003692	T06C12.6.1	9	52.43	12.87	214.07	day 1	nhr-102	protein_coding_gene
WBGene00003693	F44C8.4.1	6	62.945	32.37	167.28	day 1	nhr-103	protein_coding_gene
WBGene00003694	R11E3.5c.1	6	100.83	38.77	153.08	day 1	nhr-104	protein_coding_gene
WBGene00003695	C06G3.1b.1	8	87.145	28.2	267.96	day 1	nhr-105	protein_coding_gene
WBGene00003695	C06G3.1a.1	23	85	15.76	193.9	day 1	nhr-105	protein_coding_gene
WBGene00003697	C33G8.11.1	6	56.305	19.5	106.41	day 1	nhr-107	protein_coding_gene
WBGene00003699	T12C9.5a.1	5	57.63	33.61	148.41	day 1	nhr-109	protein_coding_gene
WBGene00003707	F16B4.12a.1	7	90.92	33.36	144.22	day 1	nhr-117	protein_coding_gene
WBGene00003712	Y41D4B.9.1	21	56.86	6	149.14	day 1	nhr-122	protein_coding_gene
WBGene00003722	R11G11.1.1	6	71.81	16.1	169.37	day 1	nhr-132	protein_coding_gene
WBGene00003723	F44C8.8a.1	5	43	17.12	239.65	day 1	nhr-133	protein_coding_gene
WBGene00003724	F44C8.2.1	10	77.59	23.86	162.88	day 1	nhr-134	protein_coding_gene
WBGene00003727	C56E10.4a.1-0	5	199.15	97.74	228.28	day 1	nhr-137	protein_coding_gene
WBGene00003728	C28D4.9.1	30	59.035	13	224.87	day 1	nhr-138	protein_coding_gene
WBGene00003730	B0495.4.1	17	60.43	18.56	132.28	day 1	nhx-2	protein_coding_gene
WBGene00003736	ZK822.3b.1	9	38.87	30.58	119.44	day 1	nhx-9	protein_coding_gene
WBGene00003738	F54F3.1c.1	15	54.5	20.52	114.24	day 1	nid-1	protein_coding_gene
WBGene00003739	C01C4.1.1	14	33.985	20.79	123.96	day 1	nlp-1	protein_coding_gene
WBGene00003741	F48C11.3.1	50	47.21	21.04	227.65	day 1	nlp-3	protein_coding_gene
WBGene00003744	T23E7.4b.1	20	40.335	10.35	141.39	day 1	nlp-6	protein_coding_gene
WBGene00003744	T23E7.4a.1	51	41.83	23.96	155.87	day 1	nlp-6	protein_coding_gene
WBGene00003745	F18E9.2b.1	32	42.685	22.08	117.17	day 1	nlp-7	protein_coding_gene
WBGene00003746	D2005.2.1	19	39.87	22.19	91.48	day 1	nlp-8	protein_coding_gene
WBGene00003747	E03D2.2a.1	30	41.61	20.48	134.13	day 1	nlp-9	protein_coding_gene
WBGene00003748	F37A8.4.1	32	52.285	24.86	118.73	day 1	nlp-10	protein_coding_gene
WBGene00003749	ZK1320.10.1	42	36.79	21.04	145.41	day 1	nlp-11	protein_coding_gene
WBGene00003750	M01D7.5.1	19	51.83	29.04	134.75	day 1	nlp-12	protein_coding_gene
WBGene00003751	E03D2.1.1	39	42.27	18.58	149.72	day 1	nlp-13	protein_coding_gene
WBGene00003752	D1009.4.1	7	44.72	31.94	109.56	day 1	nlp-14	protein_coding_gene
WBGene00003753	CC4.2.1	28	41.625	25.68	176.87	day 1	nlp-15	protein_coding_gene
WBGene00003754	T13A10.5b.1	10	100.645	39.04	142.93	day 1	nlp-16	protein_coding_gene
WBGene00003754	T13A10.5a.1	9	63.22	33.65	161.07	day 1	nlp-16	protein_coding_gene
WBGene00003755	Y45F10A.5.1	33	36.46	22.16	221.55	day 1	nlp-17	protein_coding_gene
WBGene00003756	F33A8.2.1	30	77.915	26.76	148.91	day 1	nlp-18	protein_coding_gene
WBGene00003757	K09C8.6.1	5	68.31	30.29	112.17	day 1	nlp-19	protein_coding_gene
WBGene00003758	F45E4.8.1	92	62.85	25.84	215.64	day 1	nlp-20	protein_coding_gene
WBGene00003759	Y47D3B.2a.1	5	32.96	28.31	188.59	day 1	nlp-21	protein_coding_gene
WBGene00003759	Y47D3B.2b.1	17	39.45	22.12	120.78	day 1	nlp-21	protein_coding_gene
WBGene00003762	F35B12.7.1	519	45.22	8	206.04	day 1	nlp-24	protein_coding_gene
WBGene00003765	B0213.2.1	258	44.935	12.34	140.04	day 1	nlp-27	protein_coding_gene
WBGene00003766	B0213.3.1	167	45.67	14.57	135.35	day 1	nlp-28	protein_coding_gene
WBGene00003767	B0213.4.1	64	52.26	15.85	141	day 1	nlp-29	protein_coding_gene
WBGene00003769	B0213.6.1	94	65.97	10.15	131.96	day 1	nlp-31	protein_coding_gene
WBGene00003771	T19C4.7.1	195	50.18	8.67	142.77	day 1	nlp-33	protein_coding_gene
WBGene00003777	F20G4.3.1	7	74.74	36.24	102.89	day 1	nmy-2	protein_coding_gene
WBGene00003777	F20G4.3.1-1	9	62.07	44.92	71.76	day 1	nmy-2	protein_coding_gene
WBGene00003779	Y75B8A.2a.1	10	122.68	25.96	346.33	day 1	nob-1	protein_coding_gene
WBGene00003783	R03D7.7.1	83	31.44	7	145.86	day 1	nos-1	protein_coding_gene
WBGene00003784	ZK1127.1.1	852	38.02	4.68	218.26	day 1	nos-2	protein_coding_gene
WBGene00003785	Y53C12B.3a.1	10	47.425	20.52	89.32	day 1	nos-3	protein_coding_gene
WBGene00003785	productive_splice_isoform_209	10	43.09	13.87	104.19	day 1	nos-3	protein_coding_gene
WBGene00003785	Y53C12B.3b.1	26	55.17	17	145.58	day 1	nos-3	protein_coding_gene
WBGene00003786	VC5.3a.1	23	42.64	20.66	143.74	day 1	npa-1	protein_coding_gene
WBGene00003786	VC5.3b.3	6	40.235	22.04	322.31	day 1	npa-1	protein_coding_gene
WBGene00003786	VC5.3b.6	10	39.86	27.24	164.5	day 1	npa-1	protein_coding_gene
WBGene00003787	K07F5.13b.1	76	46.895	19.08	227	day 1	npp-1	protein_coding_gene
WBGene00003787	K07F5.13a.1	46	55.55	24.47	162.03	day 1	npp-1	protein_coding_gene
WBGene00003788	T01G9.4.1	237	49.58	11.04	161.89	day 1	npp-2	protein_coding_gene
WBGene00003789	K12D12.2.1-0	9	45.04	33.96	95.15	day 1	npp-3	protein_coding_gene
WBGene00003789	K12D12.2.1	11	50.62	14.21	95.4	day 1	npp-3	protein_coding_gene
WBGene00003790	Y54E5A.4.1	131	45.12	12.31	183.55	day 1	npp-4	protein_coding_gene
WBGene00003791	F07A11.3.1	126	49.64	9.73	145.08	day 1	npp-5	protein_coding_gene
WBGene00003792	F56A3.3b.1	19	72.08	22.74	210.93	day 1	npp-6	protein_coding_gene
WBGene00003792	F56A3.3a.1	10	62.205	19	110.73	day 1	npp-6	protein_coding_gene
WBGene00003793	T19B4.2.1	16	65.565	33.76	185.05	day 1	npp-7	protein_coding_gene
WBGene00003794	Y41D4B.19b.1	7	56.32	41	105.5	day 1	npp-8	protein_coding_gene
WBGene00003795	F59A2.1a.2	39	49.38	16.79	129.46	day 1	npp-9	protein_coding_gene
WBGene00003795	F59A2.1b.1	16	59.56	37.22	194.81	day 1	npp-9	protein_coding_gene
WBGene00003795	F59A2.1a.1	111	57.04	5.83	215.62	day 1	npp-9	protein_coding_gene
WBGene00003796	productive_splice_isoform_59	11	67.68	27.43	175.24	day 1	npp-10	protein_coding_gene
WBGene00003796	ZK328.5c.1	23	46.42	9.56	136.77	day 1	npp-10	protein_coding_gene
WBGene00003796	ZK328.5b.1	28	61.455	20.26	127	day 1	npp-10	protein_coding_gene
WBGene00003796	ZK328.5a.1	10	48.98	17.65	170.78	day 1	npp-10	protein_coding_gene
WBGene00003797	F53F10.5.1	82	47.3	18.73	136.41	day 1	npp-11	protein_coding_gene
WBGene00003798	T23H2.1.1	13	52.41	12.37	111.62	day 1	npp-12	protein_coding_gene
WBGene00003799	Y37E3.15a.1	46	61.845	15.21	182.31	day 1	npp-13	protein_coding_gene
WBGene00003800	C03D6.4.1	21	44.48	17.12	180.92	day 1	npp-14	protein_coding_gene
WBGene00003801	C29E4.4.1	60	55.835	19.83	168.43	day 1	npp-15	protein_coding_gene
WBGene00003802	Y56A3A.17.1	223	41.38	14.04	148.67	day 1	npp-16	protein_coding_gene
WBGene00003803	F10G8.3.1	108	59.895	19	278.15	day 1	rae-1	protein_coding_gene
WBGene00003803	F10G8.3.2	168	51.975	14.23	177.68	day 1	rae-1	protein_coding_gene
WBGene00003804	Y43F4B.4.1	239	50.04	6.96	231.85	day 1	npp-18	protein_coding_gene
WBGene00003805	R06F6.5b.1	95	59.22	17.67	154.73	day 1	npp-19	protein_coding_gene
WBGene00003805	R06F6.5a.1	55	49.92	8.72	214.1	day 1	npp-19	protein_coding_gene
WBGene00003806	Y77E11A.13a.1	183	66.21	11.2	326	day 1	npp-20	protein_coding_gene
WBGene00003812	F55B12.5.1	67	61.2	26.92	206.56	day 1	nrf-5	protein_coding_gene
WBGene00003813	C08B11.4.1	30	67.765	18.04	198.96	day 1	nrf-6	protein_coding_gene
WBGene00003815	F22D6.3a.1	126	56.57	9.76	194.5	day 1	nars-1	protein_coding_gene
WBGene00003818	H15N14.2a.1	56	54.765	23.19	142.67	day 1	nsf-1	protein_coding_gene
WBGene00003821	K01C8.9.1	210	46.03	4.1	151.29	day 1	nst-1	protein_coding_gene
WBGene00003825	B0286.4d.1	57	49.33	14	285	day 1	ntl-2	protein_coding_gene
WBGene00003825	B0286.4c.6	40	45.535	24.59	94	day 1	ntl-2	protein_coding_gene
WBGene00003825	B0286.4b.1	16	53.055	21.22	96.52	day 1	ntl-2	protein_coding_gene
WBGene00003825	B0286.4a.1	47	52.72	25.62	326.21	day 1	ntl-2	protein_coding_gene
WBGene00003825	B0286.4c.8	18	40.005	18.04	147.83	day 1	ntl-2	protein_coding_gene
WBGene00003826	Y56A3A.1a.1	38	60.805	17.26	173.11	day 1	ntl-3	protein_coding_gene
WBGene00003827	C49H3.5d.1	27	82.45	39.21	140.27	day 1	ntl-4	protein_coding_gene
WBGene00003827	C49H3.5a.1	7	72.16	45.64	128.94	day 1	ntl-4	protein_coding_gene
WBGene00003828	C07B5.5.1	259	47.81	11.28	245.17	day 1	nuc-1	protein_coding_gene
WBGene00003829	F53A2.4.1	689	46.92	5	233.04	day 1	nud-1	protein_coding_gene
WBGene00003830	T03D8.1e.1-0	100	42.63	13.64	162.89	day 1	num-1	protein_coding_gene
WBGene00003830	T03D8.1a.1	54	48.875	17.58	141.13	day 1	num-1	protein_coding_gene
WBGene00003830	T03D8.1e.1	5	37.5	21.3	87.14	day 1	num-1	protein_coding_gene
WBGene00003831	C09H10.3.1	525	63	12.96	200.54	day 1	nuo-1	protein_coding_gene
WBGene00003835	C15H11.6.1	112	45.515	6.77	187.5	day 1	nxf-2	protein_coding_gene
WBGene00003836	Y71F9AM.5b.1	16	43.695	20.04	226.03	day 1	nxt-1	protein_coding_gene
WBGene00003836	Y71F9AM.5a.1	325	48.6	4.57	173.62	day 1	nxt-1	protein_coding_gene
WBGene00003837	T01B11.7.1	7	47.18	15.16	86.68	day 1	oat-1	protein_coding_gene
WBGene00003844	K11C4.4.1	11	90.29	46.68	125	day 1	odc-1	protein_coding_gene
WBGene00003846	C34H3.2.1	5	114.86	67.82	144.87	day 1	odd-2	protein_coding_gene
WBGene00003851	productive_splice_isoform_64	15	58.87	22.96	225.82	day 1	odr-4	protein_coding_gene
WBGene00003851	Y102E9.1a.2	31	49.83	16.64	118.64	day 1	odr-4	protein_coding_gene
WBGene00003851	Y102E9.1b.1	5	61.47	44.36	77	day 1	odr-4	protein_coding_gene
WBGene00003858	K04G7.3a.1	28	53.985	10.37	183.77	day 1	ogt-1	protein_coding_gene
WBGene00003859	C09E7.3.1	8	100.17	30.8	157.3	day 1	oig-1	protein_coding_gene
WBGene00003860	Y38F1A.9.1	176	46.515	15.96	199.08	day 1	oig-2	protein_coding_gene
WBGene00003861	Y50E8A.3.1	30	52.585	12.83	174.77	day 1	oig-3	protein_coding_gene
WBGene00003864	C09G9.6.1	500	64.43	4.84	297.57	day 1	oma-1	protein_coding_gene
WBGene00003865	ZC513.6.1	1193	57.22	4.31	265.47	day 1	oma-2	protein_coding_gene
WBGene00003868	B0334.11a.1	165	52.77	15.23	301.21	day 1	ooc-3	protein_coding_gene
WBGene00003868	B0334.11b.1	33	69.18	22.67	221.97	day 1	ooc-3	protein_coding_gene
WBGene00003870	C18E9.11b.1	22	48.495	18.38	133.36	day 1	ooc-5	protein_coding_gene
WBGene00003870	C18E9.11a.1	261	56.88	14.67	208.86	day 1	ooc-5	protein_coding_gene
WBGene00003877	K04E7.2.1	20	50.45	7.35	118.85	day 1	pept-1	protein_coding_gene
WBGene00003878	F56F4.5.1	6	78.065	61.71	138.62	day 1	pept-3	protein_coding_gene
WBGene00003882	F59E10.1.1	111	53.3	10.64	216.14	day 1	orc-2	protein_coding_gene
WBGene00003887	productive_splice_isoform_80	11	40.27	18.76	98.25	day 1	osm-7	protein_coding_gene
WBGene00003891	F11C7.5.1	257	58.1	14.89	173.73	day 1	osm-11	protein_coding_gene
WBGene00003893	C44B12.2a.1	610	58.13	10.77	244.25	day 1	ost-1	protein_coding_gene
WBGene00003898	Y39A1C.2.1	45	56.69	8.54	164.44	day 1	oxi-1	protein_coding_gene
WBGene00003901	F48E8.5.1	295	70.16	13.5	366.64	day 1	paa-1	protein_coding_gene
WBGene00003902	Y106G6H.2.3	46	52.655	5.7	182.48	day 1	pab-1	protein_coding_gene
WBGene00003902	Y106G6H.2.2	1090	63.995	1.67	255.08	day 1	pab-1	protein_coding_gene
WBGene00003902	Y106G6H.2.1	113	67.46	9.75	157.04	day 1	pab-1	protein_coding_gene
WBGene00003903	F18H3.3a.2	14	62.465	7.04	154.57	day 1	pab-2	protein_coding_gene
WBGene00003904	C17E4.5.1	416	51.43	11.37	223.13	day 1	pabp-2	protein_coding_gene
WBGene00003907	C52B9.7a.2	8	57.325	20.87	161.48	day 1	paf-2	protein_coding_gene
WBGene00003907	C52B9.7a.1	14	71.385	9.33	119.89	day 1	paf-2	protein_coding_gene
WBGene00003911	C09B8.7a.1	8	53.79	23.3	93.29	day 1	pak-1	protein_coding_gene
WBGene00003911	C09B8.7b.1	7	86.2	35.24	337.67	day 1	pak-1	protein_coding_gene
WBGene00003912	C38D4.6b.2	194	57.52	6.33	351.96	day 1	pal-1	protein_coding_gene
WBGene00003912	C38D4.6b.1	121	57.91	13.08	162.42	day 1	pal-1	protein_coding_gene
WBGene00003912	C38D4.6a.2	110	56.295	13	273.68	day 1	pal-1	protein_coding_gene
WBGene00003912	C38D4.6a.1	136	56.75	4.35	160.18	day 1	pal-1	protein_coding_gene
WBGene00003912	C38D4.6c.1	5	58.04	33.17	72.44	day 1	pal-1	protein_coding_gene
WBGene00003914	F49E8.3a.2	13	94.04	41.62	143.29	day 1	pam-1	protein_coding_gene
WBGene00003914	F49E8.3b.1	34	82.38	31.46	150.81	day 1	pam-1	protein_coding_gene
WBGene00003914	F49E8.3a.1	127	81	13.45	324.1	day 1	pam-1	protein_coding_gene
WBGene00003914	F49E8.3a.3	44	77.06	11.25	179.72	day 1	pam-1	protein_coding_gene
WBGene00003915	M88.6b.1	8	83.48	37.24	171.36	day 1	pan-1	protein_coding_gene
WBGene00003917	productive_splice_isoform_37	30	68.47	27.96	205.76	day 1	par-2	protein_coding_gene
WBGene00003920	M117.2a.1	273	67.66	9.38	233.7	day 1	par-5	protein_coding_gene
WBGene00003920	M117.2a.3-0	3818	52.945	3.38	479.93	day 1	par-5	protein_coding_gene
WBGene00003920	M117.2a.3	148	73.775	8.16	233.63	day 1	par-5	protein_coding_gene
WBGene00003921	T26E3.3a.1	56	58.94	16.91	188.92	day 1	par-6	protein_coding_gene
WBGene00003921	T26E3.3a.2	9	54.26	45.64	281.92	day 1	par-6	protein_coding_gene
WBGene00003922	C15H11.7.1	1021	62.4	9.43	346.21	day 1	pas-1	protein_coding_gene
WBGene00003923	D1054.2.1	750	61.3	10.09	193.54	day 1	pas-2	protein_coding_gene
WBGene00003924	Y110A7A.14.1	1694	54.69	0.36	220.05	day 1	pas-3	protein_coding_gene
WBGene00003925	C36B1.4.1	1198	56.13	4.58	230.73	day 1	pas-4	protein_coding_gene
WBGene00003926	F25H2.9.1	1288	67.06	6.3	286.59	day 1	pas-5	protein_coding_gene
WBGene00003927	CD4.6.1	911	64.24	16.28	273.73	day 1	pas-6	protein_coding_gene
WBGene00003928	ZK945.2.1	360	71.605	3.36	178.56	day 1	pas-7	protein_coding_gene
WBGene00003929	F54F2.1.1	6	42.845	16.96	153.36	day 1	pat-2	protein_coding_gene
WBGene00003930	ZK1058.2.1	87	56.54	11.67	242.68	day 1	pat-3	protein_coding_gene
WBGene00003931	C29F9.7.1	19	60.74	18.54	116.69	day 1	pat-4	protein_coding_gene
WBGene00003932	T21D12.4.1	87	53.29	15.76	206.79	day 1	pat-6	protein_coding_gene
WBGene00003934	F54C1.7.3	39	60.2	18.16	133.54	day 1	pat-10	protein_coding_gene
WBGene00003934	F54C1.7.1	377	44.23	9.04	180.23	day 1	pat-10	protein_coding_gene
WBGene00003934	F54C1.7.2	7	31.52	27.48	143.12	day 1	pat-10	protein_coding_gene
WBGene00003934	F54C1.7.6	15	52.56	31.91	150.59	day 1	pat-10	protein_coding_gene
WBGene00003941	Y71H2AL.1.1	63	59.5	15.94	209.43	day 1	pbo-1	protein_coding_gene
WBGene00003947	K08D12.1.1	883	55.3	5.67	234.3	day 1	pbs-1	protein_coding_gene
WBGene00003948	C47B2.4.1	852	65.055	6.87	275.16	day 1	pbs-2	protein_coding_gene
WBGene00003949	Y38A8.2.1	1039	55.24	5.77	280.6	day 1	pbs-3	protein_coding_gene
WBGene00003950	T20F5.2.1	1151	68.12	5.79	342.04	day 1	pbs-4	protein_coding_gene
WBGene00003951	K05C4.1.1	833	69.13	6.46	470.48	day 1	pbs-5	protein_coding_gene
WBGene00003952	C02F5.9.1	994	56.685	3.75	347.64	day 1	pbs-6	protein_coding_gene
WBGene00003953	F39H11.5.1	547	55.81	3.79	205.96	day 1	pbs-7	protein_coding_gene
WBGene00003954	C10F3.5a.1-0	41	65.68	11.67	212.05	day 1	pcm-1	protein_coding_gene
WBGene00003954	C10F3.5b.1	11	55.42	27.38	135.58	day 1	pcm-1	protein_coding_gene
WBGene00003955	W03D2.4.1	2188	66.705	3.66	266.24	day 1	pcn-1	protein_coding_gene
WBGene00003956	ZK112.1.1	85	45.42	18.79	167.41	day 1	pcp-1	protein_coding_gene
WBGene00003957	F23B2.12.1	24	72.82	20.14	170.6	day 1	pcp-2	protein_coding_gene
WBGene00003958	F23B2.11.1	18	53.1	22.81	127.11	day 1	pcp-3	protein_coding_gene
WBGene00003960	F54D5.1b.1	18	38.045	14.04	97.32	day 1	pcs-1	protein_coding_gene
WBGene00003960	F54D5.1a.1	57	37.85	12.89	157.62	day 1	pcs-1	protein_coding_gene
WBGene00003961	C07G1.3a.1	68	51.2	17.6	141.67	day 1	pct-1	protein_coding_gene
WBGene00003961	C07G1.3c.1	5	126.64	11.36	143.97	day 1	pct-1	protein_coding_gene
WBGene00003961	C07G1.3a.2	26	58.98	22.12	169.64	day 1	pct-1	protein_coding_gene
WBGene00003962	C14B1.1.1	1237	60.17	1.87	351.69	day 1	pdi-1	protein_coding_gene
WBGene00003963	C07A12.4.2	39	69.72	14.87	242.52	day 1	pdi-2	protein_coding_gene
WBGene00003963	C07A12.4.1	627	54	5.65	283.93	day 1	pdi-2	protein_coding_gene
WBGene00003964	H06O01.1.1	472	85.005	7.17	248.28	day 1	pdi-3	protein_coding_gene
WBGene00003964	H06O01.1.2	919	80.5	8.24	267.35	day 1	pdi-3	protein_coding_gene
WBGene00003965	H42K12.1b.1	10	64.8	39.31	171.64	day 1	pdk-1	protein_coding_gene
WBGene00003967	K08E3.7b.1	18	52.14	26.88	166.17	day 1	pdr-1	protein_coding_gene
[truncated: 8,704 more rows]

## Sheet: day 2
Day 2 poly(A) tail length summary for each isoform
WB_ID	isoform name	read count ( 3 reps combined)	median poly(A)	min poly(A)	max poly(A)	day	gene name	biotype
I:10553000	single_exon_productive_isoform_210	68	62.715	19.31	151.5	day 2	NA	NA
I:11355000	single_exon_productive_isoform_212	13	106.16	35.8	289.5	day 2	NA	NA
I:11912000	single_exon_productive_isoform_213	13	42.24	11.58	106.42	day 2	NA	NA
I:13575000	single_exon_unproductive_isoform_91	5	54.79	39.68	87.46	day 2	NA	NA
I:14468000	single_exon_productive_isoform_222	17	54.7	27.69	141.09	day 2	NA	NA
I:2072000	single_exon_productive_isoform_172	12	52.445	24.08	72.92	day 2	NA	NA
I:2076000	single_exon_unproductive_isoform_71	5	105.39	55.77	170.08	day 2	NA	NA
I:2312000	single_exon_productive_isoform_173	6	50.59	16.58	89.14	day 2	NA	NA
I:3415000	single_exon_unproductive_isoform_74	6	52.88	35.19	85.33	day 2	NA	NA
I:3680000	single_exon_productive_isoform_174	7	77.86	19.75	129.58	day 2	NA	NA
I:4172000	single_exon_productive_isoform_177	66	57.42	10.44	168	day 2	NA	NA
I:4253000	single_exon_productive_isoform_178	51	41.33	11.62	155.17	day 2	NA	NA
I:4789000	productive_splice_isoform_104	7	31.71	24.67	64.33	day 2	NA	NA
I:5619000	single_exon_productive_isoform_181	13	46.56	20.12	89.83	day 2	NA	NA
I:6093000	single_exon_productive_isoform_182	5	66.13	1.41	186.07	day 2	NA	NA
I:6253000	single_exon_productive_isoform_187	5	35	10.81	55.65	day 2	NA	NA
I:7492000	single_exon_productive_isoform_192	5	78.41	55.75	130.68	day 2	NA	NA
I:7590000	single_exon_unproductive_isoform_77	174	33.29	6.96	187.58	day 2	NA	NA
I:8636000	single_exon_productive_isoform_198	8	62.395	27.67	123	day 2	NA	NA
I:8692000	single_exon_productive_isoform_199	6	63.385	49.48	102.19	day 2	NA	NA
I:9122000	single_exon_unproductive_isoform_80	59	99.52	37	218.86	day 2	NA	NA
II:10394000	single_exon_productive_isoform_338	182	70.675	2.88	223.62	day 2	NA	NA
II:10658000	single_exon_productive_isoform_341	184	40.245	4.7	174.67	day 2	NA	NA
II:10707000	single_exon_unproductive_isoform_129	16	48.52	20.27	89.07	day 2	NA	NA
II:11106000	single_exon_productive_isoform_343	18	32.585	18.75	97.08	day 2	NA	NA
II:11260000	single_exon_productive_isoform_344	83	47.21	16	111.5	day 2	NA	NA
II:11468000	single_exon_productive_isoform_346	310	65.72	7.13	153.58	day 2	NA	NA
II:11916000	single_exon_productive_isoform_347	23	38.56	12.22	65.53	day 2	NA	NA
II:11967000	single_exon_productive_isoform_348	20	44.84	18.52	114.72	day 2	NA	NA
II:12053000	single_exon_productive_isoform_349	7	122.87	87.69	174.74	day 2	NA	NA
II:12623000	single_exon_productive_isoform_351	30	74.75	31.23	144.42	day 2	NA	NA
II:13461000	single_exon_productive_isoform_353	10	52.94	10.96	96.15	day 2	NA	NA
II:1572000	single_exon_unproductive_isoform_111	9	101.24	19.33	202.48	day 2	NA	NA
II:4350000	single_exon_unproductive_isoform_116	5	83.04	45.7	173.71	day 2	NA	NA
II:4709000	single_exon_unproductive_isoform_117	8	99.735	58.22	169.43	day 2	NA	NA
II:5055000	single_exon_productive_isoform_307	61	121.38	69.33	242.72	day 2	NA	NA
II:5661000	single_exon_productive_isoform_311	10	72.565	21.91	146.84	day 2	NA	NA
II:6346000	single_exon_productive_isoform_314	15	95.04	27.2	223.72	day 2	NA	NA
II:6972000	single_exon_productive_isoform_316	5	61.12	5.41	160.77	day 2	NA	NA
II:7363000	single_exon_productive_isoform_322	5	103.25	35.31	151.35	day 2	NA	NA
II:7529000	single_exon_productive_isoform_323	6	190.34	158.87	274.96	day 2	NA	NA
II:7783000	single_exon_productive_isoform_324	14	45.8	29.7	97.09	day 2	NA	NA
II:7790000	single_exon_productive_isoform_325	9	57.73	33.39	115.43	day 2	NA	NA
II:8606000	single_exon_productive_isoform_331	8	43.105	29.52	126.18	day 2	NA	NA
II:9041000	single_exon_unproductive_isoform_126	42	63.27	13.46	234.12	day 2	NA	NA
II:9967000	single_exon_productive_isoform_336	8	63.44	36.8	118.96	day 2	NA	NA
III:10318000	single_exon_unproductive_isoform_44	38	44.34	8.93	141.6	day 2	NA	NA
III:10506000	single_exon_productive_isoform_119	16	54.21	25.58	101.43	day 2	NA	NA
III:1080000	single_exon_productive_isoform_81	8	41.225	18.56	103.16	day 2	NA	NA
III:10984000	single_exon_productive_isoform_120	6	49.65	36.33	121.76	day 2	NA	NA
III:11703000	single_exon_productive_isoform_121	25	54.73	10.42	217.12	day 2	NA	NA
III:12496000	single_exon_productive_isoform_122	13	55.96	24.16	108.9	day 2	NA	NA
III:12686000	single_exon_productive_isoform_124	396	52.94	4.14	232.36	day 2	NA	NA
III:12743000	single_exon_unproductive_isoform_49	11	42.67	30.43	308.08	day 2	NA	NA
III:13341000	single_exon_productive_isoform_125	7	46.48	27.25	78.45	day 2	NA	NA
III:13343000	single_exon_productive_isoform_126	54	40.15	14.25	101.28	day 2	NA	NA
III:4475000	single_exon_productive_isoform_88	25	59.56	27.68	194.4	day 2	NA	NA
III:463000	single_exon_unproductive_isoform_23	10	41.77	21.16	141.52	day 2	NA	NA
III:4916000	single_exon_productive_isoform_91	60	41.145	4.56	128.54	day 2	NA	NA
III:6448000	single_exon_unproductive_isoform_34	5	43.88	40.27	85.18	day 2	NA	NA
III:6462000	single_exon_unproductive_isoform_35	6	78.865	39	96.63	day 2	NA	NA
III:6592000	single_exon_unproductive_isoform_36	50	63.765	3.68	263.22	day 2	NA	NA
III:6929000	single_exon_productive_isoform_96	51	64.87	5.83	170.26	day 2	NA	NA
III:7180000	single_exon_productive_isoform_98	24	59.67	26.35	122.92	day 2	NA	NA
III:7769000	single_exon_productive_isoform_102	13	46.15	26.48	75.19	day 2	NA	NA
III:7855000	single_exon_productive_isoform_103	78	48.515	24.62	217	day 2	NA	NA
III:7941000	single_exon_productive_isoform_105	11	48.41	15.31	116.04	day 2	NA	NA
III:8686000	single_exon_unproductive_isoform_40	5	53.66	32.95	127.5	day 2	NA	NA
III:8773000	single_exon_productive_isoform_109	34	48.54	13.08	219.92	day 2	NA	NA
III:9081000	single_exon_productive_isoform_114	41	73.42	30.11	156.65	day 2	NA	NA
III:9491000	single_exon_productive_isoform_115	52	47.03	13.54	127.78	day 2	NA	NA
III:9751000	single_exon_unproductive_isoform_43	14	40.25	20.68	129.24	day 2	NA	NA
IV:11008000	single_exon_productive_isoform_50	5	44.65	22.27	57	day 2	NA	NA
IV:11150000	single_exon_productive_isoform_51	135	47.87	5.55	127.78	day 2	NA	NA
IV:11320000	single_exon_productive_isoform_52	26	57.275	28.46	109.73	day 2	NA	NA
IV:11640000	single_exon_productive_isoform_62	6	39.815	22.65	139.57	day 2	NA	NA
IV:11820000	single_exon_productive_isoform_63	797	48.5	6.17	208.81	day 2	NA	NA
IV:12268000	single_exon_productive_isoform_67	95	52.8	16.48	171.92	day 2	NA	NA
IV:13239000	single_exon_productive_isoform_69	118	56.645	14.12	177.65	day 2	NA	NA
IV:13239000	productive_splice_isoform_1	43	54.5	20.53	184.55	day 2	NA	NA
IV:13369000	productive_splice_isoform_27	14	46.47	27.71	78.18	day 2	NA	NA
IV:14422000	single_exon_productive_isoform_75	26	41.05	22.22	74.93	day 2	NA	NA
IV:14825000	single_exon_productive_isoform_77	27	51.92	19.52	85.92	day 2	NA	NA
IV:16939000	single_exon_unproductive_isoform_21	10	63.525	34.74	133.96	day 2	NA	NA
IV:1708000	single_exon_productive_isoform_5	11	58.4	19.1	121.53	day 2	NA	NA
IV:2891000	single_exon_productive_isoform_9	10	58.05	33.56	109.88	day 2	NA	NA
IV:2927000	single_exon_productive_isoform_10	6	65.81	37	86.77	day 2	NA	NA
IV:325000	single_exon_productive_isoform_1	5	49.08	32.96	66.13	day 2	NA	NA
IV:385000	single_exon_productive_isoform_2	39	46.14	21.52	89.57	day 2	NA	NA
IV:4749000	single_exon_productive_isoform_14	37	42.85	22.61	121.29	day 2	NA	NA
IV:7083000	single_exon_productive_isoform_24	25	64.04	26.08	231.32	day 2	NA	NA
IV:7189000	single_exon_productive_isoform_25	7	44.89	18.62	77.97	day 2	NA	NA
IV:8890000	single_exon_unproductive_isoform_9	10	85.72	43.4	196.04	day 2	NA	NA
IV:9338000	single_exon_productive_isoform_40	23	43.56	4.48	101.75	day 2	NA	NA
IV:9563000	single_exon_productive_isoform_41	27	37.76	22.17	184.81	day 2	NA	NA
V:10791000	single_exon_productive_isoform_267	13	60.75	27.74	219.68	day 2	NA	NA
V:10793000	single_exon_productive_isoform_268	10	53.33	29.92	160	day 2	NA	NA
V:10937000	single_exon_productive_isoform_271	8	84.94	23.92	142.88	day 2	NA	NA
V:11071000	single_exon_productive_isoform_272	7	76	23.35	106.93	day 2	NA	NA
V:12552000	single_exon_productive_isoform_278	6	89.73	50	179.2	day 2	NA	NA
V:12659000	single_exon_productive_isoform_279	15	38.68	7	72.52	day 2	NA	NA
V:12727000	single_exon_productive_isoform_280	46	50.095	21.83	93.19	day 2	NA	NA
V:13045000	single_exon_unproductive_isoform_104	5	58.04	20.92	106.21	day 2	NA	NA
V:13200000	single_exon_productive_isoform_282	299	32.33	2.25	118.74	day 2	NA	NA
V:14356000	single_exon_productive_isoform_286	13	61.82	7.12	97.08	day 2	NA	NA
V:1585000	single_exon_unproductive_isoform_96	6	48.24	18.71	162.86	day 2	NA	NA
V:16792000	single_exon_productive_isoform_298	12	36.025	15.87	55.46	day 2	NA	NA
V:2068000	single_exon_productive_isoform_227	53	57.55	5.19	125.31	day 2	NA	NA
V:2326000	single_exon_productive_isoform_231	24	35.365	15.13	120.9	day 2	NA	NA
V:4687000	single_exon_productive_isoform_234	102	58.565	16.28	248.62	day 2	NA	NA
V:5835000	single_exon_productive_isoform_236	5	32.35	22.62	92.56	day 2	NA	NA
V:6835000	single_exon_productive_isoform_239	25	52.55	20.17	94.44	day 2	NA	NA
V:7775000	single_exon_productive_isoform_247	19	62.92	40.79	74.72	day 2	NA	NA
V:8414000	single_exon_productive_isoform_249	24	47.225	25.87	106.4	day 2	NA	NA
V:9343000	single_exon_productive_isoform_261	29	63.9	25.7	302.54	day 2	NA	NA
V:9983000	single_exon_productive_isoform_264	18	84.83	30.04	183.18	day 2	NA	NA
WBGene00000001	Y110A7A.10.1	120	58.07	18.57	184.09	day 2	aap-1	protein_coding_gene
WBGene00000002	F27C8.1.1	6	95.765	38.4	153.83	day 2	aat-1	protein_coding_gene
WBGene00000004	F52H2.2a.1	20	64.08	13.81	124.68	day 2	aat-3	protein_coding_gene
WBGene00000010	Y53H1C.1a.1	20	51.08	21.57	102.65	day 2	aat-9	protein_coding_gene
WBGene00000016	T22H6.5.1	8	90.225	26.57	126.93	day 2	abf-5	protein_coding_gene
WBGene00000040	ZK455.1.1	64	65.03	14.76	183.6	day 2	aco-1	protein_coding_gene
WBGene00000041	F54H12.1c.1	19	74.68	31.32	324.19	day 2	aco-2	protein_coding_gene
WBGene00000041	F54H12.1a.1	96	88.84	4.26	313	day 2	aco-2	protein_coding_gene
WBGene00000063	T04C12.6.1	1339	55.24	2.89	359.6	day 2	act-1	protein_coding_gene
WBGene00000064	T04C12.5.1	4136	62.275	4.28	374.16	day 2	act-2	protein_coding_gene
WBGene00000065	T04C12.4.3	9	65.04	27.37	139.68	day 2	act-3	protein_coding_gene
WBGene00000065	productive_splice_isoform_179	14	37.225	20.6	137.59	day 2	act-3	protein_coding_gene
WBGene00000065	T04C12.4.2	991	52.79	3.83	297.81	day 2	act-3	protein_coding_gene
WBGene00000066	M03F4.2a.1	1143	47.84	6.8	229.47	day 2	act-4	protein_coding_gene
WBGene00000067	T25C8.2.1	540	62.08	7.67	181.41	day 2	act-5	protein_coding_gene
WBGene00000073	F57F5.4a.1	16	72.995	19.87	191.73	day 2	add-2	protein_coding_gene
WBGene00000079	productive_splice_isoform_127	7	46.62	31.58	149.33	day 2	adr-1	protein_coding_gene
WBGene00000079	H15N14.1c.1	5	91.46	35.28	99.48	day 2	adr-1	protein_coding_gene
WBGene00000079	H15N14.1d.1	10	60.46	33.74	78.04	day 2	adr-1	protein_coding_gene
WBGene00000080	T20H4.4.1	219	39.93	5.4	350.48	day 2	adr-2	protein_coding_gene
WBGene00000081	Y50D7A.7.1	53	67.83	14.17	190.24	day 2	ads-1	protein_coding_gene
WBGene00000090	B0334.8a.1-0	46	53.415	21.54	170.9	day 2	age-1	protein_coding_gene
WBGene00000090	B0334.8a.1	8	52.38	22.46	139.68	day 2	age-1	protein_coding_gene
WBGene00000092	F32A6.4a.2	6	137.05	38.96	187.04	day 2	ags-3	protein_coding_gene
WBGene00000093	Y62E10A.5a.1-0	179	44.07	2.06	194.85	day 2	agt-1	protein_coding_gene
WBGene00000094	F09E5.13.1	121	46.16	7.6	126.63	day 2	agt-2	protein_coding_gene
WBGene00000095	C25A1.11.1	20	42.8	11.6	161.12	day 2	aha-1	protein_coding_gene
WBGene00000097	F58E10.4.1	95	45.32	8.24	206.19	day 2	aip-1	protein_coding_gene
WBGene00000098	K07C11.2.1	570	54.7	4.09	336.05	day 2	air-1	protein_coding_gene
WBGene00000099	B0207.4.1	276	43.45	6.86	187.71	day 2	air-2	protein_coding_gene
WBGene00000099	B0207.4.2	20	49.445	23.97	152.64	day 2	air-2	protein_coding_gene
WBGene00000101	D1022.7b.1	35	60.31	16.92	119.92	day 2	aka-1	protein_coding_gene
WBGene00000102	C12D8.10b.1	8	32.79	9.7	111.69	day 2	akt-1	protein_coding_gene
WBGene00000102	C12D8.10a.1	312	56.12	16.79	203.33	day 2	akt-1	protein_coding_gene
WBGene00000103	F28H6.1a.1	8	70.465	23.89	169.71	day 2	akt-2	protein_coding_gene
WBGene00000106	T07D3.7b.1	37	73.96	25.5	134.82	day 2	alg-2	protein_coding_gene
WBGene00000107	F54D8.3a.1	305	51.8	9.45	223.41	day 2	alh-1	protein_coding_gene
WBGene00000107	F54D8.3b.2	54	48	9.93	203.96	day 2	alh-1	protein_coding_gene
WBGene00000109	F36H1.6.1	25	50.52	12.92	149.5	day 2	alh-3	protein_coding_gene
WBGene00000110	T05H4.13a.1	41	61.56	17.6	146.5	day 2	alh-4	protein_coding_gene
WBGene00000110	T05H4.13b.1	72	61.75	25.46	196.36	day 2	alh-4	protein_coding_gene
WBGene00000112	F56D12.1a.1	36	70.795	20.22	235.56	day 2	alh-6	protein_coding_gene
WBGene00000113	F45H10.1a.1	10	78.52	15.12	156.39	day 2	alh-7	protein_coding_gene
WBGene00000114	F13D12.4a.1	536	51.525	11.03	213.52	day 2	alh-8	protein_coding_gene
WBGene00000115	F01F1.6.2	23	41.93	17.73	146.04	day 2	alh-9	protein_coding_gene
WBGene00000115	F01F1.6.1	171	64.81	7.15	185.8	day 2	alh-9	protein_coding_gene
WBGene00000116	C54D1.4.1	17	66.04	11.87	202.24	day 2	alh-10	protein_coding_gene
WBGene00000117	F42G9.5a.1	15	57.14	25.87	139.33	day 2	alh-11	protein_coding_gene
WBGene00000118	Y69F12A.2b.1	14	54.045	16.77	144.08	day 2	alh-12	protein_coding_gene
WBGene00000118	Y69F12A.2a.1	113	49.67	15.5	211.65	day 2	alh-12	protein_coding_gene
WBGene00000120	C01F6.5.1	185	35.12	6.71	205.48	day 2	aly-1	protein_coding_gene
WBGene00000121	F23B2.6.1	1591	44.43	9.14	225.97	day 2	aly-2	protein_coding_gene
WBGene00000122	M18.7a.1	782	44.76	3.94	242.85	day 2	aly-3	protein_coding_gene
WBGene00000122	M18.7b	25	111.96	27.64	381.37	day 2	aly-3	protein_coding_gene
WBGene00000136	C05E11.5.1	16	80.64	7.42	163.1	day 2	amt-4	protein_coding_gene
WBGene00000142	C08B6.9.1	342	50.76	15.08	252.17	day 2	aos-1	protein_coding_gene
WBGene00000143	K06H7.6.1	77	46.8	6.7	157.28	day 2	apc-2	protein_coding_gene
WBGene00000144	F15H10.3d.1	219	38.14	9.31	228.23	day 2	apc-10	protein_coding_gene
WBGene00000144	F15H10.3a.1	55	36.5	8.24	119.31	day 2	apc-10	protein_coding_gene
WBGene00000145	F35G12.9.1	193	50.74	4.27	422.8	day 2	apc-11	protein_coding_gene
WBGene00000146	F46F3.4b.1	8	35.14	23.48	53.46	day 2	ape-1	protein_coding_gene
WBGene00000146	F46F3.4a.1	180	43.41	3.85	126	day 2	ape-1	protein_coding_gene
WBGene00000147	VF36H2L.1.1	94	50.82	3.29	179.04	day 2	aph-1	protein_coding_gene
WBGene00000148	ZC434.6a.1	31	62.84	18.56	222.67	day 2	aph-2	protein_coding_gene
WBGene00000148	ZC434.6b.1	27	51.03	16.74	144.15	day 2	aph-2	protein_coding_gene
WBGene00000149	C42D8.8a.1-0	23	75.9	19.72	141.71	day 2	apl-1	protein_coding_gene
WBGene00000151	T05H10.2.1	152	50.465	6.48	189.75	day 2	apn-1	protein_coding_gene
WBGene00000155	W03G9.4.1	251	52.92	16.61	196.12	day 2	app-1	protein_coding_gene
WBGene00000156	K04G2.8a.1	10	46.19	24.56	149.48	day 2	2024-04-01	protein_coding_gene
WBGene00000156	K04G2.8b.1	50	42.36	10.16	87.08	day 2	2024-04-01	protein_coding_gene
WBGene00000157	F02E8.3.1	129	45.55	7.27	395.44	day 2	aps-2	protein_coding_gene
WBGene00000158	Y105E8A.9.1	56	59.36	11.59	160.92	day 2	apg-1	protein_coding_gene
WBGene00000159	F29G9.3.1	386	46.39	6.24	284.68	day 2	aps-1	protein_coding_gene
WBGene00000160	Y71H2B.10.1	32	48.485	10.34	126.6	day 2	apb-1	protein_coding_gene
WBGene00000161	T20B5.1.1	8	117.025	41.21	327.17	day 2	apa-2	protein_coding_gene
WBGene00000163	R11A5.1b.1	15	66.09	30.13	89.2	day 2	apb-3	protein_coding_gene
WBGene00000164	F53H8.1.1	14	82.14	8.08	182.84	day 2	apm-3	protein_coding_gene
WBGene00000165	Y48G8AL.14.1	203	36.5	5	185.77	day 2	aps-3	protein_coding_gene
WBGene00000168	K08D9.3a.1	15	71.21	46.26	122.89	day 2	apx-1	protein_coding_gene
WBGene00000168	K08D9.3f.1	6	80.765	30.67	120.3	day 2	apx-1	protein_coding_gene
WBGene00000169	F32A5.5b.1	31	67.76	15.6	246.7	day 2	aqp-1	protein_coding_gene
WBGene00000169	F32A5.5a.1	11	77.64	16.86	147.17	day 2	aqp-1	protein_coding_gene
WBGene00000170	C01G6.1a.1	17	98.31	13.52	136.48	day 2	aqp-2	protein_coding_gene
WBGene00000170	C01G6.1b.1	10	60.455	24.9	125.91	day 2	aqp-2	protein_coding_gene
WBGene00000172	F40F9.9.1	10	74.285	34.32	132.74	day 2	aqp-4	protein_coding_gene
WBGene00000175	M02F4.8a.1	82	53.925	6.62	166.78	day 2	aqp-7	protein_coding_gene
WBGene00000175	M02F4.8a.2	12	55.34	25.43	105.42	day 2	aqp-7	protein_coding_gene
WBGene00000176	K02G10.7b.1	70	67.95	17.79	136.86	day 2	aqp-8	protein_coding_gene
WBGene00000178	ZK1321.3.1	102	56.585	7.81	156.96	day 2	aqp-10	protein_coding_gene
WBGene00000179	ZK525.2.1	87	55.61	4.12	155.93	day 2	aqp-11	protein_coding_gene
WBGene00000180	ZK1320.6.1	13	58.96	13.12	133.71	day 2	arc-1	protein_coding_gene
WBGene00000181	F01G4.2a.1	408	57.5	11.5	202.48	day 2	ard-1	protein_coding_gene
WBGene00000182	B0336.2.2	245	88.19	16.67	268.46	day 2	arf-1	protein_coding_gene
WBGene00000182	B0336.2.1	388	78.745	7.56	607.62	day 2	arf-1	protein_coding_gene
WBGene00000183	F57H12.1.1	1041	67.83	10.19	262.12	day 2	arf-5	protein_coding_gene
WBGene00000184	Y116A8C.12.1	11	40.6	19.44	109.64	day 2	arf-6	protein_coding_gene
WBGene00000186	C01C7.1b.1	7	47.8	32.5	90.52	day 2	ark-1	protein_coding_gene
WBGene00000187	F54C9.10.1	231	57.76	8.36	366.72	day 2	arl-1	protein_coding_gene
WBGene00000189	ZK632.8.1	135	45.3	16.08	217.29	day 2	arl-5	protein_coding_gene
WBGene00000192	Y57G11C.13.1	697	52.87	4.32	357.92	day 2	arl-8	protein_coding_gene
WBGene00000195	F53H8.2.1	18	38.785	4.54	124.14	day 2	arr-1	protein_coding_gene
WBGene00000196	W02B12.6a.1	6	69.75	47.17	100.08	day 2	aars-1	protein_coding_gene
WBGene00000196	W02B12.6a.1-0	21	56.74	16.17	144.09	day 2	aars-1	protein_coding_gene
WBGene00000197	F28H1.3.2	43	74.8	26.89	181.33	day 2	aars-2	protein_coding_gene
WBGene00000197	F28H1.3.1	107	85.62	29.21	177.4	day 2	aars-2	protein_coding_gene
WBGene00000198	C15F1.6.1	248	69.755	14.97	194.04	day 2	art-1	protein_coding_gene
WBGene00000199	Y71F9AL.16.1	113	65.44	2.03	229.24	day 2	arx-1	protein_coding_gene
WBGene00000200	K07C5.1.1	237	56	3.81	167.08	day 2	arx-2	protein_coding_gene
WBGene00000201	Y79H2A.6a.1	195	70.36	12.73	230.04	day 2	arx-3	protein_coding_gene
WBGene00000202	Y6D11A.1.1	55	41.04	4.69	116.96	day 2	exos-4.2	protein_coding_gene
WBGene00000203	Y37D8A.1.1	336	51.9	6.19	269.37	day 2	arx-5	protein_coding_gene
WBGene00000204	C35D10.16.1	399	63.79	5.58	195.23	day 2	arx-6	protein_coding_gene
WBGene00000205	M01B12.3.1	331	53.08	6.22	234.08	day 2	arx-7	protein_coding_gene
WBGene00000206	F35G12.10.1	578	75.555	11.5	356.48	day 2	asb-1	protein_coding_gene
WBGene00000207	F02E8.1.1	313	55.48	17.24	212.23	day 2	asb-2	protein_coding_gene
WBGene00000207	F02E8.1.2	9	87.35	45.64	200.52	day 2	asb-2	protein_coding_gene
WBGene00000208	Y53F4B.15.1	104	36.03	6.58	116.39	day 2	trip-4	protein_coding_gene
WBGene00000209	K07A12.3.1	1867	61.91	7.27	189.02	day 2	asg-1	protein_coding_gene
WBGene00000210	C53B7.4.1	500	55.745	3.71	178.83	day 2	asg-2	protein_coding_gene
WBGene00000211	B0252.2.1	6	65.395	21	120.96	day 2	asm-1	protein_coding_gene
WBGene00000212	ZK455.4.1	9	71.81	49.21	190.5	day 2	asm-2	protein_coding_gene
WBGene00000213	W03G1.7a.1	22	33.395	14.36	94.28	day 2	asm-3	protein_coding_gene
WBGene00000214	Y39B6A.20.1	3366	37.75	4.27	401.75	day 2	asp-1	protein_coding_gene
WBGene00000215	T18H9.2.1	456	45.22	16.36	160.28	day 2	asp-2	protein_coding_gene
WBGene00000216	H22K11.1.1	1172	43.49	5.04	527.25	day 2	asp-3	protein_coding_gene
WBGene00000217	R12H7.2.1	836	41.41	15.19	299.16	day 2	asp-4	protein_coding_gene
WBGene00000218	F21F8.3.1	609	46.32	12.73	224.24	day 2	asp-5	protein_coding_gene
WBGene00000219	F21F8.7.1	1523	45.04	5.64	436.77	day 2	asp-6	protein_coding_gene
WBGene00000221	T04C10.4.2	6	65.155	46.92	165.81	day 2	atf-4	protein_coding_gene
WBGene00000221	T04C10.4.1	76	73.365	17.43	170.45	day 2	atf-4	protein_coding_gene
WBGene00000222	F45E6.2.1	5	47.19	7.09	98.56	day 2	atf-6	protein_coding_gene
WBGene00000223	C07G2.2c.1	10	50.51	13.78	102.24	day 2	atf-7	protein_coding_gene
WBGene00000223	C07G2.2a.1	11	54.91	40.48	65.22	day 2	atf-7	protein_coding_gene
WBGene00000223	C07G2.2b.2	13	53.38	33.31	93.25	day 2	atf-7	protein_coding_gene
WBGene00000223	C07G2.2b.1	116	56.005	8.72	230.87	day 2	atf-7	protein_coding_gene
WBGene00000224	F26D10.9a.1	12	99.495	25.92	141.62	day 2	atgp-1	protein_coding_gene
WBGene00000225	C38C6.2a.1	6	45.205	26.56	114.65	day 2	atgp-2	protein_coding_gene
WBGene00000228	W04D2.1a.1	10	69.215	12.92	169.29	day 2	atn-1	protein_coding_gene
WBGene00000228	W04D2.1b.1	8	104.195	16.96	168.17	day 2	atn-1	protein_coding_gene
WBGene00000229	C34E10.6.2	37	83.43	22.34	192.67	day 2	atp-2	protein_coding_gene
WBGene00000229	C34E10.6.1	1221	85.26	5.23	241.73	day 2	atp-2	protein_coding_gene
WBGene00000230	F27C1.7a.4	37	63.93	23.13	122.59	day 2	atp-3	protein_coding_gene
WBGene00000230	F27C1.7a.2	33	66.54	26.61	165.07	day 2	atp-3	protein_coding_gene
WBGene00000230	F27C1.7a.1	296	62.925	6.84	237.4	day 2	atp-3	protein_coding_gene
WBGene00000230	F27C1.7b.1	16	67.43	19.69	160.76	day 2	atp-3	protein_coding_gene
WBGene00000230	F27C1.7a.3	430	64.615	10.43	198.04	day 2	atp-3	protein_coding_gene
WBGene00000231	D2045.1a.1	7	65.89	57.38	116.15	day 2	atx-2	protein_coding_gene
WBGene00000235	B0464.7.1	1037	49.87	7.23	391.41	day 2	baf-1	protein_coding_gene
WBGene00000236	F57B10.11.1	206	35.645	5.41	210.92	day 2	bag-1	protein_coding_gene
WBGene00000239	C05D2.4a.1	21	75.77	24	255.52	day 2	bas-1	protein_coding_gene
WBGene00000240	K08F8.4a.1	21	79.46	16.74	187.12	day 2	pah-1	protein_coding_gene
WBGene00000245	T13C5.5.1	29	70.42	14.67	192.71	day 2	bca-1	protein_coding_gene
WBGene00000247	T19E7.3a.1	161	42.64	9	198.04	day 2	bec-1	protein_coding_gene
WBGene00000248	C54C6.2.1	10	50.415	17.24	110.67	day 2	ben-1	protein_coding_gene
WBGene00000249	T27F2.3.2	35	40.86	20.7	138.5	day 2	bir-1	protein_coding_gene
WBGene00000249	T27F2.3.1	132	41.735	17.04	165.8	day 2	bir-1	protein_coding_gene
WBGene00000250	C50B8.2.1	297	45.28	2.93	165.17	day 2	bir-2	protein_coding_gene
WBGene00000254	K04F10.4d.1	23	55.08	20.56	123.84	day 2	bli-4	protein_coding_gene
WBGene00000254	K04F10.4a.1	27	61.75	26.46	158.92	day 2	bli-4	protein_coding_gene
WBGene00000257	F23B12.8a.1	10	53.445	21.64	93.38	day 2	bmk-1	protein_coding_gene
WBGene00000257	F23B12.8b.1	22	47.61	14	112.04	day 2	bmk-1	protein_coding_gene
WBGene00000259	F13H8.10c.2	6	73.475	27.15	96.33	day 2	bpl-1	protein_coding_gene
WBGene00000259	F13H8.10b.1	7	51.91	27.62	66.96	day 2	bpl-1	protein_coding_gene
WBGene00000262	F54B11.6.1	5	65.41	46.56	134.08	day 2	bra-1	protein_coding_gene
WBGene00000263	F23H11.5.1	815	59.44	17.04	282.58	day 2		protein_coding_gene
WBGene00000264	C36A4.8c.1	20	52.04	23.17	143.91	day 2	brc-1	protein_coding_gene
WBGene00000264	C36A4.8a.1	43	46.3	13.95	219.81	day 2	brc-1	protein_coding_gene
WBGene00000265	K04C2.4.1	13	60.17	29.44	102.87	day 2	brd-1	protein_coding_gene
WBGene00000266	C53B4.7a.1	15	60	25.15	150.46	day 2	bre-1	protein_coding_gene
WBGene00000268	B0464.4a.1	58	59.22	13.35	135.83	day 2	bre-3	protein_coding_gene
WBGene00000268	B0464.4a.3	9	72.65	31.8	152.62	day 2	bre-3	protein_coding_gene
WBGene00000269	Y73E7A.7a.2	5	45.48	2.69	69.75	day 2	bre-4	protein_coding_gene
WBGene00000269	Y73E7A.7a.1	32	44.075	21.65	105.56	day 2	bre-4	protein_coding_gene
WBGene00000270	T12G3.8a.1	13	41.3	20.05	88.96	day 2	bre-5	protein_coding_gene
WBGene00000271	F45E12.2a.1	68	33.72	3.19	134.62	day 2	brf-1	protein_coding_gene
WBGene00000271	F45E12.2b.1	16	40.03	7.61	82.67	day 2	brf-1	protein_coding_gene
WBGene00000273	Y79H2A.1a.1	449	58.54	3.6	243.82	day 2	brp-1	protein_coding_gene
WBGene00000273	Y79H2A.1c.1	19	85.09	16.83	156.61	day 2	brp-1	protein_coding_gene
WBGene00000274	F15D4.1.1	6	57.67	45.41	81.26	day 2	btf-1	protein_coding_gene
WBGene00000275	R06C7.8.1	119	55.76	4.61	247.8	day 2	bub-1	protein_coding_gene
WBGene00000276	F57B9.5.1	165	36.5	11.68	259.04	day 2	byn-1	protein_coding_gene
WBGene00000277	C23H4.1.2	12	50.835	20.03	124.74	day 2	cab-1	protein_coding_gene
WBGene00000277	C23H4.1.1	13	73.85	32.42	103	day 2	cab-1	protein_coding_gene
WBGene00000281	K05G3.3.1	31	49.31	13.68	163.73	day 2	cah-3	protein_coding_gene
WBGene00000282	R01E6.3b.1	78	77.765	13.83	268.65	day 2	cah-4	protein_coding_gene
WBGene00000282	R01E6.3a.1	10	71.72	19.54	191.68	day 2	cah-4	protein_coding_gene
WBGene00000283	R173.1.1	27	81.33	16.08	156.39	day 2	cah-5	protein_coding_gene
WBGene00000285	C13C12.1b.1	5	113.31	12.2	153.96	day 2	cal-1	protein_coding_gene
WBGene00000286	C18E9.1.1	18	102.015	16.48	247.6	day 2	cal-2	protein_coding_gene
WBGene00000289	C01G6.8c.1	10	118.755	40.04	201.04	day 2	cam-1	protein_coding_gene
WBGene00000289	C01G6.8a.1	7	50.07	12.78	141.57	day 2	cam-1	protein_coding_gene
WBGene00000289	C01G6.8b.1	33	54.91	15.79	182.68	day 2	cam-1	protein_coding_gene
WBGene00000292	D2024.6.1	170	59.58	6.46	210.33	day 2	cap-1	protein_coding_gene
WBGene00000293	M106.5.1	147	68.2	11.34	198.91	day 2	cap-2	protein_coding_gene
WBGene00000294	F41G4.2b.1	83	82	16.67	202.84	day 2	cas-1	protein_coding_gene
WBGene00000298	F32G8.6.1	155	60.75	14.19	280.38	day 2	cat-4	protein_coding_gene
WBGene00000301	T13F2.8a.1	558	61.51	3.75	321.8	day 2	cav-1	protein_coding_gene
WBGene00000369	Y56A3A.20.1	343	45.93	4	422.04	day 2	ccf-1	protein_coding_gene
WBGene00000370	Y73F8A.6.1	151	57.37	4.54	179.58	day 2	ccg-1	protein_coding_gene
WBGene00000371	F26E4.9.1	122	59.46	20.78	208.67	day 2	cox-5B	protein_coding_gene
WBGene00000371	F26E4.9.2	1018	56.69	9.73	215	day 2	cox-5B	protein_coding_gene
WBGene00000373	F08F3.7.1	22	50.515	11.03	149.34	day 2	cyp-14A5	protein_coding_gene
WBGene00000375	ZK177.5.1	54	49.425	11.96	148.54	day 2	cyp-44A1	protein_coding_gene
WBGene00000375	unproductive_splice_isoform_84	6	62.925	19.96	98.08	day 2	cyp-44A1	protein_coding_gene
WBGene00000376	ZC518.3b.1	22	52.655	22.21	146.52	day 2	ccr-4	protein_coding_gene
WBGene00000377	T05C12.7.1	735	70.07	3.12	342.34	day 2	cct-1	protein_coding_gene
WBGene00000378	T21B10.7.1	489	76.24	5.32	209.46	day 2	cct-2	protein_coding_gene
WBGene00000379	K01C8.10.2	14	81.71	34.57	133.64	day 2	cct-4	protein_coding_gene
WBGene00000379	K01C8.10.1	505	69.85	5.55	197.12	day 2	cct-4	protein_coding_gene
WBGene00000380	C07G2.3.1	700	88.145	7.17	322.83	day 2	cct-5	protein_coding_gene
WBGene00000381	F01F1.8a.1	494	73.94	5.83	468.25	day 2	cct-6	protein_coding_gene
WBGene00000381	F01F1.8a.2	97	70.69	11.7	146.52	day 2	cct-6	protein_coding_gene
WBGene00000382	C43E11.10.1	95	43.96	8.72	142.58	day 2	cdc-6	protein_coding_gene
WBGene00000383	C17G10.4c.1	64	45.215	4.93	199.87	day 2	cdc-14	protein_coding_gene
WBGene00000386	K06A5.7.1	174	51.555	9.7	141.56	day 2	cdc-25.1	protein_coding_gene
WBGene00000387	F16B4.8a.1	5	49.57	6.18	135.61	day 2	cdc-25.2	protein_coding_gene
WBGene00000388	ZK637.11.1	317	32.88	7.12	356.72	day 2	cdc-25.3	protein_coding_gene
WBGene00000390	R07G3.1.1	434	60.33	7.05	309.68	day 2	cdc-42	protein_coding_gene
WBGene00000392	F49E8.4.1	396	43.265	3.15	180.92	day 2	cdd-2	protein_coding_gene
WBGene00000393	C15B12.7a.2	13	42.93	23.94	254.35	day 2	cdf-1	protein_coding_gene
WBGene00000393	C15B12.7a.1	5	38.37	17.03	114.92	day 2	cdf-1	protein_coding_gene
WBGene00000405	T05G5.3.1	773	43.32	6.87	267.58	day 2	cdk-1	protein_coding_gene
WBGene00000406	F18H3.5.1	34	50.57	15.34	128.87	day 2	cdk-4	protein_coding_gene
WBGene00000407	T27E9.3.1	201	50.22	7.41	179.79	day 2	cdk-5	protein_coding_gene
WBGene00000408	Y39G10AL.3.1	156	47.88	3.96	164.1	day 2	cdk-7	protein_coding_gene
WBGene00000408	Y39G10AL.3.2	30	57.995	9.13	249.37	day 2	cdk-7	protein_coding_gene
WBGene00000408	Y39G10AL.3.3	73	51.71	10.55	137.84	day 2	cdk-7	protein_coding_gene
WBGene00000409	F39H11.3.1	30	46.065	15.96	223.69	day 2	cdk-8	protein_coding_gene
WBGene00000410	H25P06.2b.1	54	58.565	21.46	222.24	day 2	cdk-9	protein_coding_gene
WBGene00000410	productive_splice_isoform_136	10	59.78	34.4	101.56	day 2	cdk-9	protein_coding_gene
WBGene00000411	R06F6.1.1	377	53.21	4.26	172.12	day 2	cdl-1	protein_coding_gene
WBGene00000413	Y54E10A.15.1	16	38.865	16.36	124.32	day 2	cdt-1	protein_coding_gene
WBGene00000415	Y47H9C.4a.1	7	49.88	21.9	111.34	day 2	ced-1	protein_coding_gene
WBGene00000415	Y47H9C.4b.1	7	38.73	26.66	62.62	day 2	ced-1	protein_coding_gene
WBGene00000416	Y41D4B.13a.1	306	40.27	10.13	221.61	day 2	ced-2	protein_coding_gene
WBGene00000417	C48D1.2a.1	83	73.64	12.92	157.83	day 2	ced-3	protein_coding_gene
WBGene00000418	C35D10.9a.1	74	45.545	12.11	129.4	day 2	ced-4	protein_coding_gene
WBGene00000419	C02F4.1.1	10	56.29	17	112.52	day 2	ced-5	protein_coding_gene
WBGene00000420	F56D2.7.1	115	52.21	10.57	197.52	day 2	ced-6	protein_coding_gene
WBGene00000421	C48B4.4b.1	13	51.24	18.95	101.72	day 2	ced-7	protein_coding_gene
WBGene00000421	C48B4.4a.1	5	44.67	36	84.77	day 2	ced-7	protein_coding_gene
WBGene00000422	F08F1.5.1	10	68.55	32.08	165.85	day 2	ced-8	protein_coding_gene
WBGene00000423	T07C4.8.1	101	39.12	12.76	188.45	day 2	ced-9	protein_coding_gene
WBGene00000424	C09G12.8b.1-0	10	50.96	34.43	228.12	day 2	ced-10	protein_coding_gene
WBGene00000424	C09G12.8b.1	13	54.29	28.72	120.83	day 2	ced-10	protein_coding_gene
WBGene00000426	Y106G6E.5b.1	46	54.445	27.17	171.67	day 2	ced-12	protein_coding_gene
WBGene00000426	Y106G6E.5a.1	30	59.105	23.5	97.3	day 2	ced-12	protein_coding_gene
WBGene00000437	R13A5.5.1	21	87.77	19.83	234.48	day 2	ceh-13	protein_coding_gene
WBGene00000444	productive_splice_isoform_88	10	44.945	19.96	189	day 2	ceh-21	protein_coding_gene
WBGene00000458	C37E2.5d.1	6	76.8	29.24	163.52	day 2	ceh-37	protein_coding_gene
WBGene00000459	F22D3.1j.1	24	51.895	11	101.46	day 2	ceh-38	protein_coding_gene
WBGene00000459	F22D3.1k.2	19	59.3	20.27	134.71	day 2	ceh-38	protein_coding_gene
WBGene00000459	F22D3.1c.1	27	45.9	17.85	146.72	day 2	ceh-38	protein_coding_gene
WBGene00000459	F22D3.1d.1	17	61.03	29.79	132.35	day 2	ceh-38	protein_coding_gene
WBGene00000460	T26C11.7.1	22	70.06	36.92	205.76	day 2	ceh-39	protein_coding_gene
WBGene00000461	F17A2.5.1	28	42.575	15.19	125.04	day 2	ceh-40	protein_coding_gene
WBGene00000462	T26C11.5.1	15	51.59	16.45	285.41	day 2	ceh-41	protein_coding_gene
WBGene00000463	C28A5.4b.1	15	58.5	11.71	182.92	day 2	ceh-43	protein_coding_gene
WBGene00000463	C28A5.4a.1	16	59.71	27	209.58	day 2	ceh-43	protein_coding_gene
WBGene00000464	Y54F10AM.4b.1	7	49.93	34.57	140.88	day 2	ceh-44	protein_coding_gene
WBGene00000464	Y54F10AM.4c.1	49	50.7	29	109.71	day 2	ceh-44	protein_coding_gene
WBGene00000465	C07G2.1a.1	2157	50.86	3.2	463.75	day 2	cpg-1	protein_coding_gene
WBGene00000466	C03D6.3b.1	10	67.19	22.88	280.83	day 2	cel-1	protein_coding_gene
WBGene00000466	C03D6.3a.1	75	48.67	7.69	152.37	day 2	cel-1	protein_coding_gene
WBGene00000467	F52B5.5b.2	36	38.085	8.92	160.91	day 2	cep-1	protein_coding_gene
WBGene00000467	F52B5.5a.1	45	48.62	14.63	111.61	day 2	cep-1	protein_coding_gene
WBGene00000472	F33A8.3.1	160	50.655	6.71	144.54	day 2	cey-1	protein_coding_gene
WBGene00000473	F46F11.2.1	11442	49.925	2.22	397.46	day 2	cey-2	protein_coding_gene
WBGene00000474	M01E11.5.1	4291	53	1.71	295.63	day 2	cey-3	protein_coding_gene
WBGene00000475	Y39A1C.3.1	488	59.86	4.15	180.18	day 2	cey-4	protein_coding_gene
WBGene00000478	F27E11.3.1	6	17.27	7.61	38.52	day 2	cfz-2	protein_coding_gene
WBGene00000479	C07H6.5.1	1614	80.51	6.62	291.54	day 2	cgh-1	protein_coding_gene
WBGene00000480	Y38C9A.2a.1	123	46.38	11.75	146.84	day 2	cgp-1	protein_coding_gene
WBGene00000496	T25G3.2.1	125	50.59	2.81	120.27	day 2	chs-1	protein_coding_gene
WBGene00000498	Y39H10A.7a.1	186	45.33	10.48	210.24	day 2	chk-1	protein_coding_gene
WBGene00000500	T09B4.10.1	211	52.08	7.69	263.33	day 2	chn-1	protein_coding_gene
WBGene00000502	Y110A7A.13.1	142	42.13	13.81	176.24	day 2	chp-1	protein_coding_gene
WBGene00000503	C04F6.3.1	32	58.425	10.04	184.25	day 2	cht-1	protein_coding_gene
WBGene00000506	productive_splice_isoform_41	14	37.125	13.62	105.89	day 2	cic-1	protein_coding_gene
WBGene00000506	H14E04.5.1	73	42.42	11.52	150.04	day 2	cic-1	protein_coding_gene
WBGene00000507	F44B9.4a.1	30	47.005	15.69	149.04	day 2	cit-1.1	protein_coding_gene
WBGene00000508	F44B9.3a.1	12	58.935	16.43	161.41	day 2	cit-1.2	protein_coding_gene
WBGene00000509	C28D4.2c.1	63	50.44	17.48	130.36	day 2	cka-1	protein_coding_gene
WBGene00000509	C28D4.2a.1	10	76.515	18.43	137.41	day 2	cka-1	protein_coding_gene
WBGene00000509	C28D4.2b.1	15	47.68	13.16	189.43	day 2	cka-1	protein_coding_gene
WBGene00000512	B0285.9.1	22	59.26	17.08	159.65	day 2	ckb-2	protein_coding_gene
WBGene00000515	T27A10.3a.1	28	84.285	14	179.38	day 2	ckc-1	protein_coding_gene
WBGene00000516	T05A6.1.1	19	26.56	14.81	197.15	day 2	cki-1	protein_coding_gene
WBGene00000517	T05A6.2a.2	94	44.585	3.85	180.85	day 2	cki-2	protein_coding_gene
WBGene00000517	T05A6.2b.2	91	44.73	6.52	177.64	day 2	cki-2	protein_coding_gene
WBGene00000517	T05A6.2b.1	5	40.03	35.12	66.77	day 2	cki-2	protein_coding_gene
WBGene00000517	T05A6.2c.1	9	72.12	37.96	109.48	day 2	cki-2	protein_coding_gene
WBGene00000519	Y47D3A.4.1	48	53.485	17.75	115.32	day 2	cku-70	protein_coding_gene
WBGene00000520	R07E5.8b.1	5	28.26	7.33	40.85	day 2	cku-80	protein_coding_gene
WBGene00000520	R07E5.8a.2	10	33.955	14.36	133.16	day 2	cku-80	protein_coding_gene
WBGene00000520	R07E5.8a.1	13	38.17	7.15	68.04	day 2	cku-80	protein_coding_gene
WBGene00000522	C09F12.1.2	74	67.04	10.86	295.3	day 2	clc-1	protein_coding_gene
WBGene00000523	C01C10.1a.1	5	54.93	36.32	141.68	day 2	clc-2	protein_coding_gene
WBGene00000524	ZK563.4a.1	7	45.19	36.08	139.31	day 2	clc-3	protein_coding_gene
WBGene00000527	C36B1.1c.1	9	49.06	33.04	128.93	day 2	cle-1	protein_coding_gene
WBGene00000532	C07H4.2.1	46	47.135	23.52	204.22	day 2	clh-5	protein_coding_gene
WBGene00000534	R01B10.1a.1	867	55.48	3.38	226.48	day 2	cpi-2	protein_coding_gene
WBGene00000535	K08B4.6.1	705	58.04	7.6	189.58	day 2	cpi-1	protein_coding_gene
WBGene00000536	ZC395.2.1	131	63.29	8.04	276.08	day 2	clk-1	protein_coding_gene
WBGene00000537	C07H6.6.1	58	43.835	2.41	168.15	day 2	clk-2	protein_coding_gene
WBGene00000540	C01G8.2.1	18	61.8	21.47	130.43	day 2	cln-3.2	protein_coding_gene
WBGene00000542	C06G4.2a.1	22	49.62	25.75	171	day 2	clp-1	protein_coding_gene
WBGene00000543	T04A8.16.1	17	69.31	17.83	168.56	day 2	clp-2	protein_coding_gene
WBGene00000545	Y39A3CL.5a.1	7	71.19	21.93	155.52	day 2	clp-4	protein_coding_gene
WBGene00000547	Y77E11A.11a.1	38	59.675	29.88	150.89	day 2	clp-7	protein_coding_gene
WBGene00000548	F56D1.4a.1	29	53	22.89	120.96	day 2	clr-1	protein_coding_gene
WBGene00000549	R107.6a.1	5	120.84	40.92	141.4	day 2	cls-2	protein_coding_gene
WBGene00000549	R107.6b.1	22	48.51	17.5	196.76	day 2	cls-2	protein_coding_gene
WBGene00000550	F55H2.6.1	49	46.14	5.92	104.58	day 2	clu-1	protein_coding_gene
WBGene00000552	T21H3.3a.1	333	58.64	4.08	289.75	day 2	cmd-1	protein_coding_gene
WBGene00000554	F55C10.1b.1	5	61.79	36.12	133.45	day 2	cnb-1	protein_coding_gene
WBGene00000554	F55C10.1a.1	42	75.565	11	252.38	day 2	cnb-1	protein_coding_gene
WBGene00000556	R09B5.3a.2	23	52.6	21.79	112.49	day 2	cnc-2	protein_coding_gene
WBGene00000557	R09B5.8.1	26	54.12	15.75	211.12	day 2	cnc-3	protein_coding_gene
WBGene00000558	R09B5.9.1	35	104.55	22.84	169.96	day 2	cnc-4	protein_coding_gene
WBGene00000560	Y46E12A.1.1	5	49.6	36.26	80.68	day 2	cnc-6	protein_coding_gene
WBGene00000561	C34E10.7.1-0	5	180.44	16.63	235.46	day 2	cnd-1	protein_coding_gene
WBGene00000565	Y17G7B.15a.1-0	6	76.27	35.83	192.92	day 2	cnt-1	protein_coding_gene
WBGene00000565	Y17G7B.15a.1	12	47.46	14.44	78	day 2	cnt-1	protein_coding_gene
WBGene00000566	Y39A1A.15b.1	7	46	11.64	84.5	day 2	cnt-2	protein_coding_gene
WBGene00000567	ZK632.6a.1	276	56.025	6.17	265.25	day 2	cnx-1	protein_coding_gene
WBGene00000585	C06G3.10.1	97	49	8.82	246	day 2	cogc-2	protein_coding_gene
WBGene00000591	K08A8.3a.1	13	65.58	11.87	248.61	day 2	coh-1	protein_coding_gene
WBGene00000597	F11H8.3.1	758	36.485	8.82	241.24	day 2	col-8	protein_coding_gene
WBGene00000608	ZK1193.1.1	448	39.815	4.13	252.97	day 2	col-19	protein_coding_gene
WBGene00000609	F11G11.11.1-0	581	35.64	10.37	137.12	day 2	col-20	protein_coding_gene
WBGene00000609	F11G11.11.1	387	33.59	13.9	124.79	day 2	col-20	protein_coding_gene
WBGene00000611	F36A4.10.1	6	50.575	23.77	91.07	day 2	col-34	protein_coding_gene
WBGene00000615	F54C9.4.1	9	44.03	35.56	89.96	day 2	col-38	protein_coding_gene
WBGene00000620	ZC513.8.1	24	44.375	12.67	140.59	day 2	col-43	protein_coding_gene
WBGene00000644	C50D2.4.1	5	35.42	20.22	46.88	day 2	col-68	protein_coding_gene
WBGene00000656	C09G5.5.1	1013	41.11	5.03	230.92	day 2	col-80	protein_coding_gene
WBGene00000668	W05B2.5.1	592	34.605	8.47	192.61	day 2	col-93	protein_coding_gene
WBGene00000669	W05B2.1.1	37	44.65	20.7	96.54	day 2	col-94	protein_coding_gene
WBGene00000670	Y41C4A.16.1	3759	44.83	5.03	364.32	day 2	col-95	protein_coding_gene
WBGene00000673	F14F7.1.1	321	39.97	5.36	171.88	day 2	col-98	protein_coding_gene
WBGene00000675	K02D7.3a.1	1991	43.9	4.37	231.14	day 2	col-101	protein_coding_gene
WBGene00000675	K02D7.3b.1	862	45.355	3.7	168.6	day 2	col-101	protein_coding_gene
WBGene00000677	F56B3.1.1	60	46.865	20.28	134.24	day 2	col-103	protein_coding_gene
WBGene00000680	Y77E11A.15.1	3395	43.75	3.19	324.43	day 2	col-106	protein_coding_gene
WBGene00000692	T11B7.3a.1	14	44.93	24.54	118.83	day 2	col-118	protein_coding_gene
WBGene00000693	C53B4.5.1	3929	40.56	1.2	264.35	day 2	col-119	protein_coding_gene
WBGene00000696	T05A1.2.1	3489	47.54	1.67	286.16	day 2	col-122	protein_coding_gene
WBGene00000698	C24F3.6.1	17	44.35	5.82	115.11	day 2	col-124	protein_coding_gene
WBGene00000713	F26F12.1.1	1515	39.29	6.25	232.64	day 2	col-140	protein_coding_gene
WBGene00000715	T15B7.4.1	39	42.97	18.96	86.48	day 2	col-142	protein_coding_gene
WBGene00000716	T15B7.3.1	1709	46.92	9.08	233.3	day 2	col-143	protein_coding_gene
WBGene00000728	F55C10.3.1	28	58.88	21.24	112.04	day 2	col-155	protein_coding_gene
WBGene00000731	D2023.7.1	5	64.08	9.37	135.62	day 2	col-158	protein_coding_gene
WBGene00000732	F57B1.3.2	19	36.35	20.22	63.1	day 2	col-159	protein_coding_gene
WBGene00000733	F57B1.4.1	637	32.03	4.77	138.82	day 2	col-160	protein_coding_gene
WBGene00000733	F57B1.4.2	17	33.43	12.04	81.76	day 2	col-160	protein_coding_gene
WBGene00000733	F57B1.4.3	8	32.27	22.06	43.09	day 2	col-160	protein_coding_gene
WBGene00000733	F57B1.4.1-0	445	35.57	10.89	131.43	day 2	col-160	protein_coding_gene
WBGene00000739	T07H6.3.1	12	36.425	17.31	98.41	day 2	col-166	protein_coding_gene
WBGene00000751	C34F6.2.1	30	36.95	12.08	71.19	day 2	col-178	protein_coding_gene
WBGene00000754	W03G11.1a.1	2133	40.89	3.42	344.59	day 2	col-181	protein_coding_gene
WBGene00000754	W03G11.1b.1	1763	38.53	3.78	298.72	day 2	col-181	protein_coding_gene
WBGene00000757	F15A2.1b.1	542	44.02	8.12	187.35	day 2	col-184	protein_coding_gene
WBGene00000757	F15A2.1a.1	2319	41.96	3.28	223.73	day 2	col-184	protein_coding_gene
WBGene00000761	C24A11.9.1	46	50.515	16.5	166.42	day 2	coq-1	protein_coding_gene
WBGene00000762	F57B9.4e.1	32	53.735	12	186.11	day 2	coq-2	protein_coding_gene
WBGene00000762	F57B9.4a.1	49	44.04	7.23	202.26	day 2	coq-2	protein_coding_gene
WBGene00000763	Y57G11C.11a.1	84	42.715	9.69	213.83	day 2	coq-3	protein_coding_gene
WBGene00000764	T03F1.2.1	81	43.23	13.41	149.41	day 2	coq-4	protein_coding_gene
WBGene00000765	ZK652.9.1	302	45.52	5.07	287.86	day 2	coq-5	protein_coding_gene
WBGene00000766	K07B1.2.1	67	34.12	7.14	173.21	day 2	coq-6	protein_coding_gene
WBGene00000767	C35D10.4.1	69	51.46	7.29	129.76	day 2	coq-8	protein_coding_gene
WBGene00000770	C40H1.1.1	52	57.71	6.43	143.12	day 2	cpb-1	protein_coding_gene
WBGene00000772	B0414.5.1	122	48.735	15.81	276.31	day 2	cpb-3	protein_coding_gene
WBGene00000773	F28C6.3.1	230	37.305	4.96	150.75	day 2	cpf-1	protein_coding_gene
WBGene00000774	F56A8.6.1	171	41.28	7.12	110.7	day 2	cpf-2	protein_coding_gene
WBGene00000775	F38E11.3.1	11	83.12	22.96	113.68	day 2	cpin-1	protein_coding_gene
WBGene00000776	T03E6.7a.1	1490	64.23	2.96	341.3	day 2	cpl-1	protein_coding_gene
WBGene00000777	F43G9.9.1	28	70.77	26.78	173.81	day 2	cpn-1	protein_coding_gene
WBGene00000777	F43G9.9.2	784	68.02	6.29	430.67	day 2	cpn-1	protein_coding_gene
WBGene00000778	D1069.2a.1	14	72.725	15.25	143.96	day 2	cpn-2	protein_coding_gene
WBGene00000779	F28H1.2.1	554	52.47	13.88	368.83	day 2	cpn-3	protein_coding_gene
WBGene00000780	F49D11.8.1	68	61.485	12.87	176.97	day 2	cpn-4	protein_coding_gene
WBGene00000781	C52E4.1.1	12	46.5	25.04	154.22	day 2	cpr-1	protein_coding_gene
WBGene00000783	T10H4.12.1	22	92.2	14.54	341	day 2	cpr-3	protein_coding_gene
WBGene00000784	F44C4.3.1	80	42.69	15	200.25	day 2	cpr-4	protein_coding_gene
WBGene00000786	C25B8.3.1	513	43.44	13.31	242.52	day 2	cpr-6	protein_coding_gene
WBGene00000787	C41D11.8.1	134	39.395	11.71	324.87	day 2	cps-6	protein_coding_gene
WBGene00000788	F32B5.8a.1	1086	41.905	11.29	265.29	day 2	cpz-1	protein_coding_gene
WBGene00000788	productive_splice_isoform_107	7	52.12	33.25	84.68	day 2	cpz-1	protein_coding_gene
WBGene00000789	M04G12.2.1	67	35.14	15.37	178.59	day 2	cpz-2	protein_coding_gene
WBGene00000794	Y47G6A.8.1	361	48.41	5.17	406.36	day 2	crn-1	protein_coding_gene
WBGene00000795	CD4.2.1	54	47.06	18.27	144.39	day 2	crn-2	protein_coding_gene
WBGene00000796	C14A4.4a.1	75	51.89	8.08	172.79	day 2	crn-3	protein_coding_gene
WBGene00000796	C14A4.4b.1	23	54.42	26.36	103.37	day 2	crn-3	protein_coding_gene
WBGene00000797	AH9.2.1	50	29.86	5.75	156.41	day 2	crn-4	protein_coding_gene
WBGene00000798	C14A4.5.1	223	33.17	4.18	227.56	day 2	crn-5	protein_coding_gene
WBGene00000800	Y23H5A.7b.1	5	36.93	14.67	70.42	day 2	cars-1	protein_coding_gene
WBGene00000800	Y23H5A.7c.1	7	60.42	23.06	124.96	day 2	cars-1	protein_coding_gene
WBGene00000800	Y23H5A.7a.1-0	48	54.78	15.62	250.92	day 2	cars-1	protein_coding_gene
WBGene00000800	Y23H5A.7a.1	53	55.25	9.29	271.12	day 2	cars-1	protein_coding_gene
WBGene00000802	Y38A10A.5.1	1350	54.44	2.14	285.9	day 2	crt-1	protein_coding_gene
WBGene00000804	Y48E1B.12.1	406	43.245	4.21	168.78	day 2	csc-1	protein_coding_gene
WBGene00000813	Y59A8A.1.1	64	52.835	17	177.25	day 2	csn-1	protein_coding_gene
WBGene00000814	B0025.2.2	122	54.54	10.96	143.68	day 2	csn-2	protein_coding_gene
WBGene00000814	B0025.2.1	131	56	15.48	388.72	day 2	csn-2	protein_coding_gene
WBGene00000815	Y38C1AA.2.1	21	48.52	15.7	165.68	day 2	csn-3	protein_coding_gene
WBGene00000816	Y55F3AM.15.1	43	75.52	33.67	129.14	day 2	csn-4	protein_coding_gene
WBGene00000817	B0547.1.1	338	44.81	4.58	138.16	day 2	csn-5	protein_coding_gene
WBGene00000818	Y67H2A.6b.1	178	45.82	15.58	109.12	day 2	csn-6	protein_coding_gene
WBGene00000818	Y67H2A.6a.1	23	45.79	16.85	153.07	day 2	csn-6	protein_coding_gene
WBGene00000822	F40E10.3.1	92	41.3	18.27	150.31	day 2	csq-1	protein_coding_gene
WBGene00000829	MTCE.21.1	4667	38.73	3.04	559.64	day 2	ctb-1	protein_coding_gene
WBGene00000830	Y54G11A.6.1	31	90.46	25.64	184.33	day 2	ctl-1	protein_coding_gene
WBGene00000831	Y54G11A.5.1	46	70.465	16.93	213.59	day 2	ctl-2	protein_coding_gene
WBGene00000832	Y23H5A.5c.1	11	64.5	29.69	128.69	day 2	ctn-1	protein_coding_gene
WBGene00000833	T20G5.2.1	866	84.735	7.78	434.52	day 2	cts-1	protein_coding_gene
WBGene00000834	Y76A2A.2a.1	12	51.725	27.37	101.38	day 2	cua-1	protein_coding_gene
WBGene00000835	ZK652.11.1	278	38.08	4.23	148.12	day 2	cuc-1	protein_coding_gene
WBGene00000836	D2045.6.1	116	67.22	5.75	172.72	day 2	cul-1	protein_coding_gene
WBGene00000837	ZK520.4b.2	11	76.39	10.55	141.72	day 2	cul-2	protein_coding_gene
WBGene00000837	ZK520.4b.1	20	51.595	26.74	114.04	day 2	cul-2	protein_coding_gene
WBGene00000837	productive_splice_isoform_82	38	57.27	30.79	231.32	day 2	cul-2	protein_coding_gene
WBGene00000838	Y108G3AL.1a.1	19	60.73	22.24	130.33	day 2	cul-3	protein_coding_gene
WBGene00000839	F45E12.3.1	48	53.645	12.36	184.64	day 2	cul-4	protein_coding_gene
WBGene00000840	ZK856.1.1	24	64.625	30.04	243.19	day 2	cul-5	protein_coding_gene
WBGene00000843	F25D7.1.1	748	44.605	2.78	455.09	day 2	cup-2	protein_coding_gene
WBGene00000845	C02C2.3.1	5	58.92	28.68	81.6	day 2	cup-4	protein_coding_gene
WBGene00000846	R13A5.1a.1	16	42.66	21.61	143.85	day 2	cup-5	protein_coding_gene
WBGene00000846	R13A5.1d.1	13	46.52	26.46	261.88	day 2	cup-5	protein_coding_gene
WBGene00000846	R13A5.1e.1	51	49.7	22.62	134.26	day 2	cup-5	protein_coding_gene
WBGene00000846	unproductive_splice_isoform_26	20	51.49	22.61	124.48	day 2	cup-5	protein_coding_gene
WBGene00000854	C07H6.8.2	18	46.42	21.57	139.23	day 2	cux-7	protein_coding_gene
WBGene00000854	C07H6.8.1	42	44.965	12.15	144.24	day 2	cux-7	protein_coding_gene
WBGene00000857	K10B4.6a.1	7	69.27	9.24	206.75	day 2	cwn-1	protein_coding_gene
WBGene00000863	ZK507.6.1	73	50.88	15.57	218.59	day 2	cya-1	protein_coding_gene
WBGene00000865	ZC168.4.2	61	45.79	14.93	159.56	day 2	cyb-1	protein_coding_gene
WBGene00000865	ZC168.4.1	1058	40.815	6.37	234.91	day 2	cyb-1	protein_coding_gene
WBGene00000866	Y43E12A.1.1	590	51.72	4.61	349.64	day 2	cyb-2.1	protein_coding_gene
WBGene00000867	H31G24.4.1	762	51.48	6.48	274.55	day 2	cyb-2.2	protein_coding_gene
WBGene00000868	T06E6.2a.1	558	53.49	7.85	240.59	day 2	cyb-3	protein_coding_gene
WBGene00000868	T06E6.2b.1	737	52.56	12	271.07	day 2	cyb-3	protein_coding_gene
WBGene00000868	T06E6.2a.2	903	50.29	3.93	318.72	day 2	cyb-3	protein_coding_gene
WBGene00000869	C54G4.8.1	104	81.885	5.42	181.66	day 2	cyc-1	protein_coding_gene
WBGene00000870	Y38F1A.5.1	19	60.24	21.43	136.21	day 2	cyd-1	protein_coding_gene
WBGene00000871	C37A2.4a.1	20	50.47	12.04	136.52	day 2	cye-1	protein_coding_gene
WBGene00000874	ZK328.1a.1	17	61.43	34	170.92	day 2	cyk-3	protein_coding_gene
WBGene00000874	ZK328.1b.1	11	55.37	20.84	127.04	day 2	cyk-3	protein_coding_gene
WBGene00000875	K08E3.6.1	108	47.655	18.42	178.75	day 2	cyk-4	protein_coding_gene
WBGene00000876	C52E4.6c-0	9	57.84	18.67	115.05	day 2	cyl-1	protein_coding_gene
WBGene00000876	C52E4.6a.1	46	48.155	14.68	160	day 2	cyl-1	protein_coding_gene
WBGene00000877	Y49A3A.5.1	496	60.34	4.42	415.5	day 2	cyn-1	protein_coding_gene
WBGene00000879	Y75B12B.5.1	1651	61.67	4.04	253.81	day 2	cyn-3	protein_coding_gene
WBGene00000880	F59E10.2.1	174	50.94	3.54	315.33	day 2	cyn-4	protein_coding_gene
WBGene00000881	F31C3.1.1	1681	53.76	5.54	283.55	day 2	cyn-5	protein_coding_gene
WBGene00000882	F42G9.2.1	82	52.995	12.92	235.11	day 2	cyn-6	protein_coding_gene
WBGene00000883	Y75B12B.2.1	8207	80.62	2.25	344.71	day 2	cyn-7	protein_coding_gene
WBGene00000884	D1009.2.2	20	28.71	14.79	106.04	day 2	cyn-8	protein_coding_gene
WBGene00000885	T27D1.1.1	71	46.08	11.79	203.33	day 2	cyn-9	protein_coding_gene
WBGene00000886	B0252.4b.1	320	52.255	6.5	156.78	day 2	cyn-10	protein_coding_gene
WBGene00000887	T01B7.4.1	239	37.92	3.44	149.33	day 2	cyn-11	protein_coding_gene
WBGene00000888	C34D4.12a.1	389	46.91	5.37	177.33	day 2	cyn-12	protein_coding_gene
WBGene00000889	Y116A8C.34a.1	344	44.125	7.87	178.62	day 2	cyn-13	protein_coding_gene
WBGene00000890	F39H2.2a.1	187	48.27	9.35	183.14	day 2	sig-7	protein_coding_gene
WBGene00000891	Y87G2A.6.1	89	50.69	7.57	261.92	day 2	cyn-15	protein_coding_gene
WBGene00000894	M110.5b.1	27	65.17	5.83	140	day 2	dab-1	protein_coding_gene
WBGene00000894	M110.5e.1	23	50.08	21.91	93.68	day 2	dab-1	protein_coding_gene
WBGene00000894	M110.5a.2	9	59.79	44.89	80.76	day 2	dab-1	protein_coding_gene
WBGene00000894	M110.5c.1	7	82.32	38.79	149.54	day 2	dab-1	protein_coding_gene
WBGene00000894	M110.5d.1	8	51.515	26.88	76.3	day 2	dab-1	protein_coding_gene
WBGene00000894	M110.5d.2	113	51.04	5.34	155.42	day 2	dab-1	protein_coding_gene
WBGene00000894	M110.5e.2	231	55.67	9.5	294.61	day 2	dab-1	protein_coding_gene
WBGene00000896	F57B10.10.1	822	51.08	9.91	185.08	day 2	dad-1	protein_coding_gene
WBGene00000897	F29C4.1a.1	25	49.28	20.8	317.15	day 2	daf-1	protein_coding_gene
WBGene00000900	C05D2.1a.1	7	85.88	40.36	162.74	day 2	daf-4	protein_coding_gene
WBGene00000910	F01G10.8b.1	10	108.495	12.69	287.17	day 2	daf-14	protein_coding_gene
WBGene00000910	F01G10.8a.1	13	63.55	11.12	198.43	day 2	daf-14	protein_coding_gene
WBGene00000912	R13H8.1f.1	7	48.31	21.91	80.83	day 2	daf-16	protein_coding_gene
WBGene00000912	R13H8.1a.1	11	54.14	42.3	99.67	day 2	daf-16	protein_coding_gene
WBGene00000912	R13H8.1d.1-0	13	62.41	42.18	128.29	day 2	daf-16	protein_coding_gene
WBGene00000913	T07A9.6.1	148	50.645	11.03	203.95	day 2	daf-18	protein_coding_gene
WBGene00000914	F33H1.1a.1	17	70.64	14.21	118.44	day 2	daf-19	protein_coding_gene
WBGene00000915	C47E8.5.1	3937	66.46	2.34	259.88	day 2	hsp-90	protein_coding_gene
WBGene00000915	C47E8.5.2	89	63.41	2.73	200.33	day 2	hsp-90	protein_coding_gene
WBGene00000917	Y48G1A.3.1	71	52.44	14.24	199.92	day 2	daf-25	protein_coding_gene
WBGene00000920	Y116F11B.1.2	5	44.78	32.52	103.95	day 2	daf-28	protein_coding_gene
WBGene00000923	K07H8.3.1	485	40.28	0.33	164.5	day 2	daf-31	protein_coding_gene
WBGene00000928	M03A1.7.1	11	84.48	21.73	122.54	day 2	dao-2	protein_coding_gene
WBGene00000929	K07E3.3.1	67	85.57	20.64	164.22	day 2	dao-3	protein_coding_gene
WBGene00000931	C25A1.10a.1	67	46.08	6.25	100.65	day 2	dao-5	protein_coding_gene
WBGene00000933	C14A4.2.1	161	44.04	6.56	178.29	day 2	dap-3	protein_coding_gene
WBGene00000935	F56D1.7.1	415	53.28	5.61	201.6	day 2	daz-1	protein_coding_gene
WBGene00000937	C55B7.8.1	135	45.81	3.85	139.65	day 2	dbr-1	protein_coding_gene
WBGene00000940	Y113G7A.9a.1	219	44.04	10.08	210.54	day 2	dcs-1	protein_coding_gene
WBGene00000941	Y39A3CR.4.1	508	35.04	8.34	175.49	day 2	ddp-1	protein_coding_gene
WBGene00000959	F46H6.2c.1	5	67.46	28.46	149.31	day 2	dgk-2	protein_coding_gene
WBGene00000959	F46H6.2a.1	5	66.04	13.82	93	day 2	dgk-2	protein_coding_gene
WBGene00000961	T21B6.1.1	8	40.83	12.17	73.67	day 2	dgn-1	protein_coding_gene
WBGene00000963	R06C7.3.2	8	67.91	30.38	170.7	day 2	dhp-1	protein_coding_gene
WBGene00000965	C01G8.3.1	151	59.3	4.52	190.48	day 2	dhs-1	protein_coding_gene
WBGene00000966	F55A12.4c.1	11	36.5	11.48	137.17	day 2	dhs-2	protein_coding_gene
WBGene00000967	T02E1.5a.1	160	50.495	7.14	163.91	day 2	dhs-3	protein_coding_gene
WBGene00000970	C17G10.8.1	120	84.09	21.64	185.48	day 2	dhs-6	protein_coding_gene
WBGene00000973	Y32H12A.3.1	39	35.19	6.58	110.84	day 2	dhs-9	protein_coding_gene
WBGene00000974	Y39A1A.11a.1	115	43	17.24	201.83	day 2	dhs-11	protein_coding_gene
WBGene00000975	K08F4.9.2	14	52.68	7.38	126.17	day 2	dhs-12	protein_coding_gene
WBGene00000975	K08F4.9.3	131	33.52	4.19	218.2	day 2	dhs-12	protein_coding_gene
WBGene00000975	K08F4.9.1	264	33.8	4.46	157.46	day 2	dhs-12	protein_coding_gene
WBGene00000976	F36H9.3.1	59	53.97	18.18	169.41	day 2	dhs-13	protein_coding_gene
WBGene00000977	R05D8.8.1	11	41.93	24.17	176.04	day 2	dhs-14	protein_coding_gene
WBGene00000980	F29G9.6a	29	57.93	25.43	152.35	day 2	dhs-17	protein_coding_gene
WBGene00000981	C45B11.3.1	22	74.3	20.35	174.13	day 2	dhs-18	protein_coding_gene
WBGene00000982	T11F9.11.1	61	37.87	14.05	136.28	day 2	dhs-19	protein_coding_gene
WBGene00000982	T11F9.11.2	21	52.83	22.92	152.33	day 2	dhs-19	protein_coding_gene
WBGene00000984	R11D1.11.1	46	78.43	13.52	129.83	day 2	dhs-21	protein_coding_gene
WBGene00000985	C15H11.4.1	536	39.715	5.37	275.65	day 2	dhs-22	protein_coding_gene
WBGene00000986	R08H2.1.1	7	36.52	17.31	90.83	day 2	dhs-23	protein_coding_gene
WBGene00000988	F09E10.3.1	219	57.86	3.62	218.21	day 2	dhs-25	protein_coding_gene
WBGene00000989	ZK816.5.1-0	19	54.3	18.96	116.23	day 2	dhs-26	protein_coding_gene
WBGene00000989	ZK816.5.1	32	66.795	12.48	164.66	day 2	dhs-26	protein_coding_gene
WBGene00000990	C04F6.5.1	23	68.77	11.25	108.48	day 2	dhs-27	protein_coding_gene
WBGene00000991	M03A8.1.1	79	57	17.71	260.96	day 2	dhs-28	protein_coding_gene
WBGene00000993	T25G12.7.1	51	66.73	22.87	157.08	day 2	dhs-30	protein_coding_gene
WBGene00000994	F08B4.1a.1	5	52.71	26.54	81.12	day 2	ints-6	protein_coding_gene
WBGene00000994	F08B4.1b.1	22	41.755	16.56	126.56	day 2	ints-6	protein_coding_gene
WBGene00000995	C18D1.1a.1	22	59.61	10.92	171.83	day 2	die-1	protein_coding_gene
WBGene00000996	F49E8.5.1	77	63.04	15.27	253.42	day 2	dif-1	protein_coding_gene
WBGene00000996	F49E8.5.2	150	56.165	9.88	223.48	day 2	dif-1	protein_coding_gene
WBGene00001000	C18A11.7b.1-0	88	47.85	3.13	165.76	day 2	dim-1	protein_coding_gene
WBGene00001001	C04G2.6.1	38	47.98	8.65	123.17	day 2	dis-3	protein_coding_gene
WBGene00001002	R01H10.1.1	107	51.46	19.26	141.67	day 2	div-1	protein_coding_gene
WBGene00001005	T26A5.9.1	2311	69.37	1.76	224.26	day 2	dlc-1	protein_coding_gene
WBGene00001006	C25F6.2.1	12	84.94	16.17	156.32	day 2	dlg-1	protein_coding_gene
WBGene00001007	C39E9.14b.1	70	50.015	13	140.93	day 2	dli-1	protein_coding_gene
WBGene00001007	C39E9.14a.1	133	38.46	13.17	127.07	day 2	dli-1	protein_coding_gene
WBGene00001016	F43G6.1.1	26	37.365	14.73	80.42	day 2	dna-2	protein_coding_gene
WBGene00001017	ZK593.5a.1	26	55.825	28.88	145.84	day 2	dnc-1	protein_coding_gene
WBGene00001018	C28H8.12.1	70	41.05	11.92	150.92	day 2	dnc-2	protein_coding_gene
WBGene00001018	C28H8.12.2	232	46.795	10.23	192.58	day 2	dnc-2	protein_coding_gene
WBGene00001019	B0035.14a.1	121	57.12	15.92	320.42	day 2	dnj-1	protein_coding_gene
WBGene00001020	B0035.2.1	157	54.39	4.21	228.42	day 2	dnj-2	protein_coding_gene
WBGene00001021	C01G10.12.1	62	42.325	6.3	94.46	day 2	dnj-3	protein_coding_gene
WBGene00001022	C01G8.4.1	47	57.32	2.74	163	day 2	dnj-4	protein_coding_gene
WBGene00001023	C04A2.7b.1	54	54.67	24.33	320.65	day 2	dnj-5	protein_coding_gene
WBGene00001023	unproductive_splice_isoform_88	54	58.485	12.36	301.56	day 2	dnj-5	protein_coding_gene
WBGene00001023	C04A2.7a.1	98	55.635	11.69	242.87	day 2	dnj-5	protein_coding_gene
WBGene00001023	C04A2.7c.1	6	58.11	42	143.46	day 2	dnj-5	protein_coding_gene
WBGene00001025	C55B6.2.1	19	61.96	17.42	194.79	day 2	dnj-7	protein_coding_gene
WBGene00001026	C56C10.13a.1	112	42.61	9.48	156.3	day 2	dnj-8	protein_coding_gene
WBGene00001027	F11G11.7.1	101	51.96	7.43	233.32	day 2	dnj-9	protein_coding_gene
WBGene00001028	F22B7.5a.1	30	45.895	19.8	86.19	day 2	dnj-10	protein_coding_gene
WBGene00001028	F22B7.5b.1	68	46.73	10.75	171.69	day 2	dnj-10	protein_coding_gene
WBGene00001029	F38A5.13.1	129	53.7	13.08	130.41	day 2	dnj-11	protein_coding_gene
WBGene00001030	F39B2.10.2	15	64.93	26.15	236.75	day 2	dnj-12	protein_coding_gene
WBGene00001030	F39B2.10.1	365	64.88	3.96	284.33	day 2	dnj-12	protein_coding_gene
WBGene00001031	F54D5.8.1	555	41.87	5.32	216.52	day 2	dnj-13	protein_coding_gene
WBGene00001032	K02G10.8a.1	13	63.15	21.76	163.29	day 2	dnj-14	protein_coding_gene
WBGene00001032	K02G10.8b.1	11	60.43	14.13	96.43	day 2	dnj-14	protein_coding_gene
WBGene00001033	K08D10.2a.1	156	47.13	5.58	150.57	day 2	dnj-15	protein_coding_gene
WBGene00001034	R74.4b.1	103	48.85	5.96	155.23	day 2	dnj-16	protein_coding_gene
WBGene00001034	R74.4a.1	50	47.05	12.96	129	day 2	dnj-16	protein_coding_gene
WBGene00001035	T03F6.2.1	62	45.29	7	130.46	day 2	dnj-17	protein_coding_gene
WBGene00001036	T04A8.9.1	168	40.085	8.13	192.96	day 2	dnj-18	protein_coding_gene
WBGene00001037	T05C3.5.1	577	53.08	16.5	222.09	day 2	dnj-19	protein_coding_gene
WBGene00001038	T15H9.7a.1	87	78.14	11.35	178	day 2	dnj-20	protein_coding_gene
WBGene00001039	T19B4.4.1	146	50.74	5.67	119.52	day 2	dnj-21	protein_coding_gene
WBGene00001040	T23B12.7.1	270	53.365	4.43	182.43	day 2	dnj-22	protein_coding_gene
WBGene00001041	T24H10.3.1	213	52.72	7	193.81	day 2	dnj-23	protein_coding_gene
WBGene00001043	W07A8.3a.1	13	62.79	36.8	92.88	day 2	dnj-25	protein_coding_gene
WBGene00001044	Y39C12A.8.1	126	32.34	4.04	113.78	day 2	dnj-26	protein_coding_gene
WBGene00001045	Y47H9C.5a.1	24	72.905	19.65	378.81	day 2	dnj-27	protein_coding_gene
WBGene00001046	Y54E10BL.4.1	77	58.16	23.85	199.57	day 2	dnj-28	protein_coding_gene
WBGene00001047	Y63D3A.6b.1	5	73.75	45.56	87.62	day 2	dnj-29	protein_coding_gene
WBGene00001048	Y71F9B.16a.1	80	50.07	9.82	132.13	day 2	dnj-30	protein_coding_gene
WBGene00001049	F33H2.1.1	11	45.46	7.32	62.67	day 2	dog-1	protein_coding_gene
WBGene00001050	F54C1.2.1	81	43.27	11.77	199.72	day 2	dom-3	protein_coding_gene
WBGene00001051	C09G4.3.1	1322	62.565	3.31	279.87	day 2	cks-1	protein_coding_gene
WBGene00001057	F01F1.5.1	35	49.48	12.61	82.48	day 2	dpf-4	protein_coding_gene
WBGene00001057	F01F1.5.2	37	50.34	19.6	244	day 2	dpf-4	protein_coding_gene
WBGene00001058	R11E3.8a.1	67	66.92	7.2	123.24	day 2	dpf-5	protein_coding_gene
WBGene00001060	R11E3.7a.1	99	60.52	15.42	242.88	day 2	dpf-7	protein_coding_gene
WBGene00001061	T23G7.1.2	5	45.32	34.46	80.71	day 2	dpl-1	protein_coding_gene
WBGene00001061	T23G7.1.1	131	52.72	9.39	211.41	day 2	dpl-1	protein_coding_gene
WBGene00001072	T14B4.7.1	8	26.31	18.36	49.83	day 2	dpy-10	protein_coding_gene
WBGene00001073	F46E10.9.2	133	59.42	16.08	199.88	day 2	dpy-11	protein_coding_gene
WBGene00001073	F46E10.9.1	87	63.78	7.71	403.71	day 2	dpy-11	protein_coding_gene
WBGene00001075	H27M09.4.1	7	82.88	26.32	174.48	day 2	dpy-14	protein_coding_gene
WBGene00001076	F54D8.1.1	25	46.42	20	134.14	day 2	dpy-17	protein_coding_gene
WBGene00001077	Y47D3B.10.1	14	80.97	30.11	204.54	day 2	dpy-18	protein_coding_gene
WBGene00001078	F22B7.10.1	11	82.42	44.19	206.19	day 2	dpy-19	protein_coding_gene
WBGene00001082	R160.1b.1	35	77.92	15	178.57	day 2	dpy-23	protein_coding_gene
WBGene00001085	C25G4.5.1-0	10	40.58	14.16	185.78	day 2	dpy-26	protein_coding_gene
WBGene00001087	Y39A1B.3.1	33	43.19	14.25	200.54	day 2	dpy-28	protein_coding_gene
WBGene00001088	ZK863.6.1	1116	59.155	5.43	239.4	day 2	dpy-30	protein_coding_gene
WBGene00001089	K04A8.6b.1	5	38.4	13.42	160.48	day 2	dre-1	protein_coding_gene
WBGene00001090	F15B10.2a.1	31	52.08	14.96	134.54	day 2	drh-1	protein_coding_gene
WBGene00001092	F53A2.5.1	44	41.49	12.36	128.94	day 2	dro-1	protein_coding_gene
WBGene00001093	T12E12.4b.1	110	64.52	23.52	198.84	day 2	drp-1	protein_coding_gene
WBGene00001093	T12E12.4a.1	39	66.08	22.12	160.92	day 2	drp-1	protein_coding_gene
WBGene00001093	T12E12.4b.2	7	54.73	26.74	105.81	day 2	drp-1	protein_coding_gene
WBGene00001094	B0464.1.1	236	72.205	10.67	158.74	day 2	dars-1	protein_coding_gene
WBGene00001095	F10C2.6.1	44	43.565	15.14	156.48	day 2	dars-2	protein_coding_gene
WBGene00001101	C34F11.9a.1	11	43.65	27.52	156.08	day 2	dsh-1	protein_coding_gene
WBGene00001102	C27A2.6.1	65	46.88	19.49	266.1	day 2	dsh-2	protein_coding_gene
WBGene00001103	W09G12.4.1	13	64.82	26.91	173.57	day 2	dsl-1	protein_coding_gene
WBGene00001104	W09G12.1.1	78	63.2	11.32	405.35	day 2	dsl-2	protein_coding_gene
WBGene00001110	F38B7.5.1	46	53.28	8.77	172.08	day 2	duo-1	protein_coding_gene
WBGene00001112	Y106G6H.12a.1	62	60.58	24.96	130.56	day 2	duo-3	protein_coding_gene
WBGene00001132	T11B7.4a.1	8	51.58	27.83	137.03	day 2	alp-1	protein_coding_gene
WBGene00001134	D2013.5.1	87	60	14.5	157.89	day 2	eat-3	protein_coding_gene
WBGene00001137	B0365.3.2	5	84.67	13.74	152.21	day 2	eat-6	protein_coding_gene
WBGene00001137	B0365.3.1	139	67.71	6.03	151.11	day 2	eat-6	protein_coding_gene
WBGene00001145	C16C2.2a.1	6	96.45	48.17	178.87	day 2	eat-16	protein_coding_gene
WBGene00001149	K02A4.1.1	125	76.33	13.58	267.75	day 2	bcat-1	protein_coding_gene
WBGene00001151	F38H4.8c	14	83.69	36.61	261.93	day 2	ech-2	protein_coding_gene
WBGene00001151	F38H4.8a.1	140	60.92	9.63	172.67	day 2	ech-2	protein_coding_gene
WBGene00001152	F43H9.1a.1	12	55.715	11.81	147.78	day 2	ech-3	protein_coding_gene
WBGene00001153	R06F6.9.1	195	52.96	10.25	170.83	day 2	ech-4	protein_coding_gene
WBGene00001154	F56B3.5.1	12	48.14	27.04	170.85	day 2	ech-5	protein_coding_gene
WBGene00001155	T05G5.6.1	954	53.97	2.82	293	day 2	ech-6	protein_coding_gene
WBGene00001156	Y105E8A.4.1	207	37.96	7.09	170.93	day 2	ech-7	protein_coding_gene
WBGene00001157	F01G10.2.1	16	70.045	9.6	182.68	day 2	ech-8	protein_coding_gene
WBGene00001160	F42A10.4b.1	94	60.17	12.73	133.57	day 2	efk-1	protein_coding_gene
WBGene00001161	Y102A5C.18.1	129	63.32	10.29	156.72	day 2	efl-1	protein_coding_gene
WBGene00001162	Y48C3A.17d.1	14	56.725	26.88	93.58	day 2	efl-2	protein_coding_gene
WBGene00001163	C43F9.8.1	6	67.55	21.19	110.73	day 2	efn-2	protein_coding_gene
WBGene00001164	F15A2.5.1	10	81.1	26.48	132.67	day 2	efn-3	protein_coding_gene
WBGene00001165	F56A11.3.1	12	83.975	19	297.73	day 2	efn-4	protein_coding_gene
WBGene00001166	ZK328.2.1	149	60.07	7.21	158.66	day 2	eftu-2	protein_coding_gene
WBGene00001167	F25H5.4a.2	450	59.57	4.15	167.87	day 2	eef-2	protein_coding_gene
WBGene00001167	F25H5.4b.1	115	58.16	6.76	225.32	day 2	eef-2	protein_coding_gene
WBGene00001167	F25H5.4a.1	1376	59.195	3.76	489.85	day 2	eef-2	protein_coding_gene
WBGene00001168	F31E3.5.1	23202	62.725	0	425.43	day 2	eef-1A.1	protein_coding_gene
WBGene00001169	R03G5.1.1	407	49.75	2.38	207.43	day 2	eef-1A.2	protein_coding_gene
WBGene00001170	F23B12.9.1	7	117.57	48	203.07	day 2	egl-1	protein_coding_gene
WBGene00001173	F55A8.2h.1	7	80.66	47.84	102.15	day 2	egl-4	protein_coding_gene
WBGene00001175	C46F4.1b.1	13	55.03	21.76	144.34	day 2	egl-6	protein_coding_gene
WBGene00001178	F22E12.4a.1	11	61.39	35.91	259.97	day 2	egl-9	protein_coding_gene
WBGene00001186	F55A8.1a.1	58	64.265	16.08	157	day 2	egl-18	protein_coding_gene
WBGene00001186	F55A8.1a.2	6	71.55	32.24	99.67	day 2	egl-18	protein_coding_gene
WBGene00001189	F01D4.4.1	59	35.77	17.36	176.87	day 2	egl-21	protein_coding_gene
WBGene00001193	C23H3.1a.1	36	60.575	4.82	124.93	day 2	egl-26	protein_coding_gene
WBGene00001193	C23H3.1b.1	12	72.98	44.71	148.58	day 2	egl-26	protein_coding_gene
WBGene00001194	productive_splice_isoform_199	58	45.285	16.59	106.47	day 2	egl-27	protein_coding_gene
WBGene00001194	C04A2.3c.6-0	58	50.23	18.48	181.14	day 2	egl-27	protein_coding_gene
WBGene00001196	M01D7.7a.1	38	62.54	21.25	158.71	day 2	egl-30	protein_coding_gene
WBGene00001209	C27D11.1.1	76	58.865	20.21	140.12	day 2	egl-45	protein_coding_gene
WBGene00001214	F26A3.3.1	9	64.58	25.65	106.62	day 2	ego-1	protein_coding_gene
WBGene00001224	ZK1248.3a.1	57	45.74	11.15	128.09	day 2	ehs-1	protein_coding_gene
WBGene00001225	Y54E2A.11.2	24	57.3	28.86	103.23	day 2	eif-3.B	protein_coding_gene
WBGene00001225	Y54E2A.11.1	91	48.36	15.62	137.79	day 2	eif-3.B	protein_coding_gene
WBGene00001226	T23D8.4.1	244	54.23	11.52	166.32	day 2	eif-3.C	protein_coding_gene
WBGene00001227	R08D7.3.1	362	47.655	4.2	188.85	day 2	eif-3.D	protein_coding_gene
WBGene00001228	B0511.10.1	52	48.08	9.7	190.62	day 2	eif-3.E	protein_coding_gene
WBGene00001229	D2013.7.1	343	62.34	10.15	238.48	day 2	eif-3.F	protein_coding_gene
WBGene00001230	F22B5.2a.1	73	49.65	16.45	216.21	day 2	eif-3.G	protein_coding_gene
WBGene00001231	C41D11.2.1	157	56.79	4.75	216.21	day 2	eif-3.H	protein_coding_gene
WBGene00001232	Y74C10AR.1a.1	134	65.43	6.1	186	day 2	eif-3.I	protein_coding_gene
WBGene00001233	T16G1.11.1	406	50.51	3.48	150	day 2	eif-3.K	protein_coding_gene
WBGene00001234	C47B2.5.1	494	48.21	6.77	216.14	day 2	eif-6	protein_coding_gene
WBGene00001235	Y41C4A.10.1	417	61.46	7.5	230.55	day 2	elb-1	protein_coding_gene
WBGene00001236	Y82E9BR.15.1	45	52.44	9.77	139.42	day 2	elc-1	protein_coding_gene
WBGene00001239	F56H11.4a.1	818	44.675	3.04	187.43	day 2	elo-1	protein_coding_gene
WBGene00001240	F11E6.5.1	182	81.71	9.92	425.04	day 2	elo-2	protein_coding_gene
WBGene00001241	D2024.3.1	54	58.03	5.96	132.04	day 2	elo-3	protein_coding_gene
WBGene00001242	C40H1.4.1	11	46.96	22.87	84.64	day 2	elo-4	protein_coding_gene
WBGene00001243	F41H10.7.1	262	51.615	5.04	193.26	day 2	elo-5	protein_coding_gene
WBGene00001244	F41H10.8.1	660	64.415	4.92	295.44	day 2	elo-6	protein_coding_gene
WBGene00001249	W09C2.1d.1	8	61.005	10.21	113.54	day 2	elt-1	protein_coding_gene
WBGene00001249	W09C2.1a.1	8	76.89	33.84	167	day 2	elt-1	protein_coding_gene
WBGene00001249	W09C2.1b.1-0	5	73.19	53.55	172.5	day 2	elt-1	protein_coding_gene
WBGene00001259	T04A8.14.1-1	8	57.67	25.27	66.62	day 2	emb-5	protein_coding_gene
WBGene00001259	T04A8.14.1	21	53.08	30.86	144.67	day 2	emb-5	protein_coding_gene
WBGene00001262	K10D2.6.1	65	55.04	16	184.88	day 2	emb-8	protein_coding_gene
WBGene00001281	F10B5.6.1	145	44.83	5.08	204.22	day 2	emb-27	protein_coding_gene
WBGene00001284	F54C8.3.1	12	47.99	26.71	75.07	day 2	emb-30	protein_coding_gene
WBGene00001303	F32D8.6.1	1483	55.35	6.93	219.4	day 2	sec-61.G	protein_coding_gene
WBGene00001309	M01D7.6.1	703	44.92	7.56	202.44	day 2	emr-1	protein_coding_gene
WBGene00001310	F58E10.2.1	8	70.855	28.54	276.38	day 2	end-1	protein_coding_gene
WBGene00001320	ZK809.4a.1	289	49.73	11.55	120.21	day 2	ent-1	protein_coding_gene
WBGene00001324	R11E3.6a.1	13	44.03	28.59	295.81	day 2	eor-1	protein_coding_gene
WBGene00001325	C44H4.7c.1	8	34.035	27.5	41.08	day 2	eor-2	protein_coding_gene
WBGene00001325	C44H4.7b.1	5	52.39	9.39	161.83	day 2	eor-2	protein_coding_gene
WBGene00001329	T04C10.2b.1	18	121.405	43.61	240.48	day 2	epn-1	protein_coding_gene
WBGene00001329	T04C10.2b.1-0	28	84.15	36.87	226.13	day 2	epn-1	protein_coding_gene
WBGene00001329	T04C10.2a.1-0	6	103.085	28.14	177.33	day 2	epn-1	protein_coding_gene
WBGene00001329	T04C10.2a.1	8	117.005	44.58	208.78	day 2	epn-1	protein_coding_gene
WBGene00001331	F09B9.3.1	112	92.595	8.48	267.31	day 2	erd-2.1	protein_coding_gene
WBGene00001332	T07A9.5b.1	42	54.375	5.89	169.14	day 2	eri-1	protein_coding_gene
WBGene00001332	T07A9.5a.1	32	45.655	10.93	120.83	day 2	eri-1	protein_coding_gene
WBGene00001333	C01G8.5b.1	20	82.34	25.81	154.22	day 2	erm-1	protein_coding_gene
WBGene00001333	C01G8.5a.1	72	83.29	10.37	332.52	day 2	erm-1	protein_coding_gene
WBGene00001334	Y105E8B.8a.1	33	52.17	24.26	208.19	day 2	ero-1	protein_coding_gene
WBGene00001334	Y105E8B.8c.1	19	57.79	21.88	97.48	day 2	ero-1	protein_coding_gene
WBGene00001335	productive_splice_isoform_90	23	60.7	11.96	143.4	day 2		protein_coding_gene
WBGene00001336	Y41E3.4d.1	5	65.75	21.85	120.32	day 2	qars-1	protein_coding_gene
WBGene00001336	Y41E3.4a.1	233	59.54	14.12	173.19	day 2	qars-1	protein_coding_gene
WBGene00001337	ZC434.5.2	92	60.325	9.71	323.29	day 2	ears-1	protein_coding_gene
WBGene00001338	T07A9.2.1	11	58.88	31.8	334.87	day 2	ears-2	protein_coding_gene
WBGene00001340	T01D1.2f.1	30	50.71	17.89	115.18	day 2	etr-1	protein_coding_gene
WBGene00001340	T01D1.2f.3	10	32.19	16.39	89.14	day 2	etr-1	protein_coding_gene
WBGene00001345	F29G9.4a.1	8	58.33	16	156.13	day 2	fos-1	protein_coding_gene
WBGene00001358	F22B5.1.1	193	35.04	3.22	142	day 2	evl-20	protein_coding_gene
WBGene00001368	F35H8.5.1	5	53.37	16.31	104.37	day 2	exc-7	protein_coding_gene
WBGene00001371	F26H11.5.1	153	35.08	8.68	242.36	day 2	exl-1	protein_coding_gene
WBGene00001372	R09B3.1a.1	249	41.55	11.5	150.88	day 2	exo-3	protein_coding_gene
WBGene00001385	F02A9.2.1	3180	61.23	6.23	376.91	day 2	far-1	protein_coding_gene
WBGene00001386	F02A9.3.1	12940	72	3.34	381.5	day 2	far-2	protein_coding_gene
WBGene00001387	F15B9.1.1	26	69.885	20.64	151.15	day 2	far-3	protein_coding_gene
WBGene00001389	F15B9.3a.1	37	44.55	20.84	110.69	day 2	far-5	protein_coding_gene
WBGene00001390	W02A2.2.1	252	61.29	5.67	332.2	day 2	far-6	protein_coding_gene
WBGene00001391	K01A2.2a.1	6	36.81	16.17	63.31	day 2	far-7	protein_coding_gene
WBGene00001392	K02F3.3.1	262	52.71	3.45	160.32	day 2	far-8	protein_coding_gene
WBGene00001393	Y67H2A.8.1	644	56.22	8.92	391.87	day 2	fat-1	protein_coding_gene
WBGene00001394	W02A2.1a.1	561	44.96	5.85	229.72	day 2	fat-2	protein_coding_gene
WBGene00001395	W08D2.4a.1	179	56.64	10.43	280.24	day 2	fat-3	protein_coding_gene
WBGene00001396	T13F2.1a.1	331	54.16	3.62	221.9	day 2	fat-4	protein_coding_gene
WBGene00001397	W06D12.3.1	104	61.03	9.44	183.33	day 2	fat-5	protein_coding_gene
WBGene00001398	VZK822L.1a.1	587	75.39	10.19	238.72	day 2	fat-6	protein_coding_gene
WBGene00001399	F10D2.9.1	30	62.32	17.75	185.04	day 2	fat-7	protein_coding_gene
WBGene00001401	H12I13.4.1	8	32.82	19.24	87.39	day 2	fbf-1	protein_coding_gene
WBGene00001402	F21H12.5.1	29	46.67	7.91	170.68	day 2	fbf-2	protein_coding_gene
WBGene00001404	K07A3.1a.1	335	73.35	4.88	196.29	day 2	fbp-1	protein_coding_gene
WBGene00001405	C04F12.10.1	176	44.74	5.3	122.57	day 2	fce-1	protein_coding_gene
WBGene00001406	F48F5.5.1	71	60.73	19.54	181.7	day 2	fce-2	protein_coding_gene
WBGene00001411	F35D6.1a.1	27	44.6	13.44	115.35	day 2	fem-1	protein_coding_gene
WBGene00001412	T19C3.8.1	148	55.76	21.92	144.3	day 2	fem-2	protein_coding_gene
WBGene00001413	C01F6.4b-0	39	56.75	22.92	106.94	day 2	fem-3	protein_coding_gene
WBGene00001413	C01F6.4a.1	102	51.295	11.75	328.29	day 2	fem-3	protein_coding_gene
WBGene00001423	T01C3.7.1	203	35.04	7.37	227.48	day 2	fib-1	protein_coding_gene
WBGene00001423	T01C3.7.1-1	87	34.08	10.28	144.07	day 2	fib-1	protein_coding_gene
WBGene00001423	T01C3.7.2	235	37.2	8.67	145.48	day 2	fib-1	protein_coding_gene
WBGene00001425	F13B9.8.1	106	65.76	6.57	144.26	day 2	fis-2	protein_coding_gene
WBGene00001426	F36H1.1a.1	614	60	7.09	154.32	day 2	fkb-1	protein_coding_gene
WBGene00001427	Y18D10A.19.1	2845	66.04	2.29	267.04	day 2	fkb-2	protein_coding_gene
WBGene00001430	C50F2.6b.1	8	45.56	13.79	155.67	day 2	fkb-5	protein_coding_gene
WBGene00001430	C50F2.6a.2	28	35.24	15.81	202.5	day 2	fkb-5	protein_coding_gene
WBGene00001431	F31D4.3.1	663	52.52	3.58	168.7	day 2	fkb-6	protein_coding_gene
WBGene00001432	B0511.1.1	7	37.25	24.44	74.36	day 2	fkb-7	protein_coding_gene
WBGene00001434	T14G12.4a.1	5	35.86	15.18	221.56	day 2	fkh-2	protein_coding_gene
WBGene00001435	C29F7.4a.1	43	58.43	11.48	141.52	day 2	fkh-3	protein_coding_gene
WBGene00001435	C29F7.4b.1	21	69.5	10	227.23	day 2	fkh-3	protein_coding_gene
WBGene00001436	C29F7.5.1	27	45.67	14.92	175.87	day 2	fkh-4	protein_coding_gene
WBGene00001443	B0523.5.1-0	19	66.28	27.12	167.89	day 2	fli-1	protein_coding_gene
WBGene00001444	F23B2.5a.1	15	36.15	28.76	72.88	day 2	flp-1	protein_coding_gene
WBGene00001444	F23B2.5b.1	26	48	21.83	103.04	day 2	flp-1	protein_coding_gene
WBGene00001445	W07E11.3b.1	10	40.98	27.62	131.27	day 2	flp-2	protein_coding_gene
WBGene00001446	W07E11.2.1	26	35.075	23.83	119.15	day 2	flp-3	protein_coding_gene
WBGene00001447	C18D1.3.2	9	34.43	22.52	152.96	day 2	flp-4	protein_coding_gene
WBGene00001449	F07D3.2.1	67	38.12	22.38	151.23	day 2	flp-6	protein_coding_gene
WBGene00001450	F49E10.3.1	13	31.63	25.65	111.19	day 2	flp-7	protein_coding_gene
WBGene00001451	F31F6.4b.1	29	34.54	18.58	152.28	day 2	flp-8	protein_coding_gene
WBGene00001452	C36H8.3.1	59	35.42	16.52	146.15	day 2	flp-9	protein_coding_gene
WBGene00001453	T06C10.4.1	30	72.755	28.54	138.76	day 2	flp-10	protein_coding_gene
WBGene00001454	K02G10.4a.1	41	34	16.65	169.54	day 2	flp-11	protein_coding_gene
WBGene00001454	K02G10.4b.1	6	38.595	24.8	150.48	day 2	flp-11	protein_coding_gene
WBGene00001455	C05E11.8a.1	36	48.97	22.42	167.37	day 2	flp-12	protein_coding_gene
WBGene00001458	ZK525.1.1	27	36.64	16	134.46	day 2	flp-15	protein_coding_gene
WBGene00001459	F15D4.8.1	38	45.245	24	170.21	day 2	flp-16	protein_coding_gene
WBGene00001460	C52D10.11.1	22	56.615	22.04	205.89	day 2	flp-17	protein_coding_gene
WBGene00001461	Y48D7A.2.1	7	40.78	22.09	146.85	day 2	flp-18	protein_coding_gene
WBGene00001461	Y48D7A.2.2	10	30.775	23.58	81.62	day 2	flp-18	protein_coding_gene
WBGene00001462	M79.4.1	7	35.62	24.52	86.68	day 2	flp-19	protein_coding_gene
WBGene00001464	C26F1.10.1	7	32.07	26.54	129.34	day 2	flp-21	protein_coding_gene
WBGene00001466	F58H1.4.1	6	34.51	29.91	66.17	day 2	flr-2	protein_coding_gene
WBGene00001470	ZK783.4.1	14	70.665	25.33	128.62	day 2	baz-2	protein_coding_gene
WBGene00001476	K08C7.2.1	7	130.36	47.58	227.56	day 2	fmo-1	protein_coding_gene
WBGene00001478	Y39A1A.19a.1	7	58.49	32.9	154.39	day 2	fmo-3	protein_coding_gene
WBGene00001479	F53F4.5a.1	17	74.74	23.43	129.08	day 2	fmo-4	protein_coding_gene
WBGene00001480	H24K24.5a.1	11	44.62	19.58	140.16	day 2	fmo-5	protein_coding_gene
WBGene00001481	Y54E10A.4a.1	6	77.985	24.44	258.41	day 2	fog-1	protein_coding_gene
WBGene00001482	Y113G7B.5a.1	16	52.5	22.33	112.97	day 2	fog-2	protein_coding_gene
WBGene00001482	Y113G7B.5b.1	199	41.6	11.52	207.12	day 2	fog-2	protein_coding_gene
WBGene00001485	Y113G7A.8b.1	26	43.51	16.85	116.5	day 2	fre-1	protein_coding_gene
WBGene00001485	Y113G7A.8a.1	29	41.04	6.04	106.43	day 2	fre-1	protein_coding_gene
WBGene00001486	F59G1.7.1	127	45.37	7.43	225	day 2	frh-1	protein_coding_gene
WBGene00001488	ZK270.2b.1	8	63.24	33.07	97.52	day 2	frm-1	protein_coding_gene
WBGene00001493	C51F7.1.1	13	98.79	64.96	174.86	day 2	frm-7	protein_coding_gene
WBGene00001495	F31B12.3.1	8	85.16	32.79	147.92	day 2		protein_coding_gene
WBGene00001496	F25H9.5a.1	96	53.635	17.48	220.37	day 2	frm-10	protein_coding_gene
WBGene00001497	T08B2.9b.3	145	54.05	12.33	123.88	day 2	fars-1	protein_coding_gene
WBGene00001497	T08B2.9a.1	22	46.815	18.19	167.29	day 2	fars-1	protein_coding_gene
WBGene00001497	T08B2.9b.1	154	53.205	9.77	446.63	day 2	fars-1	protein_coding_gene
WBGene00001497	T08B2.9b.2	5	39.62	28.27	71	day 2	fars-1	protein_coding_gene
WBGene00001498	F22B5.9.1	160	55.18	10.04	138.4	day 2	fars-3	protein_coding_gene
WBGene00001499	C26E6.5.1	477	46.65	4.36	171.5	day 2	fsn-1	protein_coding_gene
WBGene00001500	C54F6.14.1	7	85.97	47.96	139.96	day 2	ftn-1	protein_coding_gene
WBGene00001501	D1037.3.1	745	73.92	7.2	244.48	day 2	ftn-2	protein_coding_gene
WBGene00001502	F52D10.3c.1	9	84.13	37.32	160.4	day 2	ftt-2	protein_coding_gene
WBGene00001502	F52D10.3a.1	491	69.66	9.04	287.18	day 2	ftt-2	protein_coding_gene
WBGene00001503	H14A12.2.1	118	63.805	20.52	299.1	day 2	fum-1	protein_coding_gene
WBGene00001509	ZK1248.14.1	71	48.72	10.15	135.62	day 2	fzo-1	protein_coding_gene
WBGene00001510	ZK1307.6.1	85	55.67	8.83	248.61	day 2	fzr-1	protein_coding_gene
WBGene00001511	ZK177.6.2	8	58.355	46.57	92.33	day 2	fzy-1	protein_coding_gene
WBGene00001511	ZK177.6.1	286	51.225	16.43	281.43	day 2	fzy-1	protein_coding_gene
WBGene00001513	T05H4.14.1	202	46.71	9.22	349.66	day 2	gad-1	protein_coding_gene
WBGene00001514	C05D2.5.1	195	42.25	8.4	570.08	day 2	xnd-1	protein_coding_gene
WBGene00001516	productive_splice_isoform_94	13	30.92	5.17	76.1	day 2	gap-2	protein_coding_gene
WBGene00001520	K09A9.5.1	107	59.65	9.96	216	day 2	gas-1	protein_coding_gene
WBGene00001523	M05D6.7.1	7	107.64	16.83	219.21	day 2	gbh-2	protein_coding_gene
WBGene00001526	T19A5.2d.1	10	44.685	8.93	192.37	day 2	gck-1	protein_coding_gene
WBGene00001526	T19A5.2a.1	14	51.375	39.5	185.07	day 2	gck-1	protein_coding_gene
WBGene00001527	F37B12.2.1	63	53.28	19.4	340.62	day 2	gcs-1	protein_coding_gene
WBGene00001558	Y57G11C.10a.1	413	81.83	7.44	391.84	day 2	gdi-1	protein_coding_gene
WBGene00001561	productive_splice_isoform_33	11	56.37	49.46	158.54	day 2	gei-4	protein_coding_gene
WBGene00001561	W07B3.2c.2	17	55.58	23.28	122.03	day 2	gei-4	protein_coding_gene
WBGene00001561	W07B3.2c.1	14	63.255	19.75	283.37	day 2	gei-4	protein_coding_gene
WBGene00001562	B0513.1a.1	8	59.57	21.96	143.85	day 2	lin-66	protein_coding_gene
WBGene00001563	C05C8.4.1	16	50.465	27.08	131.28	day 2	gei-6	protein_coding_gene
WBGene00001564	C05E4.9a.1	45	69.59	10.68	189.74	day 2	icl-1	protein_coding_gene
WBGene00001566	C28C12.9.1	42	37.475	5.87	108.39	day 2	acdh-13	protein_coding_gene
WBGene00001568	F32H2.1b.1	60	47.27	9.28	126.84	day 2	snpc-4	protein_coding_gene
WBGene00001569	F52D2.4.1	46	60.31	20.31	187.28	day 2	meg-3	protein_coding_gene
WBGene00001571	K01C8.5.2	62	48.105	16.93	140.15	day 2	gei-14	protein_coding_gene
WBGene00001574	W10D5.3f.1	15	53.73	27.18	142.88	day 2	gei-17	protein_coding_gene
WBGene00001574	productive_splice_isoform_130	16	48.355	15.32	93.91	day 2	gei-17	protein_coding_gene
WBGene00001577	T12A7.1.1	16	57.15	29.93	127.88	day 2	gem-4	protein_coding_gene
WBGene00001578	R12A1.4.1	16	47.075	24.64	118.04	day 2	ges-1	protein_coding_gene
WBGene00001580	F28D1.10.1	35	52.5	19.26	116.24	day 2	gex-3	protein_coding_gene
WBGene00001582	K02A11.1b.2	81	55.88	13.41	193.87	day 2	gfi-2	protein_coding_gene
WBGene00001582	K02A11.1a.2	7	46.6	19.5	135.65	day 2	gfi-2	protein_coding_gene
WBGene00001582	K02A11.1a.1	39	59.2	24.68	202.81	day 2	gfi-2	protein_coding_gene
WBGene00001583	M163.4.1	10	73.8	32.7	140.84	day 2	gfi-3	protein_coding_gene
WBGene00001584	F45E4.10b.1	71	49.8	16.38	153.31	day 2	nrde-4	protein_coding_gene
WBGene00001585	M04B2.3.1	117	50.15	5.42	154.28	day 2	gfl-1	protein_coding_gene
WBGene00001589	H04J21.3a.1	18	54.575	33.04	103.5	day 2	gip-1	protein_coding_gene
WBGene00001590	C45G3.3.1	62	52.965	1.77	126.69	day 2	lipt-1	protein_coding_gene
WBGene00001591	F11A5.10.1	14	59.755	25.32	168.56	day 2	glc-1	protein_coding_gene
WBGene00001595	T23G11.3.1	453	53.85	5.71	256.75	day 2	gld-1	protein_coding_gene
WBGene00001596	ZC308.1a.2	5	64.68	47.89	133.7	day 2	gld-2	protein_coding_gene
WBGene00001597	T07F8.3b.1	187	55.75	12.29	187.88	day 2	gld-3	protein_coding_gene
WBGene00001597	T07F8.3a.1	26	71.115	34.22	169.72	day 2	gld-3	protein_coding_gene
WBGene00001598	T21G5.3.1	168	44.89	11.43	177.68	day 2	glh-1	protein_coding_gene
WBGene00001599	C55B7.1.1	26	60.46	19.08	175.71	day 2	glh-2	protein_coding_gene
WBGene00001600	B0414.6.1	85	58.52	24.54	283.83	day 2	glh-3	protein_coding_gene
WBGene00001601	T12F5.3.1	17	48.65	27.45	202.31	day 2	glh-4	protein_coding_gene
WBGene00001602	C45B2.5.1	37	63.8	13.88	178.41	day 2	gln-1	protein_coding_gene
WBGene00001604	Y105C5B.28a.1	123	54.3	9.26	140.67	day 2	gln-3	protein_coding_gene
WBGene00001604	Y105C5B.28b.1	39	103.68	16.37	208.33	day 2	gln-3	protein_coding_gene
WBGene00001604	Y105C5B.28c.1	10	77.905	32.62	140.93	day 2	gln-3	protein_coding_gene
WBGene00001606	F26D10.10.1	1148	53.51	1.33	232.86	day 2	gln-5	protein_coding_gene
WBGene00001607	C28D4.3.1	2133	51.09	2.64	417.58	day 2	gln-6	protein_coding_gene
WBGene00001609	F02A9.6.1	74	49.17	23.17	278.52	day 2	glp-1	protein_coding_gene
WBGene00001620	C12D12.2b.1	47	48.19	13.28	148.04	day 2	glt-1	protein_coding_gene
WBGene00001628	ZK688.8.1	85	63.04	12.46	242.43	day 2	gly-3	protein_coding_gene
WBGene00001629	Y116F11B.12a.1	28	43.905	21.96	150.12	day 2	gly-4	protein_coding_gene
WBGene00001630	Y39E4B.12a.1	5	100.54	22.52	144.41	day 2	gly-5	protein_coding_gene
WBGene00001630	Y39E4B.12c.1	6	52.01	19.84	77.2	day 2	gly-5	protein_coding_gene
WBGene00001630	Y39E4B.12a.2	9	57.32	14.96	143.28	day 2	gly-5	protein_coding_gene
WBGene00001630	Y39E4B.12c.2	29	47.41	14.09	197.96	day 2	gly-5	protein_coding_gene
WBGene00001631	H38K22.5a.2	5	72.56	38.31	166.52	day 2	gly-6	protein_coding_gene
WBGene00001632	Y46H3A.6b.1	9	81.93	32.5	153	day 2	gly-7	protein_coding_gene
WBGene00001632	Y46H3A.6a.1	140	51.63	14.85	242.57	day 2	gly-7	protein_coding_gene
WBGene00001633	Y66A7A.6.1	39	42.29	25.26	108.58	day 2	gly-8	protein_coding_gene
WBGene00001635	Y45F10D.3b.1	13	40.93	12.13	93.52	day 2	gly-10	protein_coding_gene
WBGene00001635	Y45F10D.3a.1	98	48.68	8.64	455.85	day 2	gly-10	protein_coding_gene
WBGene00001638	B0416.6.1	5	138.2	47.85	158.79	day 2	gly-13	protein_coding_gene
WBGene00001645	C03E10.4.1	83	49.46	4	259.65	day 2	gly-20	protein_coding_gene
WBGene00001647	T23G11.2.1	612	49.12	5.24	246.83	day 2	gna-2	protein_coding_gene
WBGene00001648	C26C6.2.1	122	67.18	24.52	399.37	day 2	goa-1	protein_coding_gene
WBGene00001649	H13N06.3.1	28	56.815	14.03	148.48	day 2	gob-1	protein_coding_gene
WBGene00001653	K04D7.5a.1	17	51.83	12.46	82.04	day 2	gon-4	protein_coding_gene
WBGene00001660	productive_splice_isoform_52	10	50.955	30.52	86.12	day 2	gop-1	protein_coding_gene
WBGene00001660	C34E10.3.1	6	66.36	59.38	136.9	day 2	gop-1	protein_coding_gene
WBGene00001661	C34E10.2.1	220	49.105	6.3	149.08	day 2	gop-2	protein_coding_gene
WBGene00001662	C34E10.1.1	148	48.545	5.09	170.39	day 2	gop-3	protein_coding_gene
WBGene00001671	productive_splice_isoform_161	8	77.095	30.29	118	day 2	gpa-9	protein_coding_gene
WBGene00001679	F13D12.7b.1	5	46.93	18.36	53.46	day 2	gpb-1	protein_coding_gene
WBGene00001679	F13D12.7b.2	58	73.645	23.5	201.62	day 2	gpb-1	protein_coding_gene
WBGene00001680	F52A8.2a.1	10	57.455	28.32	125.77	day 2	gpb-2	protein_coding_gene
WBGene00001682	F08B6.2.1	198	62.125	6.48	207.33	day 2	gpc-2	protein_coding_gene
WBGene00001683	T09F3.3.1	1573	64.36	4.53	243	day 2	gpd-1	protein_coding_gene
WBGene00001684	K10B3.8.1	380	59.095	2.68	205.43	day 2	gpd-2	protein_coding_gene
WBGene00001685	K10B3.7.1	612	52.9	14.27	226.5	day 2	gpd-3	protein_coding_gene
WBGene00001686	F33H1.2.1	905	64.62	3.11	393	day 2	gpd-4	protein_coding_gene
WBGene00001688	F22B7.13.1	63	44.07	14.4	348.08	day 2	gpr-1	protein_coding_gene
WBGene00001689	C38C10.4.1	79	39.06	11.78	168.75	day 2	gpr-2	protein_coding_gene
WBGene00001692	W05E7.1.1	45	52.83	6.35	196.39	day 2	grd-3	protein_coding_gene
WBGene00001694	F41E6.2.1	66	54.955	16.07	203.4	day 2	grd-5	protein_coding_gene
WBGene00001703	T01B10.2.1	22	68.015	29.87	129.52	day 2	grd-14	protein_coding_gene
WBGene00001713	F42C5.7.1	45	70.96	16.62	134.81	day 2	grl-4	protein_coding_gene
WBGene00001731	W03A5.3.1	8	49.95	33.12	65.85	day 2	grl-22	protein_coding_gene
WBGene00001740	ZC395.6.1	16	52.71	13.89	111.37	day 2	gro-1	protein_coding_gene
WBGene00001743	K06H7.4.1	216	41.28	6.54	249.36	day 2	grp-1	protein_coding_gene
WBGene00001744	T10F2.1b.1	113	76.86	15.68	173.74	day 2	gars-1	protein_coding_gene
WBGene00001744	T10F2.1a.1	87	83.2	10.66	213.93	day 2	gars-1	protein_coding_gene
WBGene00001746	Y18D10A.5.1	80	74.33	20.04	199.23	day 2	gsk-3	protein_coding_gene
WBGene00001747	F29F11.6.1	307	67.87	5.96	230.17	day 2	gsp-1	protein_coding_gene
WBGene00001748	F56C9.1.1	280	59.72	16.48	343.07	day 2	gsp-2	protein_coding_gene
WBGene00001749	R107.7.1	1242	54.34	2.47	341.07	day 2	gst-1	protein_coding_gene
WBGene00001752	K08F4.7.1	66	64.57	7.58	171.61	day 2	gst-4	protein_coding_gene
WBGene00001753	R03D7.6a.1	53	45.39	18.04	221.2	day 2	gst-5	protein_coding_gene
WBGene00001754	F11G11.3.1	21	45.37	22	109.32	day 2	gst-6	protein_coding_gene
WBGene00001755	F11G11.2.1	1128	72.145	6.42	293.06	day 2	gst-7	protein_coding_gene
WBGene00001757	R05F9.5.1	5	101.57	30.7	114.07	day 2	gst-9	protein_coding_gene
WBGene00001758	Y45G12C.2a.1	100	32.545	10.48	161.62	day 2	gst-10	protein_coding_gene
WBGene00001761	T26C5.1.1	169	55.91	9.41	262.52	day 2	gst-13	protein_coding_gene
WBGene00001764	F37B1.5.1	22	54.45	4.48	215.8	day 2	gst-16	protein_coding_gene
WBGene00001768	Y48E1B.10.1	124	53.48	5.56	271.68	day 2	gst-20	protein_coding_gene
WBGene00001769	ZK697.6b.1	5	90.09	22.88	90.7	day 2	gst-21	protein_coding_gene
WBGene00001770	F21H7.1.1	25	40.67	4.96	155.62	day 2	gst-22	protein_coding_gene
WBGene00001774	Y53F4B.29.1	60	44.795	16.5	165.43	day 2	gst-26	protein_coding_gene
WBGene00001775	Y53F4B.30.1	168	34.75	10.85	129.67	day 2	gst-27	protein_coding_gene
WBGene00001776	Y53F4B.31.2	28	66.23	17.76	135.04	day 2	gst-28	protein_coding_gene
WBGene00001776	Y53F4B.31.1	27	52.4	14.67	152.29	day 2	gst-28	protein_coding_gene
WBGene00001777	Y53F4B.32.1	5	80.03	55.46	96.92	day 2	gst-29	protein_coding_gene
WBGene00001778	ZK546.11.1	5	43.89	28.18	70.72	day 2	gst-30	protein_coding_gene
WBGene00001784	R07B1.4.1	131	50	11.79	178.87	day 2	gst-36	protein_coding_gene
WBGene00001786	F35E8.8.1	10	37.135	12.96	88.48	day 2	gst-38	protein_coding_gene
WBGene00001787	Y53F4B.33.1	31	45.63	16.41	134.76	day 2	gst-39	protein_coding_gene
WBGene00001790	D1053.1.1	49	64.87	14.39	138.14	day 2	gst-42	protein_coding_gene
WBGene00001791	Y71F9AL.5.1	17	40.83	14.23	93.5	day 2	gst-43	protein_coding_gene
WBGene00001792	F13A7.10.1	7	65.37	11.25	109.9	day 2	gst-44	protein_coding_gene
WBGene00001793	Y46G5A.31.1	37	63.14	14.18	127.62	day 2	gsy-1	protein_coding_gene
WBGene00001794	K04D7.3a.1	193	46.54	9.05	236.12	day 2	gta-1	protein_coding_gene
WBGene00001808	T10G3.6a.1	139	38.65	10.5	134.67	day 2	gut-2	protein_coding_gene
WBGene00001811	C30H6.6.1	5	34.42	13.45	57.28	day 2	haf-1	protein_coding_gene
WBGene00001812	F43E2.4.1	98	46.49	7.73	176.12	day 2	haf-2	protein_coding_gene
WBGene00001813	F57A10.3.1	70	44.12	15.03	231.72	day 2	haf-3	protein_coding_gene
WBGene00001814	W04C9.1a.1	9	116.3	18.84	139.96	day 2	haf-4	protein_coding_gene
WBGene00001815	W09D6.6.1	18	77.75	33.84	144.42	day 2	hmt-1	protein_coding_gene
WBGene00001816	Y48G8AL.11a.1	13	60.23	32.2	108.92	day 2	haf-6	protein_coding_gene
WBGene00001820	F53B2.6.1	16	54.065	15	222.48	day 2	ham-1	protein_coding_gene
WBGene00001823	ZC395.7.1	107	38.52	4.64	123.89	day 2	hap-1	protein_coding_gene
WBGene00001827	C46A5.9.1	52	61.145	20.27	147.76	day 2	hcf-1	protein_coding_gene
WBGene00001829	ZK1055.1.1	63	49.78	6.77	374.04	day 2	hcp-1	protein_coding_gene
WBGene00001830	T06E4.1.1	64	49.3	20.37	136.6	day 2	hcp-2	protein_coding_gene
WBGene00001831	F58A4.3.1	311	41.8	5.04	299.1	day 2	hcp-3	protein_coding_gene
WBGene00001832	T03F1.9.1	95	45.93	17	190.49	day 2	hcp-4	protein_coding_gene
WBGene00001834	C53A5.3.1	366	59.96	14.79	198.69	day 2	hda-1	protein_coding_gene
WBGene00001835	C08B11.2.1	169	51.27	14.77	320	day 2	hda-2	protein_coding_gene
WBGene00001836	R06C1.1.1	96	52.935	14	261.68	day 2	hda-3	protein_coding_gene
WBGene00001838	Y51H1A.5.1	52	48.215	15.56	138.81	day 2	hda-10	protein_coding_gene
WBGene00001840	C26D10.2b	13	82.48	23.42	150.73	day 2	hel-1	protein_coding_gene
WBGene00001840	C26D10.2a.1	1189	59.79	2.21	347.85	day 2	hel-1	protein_coding_gene
WBGene00001841	C36B7.7.1	6	72.26	22.71	123.35	day 2	hen-1	protein_coding_gene
WBGene00001842	ZK287.8b.1	11	31.59	5.39	90.36	day 2	her-1	protein_coding_gene
WBGene00001843	W06D4.1.1	69	62.14	18.24	159.46	day 2	hgo-1	protein_coding_gene
WBGene00001851	F38A6.3a.1	19	69.08	16.14	155.42	day 2	hif-1	protein_coding_gene
WBGene00001851	F38A6.3b.1	13	58.87	38.61	139.29	day 2	hif-1	protein_coding_gene
WBGene00001852	C30G7.1.1	12	73.415	23.82	172.76	day 2	hil-1	protein_coding_gene
WBGene00001853	Y73B6BL.9a.1	357	48.35	2.36	242.83	day 2	hil-2	protein_coding_gene
WBGene00001854	F22F1.1.1	67	77.92	7.47	329.13	day 2	hil-3	protein_coding_gene
WBGene00001855	C18G1.5.1	2476	45.055	5.15	239.77	day 2	hil-4	protein_coding_gene
WBGene00001856	B0414.3.1	1467	34.08	4.44	261.29	day 2	hil-5	protein_coding_gene
WBGene00001858	C01B10.5c.1	7	84.23	47.52	134.29	day 2	hil-7	protein_coding_gene
WBGene00001860	F28B3.7a.1	42	54.76	9.65	158.11	day 2	him-1	protein_coding_gene
WBGene00001862	ZK381.1a.1	576	43.775	7.23	169.62	day 2	him-3	protein_coding_gene
WBGene00001864	D1086.4a.1	39	31.12	5.19	323.29	day 2	him-5	protein_coding_gene
WBGene00001865	T04A11.6.1	45	39.96	17.24	93.04	day 2	him-6	protein_coding_gene
WBGene00001867	T07G12.12a.1	208	45.43	3.14	193.28	day 2	him-8	protein_coding_gene
WBGene00001869	R12B2.4.1	141	47.74	11.24	370.28	day 2	him-10	protein_coding_gene
WBGene00001872	productive_splice_isoform_200	9	34.84	16.71	66.24	day 2	him-14	protein_coding_gene
WBGene00001872	ZK1127.11.1	9	51.63	24.88	126.39	day 2	him-14	protein_coding_gene
WBGene00001874	T09E8.2.1	47	41.65	20.07	108.42	day 2	him-17	protein_coding_gene
WBGene00001898	M163.3.1	264	74.455	3.79	293.97	day 2	his-24	protein_coding_gene
WBGene00001909	C50F4.13.1	255	51.76	8.12	195.13	day 2	his-35	protein_coding_gene
WBGene00001910	C50F4.6.1	139	54.91	19	182.3	day 2		protein_coding_gene
WBGene00001911	C50F4.7.1	267	53.17	12.52	371.47	day 2	his-37	protein_coding_gene
WBGene00001915	C50F4.5.1	173	70.67	10.44	248.73	day 2	his-41	protein_coding_gene
WBGene00001945	F45E1.6.1	57	51.62	16.92	292.76	day 2	his-71	protein_coding_gene
WBGene00001946	Y49E10.6a.1	1496	53.885	4.5	326	day 2	his-72	protein_coding_gene
WBGene00001949	M05B5.5a.1	52	57.62	20.52	202	day 2	hlh-2	protein_coding_gene
WBGene00001950	T24B8.6.1	34	41.45	8.15	270.18	day 2	hlh-3	protein_coding_gene
WBGene00001955	F58A4.7b.1	18	69.845	19.83	150.95	day 2	hlh-11	protein_coding_gene
WBGene00001958	C18A3.8.1	6	95.535	10.95	171.21	day 2	hlh-14	protein_coding_gene
WBGene00001963	F40G9.4	8	58.645	35.68	110.72	day 2	btb-1	pseudogene
WBGene00001971	Y48B6A.14.1	3284	52.645	4.68	302.56	day 2	hmg-1.1	protein_coding_gene
WBGene00001972	F47D12.4a.1	8	69.52	42.93	169.77	day 2	hmg-1.2	protein_coding_gene
WBGene00001972	F47D12.4c.1	17	76.73	31.73	172.5	day 2	hmg-1.2	protein_coding_gene
WBGene00001973	C32F10.5.1	148	50.16	13.71	221.81	day 2	hmg-3	protein_coding_gene
WBGene00001974	T20B12.8.1	157	33.85	4.65	180.07	day 2	hmg-4	protein_coding_gene
WBGene00001975	F45E4.9.1	257	58.58	7.26	230.65	day 2	hmg-5	protein_coding_gene
WBGene00001977	Y17G7A.1.1	1123	40.79	3.51	221.6	day 2	hmg-12	protein_coding_gene
WBGene00001978	R13H4.4a.1	6	49.32	13.77	65.71	day 2	hmp-1	protein_coding_gene
WBGene00001978	R13H4.4b.1	26	55.3	21.68	171.58	day 2	hmp-1	protein_coding_gene
WBGene00001979	K05C4.6a.1	108	40.985	9.38	172.52	day 2	hmp-2	protein_coding_gene
WBGene00001979	K05C4.6b.1	7	42.85	30.43	63.04	day 2	hmp-2	protein_coding_gene
WBGene00001980	W02B9.1a.1	5	39	33.04	85.1	day 2	hmr-1	protein_coding_gene
WBGene00001981	C44C10.8.1	16	59.03	10.24	249.6	day 2	hnd-1	protein_coding_gene
WBGene00001983	E04A4.4a.1	51	59.79	3.04	203.07	day 2	hoe-1	protein_coding_gene
WBGene00001985	C18E3.8.1	66	52.18	28.31	128.48	day 2	hop-1	protein_coding_gene
WBGene00001986	F43D2.4a.1	6	102.595	33.79	300.97	day 2	hot-1	protein_coding_gene
WBGene00001991	C13G3.2.1	6	66.2	24.96	172.18	day 2	hot-6	protein_coding_gene
WBGene00001993	T21C12.2.1	147	69.79	8.83	262.45	day 2	hpd-1	protein_coding_gene
WBGene00001995	K08H2.6.1	16	33.925	16.69	68.81	day 2	hpl-1	protein_coding_gene
WBGene00001996	K01G5.2b.1	6	38.34	33.48	68.62	day 2	hpl-2	protein_coding_gene
WBGene00001996	K01G5.2c.1	27	41.88	13.14	120.68	day 2	hpl-2	protein_coding_gene
WBGene00001996	K01G5.2a.1	157	42.87	12.65	194.75	day 2	hpl-2	protein_coding_gene
WBGene00001997	Y39A1A.23a.1	15	51.63	24.46	97.55	day 2	hpr-9	protein_coding_gene
WBGene00001998	F32A11.2.1	82	36.835	7.33	128.79	day 2	hpr-17	protein_coding_gene
WBGene00001999	F42A6.7c.2	6	53.045	32.58	66.54	day 2	hrpa-1	protein_coding_gene
WBGene00001999	F42A6.7a.1	72	42.94	19.46	148.71	day 2	hrpa-1	protein_coding_gene
WBGene00001999	F42A6.7c.1	11	28.44	11.08	66.46	day 2	hrpa-1	protein_coding_gene
WBGene00001999	F42A6.7b.2	6	36.53	25.17	68.75	day 2	hrpa-1	protein_coding_gene
WBGene00001999	F42A6.7b.3	14	41.905	17.06	118.96	day 2	hrpa-1	protein_coding_gene
WBGene00001999	F42A6.7b.1	61	39.44	11.41	241.24	day 2	hrpa-1	protein_coding_gene
WBGene00001999	F42A6.7c.1-0	18	53.88	22.38	126.96	day 2	hrpa-1	protein_coding_gene
WBGene00001999	F42A6.7a.2	105	33.5	7.85	218.52	day 2	hrpa-1	protein_coding_gene
WBGene00001999	F42A6.7d.2	8	69.915	28.38	104.53	day 2	hrpa-1	protein_coding_gene
WBGene00001999	F42A6.7d.1	7	44.04	30.57	114.86	day 2	hrpa-1	protein_coding_gene
WBGene00002000	F58D5.1a.1	46	73.82	17.43	123.28	day 2	hrpr-1	protein_coding_gene
WBGene00002001	T11G6.1a.1	178	52.125	11.8	188.21	day 2	hars-1	protein_coding_gene
WBGene00002001	T11G6.1b.1	13	55.23	27.5	149.96	day 2	hars-1	protein_coding_gene
WBGene00002002	K08E7.2.3	21	64.36	19.71	168.17	day 2	hsb-1	protein_coding_gene
WBGene00002002	K08E7.2.2	15	57.55	21.96	134.23	day 2	hsb-1	protein_coding_gene
WBGene00002002	K08E7.2.1	82	49.29	7.83	128.62	day 2	hsb-1	protein_coding_gene
WBGene00002003	B0285.5.1	71	48.61	18.11	121.04	day 2	hse-5	protein_coding_gene
WBGene00002003	B0285.5.3	16	47.98	27.35	284	day 2	hse-5	protein_coding_gene
WBGene00002004	Y53C10A.12.1	19	52.52	26.15	213.1	day 2	hsf-1	protein_coding_gene
WBGene00002004	Y53C10A.12.2	51	44.24	6.15	201.55	day 2	hsf-1	protein_coding_gene
WBGene00002005	F26D10.3.1	3332	61.385	2.03	390.96	day 2	hsp-1	protein_coding_gene
WBGene00002007	C15H9.6a.1	304	102.295	11.21	260.55	day 2	hsp-3	protein_coding_gene
WBGene00002007	C15H9.6a.2	84	80.4	9.52	193.58	day 2	hsp-3	protein_coding_gene
WBGene00002007	C15H9.6b.1	6	110.805	45.48	177.83	day 2	hsp-3	protein_coding_gene
WBGene00002008	F43E2.8a.1	475	47.4	6.11	359.48	day 2	hsp-4	protein_coding_gene
WBGene00002008	F43E2.8b.1	6	56.335	27.62	72.86	day 2	hsp-4	protein_coding_gene
WBGene00002010	C37H5.8.1	85	86	7.42	280.92	day 2	hsp-6	protein_coding_gene
WBGene00002011	C14B9.1.1	59	71.68	20.37	174.74	day 2	hsp-12.2	protein_coding_gene
WBGene00002012	F38E11.1.1	10	96.97	15.12	190.46	day 2	hsp-12.3	protein_coding_gene
WBGene00002016	Y46H3A.3a.1	19	154.33	50.17	192.14	day 2	hsp-16.2	protein_coding_gene
WBGene00002017	T27E4.2.1	42	117.555	13.33	202.04	day 2	hsp-16.11	protein_coding_gene
WBGene00002021	F52E1.7a.1	26	93.93	9.73	181.3	day 2	hsp-17	protein_coding_gene
WBGene00002021	F52E1.7b.1	42	108.22	11.19	228.78	day 2	hsp-17	protein_coding_gene
WBGene00002023	C09B8.6a.1	70	68.105	11.04	175.32	day 2	hsp-25	protein_coding_gene
WBGene00002023	C09B8.6b.1	93	43.89	13.9	176.2	day 2	hsp-25	protein_coding_gene
WBGene00002024	C14F11.5a.1	79	65.8	6.93	195.26	day 2	hsp-43	protein_coding_gene
WBGene00002025	Y22D7AL.5a.2	37	115.17	22.59	207.85	day 2	hsp-60	protein_coding_gene
WBGene00002025	Y22D7AL.5a.1	174	103.76	3.21	271.57	day 2	hsp-60	protein_coding_gene
WBGene00002026	C12C8.1.1	6	131.5	105.23	167.68	day 2	hsp-70	protein_coding_gene
WBGene00002027	T05F1.6.1	12	65.345	9.44	305.16	day 2	hsr-9	protein_coding_gene
WBGene00002028	F08B4.6.1	49	47.48	11.67	160.61	day 2	hst-1	protein_coding_gene
WBGene00002029	C34F6.4.1	15	58.7	26.22	165.33	day 2	hst-2	protein_coding_gene
WBGene00002031	Y34B4A.3.1	33	41.79	16.91	112.38	day 2	hst-6	protein_coding_gene
WBGene00002032	F41H10.10.1	301	45.08	18.37	139.04	day 2	htp-1	protein_coding_gene
WBGene00002033	Y73B6BL.2.1	164	49.21	6.3	222.1	day 2	htp-2	protein_coding_gene
WBGene00002034	F57C9.5.1	90	41.265	6.72	284.95	day 2	htp-3	protein_coding_gene
WBGene00002035	F29D10.4.1	24	40.165	13.97	78.12	day 2	hum-1	protein_coding_gene
WBGene00002036	F36D4.3f.1	114	54.635	4.87	150.87	day 2	hum-2	protein_coding_gene
WBGene00002036	F36D4.3a.1	6	47.135	37.43	63.17	day 2	hum-2	protein_coding_gene
WBGene00002038	T02C12.1.2	7	58.42	37.39	144.69	day 2	hum-5	protein_coding_gene
WBGene00002042	H26D21.1.1	118	34.59	2.88	95.87	day 2	hus-1	protein_coding_gene
WBGene00002043	C09G4.1a.1	48	45.755	14.52	145.42	day 2	hyl-1	protein_coding_gene
WBGene00002043	C09G4.1b.1-0	67	41.72	16.91	89.52	day 2	hyl-1	protein_coding_gene
WBGene00002043	C09G4.1c.1	30	36.66	8.85	67.2	day 2	hyl-1	protein_coding_gene
WBGene00002044	K02G10.6.1	77	77.21	15.83	355.29	day 2	hyl-2	protein_coding_gene
WBGene00002045	C56C10.8.1	260	64.74	13.64	204.37	day 2	icd-1	protein_coding_gene
WBGene00002045	C56C10.8.1-0	1938	57.66	6.14	431.92	day 2	icd-1	protein_coding_gene
WBGene00002046	C01F6.8a.1	166	43.04	3.86	162.46	day 2	icln-1	protein_coding_gene
WBGene00002046	C01F6.8b.1	113	44.75	7.89	261.93	day 2	icln-1	protein_coding_gene
WBGene00002047	Y39G10AR.13a.1	108	46.65	13.24	118.8	day 2	icp-1	protein_coding_gene
WBGene00002048	B0244.2.1	15	37.67	25.56	204	day 2	ida-1	protein_coding_gene
WBGene00002052	K05B2.3.1	6	41.945	23.19	99.32	day 2	ifa-4	protein_coding_gene
WBGene00002052	K05B2.3.1-0	19	49.17	23.12	143.11	day 2	ifa-4	protein_coding_gene
WBGene00002053	F10C1.2b.1	34	50.765	14.48	144.7	day 2	ifb-1	protein_coding_gene
WBGene00002053	F10C1.2a.1	13	49.54	19.16	185	day 2	ifb-1	protein_coding_gene
WBGene00002054	F10C1.7c.1	12	55.325	22.64	168.04	day 2	ifb-2	protein_coding_gene
WBGene00002054	F10C1.7a.1	16	40.14	17.42	136.5	day 2	ifb-2	protein_coding_gene
WBGene00002055	F37B4.2.1	12	66.035	20.64	151.32	day 2	ifc-1	protein_coding_gene
WBGene00002056	M6.1f.1-0	7	75.79	38.31	162.92	day 2	ifc-2	protein_coding_gene
WBGene00002056	M6.1f.1	14	96.785	28.08	170.8	day 2	ifc-2	protein_coding_gene
WBGene00002057	R04E5.10.1	6	69.725	11.41	126.18	day 2	ifd-1	protein_coding_gene
WBGene00002058	F25E2.4.1	7	77.57	16.58	97	day 2	ifd-2	protein_coding_gene
WBGene00002059	F53A2.6b.1	79	44.46	16.04	125.38	day 2	ife-1	protein_coding_gene
WBGene00002059	F53A2.6a.1	768	43.165	3.68	137.1	day 2	ife-1	protein_coding_gene
WBGene00002060	R04A9.4.1	100	51.375	9.73	151.56	day 2	ife-2	protein_coding_gene
WBGene00002061	B0348.6b.1	370	52.645	8.68	218.93	day 2	ife-3	protein_coding_gene
WBGene00002061	B0348.6c.1	56	52.335	17.96	199.6	day 2	ife-3	protein_coding_gene
WBGene00002061	B0348.6a.1	238	52.095	8.21	216.63	day 2	ife-3	protein_coding_gene
WBGene00002062	C05D9.5.1	30	63.32	21.95	176.82	day 2	ife-4	protein_coding_gene
WBGene00002063	Y57A10A.30.2	9	42.04	5.91	184.58	day 2	ife-5	protein_coding_gene
WBGene00002063	Y57A10A.30.1	26	62.905	17.17	318.25	day 2	ife-5	protein_coding_gene
WBGene00002064	T05G5.10a.1	4057	50.86	0.65	246.37	day 2	iff-1	protein_coding_gene
WBGene00002064	T05G5.10b.1	3419	51.46	4.87	243.24	day 2	iff-1	protein_coding_gene
WBGene00002065	F54C9.1.2	69	75.24	21.62	171.21	day 2	iff-2	protein_coding_gene
WBGene00002065	F54C9.1.1	32	53.05	13	143.61	day 2	iff-2	protein_coding_gene
WBGene00002065	F54C9.1.2-0	315	56.78	9.54	191.61	day 2	iff-2	protein_coding_gene
WBGene00002066	M110.4c.1	5	52.41	38.13	114	day 2	ifg-1	protein_coding_gene
WBGene00002068	C27A2.3.1	440	48.905	8	184.62	day 2	ify-1	protein_coding_gene
WBGene00002070	K07A1.8.1	251	54.38	7.5	177.62	day 2	ile-1	protein_coding_gene
WBGene00002071	T04G9.3.1	96	91.115	3.54	163.5	day 2	ile-2	protein_coding_gene
WBGene00002072	T19B10.7.1	122	46.785	18.12	197.62	day 2	ima-1	protein_coding_gene
WBGene00002072	T19B10.7.2	109	45.72	14.71	188.04	day 2	ima-1	protein_coding_gene
WBGene00002073	F26B1.3.1	954	56.28	5.77	208.81	day 2	ima-2	protein_coding_gene
WBGene00002074	F32E10.4.1	90	60.52	14.43	226.62	day 2	ima-3	protein_coding_gene
WBGene00002075	F28B3.8.1	8	52.25	22.48	126.38	day 2	imb-1	protein_coding_gene
WBGene00002076	R06A4.4a.1	27	52.21	10.81	122.84	day 2	imb-2	protein_coding_gene
WBGene00002076	R06A4.4c.1	10	47.95	28.32	85.65	day 2	imb-2	protein_coding_gene
WBGene00002077	C53D5.6.1	51	60.88	18.67	151.59	day 2	imb-3	protein_coding_gene
WBGene00002078	ZK742.1a.1	66	74.62	6	203.85	day 2	xpo-1	protein_coding_gene
WBGene00002079	Y48G1A.5a.1	38	53.72	22.69	108.6	day 2	xpo-2	protein_coding_gene
WBGene00002080	C49H3.10a.1	13	76.22	55.84	86.25	day 2	xpo-3	protein_coding_gene
WBGene00002081	F54G8.3.1	26	53.115	24.11	162.89	day 2	ina-1	protein_coding_gene
WBGene00002083	F57B9.6a.1	1243	65.58	3.83	356.24	day 2	inf-1	protein_coding_gene
WBGene00002087	ZK75.1.1	6	43.455	18.57	178.27	day 2	ins-4	protein_coding_gene
WBGene00002088	ZK84.3.2	7	63.25	29.81	80.21	day 2	ins-5	protein_coding_gene
WBGene00002089	ZK84.6.1	6	43.075	30	124.57	day 2	ins-6	protein_coding_gene
WBGene00002090	ZK1251.2a.1	8	53.11	18.55	78.92	day 2	ins-7	protein_coding_gene
WBGene00002100	F56F3.6.1	22	37.595	13.12	100.28	day 2	ins-17	protein_coding_gene
WBGene00002101	T28B8.2.1	5	41.59	32.52	71	day 2	ins-18	protein_coding_gene
WBGene00002106	M04D8.3.1	5	92.22	44.48	194.76	day 2	ins-23	protein_coding_gene
WBGene00002107	ZC334.3.1	10	23.05	3	61.07	day 2	ins-24	protein_coding_gene
WBGene00002109	ZC334.1.1	8	81.25	42.85	138.09	day 2	ins-26	protein_coding_gene
WBGene00002110	ZC334.11.1	10	78.29	29.44	138.78	day 2	ins-27	protein_coding_gene
WBGene00002113	ZC334.2.1	8	25.115	17.92	37.25	day 2	ins-30	protein_coding_gene
WBGene00002114	T10D4.4.1	15	71.57	50.83	173.76	day 2	ins-31	protein_coding_gene
WBGene00002117	F52B11.6.1	33	52.52	9.39	171.91	day 2	ins-34	protein_coding_gene
WBGene00002124	F08G12.10.1	92	73.28	14.11	304	day 2	inx-2	protein_coding_gene
WBGene00002125	F22F4.2.1	190	74.78	13	199.92	day 2	inx-3	protein_coding_gene
WBGene00002129	K02B2.4a.1	25	36.81	5.54	71.76	day 2	inx-7	protein_coding_gene
WBGene00002130	ZK792.2.1	199	64.54	18.18	198.42	day 2	inx-8	protein_coding_gene
WBGene00002131	ZK792.3.1	55	55.32	22.04	206.68	day 2	inx-9	protein_coding_gene
WBGene00002133	W04D2.3a.1	42	54.36	21.18	130	day 2	inx-11	protein_coding_gene
WBGene00002134	ZK770.3.1	31	51.46	20.52	146.5	day 2	inx-12	protein_coding_gene
WBGene00002135	Y8G1A.2.1	30	58.98	14.36	135.27	day 2	inx-13	protein_coding_gene
WBGene00002136	F07A5.1a.1	28	66.375	29.44	156	day 2	inx-14	protein_coding_gene
WBGene00002136	F07A5.1b.1	53	63.07	3.88	133.57	day 2	inx-14	protein_coding_gene
WBGene00002136	F07A5.1a.2	39	62.54	21.15	165.71	day 2	inx-14	protein_coding_gene
WBGene00002136	productive_splice_isoform_123	69	57.87	18.57	240.38	day 2	inx-14	protein_coding_gene
WBGene00002137	R12E2.9.1	15	91.67	17.33	153.93	day 2	inx-15	protein_coding_gene
WBGene00002139	R12E2.4a.1	23	74.58	30.78	153.38	day 2	inx-17	protein_coding_gene
WBGene00002143	Y47G6A.1.1	61	46.3	5.04	161.2	day 2	inx-21	protein_coding_gene
WBGene00002144	Y47G6A.2.2	13	59.62	25.32	144.45	day 2	inx-22	protein_coding_gene
WBGene00002144	Y47G6A.2.1	192	54.175	5.83	219.25	day 2	inx-22	protein_coding_gene
WBGene00002146	C09B8.1a.1	11	117.13	15.42	221.79	day 2	ipp-5	protein_coding_gene
WBGene00002147	C41C4.4a.1	20	86.48	27.25	208.96	day 2	ire-1	protein_coding_gene
WBGene00002148	F44C4.4a.1	36	49.8	11.82	138.96	day 2	gon-14	protein_coding_gene
WBGene00002148	F44C4.4b.1	17	53.13	26.14	136.88	day 2	gon-14	protein_coding_gene
WBGene00002152	R11A8.6.1	68	78.315	12.59	323.07	day 2	iars-1	protein_coding_gene
WBGene00002153	C25A1.7.1	7	73.46	31	79.88	day 2	iars-2	protein_coding_gene
WBGene00002162	F42G8.12.1	301	66.16	13.28	201.07	day 2	isp-1	protein_coding_gene
WBGene00002169	F37A4.8.1	16	57.975	10.37	115.67	day 2	isw-1	protein_coding_gene
WBGene00002180	Y77E11A.4.1	7	35.24	20.67	81	day 2	jtr-1	protein_coding_gene
WBGene00002183	T02G5.8.1	375	76.07	6.42	242.54	day 2	kat-1	protein_coding_gene
WBGene00002185	T27E9.4b.2	8	46.135	34.95	68	day 2	kel-3	protein_coding_gene
WBGene00002185	T27E9.4b.1	24	44.54	13.16	195.34	day 2	kel-3	protein_coding_gene
WBGene00002185	T27E9.4a.1	7	45.08	37.64	144.52	day 2	kel-3	protein_coding_gene
WBGene00002185	T27E9.4a.2	43	47.03	23.62	178.08	day 2	kel-3	protein_coding_gene
WBGene00002187	T07A9.3.3-0	9	71.92	20.96	146.35	day 2	kgb-1	protein_coding_gene
WBGene00002189	ZK909.2a.1	8	59.895	47.22	167.6	day 2	kin-1	protein_coding_gene
WBGene00002189	ZK909.2b.1	7	91.64	18.5	120.71	day 2	kin-1	protein_coding_gene
WBGene00002190	R07E4.6a.1	16	83.695	28.33	217.19	day 2	kin-2	protein_coding_gene
WBGene00002191	B0205.7.1	252	64.77	17.75	158.63	day 2	kin-3	protein_coding_gene
WBGene00002192	C10C6.1i.1-0	5	40.36	28.62	79.96	day 2	kin-4	protein_coding_gene
WBGene00002192	C10C6.1a.3	9	71.67	28.91	149.74	day 2	kin-4	protein_coding_gene
WBGene00002196	T01G9.6a.1	395	61.35	8.24	201.25	day 2	kin-10	protein_coding_gene
WBGene00002196	T01G9.6a.2	25	66.36	25.95	134.89	day 2	kin-10	protein_coding_gene
WBGene00002196	T01G9.6b.1	202	61.02	19.24	162.36	day 2	kin-10	protein_coding_gene
WBGene00002201	T17E9.1a.1	31	40.59	15.04	133.48	day 2	kin-18	protein_coding_gene
WBGene00002201	T17E9.1b.1	6	56.695	44.57	157.33	day 2	kin-18	protein_coding_gene
WBGene00002202	C03C10.1.1	43	69.54	26.21	205.04	day 2	kin-19	protein_coding_gene
WBGene00002202	C03C10.1.2	7	87.09	46.58	142.96	day 2	kin-19	protein_coding_gene
WBGene00002202	C03C10.1.3	24	69.03	36.22	169.67	day 2	kin-19	protein_coding_gene
WBGene00002213	C30F8.4a.1	6	107.18	49.3	174.75	day 2	kin-32	protein_coding_gene
WBGene00002214	M7.2b.1	20	53.91	29.66	89.46	day 2	klc-1	protein_coding_gene
WBGene00002214	M7.2a.1	398	53.055	13.25	228.77	day 2	klc-1	protein_coding_gene
WBGene00002215	C18C4.10b.1	38	67.885	9.1	254.81	day 2	klc-2	protein_coding_gene
WBGene00002219	K11D9.1b.1	141	42.48	6.17	142.83	day 2	klp-7	protein_coding_gene
WBGene00002220	C15C7.2.1	15	50.93	31	106.41	day 2	gcc-1	protein_coding_gene
WBGene00002221	C33H5.4	47	41.76	11.85	100.93	day 2	klp-10	pseudogene
WBGene00002221	unproductive_splice_isoform_4	20	38.835	16.8	90.17	day 2	klp-10	pseudogene
WBGene00002225	M01E11.6.1	189	43.74	10.39	195.54	day 2	klp-15	protein_coding_gene
WBGene00002226	C41G7.2.1	232	44.045	4.5	194.63	day 2	klp-16	protein_coding_gene
WBGene00002228	C06G3.2.1	110	42.99	9.5	144.4	day 2	klp-18	protein_coding_gene
WBGene00002229	Y43F4B.6.1	77	43.33	5.15	142.54	day 2	klp-19	protein_coding_gene
WBGene00002231	C02F5.1.1	68	55.745	10.36	165.12	day 2	knl-1	protein_coding_gene
WBGene00002232	F11A6.1a.1	7	99.08	30.27	133.26	day 2	kpc-1	protein_coding_gene
WBGene00002238	T02G5.9a.1	427	66.92	9.08	316.17	day 2	kars-1	protein_coding_gene
WBGene00002238	T02G5.9b.1	52	91.045	4.88	364.07	day 2	kars-1	protein_coding_gene
WBGene00002239	F13B9.5.1	6	41.38	9.81	100.21	day 2	ksr-1	protein_coding_gene
WBGene00002240	F58D5.4a.1	25	69.62	14.13	315.46	day 2	ksr-2	protein_coding_gene
WBGene00002241	F10C2.2.1	297	32.04	2.96	364.07	day 2	kup-1	protein_coding_gene
WBGene00002245	K08B4.1a.1	30	60.985	24.13	154.26	day 2	lag-1	protein_coding_gene
WBGene00002245	K08B4.1b.1	35	53.22	27.12	96.56	day 2	lag-1	protein_coding_gene
WBGene00002249	ZK353.6.1	248	67.82	12.41	235.41	day 2	lap-1	protein_coding_gene
WBGene00002250	W07G4.4.1	363	69.96	4.67	228.68	day 2	lap-2	protein_coding_gene
WBGene00002251	B0457.1a.1	135	42.11	9.8	232.45	day 2	lat-1	protein_coding_gene
WBGene00002253	F40F4.3.1	272	76.89	8.39	271.92	day 2	lbp-1	protein_coding_gene
WBGene00002254	F40F4.2.2	544	78.465	3.42	246.94	day 2	lbp-2	protein_coding_gene
WBGene00002254	F40F4.2.1	1114	73.89	12.06	214.23	day 2	lbp-2	protein_coding_gene
WBGene00002255	F40F4.4a.1	219	55.54	13.41	208.27	day 2	lbp-3	protein_coding_gene
WBGene00002256	ZK742.5.1	318	55.96	10.8	169.81	day 2	lbp-4	protein_coding_gene
WBGene00002257	W02D3.7.1	71	54	8.5	159.52	day 2	lbp-5	protein_coding_gene
WBGene00002258	W02D3.5.1	917	40.68	8.62	257.78	day 2	lbp-6	protein_coding_gene
WBGene00002259	T22G5.2.1	63	52.28	14.26	157.35	day 2	lbp-7	protein_coding_gene
WBGene00002260	T22G5.6.1	14	34.595	18.78	96.5	day 2	lbp-8	protein_coding_gene
WBGene00002262	F13D12.2b.1	34	61.83	10.92	151.4	day 2	ldh-1	protein_coding_gene
WBGene00002262	F13D12.2a.1	12	71.595	7.52	105.52	day 2	ldh-1	protein_coding_gene
WBGene00002263	K08H10.1a.1	170	48.91	10.5	152.63	day 2	lea-1	protein_coding_gene
WBGene00002263	K08H10.1a.1-1	59	53.29	13.7	123	day 2	lea-1	protein_coding_gene
WBGene00002263	K08H10.1h.1	10	59.335	34.67	118.08	day 2	lea-1	protein_coding_gene
WBGene00002264	W09H1.6a.1	641	57.65	5.04	277	day 2	lec-1	protein_coding_gene
WBGene00002264	W09H1.6b.1	64	57.775	14.89	138.82	day 2	lec-1	protein_coding_gene
WBGene00002265	F52H3.7b.1-0	39	55.94	14.95	118.25	day 2	lec-2	protein_coding_gene
WBGene00002267	C44F1.3.1	44	55.915	20.28	159.87	day 2	lec-4	protein_coding_gene
WBGene00002268	ZK1248.16.1	412	56.04	20.78	235.72	day 2	lec-5	protein_coding_gene
WBGene00002269	Y55B1AR.1.1	1209	67.92	13.04	327.66	day 2	lec-6	protein_coding_gene
WBGene00002271	R07B1.10.1	276	66.38	8.04	192.66	day 2	lec-8	protein_coding_gene
WBGene00002272	C16H3.2.1	359	60.07	11.22	200.69	day 2	lec-9	protein_coding_gene
WBGene00002273	W01A11.4.1	354	69.965	2.71	205.42	day 2	lec-10	protein_coding_gene
WBGene00002274	F38A5.3a.1	22	80.575	19.81	149.26	day 2	lec-11	protein_coding_gene
WBGene00002275	W01G7.5.1	39	45.58	25.94	203.08	day 2	lem-2	protein_coding_gene
WBGene00002276	F42H11.2.1	72	45.115	8.78	212.19	day 2	lem-3	protein_coding_gene
WBGene00002278	Y55F3AM.6a.1	17	51.73	17.8	102.33	day 2	lep-2	protein_coding_gene
WBGene00002297	T19E10.1b.1	7	72.38	43.79	111.42	day 2	ect-2	protein_coding_gene
WBGene00002297	T19E10.1a.2	5	51.48	30.18	86.24	day 2	ect-2	protein_coding_gene
WBGene00002297	T19E10.1a.1	13	54.79	32.08	74.8	day 2	ect-2	protein_coding_gene
WBGene00002324	Y54E5B.3a.1	183	42.42	6	169.79	day 2	let-49	protein_coding_gene
WBGene00002324	Y54E5B.3b.1	52	45.855	2.63	141.84	day 2	let-49	protein_coding_gene
WBGene00002335	ZK792.6.1	194	59.235	6.09	198.41	day 2	let-60	protein_coding_gene
WBGene00002344	M7.1.1	1311	62.94	6.82	219.48	day 2	let-70	protein_coding_gene
WBGene00002363	F38H4.9.1	285	62.74	18.96	211.69	day 2	let-92	protein_coding_gene
WBGene00002368	K08E7.3.1	178	47.69	7.92	225.2	day 2	let-99	protein_coding_gene
WBGene00002637	F26F12.7.1	18	51.84	13.35	119.67	day 2	let-418	protein_coding_gene
WBGene00002694	C10H11.9.1	13	74.63	49.85	103.24	day 2	let-502	protein_coding_gene
WBGene00002696	E01A2.4.1	47	50.73	12.91	138.33	day 2	let-504	protein_coding_gene
WBGene00002783	F57B10.1.1	33	55.64	20.77	151.48	day 2	let-607	protein_coding_gene
WBGene00002783	F57B10.1.2	31	59.32	17.29	251.33	day 2	let-607	protein_coding_gene
WBGene00002804	Y110A7A.19.1	140	45.135	8.67	174.67	day 2	let-630	protein_coding_gene
WBGene00002850	C16A3.3.1	13	38.28	10.3	132.15	day 2	let-716	protein_coding_gene
WBGene00002855	C05D11.12.1	141	65.15	8.79	205.55	day 2	let-721	protein_coding_gene
WBGene00002879	C29E4.8.1	421	56.05	4.78	238.19	day 2	let-754	protein_coding_gene
WBGene00002879	C29E4.8.3	8	68.285	16	130.24	day 2	let-754	protein_coding_gene
WBGene00002891	C56G2.6a.1	160	50.155	7.93	159.41	day 2	let-767	protein_coding_gene
WBGene00002891	C56G2.6a.2	202	47.775	12.52	161.79	day 2	let-767	protein_coding_gene
WBGene00002891	C56G2.6b.1	23	52.71	19.32	128.47	day 2	let-767	protein_coding_gene
WBGene00002891	C56G2.6c.1	41	58.42	22.23	114.6	day 2	let-767	protein_coding_gene
WBGene00002978	Y105E8B.1c.1	14	82.495	36.12	238	day 2	lev-11	protein_coding_gene
WBGene00002978	Y105E8B.1e.1	25	61.57	31.57	239.32	day 2	lev-11	protein_coding_gene
WBGene00002978	Y105E8B.1a.1	715	44.97	15.92	299.83	day 2	lev-11	protein_coding_gene
WBGene00002978	Y105E8B.1d.1	30	70.86	24.71	186.46	day 2	lev-11	protein_coding_gene
WBGene00002979	C46H11.4c.1	13	49.9	13.83	110	day 2	lfe-2	protein_coding_gene
WBGene00002980	C32D5.9.1	1854	68.7	3.63	418.38	day 2	lgg-1	protein_coding_gene
WBGene00002981	ZK593.6a.1	431	57.83	8.27	257.24	day 2	lgg-2	protein_coding_gene
WBGene00002982	B0336.8.1	325	39	3.93	151.13	day 2	lgg-3	protein_coding_gene
WBGene00002985	C29A12.3b.1	9	48.41	20.48	58.27	day 2	lig-1	protein_coding_gene
WBGene00002985	C29A12.3a.1	154	49.71	10.82	257.46	day 2	lig-1	protein_coding_gene
WBGene00002986	C07H6.1.1	35	48.08	14.59	98.85	day 2	lig-4	protein_coding_gene
WBGene00002992	F36H1.4h.1	10	59.595	28.29	107.34	day 2	lin-3	protein_coding_gene
WBGene00002992	F36H1.4c.1	5	60.26	35.42	85	day 2	lin-3	protein_coding_gene
WBGene00002994	T09A5.10.2	33	46.8	16.15	77.96	day 2	lin-5	protein_coding_gene
WBGene00002994	T09A5.10.1	115	43.93	8.65	144.8	day 2	lin-5	protein_coding_gene
WBGene00002996	Y54G11A.10a.1	23	34.36	15.16	147.17	day 2	lin-7	protein_coding_gene
WBGene00002997	B0454.1.1	56	45.725	2.88	135.15	day 2	lin-8	protein_coding_gene
WBGene00002998	ZK637.7a.1	30	47.88	17.67	131.15	day 2	lin-9	protein_coding_gene
WBGene00002998	ZK637.7b.1	54	44.55	22.9	142.11	day 2	lin-9	protein_coding_gene
WBGene00002999	C09H6.2a.1	6	101.44	21.58	171.54	day 2	lin-10	protein_coding_gene
WBGene00003009	K10B2.1b.1	66	76.615	27.71	163.16	day 2	lin-23	protein_coding_gene
WBGene00003009	K10B2.1a.1	42	72.375	25.17	165.45	day 2	lin-23	protein_coding_gene
WBGene00003009	K10B2.1d.1	6	85.58	63.04	169.18	day 2	lin-23	protein_coding_gene
WBGene00003010	B0001.1a.1	218	34.605	4.18	151.71	day 2	lin-24	protein_coding_gene
WBGene00003011	F56H9.5.1	9	46.96	22.33	142.19	day 2	lin-25	protein_coding_gene
WBGene00003012	F18A1.2a.1	131	41.38	8.05	145.6	day 2	lin-26	protein_coding_gene
WBGene00003014	F02E9.2b.1	14	65.015	43.21	170.3	day 2	lin-28	protein_coding_gene
WBGene00003014	F02E9.2a.1	76	52.605	14.52	143.41	day 2	lin-28	protein_coding_gene
WBGene00003019	H32C10.2a.1	8	51.575	9.54	141.97	day 2	lin-33	protein_coding_gene
WBGene00003020	C32F10.2.1	67	52.78	14.33	292.87	day 2	lin-35	protein_coding_gene
WBGene00003021	F44B9.6.1	45	41.26	20.38	71.24	day 2	lin-36	protein_coding_gene
WBGene00003022	ZK418.4.1	310	51.58	13.12	197.77	day 2	lin-37	protein_coding_gene
WBGene00003024	C07H6.7.2-0	5	60	13.6	112.04	day 2	lin-39	protein_coding_gene
WBGene00003030	Y73B6A.5d.1	11	69.62	8.83	106.22	day 2	lin-45	protein_coding_gene
WBGene00003030	Y73B6A.5e.1	16	89.55	46.8	111.62	day 2	lin-45	protein_coding_gene
WBGene00003030	Y73B6A.5d.1-0	13	60.67	19.65	114.86	day 2	lin-45	protein_coding_gene
WBGene00003030	Y73B6A.5b.1	8	51.975	27.81	103.07	day 2	lin-45	protein_coding_gene
WBGene00003030	Y73B6A.5c.1	6	64.1	37.44	110.92	day 2	lin-45	protein_coding_gene
WBGene00003034	F42A9.2.1	51	51.23	18.75	170.69	day 2	lin-49	protein_coding_gene
WBGene00003035	ZK632.13a.1	281	42.96	2.93	165.07	day 2	lin-52	protein_coding_gene
WBGene00003036	K07A1.12.1	698	58.825	5.73	305.38	day 2	lin-53	protein_coding_gene
WBGene00003037	JC8.6a.1	74	39.975	7.57	91.89	day 2	lin-54	protein_coding_gene
WBGene00003037	JC8.6d.1	10	35.835	7	84.94	day 2	lin-54	protein_coding_gene
WBGene00003037	JC8.6b.1	5	65.82	37.04	113.44	day 2	lin-54	protein_coding_gene
WBGene00003037	JC8.6c.1	14	38.9	24.81	75.08	day 2	lin-54	protein_coding_gene
WBGene00003038	ZK673.3.1	51	47.25	14.33	110.74	day 2	lin-56	protein_coding_gene
WBGene00003040	T12F5.4.1	6	22.41	15.3	67.42	day 2	lin-59	protein_coding_gene
WBGene00003041	R06C7.7a.1	135	50.65	16.75	223.24	day 2	lin-61	protein_coding_gene
WBGene00003041	R06C7.7b.1	46	53.73	17.14	166.48	day 2	lin-61	protein_coding_gene
WBGene00003043	C05B10.1b.1	81	54.76	7.79	375.79	day 2	lip-1	protein_coding_gene
WBGene00003044	F18A1.3i.1	8	28.125	12.37	46.46	day 2	lir-1	protein_coding_gene
WBGene00003044	F18A1.3a.1	100	40.685	10.21	317.26	day 2	lir-1	protein_coding_gene
WBGene00003044	F18A1.3d.1	42	37.38	9.96	165	day 2	lir-1	protein_coding_gene
WBGene00003044	F18A1.3b.1	33	37.26	16.04	114.79	day 2	lir-1	protein_coding_gene
WBGene00003044	F18A1.3l.1	25	34.97	20	151.73	day 2	lir-1	protein_coding_gene
WBGene00003046	F37H8.1.1	16	42.95	18.36	232.17	day 2	lir-3	protein_coding_gene
WBGene00003047	T03F6.5.1	21	60.92	25.87	84.75	day 2	lis-1	protein_coding_gene
WBGene00003048	W06F12.1b.1	12	69.6	27.25	155.04	day 2	lit-1	protein_coding_gene
WBGene00003052	DY3.2.1	608	52.605	8.65	259.25	day 2	lmn-1	protein_coding_gene
WBGene00003053	C03B1.12.1	332	74.4	9.91	197.05	day 2	lmp-1	protein_coding_gene
WBGene00003055	F48E8.1b.1	6	25.105	13.27	113.96	day 2	lon-1	protein_coding_gene
WBGene00003055	F48E8.1a.1	91	42.15	8.79	182.04	day 2	lon-1	protein_coding_gene
WBGene00003056	C39E6.1.1	23	51.41	23.78	166.87	day 2	lon-2	protein_coding_gene
WBGene00003059	C48E7.3.1	81	33.56	7.78	112.58	day 2	lpd-2	protein_coding_gene
WBGene00003061	ZK973.10.1	657	54.95	12.83	282.15	day 2	lpd-5	protein_coding_gene
WBGene00003062	K09H9.6.1	31	42.19	12.44	89.46	day 2	lpd-6	protein_coding_gene
WBGene00003063	R13A5.12.1	390	44.865	5.65	176.28	day 2	lpd-7	protein_coding_gene
WBGene00003064	R10H10.1.1	274	42.085	3.17	172.58	day 2	lpd-8	protein_coding_gene
WBGene00003065	T21C9.5a.1	593	56.68	7.09	329.03	day 2	lpd-9	protein_coding_gene
WBGene00003066	ZC410.7.1	5	56.48	26.37	83.28	day 2	lpl-1	protein_coding_gene
WBGene00003073	R74.1.1	67	53.86	11.48	400	day 2	lars-1	protein_coding_gene
WBGene00003074	ZK524.3a.1	24	73.08	22.09	161.74	day 2	lars-2	protein_coding_gene
WBGene00003076	F40F8.9.1	662	49.025	7	482.59	day 2	lsm-1	protein_coding_gene
WBGene00003077	Y62E10A.12a.1	257	49.04	7.33	161.56	day 2	lsm-3	protein_coding_gene
WBGene00003078	F32A5.7.1	270	45.565	5.33	189.42	day 2	lsm-4	protein_coding_gene
WBGene00003079	F28F8.3.1	5	24.56	0.36	57.82	day 2	lsm-5	protein_coding_gene
WBGene00003080	Y71G12B.14.1	129	65.08	29.03	146.42	day 2	lsm-6	protein_coding_gene
WBGene00003081	ZK593.7.1	114	38.16	11.38	250.66	day 2	lsm-7	protein_coding_gene
WBGene00003082	Y73B6BL.32.1	427	40.76	1.93	346	day 2	lsm-8	protein_coding_gene
WBGene00003083	T22A3.3b.2	16	50.995	13.36	151.43	day 2	lst-1	protein_coding_gene
WBGene00003083	T22A3.3b.1	148	51.24	9.28	177.12	day 2	lst-1	protein_coding_gene
WBGene00003083	T22A3.3a.1	76	49.535	16.09	134.36	day 2	lst-1	protein_coding_gene
WBGene00003084	R160.7.1	6	106.285	50.22	345.52	day 2	lst-2	protein_coding_gene
WBGene00003085	Y37A1B.1a.1	62	39.815	8.73	339.41	day 2	ccar-1	protein_coding_gene
WBGene00003086	Y37A1B.2d.1	23	53.21	17.77	149.54	day 2	lst-4	protein_coding_gene
WBGene00003086	Y37A1B.2c.1	116	54.305	6.52	209.07	day 2	lst-4	protein_coding_gene
WBGene00003087	F49H12.1a.1	5	57.5	34.82	67.42	day 2	lsy-2	protein_coding_gene
WBGene00003087	productive_splice_isoform_89	7	65.5	42.43	103.04	day 2	lsy-2	protein_coding_gene
WBGene00003087	F49H12.1b.1	6	96.15	66.48	199	day 2	lsy-2	protein_coding_gene
WBGene00003090	Y22F5A.4.1	993	48.75	2.87	366.81	day 2	lys-1	protein_coding_gene
WBGene00003091	Y22F5A.5.1	427	52.25	3.67	219	day 2	lys-2	protein_coding_gene
WBGene00003093	F58B3.1.1	114	39.665	13.3	131.96	day 2	lys-4	protein_coding_gene
WBGene00003095	F58B3.3.1	11	31.65	25.21	92.63	day 2	lys-6	protein_coding_gene
WBGene00003096	C02A12.4.1	257	50.7	14.25	201.64	day 2	lys-7	protein_coding_gene
WBGene00003097	C17G10.5.1	619	46.62	1.44	187.81	day 2	lys-8	protein_coding_gene
WBGene00003111	Y71G12B.20a.1	22	41.325	24.71	143.71	day 2	mab-20	protein_coding_gene
WBGene00003119	Y48C3A.7.1	26	55.495	16.31	104.43	day 2	mac-1	protein_coding_gene
WBGene00003123	R09B3.5.1	525	46.57	7.63	231.92	day 2	mag-1	protein_coding_gene
WBGene00003124	K10B3.9.2	17	125.15	17.84	191.13	day 2	mai-1	protein_coding_gene
WBGene00003129	Y37E11AL.7a.1	140	55.27	20.12	168.59	day 2	map-1	protein_coding_gene
WBGene00003130	Y116A8A.9b.1	5	55.35	23.81	146.77	day 2	map-2	protein_coding_gene
WBGene00003130	Y116A8A.9a.1	160	73.61	9.15	174.74	day 2	map-2	protein_coding_gene
WBGene00003132	Y110A7A.17b.1	44	46.45	26.41	112	day 2	mat-1	protein_coding_gene
WBGene00003132	Y110A7A.17a.1	13	51.32	27.3	123.96	day 2	mat-1	protein_coding_gene
WBGene00003134	F10C5.1.1	87	56.23	20.61	125.61	day 2	mat-3	protein_coding_gene
WBGene00003136	C09H6.3.1	86	57.7	24.78	162.03	day 2	mau-2	protein_coding_gene
WBGene00003142	Y62E10A.8a.1	72	49.31	14.19	212.68	day 2	mau-8	protein_coding_gene
WBGene00003148	H21P03.1.1	15	54.87	20.61	516.31	day 2	mbf-1	protein_coding_gene
WBGene00003149	T04C10.1.1	10	37.045	25.2	83.73	day 2	mbk-1	protein_coding_gene
WBGene00003150	F49E11.1k.1	5	61.75	27.12	115.28	day 2	mbk-2	protein_coding_gene
WBGene00003150	F49E11.1m.1-0	74	56.27	14.88	200.96	day 2	mbk-2	protein_coding_gene
WBGene00003150	F49E11.1m.1-1	43	55.32	17.58	196.96	day 2	mbk-2	protein_coding_gene
WBGene00003150	F49E11.1c.1	17	46.87	5.28	137.38	day 2	mbk-2	protein_coding_gene
WBGene00003151	W09C2.3a.1	7	75.9	18.8	172.96	day 2	mca-1	protein_coding_gene
WBGene00003153	Y67D8C.10b.1	8	79.905	14.87	150.54	day 2	mca-3	protein_coding_gene
WBGene00003154	Y17G7B.5a.1	131	58.19	5.27	198.56	day 2	mcm-2	protein_coding_gene
WBGene00003155	C25D7.6.1	302	59.525	14.43	209.16	day 2	mcm-3	protein_coding_gene
WBGene00003156	Y39G10AR.14a.1	127	56.58	17.26	173.32	day 2	mcm-4	protein_coding_gene
WBGene00003157	R10E4.4.1	319	55.69	8.32	304.2	day 2	mcm-5	protein_coding_gene
WBGene00003158	ZK632.1a.1	424	46.905	5.33	167.33	day 2	mcm-6	protein_coding_gene
WBGene00003158	ZK632.1b.1	5	39.78	24.85	97.31	day 2	mcm-6	protein_coding_gene
WBGene00003159	F32D1.10.1	563	53.4	9.19	280.08	day 2	mcm-7	protein_coding_gene
WBGene00003160	C50F4.11.1	177	40.83	7.72	253.92	day 2	mdf-1	protein_coding_gene
WBGene00003161	Y69A2AR.30a.1	322	55.55	7.25	244.5	day 2	mdf-2	protein_coding_gene
WBGene00003161	Y69A2AR.30a.2	159	55.13	11.88	141.08	day 2	mdf-2	protein_coding_gene
WBGene00003162	F20H11.3.1	638	93.68	2.4	258.96	day 2	mdh-2	protein_coding_gene
WBGene00003163	R03E9.1.1	89	59.32	6.26	216.61	day 2	mdl-1	protein_coding_gene
WBGene00003164	productive_splice_isoform_182	16	37.175	9.72	55.54	day 2	mdt-6	protein_coding_gene
WBGene00003164	Y57E12AL.5.1	406	45.88	1.37	270.61	day 2	mdt-6	protein_coding_gene
WBGene00003169	E03G2.3.1	6	43.585	29.48	213.13	day 2	mec-5	protein_coding_gene
WBGene00003171	ZK154.3.1	8	107.065	26.08	153.29	day 2	mec-7	protein_coding_gene
WBGene00003172	F46A9.6.1	25	43.56	6.11	206.85	day 2	mec-8	protein_coding_gene
WBGene00003175	C44B11.3.1	11	56.4	27.12	99.19	day 2	mec-12	protein_coding_gene
WBGene00003177	T01E8.4.1	217	51.12	15.26	142.5	day 2	mec-15	protein_coding_gene
WBGene00003183	T01G9.5a.1	87	54.39	17.57	268.42	day 2	mei-1	protein_coding_gene
WBGene00003183	T01G9.5b.1	135	46.36	3.57	161.93	day 2	mei-1	protein_coding_gene
WBGene00003184	F57B10.12.1	808	52.075	2.79	224.41	day 2	mei-2	protein_coding_gene
WBGene00003185	K08A8.1a.1	259	81.86	7.32	288.79	day 2	mek-1	protein_coding_gene
WBGene00003196	C06C3.1b.1	32	59.945	21	107.12	day 2	mel-11	protein_coding_gene
WBGene00003209	ZK858.4b.1	251	65.17	15.08	240.33	day 2	mel-26	protein_coding_gene
WBGene00003209	ZK858.4a.1	150	67.965	15	191.58	day 2	mel-26	protein_coding_gene
WBGene00003210	C38D4.3.1	8	57.445	27.73	111.73	day 2	mel-28	protein_coding_gene
WBGene00003214	C05D11.11b.1	95	61.19	7.85	166.18	day 2	mel-32	protein_coding_gene
WBGene00003214	C05D11.11a.2	63	57.68	19.2	153.35	day 2	mel-32	protein_coding_gene
WBGene00003214	C05D11.11a.3	75	50.15	11.43	185.11	day 2	mel-32	protein_coding_gene
WBGene00003214	C05D11.11a.1	653	58.29	5.81	525.04	day 2	mel-32	protein_coding_gene
WBGene00003216	Y17G9B.9.1	285	51.18	7.59	161.12	day 2	memi-1	protein_coding_gene
WBGene00003218	M04B2.1.1	92	45.105	1.22	228.52	day 2	mep-1	protein_coding_gene
WBGene00003219	F54F7.5.1	8	105.23	36.87	151.31	day 2	mes-1	protein_coding_gene
WBGene00003220	R06A4.7.1	59	59.07	24.33	153.65	day 2	mes-2	protein_coding_gene
WBGene00003221	F54C1.3a.1	7	68.4	29.56	124.27	day 2	mes-3	protein_coding_gene
WBGene00003222	Y2H9A.1.1	21	50.04	24.67	148.35	day 2	mes-4	protein_coding_gene
WBGene00003225	T07C4.7a.1	512	71.42	5.26	204.83	day 2	mev-1	protein_coding_gene
WBGene00003228	W03C9.7a.1	233	60.87	5.14	169.57	day 2	mex-1	protein_coding_gene
WBGene00003229	F53G12.5a.1	708	60.2	4.37	347.79	day 2	mex-3	protein_coding_gene
WBGene00003229	F53G12.5b.1	11	58.65	25.83	151.08	day 2	mex-3	protein_coding_gene
WBGene00003230	W02A2.7.1	1300	65.945	3.23	285.15	day 2	mex-5	protein_coding_gene
WBGene00003231	AH6.5.1	941	66.7	8.41	215.5	day 2	mex-6	protein_coding_gene
WBGene00003234	Y56A3A.3.1	117	56.3	17.12	171.21	day 2	mif-1	protein_coding_gene
WBGene00003235	C52E4.2a.2	93	51	16.75	199.3	day 2	mif-2	protein_coding_gene
WBGene00003235	C52E4.2a.1	13	43.55	10.29	131.06	day 2	mif-2	protein_coding_gene
WBGene00003236	productive_splice_isoform_149	28	32.685	9.92	72.27	day 2	mif-3	protein_coding_gene
WBGene00003236	F13G3.9.1	192	31.645	4.42	146.04	day 2	mif-3	protein_coding_gene
WBGene00003239	C35C5.4a.1	113	44.13	6.23	201.95	day 2	mig-2	protein_coding_gene
WBGene00003241	T05C12.6c.1	5	39.09	34.19	58.5	day 2	mig-5	protein_coding_gene
WBGene00003241	T05C12.6b.1	84	46.18	9.33	141.8	day 2	mig-5	protein_coding_gene
WBGene00003241	T05C12.6a.1	15	35.64	18.24	81.62	day 2	mig-5	protein_coding_gene
WBGene00003246	R06B9.6.1	20	84.885	33.37	117.12	day 2	mig-14	protein_coding_gene
WBGene00003249	F11F1.6.1	15	58.5	24.38	159.28	day 2	mig-18	protein_coding_gene
WBGene00003253	PAR2.4a.2	7	76.39	37.84	127.15	day 2	mig-22	protein_coding_gene
WBGene00003253	PAR2.4a.1	73	54.12	14.75	171.54	day 2	mig-22	protein_coding_gene
WBGene00003254	R07E4.4.1	7	111.32	38.57	167.57	day 2	mig-23	protein_coding_gene
WBGene00003258	Y54E10A.2.1	10	51.44	30.7	116.81	day 2	cogc-1	protein_coding_gene
WBGene00003367	M106.1.1	26	66.68	17.48	376.08	day 2	mix-1	protein_coding_gene
WBGene00003368	F42G10.2.1	14	57.51	33.42	169.6	day 2	mkk-4	protein_coding_gene
WBGene00003369	C36E6.3.1	61	40.28	21.1	139.71	day 2	mlc-1	protein_coding_gene
WBGene00003370	C36E6.5.1	1346	47.365	6.04	186.04	day 2	mlc-2	protein_coding_gene
WBGene00003371	F09F7.2a.1	547	42	8.92	166.12	day 2	mlc-3	protein_coding_gene
WBGene00003371	F09F7.2a.2	48	44.385	14.29	115.38	day 2	mlc-3	protein_coding_gene
WBGene00003372	C56G7.1.1	983	63.12	10.7	252.72	day 2	mlc-4	protein_coding_gene
WBGene00003373	T28A8.7.1	42	50.295	19.96	107.68	day 2	mlh-1	protein_coding_gene
WBGene00003375	T04C9.4b.1	48	48.04	21.68	134.17	day 2	mlp-1	protein_coding_gene
WBGene00003375	T04C9.4a.1	29	65.3	21.07	204.12	day 2	mlp-1	protein_coding_gene
WBGene00003375	T04C9.4d.1	5	29.04	17.2	95.42	day 2	mlp-1	protein_coding_gene
WBGene00003384	T06H11.4.1	21	60.33	5.89	118.77	day 2	moc-1	protein_coding_gene
WBGene00003385	W01A11.6.1	13	48.77	16.36	107.66	day 2	moc-2	protein_coding_gene
WBGene00003389	K03H1.2.1	17	45.83	25.35	93.76	day 2	mog-1	protein_coding_gene
WBGene00003390	H20J04.8.1	221	48.42	8.3	181.25	day 2	mog-2	protein_coding_gene
WBGene00003391	F52C9.7.1	19	48.92	15.87	96.42	day 2	mog-3	protein_coding_gene
WBGene00003391	F52C9.7.2	67	44.83	13.28	110.18	day 2	mog-3	protein_coding_gene
WBGene00003392	C04H5.6a.1	20	45.2	22.69	149.84	day 2	mog-4	protein_coding_gene
WBGene00003393	EEED8.5.1	22	63.495	30.69	136.72	day 2	mog-5	protein_coding_gene
WBGene00003394	T07H6.2.1	5	54.35	14.55	76.3	day 2	mom-1	protein_coding_gene
WBGene00003395	F38E1.7.1	506	34.64	3.46	182.44	day 2	mom-2	protein_coding_gene
WBGene00003396	F52F12.3.1	34	67.715	18.78	249	day 2	mom-4	protein_coding_gene
WBGene00003397	T23D8.1a.1	13	60.67	39.04	136	day 2	mom-5	protein_coding_gene
WBGene00003401	F43C1.2a.2	6	76.65	16.83	104.54	day 2	mpk-1	protein_coding_gene
WBGene00003401	F43C1.2a.1	81	65.15	15.07	211.57	day 2	mpk-1	protein_coding_gene
WBGene00003405	ZC302.1.1	86	55.1	20.07	133.5	day 2	mre-11	protein_coding_gene
WBGene00003405	ZC302.1.2	76	61.1	5.09	184.9	day 2	mre-11	protein_coding_gene
WBGene00003406	Y37D8A.9b.1	419	43.18	7.17	193.37	day 2	mrg-1	protein_coding_gene
WBGene00003406	Y37D8A.9a.1	338	43.06	6.64	335.37	day 2	mrg-1	protein_coding_gene
WBGene00003410	F21G4.2.1	52	44.45	9.5	155.62	day 2	mrp-4	protein_coding_gene
WBGene00003413	Y43F8C.12.1	9	59.72	5.17	145.07	day 2	mrp-7	protein_coding_gene
WBGene00003415	F58B3.5a.1	95	69.81	6.38	171.17	day 2	mars-1	protein_coding_gene
WBGene00003415	F58B3.5c.1	5	54.52	41	94.96	day 2	mars-1	protein_coding_gene
WBGene00003417	Y41C4A.14.2	87	41.37	6.8	105.92	day 2	mrt-2	protein_coding_gene
WBGene00003418	H26D21.2.1	69	53.29	11.43	223.62	day 2	msh-2	protein_coding_gene
WBGene00003421	F09E8.3a.1	13	33.58	18.77	50.54	day 2	msh-5	protein_coding_gene
WBGene00003422	Y47G6A.11.1	51	58.61	4.88	138.32	day 2	msh-6	protein_coding_gene
WBGene00003423	R10E9.1.2	8	51	22.85	118.18	day 2	msi-1	protein_coding_gene
WBGene00003424	F26G1.7.1	11	50.16	24.91	67.77	day 2	msp-3	protein_coding_gene
WBGene00003425	K07F5.2.1	16	64.215	41.29	109.6	day 2	msp-10	protein_coding_gene
WBGene00003426	F36H12.7.1	32	68.695	43.71	198.97	day 2	msp-19	protein_coding_gene
WBGene00003429	R05F9.13.1	28	63.04	31.82	110.66	day 2	msp-31	protein_coding_gene
WBGene00003431	R05F9.8.1	30	65.12	38.46	220.38	day 2	msp-33	protein_coding_gene
WBGene00003432	C04G2.4.1	30	54.37	9.04	119.52	day 2	msp-36	protein_coding_gene
WBGene00003434	K08F4.8.1	7	68.04	30.52	113.38	day 2	msp-38	protein_coding_gene
WBGene00003435	C33F10.9.1	23	64.21	31.48	99.17	day 2	msp-40	protein_coding_gene
WBGene00003438	F58A6.8.1	20	60	28.31	78.77	day 2	msp-45	protein_coding_gene
WBGene00003442	C34F11.6.1	20	57.77	24.69	89.5	day 2	msp-49	protein_coding_gene
WBGene00003443	C34F11.4.1	23	56.96	45.33	137.14	day 2	msp-50	protein_coding_gene
WBGene00003444	ZK354.5.1	26	68.685	28.73	124.22	day 2	msp-51	protein_coding_gene
WBGene00003446	R13H9.4.1	20	57.125	43.69	117.08	day 2	msp-53	protein_coding_gene
WBGene00003448	C09B9.6.1	17	67.1	18.96	88.96	day 2	msp-55	protein_coding_gene
WBGene00003449	K07F5.3.1	22	68.32	29.68	130.12	day 2	msp-56	protein_coding_gene
WBGene00003450	R13H9.2.1	18	66.465	29.4	123.71	day 2	msp-57	protein_coding_gene
WBGene00003452	ZK354.11.1	28	64.895	18.32	108.72	day 2	msp-59	protein_coding_gene
WBGene00003457	ZK1248.6.1	16	53.695	36.25	90.08	day 2	msp-64	protein_coding_gene
WBGene00003458	ZK354.1.1	7	70.21	52.13	76.13	day 2	msp-65	protein_coding_gene
WBGene00003463	ZK1251.6.1	29	67.83	31.08	100.96	day 2	msp-76	protein_coding_gene
WBGene00003464	F32B6.6.1	26	63.055	31.14	94.77	day 2	msp-77	protein_coding_gene
WBGene00003465	T13F2.11.1	21	67.7	39.21	109.17	day 2	msp-78	protein_coding_gene
WBGene00003466	T13F2.10.1	24	60.885	37.83	123.16	day 2	msp-79	protein_coding_gene
WBGene00003467	K07F5.1.1	32	57.44	25	105.58	day 2	msp-81	protein_coding_gene
WBGene00003469	K05F1.2.1	14	49.39	29.7	63.31	day 2	msp-142	protein_coding_gene
WBGene00003470	ZK546.6.1	20	60.725	34.85	93.29	day 2	msp-152	protein_coding_gene
WBGene00003472	B0414.7a.2	9	30.59	17.39	59.88	day 2	mtk-1	protein_coding_gene
WBGene00003472	B0414.7a.1	8	29.795	16.43	87.41	day 2	mtk-1	protein_coding_gene
WBGene00003473	K11G9.6.1	9	43.64	27.48	115.62	day 2	mtl-1	protein_coding_gene
WBGene00003474	T08G5.10.1	17	58.86	22.08	146	day 2	mtl-2	protein_coding_gene
WBGene00003475	Y110A7A.5.1	39	48.7	10.61	184.19	day 2	mtm-1	protein_coding_gene
WBGene00003476	T24A11.1a.1	90	59.5	34.54	222.85	day 2	mtm-3	protein_coding_gene
WBGene00003478	F53A2.8a.1	26	51.37	12.58	99.59	day 2	mtm-6	protein_coding_gene
WBGene00003478	F53A2.8c.1	10	57.805	12.46	99.89	day 2	mtm-6	protein_coding_gene
WBGene00003479	Y39H10A.3a.1	109	49.58	10.54	145.78	day 2	mtm-9	protein_coding_gene
WBGene00003485	W10G6.3.1	32	68.765	11.12	129.56	day 2	mua-6	protein_coding_gene
WBGene00003495	T22E5.5.1-1	16	43.565	19.73	145.79	day 2	mup-2	protein_coding_gene
WBGene00003495	T22E5.5.1-0	5	41.85	22.5	99.31	day 2	mup-2	protein_coding_gene
WBGene00003495	T22E5.5.1	12	37.395	18.34	90.12	day 2	mup-2	protein_coding_gene
WBGene00003499	K04F10.6b.1	5	50.79	29.28	85	day 2	mut-2	protein_coding_gene
WBGene00003499	K04F10.6a.1	179	42.47	6.69	138.94	day 2	mut-2	protein_coding_gene
WBGene00003504	ZK1098.8.1	95	39	9.33	135.19	day 2	mut-7	protein_coding_gene
WBGene00003507	C14C11.6.1	121	31.78	7.85	104.4	day 2	mut-14	protein_coding_gene
WBGene00003508	B0379.3b.1	45	60.3	17.77	107.12	day 2	mut-16	protein_coding_gene
WBGene00003509	T19B10.11.1	524	36.535	3.41	316.22	day 2	mxl-1	protein_coding_gene
WBGene00003510	F40G9.11.1	367	35.69	4.42	121.91	day 2	mxl-2	protein_coding_gene
WBGene00003511	F46G10.6.1	87	92.79	5	298.09	day 2	mxl-3	protein_coding_gene
WBGene00003530	K11G12.1a.1	47	38.12	19.56	119.61	day 2	nas-11	protein_coding_gene
WBGene00003539	T11F9.3.1	59	46.04	14.27	128.62	day 2	nas-20	protein_coding_gene
WBGene00003564	F10G8.5.1	78	68.51	16.52	272.23	day 2	ncs-2	protein_coding_gene
WBGene00003568	ZC168.1.1	6	70.56	53.4	90.15	day 2	ncx-3	protein_coding_gene
WBGene00003571	C07A9.4.1	5	81.52	17.84	98.39	day 2	ncx-6	protein_coding_gene
WBGene00003576	W01B6.9.1	176	44.395	8.7	162	day 2	ndc-80	protein_coding_gene
WBGene00003577	F56F3.2b.1	27	74.28	20.15	174.55	day 2	ndg-4	protein_coding_gene
WBGene00003579	W02G9.1.1	13	61.87	13.67	165.17	day 2	ndx-2	protein_coding_gene
WBGene00003580	Y38A8.1.1	54	49.31	6.13	181.69	day 2	ndx-3	protein_coding_gene
WBGene00003581	Y37H9A.6.1	181	32.78	4	149.85	day 2	ndx-4	protein_coding_gene
WBGene00003582	F52G2.1a.1	56	47.02	3.64	179.72	day 2	dcap-2	protein_coding_gene
WBGene00003583	EEED8.8.1	69	48.87	10.74	226.91	day 2	ndx-6	protein_coding_gene
WBGene00003584	C43E11.7.1	88	47.23	3.56	208.73	day 2	ndx-7	protein_coding_gene
WBGene00003586	F13H10.2a.1	88	47.245	10.33	383.63	day 2	ndx-9	protein_coding_gene
WBGene00003586	F13H10.2b.1	5	61.29	29	62.79	day 2	ndx-9	protein_coding_gene
WBGene00003587	F45H11.2.1	669	64.48	6.68	185.8	day 2	ned-8	protein_coding_gene
WBGene00003588	ZC155.1.1	601	44.39	6.32	209.95	day 2	nex-1	protein_coding_gene
WBGene00003589	T07C4.9a.1	6	44.48	24.82	85.64	day 2	nex-2	protein_coding_gene
WBGene00003590	C28A5.3.1	29	58.33	13.8	154.15	day 2	nex-3	protein_coding_gene
WBGene00003592	ZK1290.4a.1	6	52.565	38.53	73.96	day 2	nfi-1	protein_coding_gene
WBGene00003594	Y56A3A.13.1	55	40.55	16.08	158.71	day 2	nft-1	protein_coding_gene
WBGene00003595	Y69A2AR.29.1	11	114.67	42.88	236.14	day 2	ngn-1	protein_coding_gene
WBGene00003596	T19A6.2a.1	83	45.11	13.42	264.87	day 2	ngp-1	protein_coding_gene
WBGene00003600	R09G11.2c.2	7	91.36	23.78	253.96	day 2	nhr-1	protein_coding_gene
WBGene00003601	C32F10.6.1	5	117.33	71.36	143.77	day 2	nhr-2	protein_coding_gene
WBGene00003602	H01A20.1.1	10	128.875	12.46	179.5	day 2	nhr-3	protein_coding_gene
WBGene00003603	F32B6.1.1	23	29	15.54	101.76	day 2	nhr-4	protein_coding_gene
WBGene00003607	F33D4.1a.1	8	80.12	9.82	110.31	day 2	nhr-8	protein_coding_gene
WBGene00003609	B0280.8.1	17	72.87	14.12	167.1	day 2	nhr-10	protein_coding_gene
WBGene00003611	R04B5.4b.1	11	64.36	8.21	179.04	day 2	nhr-12	protein_coding_gene
WBGene00003611	R04B5.4a.1	23	50.29	13.89	132.21	day 2	nhr-12	protein_coding_gene
WBGene00003612	Y5H2B.2b.1	21	33.36	17	69.48	day 2	nhr-13	protein_coding_gene
WBGene00003612	Y5H2B.2a.1	21	42.19	15.54	177.43	day 2	nhr-13	protein_coding_gene
WBGene00003613	T01B10.4b.1	6	96.965	35.43	126.62	day 2	nhr-14	protein_coding_gene
WBGene00003616	C02B4.2.1	13	51.48	20.63	135.92	day 2	nhr-17	protein_coding_gene
WBGene00003617	F44C8.3.1	5	100.04	18.92	180.81	day 2	nhr-18	protein_coding_gene
WBGene00003618	unproductive_splice_isoform_94	8	32.985	8.76	154.22	day 2	nhr-19	protein_coding_gene
WBGene00003619	F43C1.4.1	23	43.33	9.71	319.08	day 2	nhr-20	protein_coding_gene
WBGene00003620	productive_splice_isoform_202	5	46.08	33.91	71.55	day 2	nhr-21	protein_coding_gene
WBGene00003624	C11G6.4a.1	7	52.58	10.19	121.64	day 2	nhr-28	protein_coding_gene
WBGene00003625	C26B2.3a.1	8	77.385	36.56	139.72	day 2	nhr-31	protein_coding_gene
WBGene00003625	C26B2.3a.2	13	59.89	13.78	177	day 2	nhr-31	protein_coding_gene
WBGene00003626	K08H2.8.1	16	111.025	19.91	212.35	day 2	nhr-32	protein_coding_gene
WBGene00003627	F58G6.5b.1	7	81.65	28.04	217.93	day 2	nhr-34	protein_coding_gene
WBGene00003630	T03G6.2b.1	5	56.12	12.52	62.96	day 2	nhr-40	protein_coding_gene
WBGene00003632	C33G8.6.1	12	52.52	12.38	182.04	day 2	nhr-42	protein_coding_gene
WBGene00003636	C45E5.6a.1	42	63.275	9.1	139.35	day 2	nhr-46	protein_coding_gene
WBGene00003636	C45E5.6b.1	7	55.04	11.24	156.61	day 2	nhr-46	protein_coding_gene
WBGene00003637	C24G6.4.1	25	57.72	14.95	187	day 2	nhr-47	protein_coding_gene
WBGene00003639	K10C3.6a.1	66	59.39	11.16	260.35	day 2	nhr-49	protein_coding_gene
WBGene00003639	K10C3.6b.1	39	56.58	27.36	195.57	day 2	nhr-49	protein_coding_gene
WBGene00003639	K10C3.6a.2	11	58.46	34.46	147.14	day 2	nhr-49	protein_coding_gene
WBGene00003645	T01G6.7.1	5	119.67	21.08	155.34	day 2	nhr-55	protein_coding_gene
WBGene00003646	F44C8.6a.1-0	7	124.04	56.12	199.66	day 2	nhr-56	protein_coding_gene
WBGene00003647	T05B4.2.1	5	87.29	34.96	230.58	day 2	nhr-57	protein_coding_gene
WBGene00003651	W01D2.2a.1	19	47.59	18.81	115	day 2	nhr-61	protein_coding_gene
WBGene00003651	W01D2.2b.1	6	57.04	40.61	154.81	day 2	nhr-61	protein_coding_gene
WBGene00003655	Y17D7A.3b.1	5	72	59.04	188.2	day 2	nhr-65	protein_coding_gene
WBGene00003656	T09A12.4c.1	21	58.77	25.61	171.17	day 2	nhr-66	protein_coding_gene
WBGene00003656	T09A12.4f.1	36	50.35	4.41	127.35	day 2	nhr-66	protein_coding_gene
WBGene00003658	H12C20.3a.1	53	90.17	14.33	182.69	day 2	nhr-68	protein_coding_gene
WBGene00003659	T23H4.2.1	13	66.14	10.17	145.37	day 2	nhr-69	protein_coding_gene
WBGene00003668	F36A4.14.1	6	48.84	14.23	113.52	day 2	nhr-78	protein_coding_gene
WBGene00003669	T26H2.9a.1	7	81.96	15.68	186.71	day 2	nhr-79	protein_coding_gene
WBGene00003674	T06C12.7.1	6	48.655	32.07	161.83	day 2	nhr-84	protein_coding_gene
WBGene00003676	Y40B10A.8a.1	73	25.68	8.72	157.83	day 2	nhr-86	protein_coding_gene
WBGene00003676	Y40B10A.8b.1	65	23.58	3.3	104.81	day 2	nhr-86	protein_coding_gene
WBGene00003680	ZK488.2.1	6	59.635	17.52	123.44	day 2	nhr-90	protein_coding_gene
WBGene00003685	Y39B6A.17b.1-0	13	68.91	14.67	113.2	day 2	nhr-95	protein_coding_gene
WBGene00003690	C28D4.1.1	15	56.83	13.12	137.89	day 2	nhr-100	protein_coding_gene
WBGene00003690	C28D4.1.2	5	59.29	23.75	158.82	day 2	nhr-100	protein_coding_gene
WBGene00003691	H12C20.6a.2	8	107.78	16.48	229.74	day 2	nhr-101	protein_coding_gene
WBGene00003692	T06C12.6.1	7	79	24.46	135.65	day 2	nhr-102	protein_coding_gene
WBGene00003693	F44C8.4.1	5	73.33	14.89	200.2	day 2	nhr-103	protein_coding_gene
WBGene00003694	R11E3.5c.1	5	80.19	22.24	138.07	day 2	nhr-104	protein_coding_gene
WBGene00003695	C06G3.1b.1	8	56.01	17.89	183.85	day 2	nhr-105	protein_coding_gene
WBGene00003695	C06G3.1a.1	21	64	7.09	242.65	day 2	nhr-105	protein_coding_gene
WBGene00003704	Y45G5AM.1a.1	7	97.03	24.96	174.06	day 2	nhr-114	protein_coding_gene
WBGene00003707	F16B4.12a.1	5	85.96	35.36	170.7	day 2	nhr-117	protein_coding_gene
WBGene00003712	Y41D4B.9.1	20	66.48	23.82	156.17	day 2	nhr-122	protein_coding_gene
WBGene00003720	T01G6.8.1	5	98.2	18.17	201.29	day 2	nhr-130	protein_coding_gene
WBGene00003724	F44C8.2.1	6	137.76	34.78	197.76	day 2	nhr-134	protein_coding_gene
WBGene00003725	VC5.5.1	12	47.465	13	135.46	day 2	nhr-135	protein_coding_gene
WBGene00003727	C56E10.4a.1-0	7	100	81	152.04	day 2	nhr-137	protein_coding_gene
WBGene00003728	C28D4.9.1	26	53.62	6.21	123.76	day 2	nhr-138	protein_coding_gene
WBGene00003730	B0495.4.1	6	83.46	20.29	118.59	day 2	nhx-2	protein_coding_gene
WBGene00003738	F54F3.1c.1	5	59.43	42.04	118.6	day 2	nid-1	protein_coding_gene
WBGene00003739	C01C4.1.1	11	59.12	26.6	116.12	day 2	nlp-1	protein_coding_gene
WBGene00003741	F48C11.3.1	31	38.63	20.04	146.04	day 2	nlp-3	protein_coding_gene
WBGene00003744	T23E7.4b.1	7	49.52	33.58	137.43	day 2	nlp-6	protein_coding_gene
WBGene00003744	T23E7.4a.1	26	37.34	17.85	114.4	day 2	nlp-6	protein_coding_gene
WBGene00003745	F18E9.2b.1	14	47.83	16.67	93.04	day 2	nlp-7	protein_coding_gene
WBGene00003746	D2005.2.1	6	33.465	25.24	122.21	day 2	nlp-8	protein_coding_gene
WBGene00003747	E03D2.2a.1	14	37.94	26.08	134.48	day 2	nlp-9	protein_coding_gene
WBGene00003748	F37A8.4.1	16	38.185	27.79	179.97	day 2	nlp-10	protein_coding_gene
WBGene00003749	ZK1320.10.1	37	40.74	23.56	128.79	day 2	nlp-11	protein_coding_gene
WBGene00003750	M01D7.5.1	16	41.29	25.76	79.62	day 2	nlp-12	protein_coding_gene
WBGene00003751	E03D2.1.1	18	37.16	8.59	102.96	day 2	nlp-13	protein_coding_gene
WBGene00003752	D1009.4.1	18	34.39	13.96	68.87	day 2	nlp-14	protein_coding_gene
WBGene00003753	CC4.2.1	16	58.83	23	158	day 2	nlp-15	protein_coding_gene
WBGene00003754	T13A10.5a.1	5	100.39	43.88	120.78	day 2	nlp-16	protein_coding_gene
WBGene00003754	T13A10.5b.1	5	104.03	101.4	197.11	day 2	nlp-16	protein_coding_gene
WBGene00003755	Y45F10A.5.1	33	35.74	21.39	90.65	day 2	nlp-17	protein_coding_gene
WBGene00003756	F33A8.2.1	14	41.905	23.67	157.46	day 2	nlp-18	protein_coding_gene
WBGene00003758	F45E4.8.1	59	52.33	25	136.61	day 2	nlp-20	protein_coding_gene
WBGene00003759	Y47D3B.2a.1	6	33.71	26.17	64.16	day 2	nlp-21	protein_coding_gene
WBGene00003759	Y47D3B.2b.1	13	37.33	16.74	164.08	day 2	nlp-21	protein_coding_gene
WBGene00003762	F35B12.7.1	122	50.275	13.56	174.7	day 2	nlp-24	protein_coding_gene
WBGene00003765	B0213.2.1	112	38.555	9.79	108.02	day 2	nlp-27	protein_coding_gene
WBGene00003766	B0213.3.1	146	40.17	12.58	247.04	day 2	nlp-28	protein_coding_gene
WBGene00003767	B0213.4.1	81	52.09	10.48	154.52	day 2	nlp-29	protein_coding_gene
WBGene00003769	B0213.6.1	57	74.65	4.75	159.03	day 2	nlp-31	protein_coding_gene
WBGene00003771	T19C4.7.1	72	57.58	10.63	124.31	day 2	nlp-33	protein_coding_gene
WBGene00003777	F20G4.3.1	11	93	37.69	143.83	day 2	nmy-2	protein_coding_gene
WBGene00003777	F20G4.3.1-1	10	78.26	26.92	100.54	day 2	nmy-2	protein_coding_gene
WBGene00003779	Y75B8A.2a.1	8	101.38	28.17	175.62	day 2	nob-1	protein_coding_gene
WBGene00003783	R03D7.7.1	64	31.285	4.71	91.35	day 2	nos-1	protein_coding_gene
WBGene00003784	ZK1127.1.1	993	34.97	3.27	273.67	day 2	nos-2	protein_coding_gene
WBGene00003785	Y53C12B.3b.1	25	61.85	10.85	132.25	day 2	nos-3	protein_coding_gene
WBGene00003785	productive_splice_isoform_209	7	40.9	9.19	89.71	day 2	nos-3	protein_coding_gene
WBGene00003785	Y53C12B.3a.1	16	36.835	3.31	88.08	day 2	nos-3	protein_coding_gene
WBGene00003786	VC5.3b.6	7	45.62	24.73	114.08	day 2	npa-1	protein_coding_gene
WBGene00003786	VC5.3b.3	7	34.81	15.08	107.15	day 2	npa-1	protein_coding_gene
WBGene00003786	VC5.3a.1	12	38.57	18.56	170.84	day 2	npa-1	protein_coding_gene
WBGene00003787	K07F5.13b.1	60	46.49	10.56	149.77	day 2	npp-1	protein_coding_gene
WBGene00003787	K07F5.13a.1	58	54.085	19.29	155	day 2	npp-1	protein_coding_gene
WBGene00003788	T01G9.4.1	247	50.54	5.23	187.92	day 2	npp-2	protein_coding_gene
WBGene00003789	K12D12.2.1-0	11	39.96	9.4	150.45	day 2	npp-3	protein_coding_gene
WBGene00003789	K12D12.2.1	10	46.5	23.19	76.28	day 2	npp-3	protein_coding_gene
WBGene00003790	Y54E5A.4.1	117	43.79	15.78	227.86	day 2	npp-4	protein_coding_gene
WBGene00003791	F07A11.3.1	115	50.41	8.97	137.4	day 2	npp-5	protein_coding_gene
WBGene00003792	F56A3.3b.1	16	55.335	40.96	135.88	day 2	npp-6	protein_coding_gene
WBGene00003792	F56A3.3a.1	12	50.14	34.36	93.46	day 2	npp-6	protein_coding_gene
WBGene00003793	T19B4.2.1	16	73.01	32.04	174	day 2	npp-7	protein_coding_gene
WBGene00003794	Y41D4B.19b.1	12	49.64	24.86	129.16	day 2	npp-8	protein_coding_gene
WBGene00003795	F59A2.1a.2	36	58.705	18.8	102.88	day 2	npp-9	protein_coding_gene
WBGene00003795	F59A2.1b.1	24	55.185	35.46	131.5	day 2	npp-9	protein_coding_gene
WBGene00003795	F59A2.1a.1	96	55.9	11.75	208.91	day 2	npp-9	protein_coding_gene
WBGene00003796	ZK328.5a.1	20	51.625	36.32	174.08	day 2	npp-10	protein_coding_gene
WBGene00003796	productive_splice_isoform_59	11	66.55	40.08	135.95	day 2	npp-10	protein_coding_gene
WBGene00003796	ZK328.5b.1	38	62.505	12.1	147.35	day 2	npp-10	protein_coding_gene
WBGene00003796	ZK328.5c.1	28	44.21	16.57	105.31	day 2	npp-10	protein_coding_gene
WBGene00003797	F53F10.5.1	82	41.32	17.5	209.65	day 2	npp-11	protein_coding_gene
WBGene00003798	T23H2.1.1	15	60.42	32.39	107.8	day 2	npp-12	protein_coding_gene
WBGene00003799	Y37E3.15a.1	38	63.69	24.08	230.48	day 2	npp-13	protein_coding_gene
WBGene00003800	C03D6.4.1	25	51.08	19.48	141.08	day 2	npp-14	protein_coding_gene
WBGene00003801	C29E4.4.1	67	54.59	14.14	186.12	day 2	npp-15	protein_coding_gene
WBGene00003802	Y56A3A.17.1	221	42.63	9.23	244.46	day 2	npp-16	protein_coding_gene
WBGene00003803	F10G8.3.1	76	51.4	14.83	116.62	day 2	rae-1	protein_coding_gene
WBGene00003803	F10G8.3.2	116	57.04	11.21	136.08	day 2	rae-1	protein_coding_gene
WBGene00003804	Y43F4B.4.1	245	49.32	16.39	269.59	day 2	npp-18	protein_coding_gene
WBGene00003805	R06F6.5b.1	113	57.04	12	347.08	day 2	npp-19	protein_coding_gene
WBGene00003805	R06F6.5a.1	53	56.33	19.55	140.91	day 2	npp-19	protein_coding_gene
WBGene00003806	Y77E11A.13a.1	169	53.81	8.24	199.22	day 2	npp-20	protein_coding_gene
WBGene00003812	F55B12.5.1	61	63.15	21.07	297.4	day 2	nrf-5	protein_coding_gene
WBGene00003813	C08B11.4.1	19	77.12	29.62	185.71	day 2	nrf-6	protein_coding_gene
WBGene00003815	F22D6.3a.1	136	59.405	8.04	176.96	day 2	nars-1	protein_coding_gene
WBGene00003818	H15N14.2a.1	58	58.23	13.04	222.92	day 2	nsf-1	protein_coding_gene
WBGene00003821	K01C8.9.1	207	41.42	10.1	414.07	day 2	nst-1	protein_coding_gene
WBGene00003822	F59A6.1a.1	6	99.5	23.85	124.29	day 2	nsy-1	protein_coding_gene
WBGene00003825	B0286.4d.1	44	43.03	8.33	92.83	day 2	ntl-2	protein_coding_gene
WBGene00003825	B0286.4a.1	31	41.62	17.79	175.26	day 2	ntl-2	protein_coding_gene
WBGene00003825	B0286.4c.6	25	40.46	11	131.16	day 2	ntl-2	protein_coding_gene
WBGene00003825	B0286.4c.8	26	36.735	21.26	82.71	day 2	ntl-2	protein_coding_gene
WBGene00003825	B0286.4b.1	20	33.225	16.89	58.5	day 2	ntl-2	protein_coding_gene
WBGene00003826	Y56A3A.1a.1	36	67.89	36.97	124.79	day 2	ntl-3	protein_coding_gene
WBGene00003827	C49H3.5d.1	27	66.19	20.32	182.07	day 2	ntl-4	protein_coding_gene
WBGene00003827	C49H3.5a.1	8	74.435	44.57	129.37	day 2	ntl-4	protein_coding_gene
WBGene00003828	C07B5.5.1	219	45.75	16.12	272.54	day 2	nuc-1	protein_coding_gene
WBGene00003829	F53A2.4.1	588	46.765	2.47	376.32	day 2	nud-1	protein_coding_gene
WBGene00003830	T03D8.1e.1-0	120	35.285	12.73	215.62	day 2	num-1	protein_coding_gene
WBGene00003830	T03D8.1e.1	7	46.41	20.04	100.3	day 2	num-1	protein_coding_gene
WBGene00003830	T03D8.1a.1	54	48.175	14.36	182.64	day 2	num-1	protein_coding_gene
WBGene00003831	C09H10.3.1	358	67.57	7.21	289.57	day 2	nuo-1	protein_coding_gene
WBGene00003835	C15H11.6.1	92	43.77	15.1	286.06	day 2	nxf-2	protein_coding_gene
WBGene00003836	Y71F9AM.5a.1	305	52.13	2.7	265.67	day 2	nxt-1	protein_coding_gene
WBGene00003836	Y71F9AM.5b.1	22	47.175	19.48	146.12	day 2	nxt-1	protein_coding_gene
WBGene00003837	T01B11.7.1	6	86.005	42.06	121.17	day 2	oat-1	protein_coding_gene
WBGene00003844	K11C4.4.1	12	90.21	15.78	163.44	day 2	odc-1	protein_coding_gene
WBGene00003851	Y102E9.1b.1	7	33.67	7.16	95.72	day 2	odr-4	protein_coding_gene
WBGene00003851	productive_splice_isoform_64	22	50.25	21.52	121.32	day 2	odr-4	protein_coding_gene
WBGene00003851	Y102E9.1a.2	35	48.08	5.87	110.71	day 2	odr-4	protein_coding_gene
WBGene00003858	K04G7.3a.1	26	58.475	15.12	194.96	day 2	ogt-1	protein_coding_gene
WBGene00003859	C09E7.3.1	7	71.58	55.44	144.66	day 2	oig-1	protein_coding_gene
WBGene00003860	Y38F1A.9.1	87	39.73	17.17	128.48	day 2	oig-2	protein_coding_gene
WBGene00003861	Y50E8A.3.1	11	87.15	27.12	184.68	day 2	oig-3	protein_coding_gene
WBGene00003864	C09G9.6.1	550	64.325	12	189.48	day 2	oma-1	protein_coding_gene
WBGene00003865	ZC513.6.1	1251	57.67	2.81	485.88	day 2	oma-2	protein_coding_gene
WBGene00003868	B0334.11b.1	45	55.78	10.79	154.61	day 2	ooc-3	protein_coding_gene
WBGene00003868	B0334.11a.1	185	55.48	9.78	211.86	day 2	ooc-3	protein_coding_gene
WBGene00003870	C18E9.11a.1	279	56.28	20.04	234.09	day 2	ooc-5	protein_coding_gene
WBGene00003870	C18E9.11b.1	14	58.76	20.74	136.3	day 2	ooc-5	protein_coding_gene
WBGene00003877	K04E7.2.1	6	68.585	12.91	171.87	day 2	pept-1	protein_coding_gene
WBGene00003882	F59E10.1.1	102	56.56	15.83	180.41	day 2	orc-2	protein_coding_gene
WBGene00003887	productive_splice_isoform_80	10	28.63	3.74	99.12	day 2	osm-7	protein_coding_gene
WBGene00003891	F11C7.5.1	316	44.47	6.68	192.87	day 2	osm-11	protein_coding_gene
WBGene00003893	C44B12.2a.1	265	60.31	4.12	212.7	day 2	ost-1	protein_coding_gene
WBGene00003898	Y39A1C.2.1	29	67	19.12	120.83	day 2	oxi-1	protein_coding_gene
WBGene00003901	F48E8.5.1	291	72.25	9.16	191.27	day 2	paa-1	protein_coding_gene
WBGene00003902	Y106G6H.2.2	831	63.26	3.35	494.08	day 2	pab-1	protein_coding_gene
WBGene00003902	Y106G6H.2.1	83	71.5	5.72	163.17	day 2	pab-1	protein_coding_gene
WBGene00003902	Y106G6H.2.3	21	57.88	18.52	192.67	day 2	pab-1	protein_coding_gene
WBGene00003903	F18H3.3a.2	14	33.7	6.52	105.15	day 2	pab-2	protein_coding_gene
WBGene00003904	C17E4.5.1	378	50.97	5.15	256.37	day 2	pabp-2	protein_coding_gene
WBGene00003907	C52B9.7a.2	7	51.96	20.42	268.48	day 2	paf-2	protein_coding_gene
WBGene00003907	C52B9.7a.1	5	33	13.48	78.6	day 2	paf-2	protein_coding_gene
WBGene00003911	C09B8.7a.1	16	66.435	22.16	215	day 2	pak-1	protein_coding_gene
WBGene00003911	C09B8.7b.1	14	59.305	31.19	149.79	day 2	pak-1	protein_coding_gene
WBGene00003912	C38D4.6a.2	103	55.35	7.78	149.08	day 2	pal-1	protein_coding_gene
WBGene00003912	C38D4.6a.1	184	55.445	13.67	219.88	day 2	pal-1	protein_coding_gene
WBGene00003912	C38D4.6b.2	193	57.57	7.39	146.46	day 2	pal-1	protein_coding_gene
WBGene00003912	C38D4.6b.1	132	56.37	14.56	162.13	day 2	pal-1	protein_coding_gene
WBGene00003914	F49E8.3a.2	13	70.52	49.27	166.73	day 2	pam-1	protein_coding_gene
WBGene00003914	F49E8.3a.3	55	77.22	17.3	175.76	day 2	pam-1	protein_coding_gene
WBGene00003914	F49E8.3b.1	38	74.875	10.79	135.21	day 2	pam-1	protein_coding_gene
WBGene00003914	F49E8.3a.1	112	86.73	22.87	236.25	day 2	pam-1	protein_coding_gene
WBGene00003915	M88.6b.1	9	77.37	13.96	182.71	day 2	pan-1	protein_coding_gene
WBGene00003917	productive_splice_isoform_37	31	58.56	35.04	195.74	day 2	par-2	protein_coding_gene
WBGene00003920	M117.2a.3	157	90.25	6.6	274.35	day 2	par-5	protein_coding_gene
WBGene00003920	M117.2a.1	217	71.52	10.85	213.71	day 2	par-5	protein_coding_gene
WBGene00003920	M117.2a.3-0	3528	51.37	1.45	248.73	day 2	par-5	protein_coding_gene
WBGene00003921	T26E3.3a.1	65	55.17	3.5	238.44	day 2	par-6	protein_coding_gene
WBGene00003921	T26E3.3a.2	6	68.36	37.74	96	day 2	par-6	protein_coding_gene
WBGene00003922	C15H11.7.1	931	60.48	1.14	292.31	day 2	pas-1	protein_coding_gene
WBGene00003923	D1054.2.1	702	59.73	7.68	409.88	day 2	pas-2	protein_coding_gene
WBGene00003924	Y110A7A.14.1	1481	54.79	4.77	330.63	day 2	pas-3	protein_coding_gene
WBGene00003925	C36B1.4.1	1148	53.39	2.65	196.38	day 2	pas-4	protein_coding_gene
WBGene00003926	F25H2.9.1	1318	65.115	3.11	243.36	day 2	pas-5	protein_coding_gene
WBGene00003927	CD4.6.1	929	62.19	7.04	236.33	day 2	pas-6	protein_coding_gene
WBGene00003928	ZK945.2.1	273	76.24	11.74	254.31	day 2	pas-7	protein_coding_gene
WBGene00003930	ZK1058.2.1	69	56.63	14.86	166.18	day 2	pat-3	protein_coding_gene
WBGene00003931	C29F9.7.1	13	64.07	27.11	166.96	day 2	pat-4	protein_coding_gene
WBGene00003932	T21D12.4.1	46	44.99	7.69	133.32	day 2	pat-6	protein_coding_gene
WBGene00003934	F54C1.7.6	8	37.14	22.2	78.68	day 2	pat-10	protein_coding_gene
WBGene00003934	F54C1.7.2	5	29.74	24.86	65.04	day 2	pat-10	protein_coding_gene
WBGene00003934	F54C1.7.1	205	37.89	13.88	135.42	day 2	pat-10	protein_coding_gene
WBGene00003934	F54C1.7.3	16	47.825	17.83	95.11	day 2	pat-10	protein_coding_gene
WBGene00003941	Y71H2AL.1.1	31	66.74	24.6	124.2	day 2	pbo-1	protein_coding_gene
WBGene00003947	K08D12.1.1	758	56.96	7.55	269	day 2	pbs-1	protein_coding_gene
WBGene00003948	C47B2.4.1	768	66.295	0.71	258.67	day 2	pbs-2	protein_coding_gene
WBGene00003949	Y38A8.2.1	1007	53.92	1.97	447.69	day 2	pbs-3	protein_coding_gene
WBGene00003950	T20F5.2.1	1003	64.48	3.3	295.29	day 2	pbs-4	protein_coding_gene
WBGene00003951	K05C4.1.1	733	69.16	5.16	182	day 2	pbs-5	protein_coding_gene
WBGene00003952	C02F5.9.1	967	52.64	4.17	161	day 2	pbs-6	protein_coding_gene
WBGene00003953	F39H11.5.1	519	56.76	9.81	151.9	day 2	pbs-7	protein_coding_gene
WBGene00003954	C10F3.5a.1-0	43	50.13	25.12	175.7	day 2	pcm-1	protein_coding_gene
WBGene00003954	C10F3.5b.1	8	60.815	37.04	107.85	day 2	pcm-1	protein_coding_gene
WBGene00003955	W03D2.4.1	2484	66.895	5.24	330.56	day 2	pcn-1	protein_coding_gene
WBGene00003956	ZK112.1.1	51	65.29	18.19	242.25	day 2	pcp-1	protein_coding_gene
WBGene00003957	F23B2.12.1	9	82.85	35.2	107.96	day 2	pcp-2	protein_coding_gene
WBGene00003958	F23B2.11.1	21	59.19	17.17	150.42	day 2	pcp-3	protein_coding_gene
WBGene00003960	F54D5.1b.1	19	36.76	9.08	135.08	day 2	pcs-1	protein_coding_gene
WBGene00003960	F54D5.1a.1	53	38.32	6.21	73.3	day 2	pcs-1	protein_coding_gene
WBGene00003961	C07G1.3a.2	20	53.41	27.44	126.74	day 2	pct-1	protein_coding_gene
WBGene00003961	C07G1.3a.1	66	58.245	4	278.26	day 2	pct-1	protein_coding_gene
WBGene00003962	C14B1.1.1	1163	60.68	7.52	291.26	day 2	pdi-1	protein_coding_gene
WBGene00003963	C07A12.4.1	421	61.33	8.92	227.16	day 2	pdi-2	protein_coding_gene
WBGene00003963	C07A12.4.2	18	83.4	14.45	176.85	day 2	pdi-2	protein_coding_gene
WBGene00003964	H06O01.1.1	479	87.41	8.23	276.9	day 2	pdi-3	protein_coding_gene
WBGene00003964	H06O01.1.2	839	86	6.88	290.6	day 2	pdi-3	protein_coding_gene
WBGene00003965	H42K12.1b.1	7	51.44	35.91	89.06	day 2	pdk-1	protein_coding_gene
WBGene00003967	K08E3.7b.2	6	38.56	28.56	67.47	day 2	pdr-1	protein_coding_gene
WBGene00003967	K08E3.7a.1	135	50.3	4.33	141.52	day 2	pdr-1	protein_coding_gene
WBGene00003967	K08E3.7b.1	12	47.38	32.22	76.53	day 2	pdr-1	protein_coding_gene
WBGene00003975	T28D6.9.1	238	50.245	17.91	241.07	day 2	pen-2	protein_coding_gene
WBGene00003976	T28H11.4a.1	13	60.96	23.35	266.52	day 2	pes-1	protein_coding_gene
WBGene00003977	F56G4.2.1	45	55.52	8.53	271.65	day 2	pes-2.1	protein_coding_gene
WBGene00003979	T27D12.4c.1	29	62.4	31.29	150.24	day 2	pes-5	protein_coding_gene
WBGene00003979	T27D12.4b.1	7	54.93	29.48	136.35	day 2	pes-5	protein_coding_gene
WBGene00003979	T27D12.4a.1	17	42.76	22.85	174.31	day 2	pes-5	protein_coding_gene
WBGene00003982	R11H6.1.1	402	53.125	3.96	179.27	day 2	pes-9	protein_coding_gene
WBGene00003987	F14B8.3.1	5	35.62	26.58	67.48	day 2	pes-23	protein_coding_gene
WBGene00003989	Y18D10A.20.1	2572	78.255	3.28	279.48	day 2	pfn-1	protein_coding_gene
WBGene00003990	F35C8.6.1	167	70.09	18.72	184.04	day 2	pfn-2	protein_coding_gene
WBGene00003991	K03E6.6.1	89	42.1	4.48	123.83	day 2	pfn-3	protein_coding_gene
WBGene00003992	ZK381.4a.2	34	41.02	19	108.2	day 2	pgl-1	protein_coding_gene
WBGene00003992	ZK381.4a.1	124	38.905	13.86	134.19	day 2	pgl-1	protein_coding_gene
WBGene00003992	ZK381.4b.1	63	40.89	12.43	90.04	day 2	pgl-1	protein_coding_gene
WBGene00003993	B0523.3.2	45	49.62	6.7	94.12	day 2	pgl-2	protein_coding_gene
WBGene00003993	B0523.3.1	50	47.65	16.62	124.48	day 2	pgl-2	protein_coding_gene
WBGene00003994	C18G1.4a.1	142	57.155	9.29	160.42	day 2	pgl-3	protein_coding_gene
WBGene00004014	Y37E3.9.1	714	71.92	4.52	339.77	day 2	phb-1	protein_coding_gene
WBGene00004015	T24H7.1.1	1003	51	6.92	427.25	day 2	phb-2	protein_coding_gene
WBGene00004016	Y54F10BM.14.1	71	56.08	20.96	136.32	day 2	phf-5	protein_coding_gene
WBGene00004020	EGAP2.3.1	38	60.745	20.27	201.29	day 2	pho-1	protein_coding_gene
WBGene00004025	F35G2.4.1	11	43.13	25.54	153.04	day 2	phy-2	protein_coding_gene
WBGene00004027	Y49E10.14a.1	384	47.04	6.97	178.12	day 2	pie-1	protein_coding_gene
WBGene00004028	Y18H1A.6a.1	22	52.87	22.82	175.89	day 2	pif-1	protein_coding_gene
WBGene00004031	T13F2.3b.1	14	67.99	32.08	164.12	day 2	pis-1	protein_coding_gene
WBGene00004032	F57F5.5c.1	5	30.81	25.25	86.25	day 2	pkc-1	protein_coding_gene
WBGene00004032	F57F5.5a.3-0	6	43.6	15.42	111.08	day 2	pkc-1	protein_coding_gene
WBGene00004032	F57F5.5a.2	6	61.315	31.14	79.75	day 2	pkc-1	protein_coding_gene
WBGene00004034	F09E5.1.1	75	57.47	12.39	158	day 2	pkc-3	protein_coding_gene
WBGene00004039	R05G6.8.1	27	54.29	17.58	198.87	day 2	plc-4	protein_coding_gene
WBGene00004040	C04G6.3.1	7	41.42	15.89	65.07	day 2	pld-1	protein_coding_gene
WBGene00004041	F44E2.11.1	5	59.5	22.43	100.46	day 2	plg-1	protein_coding_gene
WBGene00004042	C14B9.4.1	443	59.62	10.79	239.41	day 2	plk-1	protein_coding_gene
WBGene00004043	Y71F9B.7.1	198	47.645	10.08	135.85	day 2	plk-2	protein_coding_gene
WBGene00004044	F55G1.8.1	451	48.3	8	233.41	day 2	plk-3	protein_coding_gene
WBGene00004046	F45E4.2.1	1219	56.4	5.79	250.47	day 2	plp-1	protein_coding_gene
WBGene00004049	Y71F9AL.18a.2	7	55.42	40.48	71.7	day 2	parp-1	protein_coding_gene
WBGene00004049	Y71F9AL.18a.1	86	59.115	9	162.36	day 2	parp-1	protein_coding_gene
WBGene00004049	Y71F9AL.18d.1	6	65.795	28.76	93.89	day 2	parp-1	protein_coding_gene
WBGene00004050	E02H1.4.2	21	59.81	26.32	126.11	day 2	parp-2	protein_coding_gene
WBGene00004050	E02H1.4.1	171	54.65	18.16	167.86	day 2	parp-2	protein_coding_gene
WBGene00004051	F20C5.1a.1	6	105.54	59.72	379.12	day 2	parg-1	protein_coding_gene
WBGene00004051	F20C5.1b.1	7	69.84	42.4	112.76	day 2	parg-1	protein_coding_gene
WBGene00004055	B0218.3.1	11	53.42	16.87	321.31	day 2	pmk-1	protein_coding_gene
WBGene00004059	C44B7.9.1	23	59.74	15.87	191.35	day 2	pmp-2	protein_coding_gene
WBGene00004060	C54G10.3a.1	8	70.99	11.96	201.44	day 2	pmp-3	protein_coding_gene
WBGene00004060	C54G10.3b.1	19	63.04	37.23	137.95	day 2	pmp-3	protein_coding_gene
WBGene00004062	T10H9.5a.1	32	63.68	12.59	176.1	day 2	pmp-5	protein_coding_gene
WBGene00004063	ZK256.1a.1	23	62.22	35.68	126.44	day 2	pmr-1	protein_coding_gene
WBGene00004064	H12C20.2.1	50	39.34	10.94	101.04	day 2	pms-2	protein_coding_gene
WBGene00004064	H12C20.2.2	18	38.085	16.87	115.43	day 2	pms-2	protein_coding_gene
WBGene00004068	C10G11.5c.1	18	35.635	20.67	123.88	day 2	pnk-1	protein_coding_gene
WBGene00004068	C10G11.5a.1	91	50.73	9.33	162.96	day 2	pnk-1	protein_coding_gene
WBGene00004075	Y76A2B.1b.1	14	101.155	29.86	185.7	day 2	pod-1	protein_coding_gene
WBGene00004075	Y76A2B.1a.1	38	69.815	34.76	161.92	day 2	pod-1	protein_coding_gene
WBGene00004077	W10C8.2.1	10	67.235	28	208	day 2	pop-1	protein_coding_gene
WBGene00004078	F52E1.1.1	4995	48.8	0	453.54	day 2	pos-1	protein_coding_gene
WBGene00004083	C05A2.1.1	11	80.65	18.91	188.58	day 2	pph-1	protein_coding_gene
WBGene00004085	Y75B8A.30.1	105	47.4	3.83	174.12	day 2	pph-4.1	protein_coding_gene
WBGene00004086	Y49E10.3a.1	298	49.77	14.86	204.24	day 2	pph-4.2	protein_coding_gene
WBGene00004087	F55A12.3.1	27	53.5	23.59	292.1	day 2	ppk-1	protein_coding_gene
WBGene00004087	F55A12.3.3	9	52.4	10.74	98.28	day 2	ppk-1	protein_coding_gene
WBGene00004088	Y48G9A.8.1	160	57.485	13.35	197.23	day 2	ppk-2	protein_coding_gene
WBGene00004089	VF11C1L.1.2	5	93.46	73.5	140.97	day 2	ppk-3	protein_coding_gene
WBGene00004090	C15F1.4.1	62	56.03	8.35	200.46	day 2	eif-2Bgamma	protein_coding_gene
WBGene00004091	T14G10.1b.1	78	46.365	7.85	114.62	day 2	pps-1	protein_coding_gene
WBGene00004091	T14G10.1a.1	64	44.435	11.32	144.1	day 2	pps-1	protein_coding_gene
WBGene00004092	F44C4.5.1	6	58.93	36.64	83.24	day 2	ppt-1	protein_coding_gene
WBGene00004093	C18E3.7d.3	10	90.1	64.79	124.21	day 2	ppw-1	protein_coding_gene
WBGene00004093	C18E3.7b.1	11	74.12	36.48	129.07	day 2	ppw-1	protein_coding_gene
WBGene00004093	C18E3.7c.1	79	56.84	5.08	142.66	day 2	ppw-1	protein_coding_gene
WBGene00004094	Y110A7A.18.1	51	22.43	3.58	121.04	day 2	ppw-2	protein_coding_gene
WBGene00004095	F52C9.8g.1	6	54.46	29.77	66.22	day 2	pqe-1	protein_coding_gene
WBGene00004095	F52C9.8c.1	8	48.075	34.56	96.6	day 2	pqe-1	protein_coding_gene
WBGene00004095	F52C9.8f.1-0	22	49.775	12.18	110.61	day 2	pqe-1	protein_coding_gene
WBGene00004096	F40F8.7.1	28	97.99	12.84	162.22	day 2	pqm-1	protein_coding_gene
WBGene00004101	C07G1.5.1	46	59.6	28.21	159.16	day 2	hgrs-1	protein_coding_gene
WBGene00004101	C07G1.5.3	5	68.7	26.43	167.54	day 2	hgrs-1	protein_coding_gene
WBGene00004105	C18E9.3d.1	49	49.21	16.88	90.68	day 2	szy-20	protein_coding_gene
WBGene00004105	C18E9.3c.1	17	59.12	31	77.43	day 2	szy-20	protein_coding_gene
WBGene00004105	C18E9.3f.1	5	109.58	45.6	137.37	day 2	szy-20	protein_coding_gene
WBGene00004109	C34G6.7a.2	170	54.065	6.56	157.72	day 2	stam-1	protein_coding_gene
WBGene00004109	C34G6.7a.1	58	54.7	23.95	100.19	day 2	stam-1	protein_coding_gene
WBGene00004109	C34G6.7b.1	17	47.66	25.83	130.59	day 2	stam-1	protein_coding_gene
WBGene00004112	C46G7.4b.1-0	11	102.58	28.16	187.17	day 2	pqn-22	protein_coding_gene
WBGene00004113	D1007.14.1	60	45.835	16.96	118.68	day 2	pqn-24	protein_coding_gene
WBGene00004116	E01G4.4a.1	11	48.65	32	112.61	day 2	pqn-27	protein_coding_gene
WBGene00004119	F21C10.8b.1	6	53.71	23.87	123.54	day 2	pqn-31	protein_coding_gene
WBGene00004125	F44B9.7.1	91	52.42	10.32	159	day 2	mdt-30	protein_coding_gene
WBGene00004126	F48F7.4.1	11	42.4	21.81	100.08	day 2	pqn-39	protein_coding_gene
WBGene00004131	F55A12.9a.1	8	108.75	31.62	138.59	day 2	pqn-44	protein_coding_gene
WBGene00004131	F55A12.9c.1	16	108.45	5.71	180.19	day 2	pqn-44	protein_coding_gene
WBGene00004132	F56F3.1.1	37	111.25	51.08	205.08	day 2	ifet-1	protein_coding_gene
WBGene00004135	K07D4.8.1	18	91.405	18.64	144.73	day 2	pqn-48	protein_coding_gene
WBGene00004136	K11D12.2.2	39	51.92	17.62	131	day 2	pqn-51	protein_coding_gene
WBGene00004136	K11D12.2.1	351	52.5	7.62	261.04	day 2	pqn-51	protein_coding_gene
WBGene00004138	R07B7.3b	51	109.32	12.58	360.28	day 2	pqn-53	protein_coding_gene
WBGene00004138	R07B7.3a.1	159	43.33	8.22	116.5	day 2	pqn-53	protein_coding_gene
WBGene00004143	R119.4.1	894	46.51	2.87	303.5	day 2	pqn-59	protein_coding_gene
WBGene00004147	T12F5.5a.1	98	65.76	11.52	154.12	day 2	larp-5	protein_coding_gene
WBGene00004151	T16G1.10a.1	70	39.05	14.91	123.77	day 2	pqn-68	protein_coding_gene
WBGene00004151	T16G1.10b	13	64.88	27.21	136.85	day 2	pqn-68	protein_coding_gene
WBGene00004152	T19B10.4a.1	372	53.71	11.21	238.79	day 2	pqn-70	protein_coding_gene
WBGene00004152	T19B10.4b	135	55.32	22.91	217.95	day 2	pqn-70	protein_coding_gene
WBGene00004164	Y39E4B.3a.1	172	57.325	23.2	238.82	day 2	pqn-83	protein_coding_gene
WBGene00004164	Y39E4B.3c.1	23	59.04	28.83	119.5	day 2	pqn-83	protein_coding_gene
WBGene00004167	unproductive_splice_isoform_97	23	60.42	32.85	182.59	day 2	pqn-87	protein_coding_gene
WBGene00004168	Y71G12B.21.1	6	64.175	39.11	107.95	day 2	pqn-88	protein_coding_gene
WBGene00004169	Y73B6BR.1a.1	5	72.35	7.55	94.46	day 2	pqn-89	protein_coding_gene
WBGene00004172	Y75B8A.27.1	14	78.74	13.15	173.67	day 2	pqn-92	protein_coding_gene
WBGene00004173	ZC15.8.1	20	34.76	24.24	98.52	day 2	pqn-94	protein_coding_gene
WBGene00004175	ZK1236.6.1	52	51.41	17.74	112.26	day 2	pqn-96	protein_coding_gene
WBGene00004178	D2030.6.1	126	38.775	13.08	148.78	day 2	prg-1	protein_coding_gene
WBGene00004179	C01G5.2	53	101.36	16.19	196.36	day 2	prg-2	pseudogene
WBGene00004180	F58A4.4a.1	214	40.825	8.62	169.25	day 2	pri-1	protein_coding_gene
WBGene00004181	W02D9.1a.1	111	44.05	4.74	224.29	day 2	pri-2	protein_coding_gene
WBGene00004182	C06E8.3a.1	6	43.49	22.21	120.62	day 2	prk-1	protein_coding_gene
WBGene00004184	T19D2.2.1-0	9	40.73	11.83	101.08	day 2		protein_coding_gene
WBGene00004185	R166.4.1	78	33.01	3.52	126.12	day 2	pro-1	protein_coding_gene
WBGene00004186	F22D6.5a.1-0	9	69.56	30.25	110.87	day 2	prpf-4	protein_coding_gene
WBGene00004186	F22D6.5a.1-1	11	62.97	44.47	112.42	day 2	prpf-4	protein_coding_gene
WBGene00004187	C50C3.6.1	23	70.96	24.09	165.17	day 2	prp-8	protein_coding_gene
WBGene00004188	W07E6.4.1	96	37.265	5.16	146.55	day 2	prp-21	protein_coding_gene
WBGene00004189	T20H4.3a.1	269	49.8	1.86	254.56	day 2	pars-1	protein_coding_gene
WBGene00004190	T27F6.5a.1	47	53.86	14.88	173	day 2	pars-2	protein_coding_gene
WBGene00004192	ZK809.7.1	6	65.285	34.8	123.42	day 2	prx-2	protein_coding_gene
WBGene00004193	C15H9.8a.1	10	50.73	11.89	68.2	day 2	prx-3	protein_coding_gene
WBGene00004194	C34C6.6a.1	9	52.35	12.81	177.08	day 2	prx-5	protein_coding_gene
WBGene00004196	C47B2.8.1	12	86.59	20.37	167.87	day 2	prx-11	protein_coding_gene
WBGene00004197	F08B12.2.1	6	42.915	11.72	85.74	day 2	prx-12	protein_coding_gene
WBGene00004198	F32A5.6.1	10	118.31	47.35	196.56	day 2	prx-13	protein_coding_gene
WBGene00004199	R07H5.1.2	102	45.115	11.67	151.36	day 2	prx-14	protein_coding_gene
[truncated: 8,045 more rows]

## Sheet: day 3
Day 3 poly(A) tail length summary for each isoform
WB_ID	isoform name	read count ( 3 reps combined)	median poly(A)	min poly(A)	max poly(A)	day	gene name	biotype
I:10553000	single_exon_productive_isoform_210	43	69.16	18.81	271.8	day 3	NA	NA
I:11912000	single_exon_productive_isoform_213	8	25.93	9.5	67.27	day 3	NA	NA
I:12212000	single_exon_unproductive_isoform_89	5	54.27	46.12	59.04	day 3	NA	NA
I:13575000	single_exon_unproductive_isoform_91	5	49.24	36	65.88	day 3	NA	NA
I:13841000	single_exon_productive_isoform_220	5	80.87	67.32	110.92	day 3	NA	NA
I:14468000	single_exon_productive_isoform_222	20	50.45	14.92	89.74	day 3	NA	NA
I:2072000	single_exon_productive_isoform_172	5	37	26.58	78.68	day 3	NA	NA
I:2076000	single_exon_unproductive_isoform_71	8	56.57	34	112.05	day 3	NA	NA
I:2312000	single_exon_productive_isoform_173	10	51.835	34.81	132.68	day 3	NA	NA
I:3680000	single_exon_productive_isoform_174	5	105.52	36	158.12	day 3	NA	NA
I:4172000	single_exon_productive_isoform_177	31	51.89	27.76	180.25	day 3	NA	NA
I:4253000	single_exon_productive_isoform_178	46	42.705	4.04	73.75	day 3	NA	NA
I:5619000	single_exon_productive_isoform_181	10	42.35	13.65	109.19	day 3	NA	NA
I:6741000	single_exon_productive_isoform_189	5	45.29	24.74	97.74	day 3	NA	NA
I:7317000	single_exon_productive_isoform_191	5	44.08	40.55	78.38	day 3	NA	NA
I:7590000	single_exon_unproductive_isoform_77	118	36.28	14.17	117.41	day 3	NA	NA
I:8636000	single_exon_productive_isoform_198	12	49.33	32.46	110.26	day 3	NA	NA
I:8692000	single_exon_productive_isoform_199	5	59.15	38.87	67.27	day 3	NA	NA
I:9122000	single_exon_unproductive_isoform_80	63	95.58	47.14	304.43	day 3	NA	NA
II:10394000	single_exon_productive_isoform_338	147	56.59	3.04	281.82	day 3	NA	NA
II:10658000	single_exon_productive_isoform_341	129	42.76	4.61	170.71	day 3	NA	NA
II:11106000	single_exon_productive_isoform_343	14	29.405	19.62	97.62	day 3	NA	NA
II:11260000	single_exon_productive_isoform_344	56	48.14	17.77	132.83	day 3	NA	NA
II:11468000	single_exon_productive_isoform_346	202	60.685	11.48	214.07	day 3	NA	NA
II:11916000	single_exon_productive_isoform_347	27	40.5	20.68	85.23	day 3	NA	NA
II:11967000	single_exon_productive_isoform_348	15	46.56	30.58	163.37	day 3	NA	NA
II:12623000	single_exon_productive_isoform_351	28	72.1	37.52	140.96	day 3	NA	NA
II:13461000	single_exon_productive_isoform_353	16	53.5	29.45	108.25	day 3	NA	NA
II:14276000	single_exon_productive_isoform_359	5	36.14	14.03	46.11	day 3	NA	NA
II:3509000	single_exon_unproductive_isoform_113	5	28.52	18.39	49.71	day 3	NA	NA
II:4350000	single_exon_unproductive_isoform_116	6	57	37.29	161.96	day 3	NA	NA
II:4709000	single_exon_unproductive_isoform_117	6	80.78	58.86	101.3	day 3	NA	NA
II:5055000	single_exon_productive_isoform_307	36	130.28	63.11	199.93	day 3	NA	NA
II:6346000	single_exon_productive_isoform_314	8	51.385	35.32	126.92	day 3	NA	NA
II:6972000	single_exon_productive_isoform_316	5	81.17	51.42	137.19	day 3	NA	NA
II:7662000	single_exon_unproductive_isoform_123	5	108.26	95	150.07	day 3	NA	NA
II:7783000	single_exon_productive_isoform_324	5	47.28	10.79	52.33	day 3	NA	NA
II:7790000	single_exon_productive_isoform_325	6	47.93	35.46	79.16	day 3	NA	NA
II:9041000	single_exon_unproductive_isoform_126	17	84.8	35.04	187.38	day 3	NA	NA
II:9967000	single_exon_productive_isoform_336	8	66.035	43.52	133.2	day 3	NA	NA
III:10318000	single_exon_unproductive_isoform_44	24	37.63	17.87	72.54	day 3	NA	NA
III:10506000	single_exon_productive_isoform_119	12	49.525	25.48	125.5	day 3	NA	NA
III:11703000	single_exon_productive_isoform_121	11	52.19	28.74	75.68	day 3	NA	NA
III:12686000	single_exon_productive_isoform_124	272	45.94	15.28	163.52	day 3	NA	NA
III:12743000	single_exon_unproductive_isoform_49	5	46.45	20.04	104.83	day 3	NA	NA
III:13343000	single_exon_productive_isoform_126	40	38.275	11.75	102.54	day 3	NA	NA
III:4417000	single_exon_productive_isoform_87	5	108	40.39	114.41	day 3	NA	NA
III:4475000	single_exon_productive_isoform_88	13	55.9	28.39	103.87	day 3	NA	NA
III:463000	single_exon_unproductive_isoform_23	6	38.355	13.73	101.91	day 3	NA	NA
III:4916000	single_exon_productive_isoform_91	45	40.66	16.46	137.26	day 3	NA	NA
III:6592000	single_exon_unproductive_isoform_36	41	69.76	32.83	196.61	day 3	NA	NA
III:6929000	single_exon_productive_isoform_96	22	47.875	31.88	127.24	day 3	NA	NA
III:7180000	single_exon_productive_isoform_98	12	66.435	15.26	95.04	day 3	NA	NA
III:7769000	single_exon_productive_isoform_102	6	54.615	39.16	73.92	day 3	NA	NA
III:7855000	single_exon_productive_isoform_103	33	45.7	27.14	100.8	day 3	NA	NA
III:8675000	single_exon_unproductive_isoform_39	7	75.6	51.54	167.48	day 3	NA	NA
III:8686000	single_exon_unproductive_isoform_40	5	81.1	44	98.12	day 3	NA	NA
III:8773000	single_exon_productive_isoform_109	37	42.75	12.35	173.08	day 3	NA	NA
III:9081000	single_exon_productive_isoform_114	22	59.68	23.67	137.72	day 3	NA	NA
III:9491000	single_exon_productive_isoform_115	37	42.35	14.39	106.87	day 3	NA	NA
IV:11150000	single_exon_productive_isoform_51	78	47.695	7.68	124.15	day 3	NA	NA
IV:11320000	single_exon_productive_isoform_52	12	57.815	17.28	140.54	day 3	NA	NA
IV:11820000	single_exon_productive_isoform_63	575	41.19	6.48	189.31	day 3	NA	NA
IV:12268000	single_exon_productive_isoform_67	64	44.845	16.19	114.73	day 3	NA	NA
IV:13239000	productive_splice_isoform_1	33	53.58	5	126	day 3	NA	NA
IV:13239000	single_exon_productive_isoform_69	85	52.34	18.32	133.92	day 3	NA	NA
IV:13369000	productive_splice_isoform_27	5	83.34	63.5	153.66	day 3	NA	NA
IV:14422000	single_exon_productive_isoform_75	23	43.65	21.56	107.82	day 3	NA	NA
IV:14825000	single_exon_productive_isoform_77	14	43.27	23.39	89.57	day 3	NA	NA
IV:16939000	single_exon_unproductive_isoform_21	12	61.68	28.5	229.61	day 3	NA	NA
IV:2891000	single_exon_productive_isoform_9	7	39.11	31.55	80.62	day 3	NA	NA
IV:385000	single_exon_productive_isoform_2	29	46.65	10	105.27	day 3	NA	NA
IV:4749000	single_exon_productive_isoform_14	15	39.12	19.23	209.04	day 3	NA	NA
IV:7083000	single_exon_productive_isoform_24	16	58.79	28.27	131.44	day 3	NA	NA
IV:8890000	single_exon_unproductive_isoform_9	7	56.55	36.8	130.64	day 3	NA	NA
IV:9338000	single_exon_productive_isoform_40	19	40.57	15.78	90.75	day 3	NA	NA
IV:9563000	single_exon_productive_isoform_41	11	34.62	21.24	53.42	day 3	NA	NA
V:10791000	single_exon_productive_isoform_267	10	49.045	38.57	107.26	day 3	NA	NA
V:10793000	single_exon_productive_isoform_268	5	34.88	30.16	77.67	day 3	NA	NA
V:10895000	single_exon_productive_isoform_270	6	51.45	24.35	68.12	day 3	NA	NA
V:10937000	single_exon_productive_isoform_271	9	128.09	53.36	172.9	day 3	NA	NA
V:11071000	single_exon_productive_isoform_272	5	61.67	18.83	295.17	day 3	NA	NA
V:12552000	single_exon_productive_isoform_278	8	78.24	45.87	154.28	day 3	NA	NA
V:12659000	single_exon_productive_isoform_279	10	35.415	24.44	101.33	day 3	NA	NA
V:12727000	single_exon_productive_isoform_280	15	39	23.96	81.32	day 3	NA	NA
V:13200000	single_exon_productive_isoform_282	27	30.04	12.46	78.3	day 3	NA	NA
V:14350000	single_exon_unproductive_isoform_107	5	74.95	50.15	83.25	day 3	NA	NA
V:14356000	single_exon_productive_isoform_286	6	41.59	37.75	81.83	day 3	NA	NA
V:1585000	single_exon_unproductive_isoform_96	7	37.36	16.68	52.64	day 3	NA	NA
V:16792000	single_exon_productive_isoform_298	8	26.045	14.79	55.12	day 3	NA	NA
V:2068000	single_exon_productive_isoform_227	44	45.245	13.39	106.43	day 3	NA	NA
V:2326000	single_exon_productive_isoform_231	14	29.36	10.29	111.67	day 3	NA	NA
V:4687000	single_exon_productive_isoform_234	82	56.36	14.14	185.33	day 3	NA	NA
V:6835000	single_exon_productive_isoform_239	10	64.175	22.71	190.89	day 3	NA	NA
V:7775000	single_exon_productive_isoform_247	11	54.95	37.96	90.04	day 3	NA	NA
V:8414000	single_exon_productive_isoform_249	11	40.78	24.87	125.78	day 3	NA	NA
V:9343000	single_exon_productive_isoform_261	10	38.95	16.03	194.12	day 3	NA	NA
V:9983000	single_exon_productive_isoform_264	10	42.195	23.36	108.04	day 3	NA	NA
WBGene00000001	Y110A7A.10.1	103	56	18.48	137.67	day 3	aap-1	protein_coding_gene
WBGene00000002	F27C8.1.1	8	98.67	26.23	177.23	day 3	aat-1	protein_coding_gene
WBGene00000004	F52H2.2a.1	14	62.81	20.74	147	day 3	aat-3	protein_coding_gene
WBGene00000010	Y53H1C.1a.1	17	48.12	21.92	74.96	day 3	aat-9	protein_coding_gene
WBGene00000016	T22H6.5.1	8	61.54	22	117.43	day 3	abf-5	protein_coding_gene
WBGene00000040	ZK455.1.1	34	64.375	9.58	209.97	day 3	aco-1	protein_coding_gene
WBGene00000041	F54H12.1a.1	117	88.73	13.79	279.71	day 3	aco-2	protein_coding_gene
WBGene00000041	F54H12.1c.1	26	84.545	32.54	206.56	day 3	aco-2	protein_coding_gene
WBGene00000063	T04C12.6.1	842	59.95	0.92	193.72	day 3	act-1	protein_coding_gene
WBGene00000064	T04C12.5.1	2672	58.725	13.2	287.33	day 3	act-2	protein_coding_gene
WBGene00000065	T04C12.4.2	743	54.08	13.25	350.64	day 3	act-3	protein_coding_gene
WBGene00000065	T04C12.4.3	13	52.87	26.85	112.15	day 3	act-3	protein_coding_gene
WBGene00000066	M03F4.2a.1	522	50.225	6.46	202.1	day 3	act-4	protein_coding_gene
WBGene00000067	T25C8.2.1	273	60.65	19.35	165.93	day 3	act-5	protein_coding_gene
WBGene00000073	F57F5.4a.1	15	64.62	21	217.74	day 3	add-2	protein_coding_gene
WBGene00000079	H15N14.1c.1	7	63.79	20.36	91.52	day 3	adr-1	protein_coding_gene
WBGene00000079	productive_splice_isoform_127	5	40.41	30.67	58.69	day 3	adr-1	protein_coding_gene
WBGene00000079	H15N14.1d.1	7	47.77	33.52	95.59	day 3	adr-1	protein_coding_gene
WBGene00000080	T20H4.4.1	149	45.41	12.44	227.52	day 3	adr-2	protein_coding_gene
WBGene00000081	Y50D7A.7.1	25	98.33	22.34	275.48	day 3	ads-1	protein_coding_gene
WBGene00000088	F32A7.6.1	5	72.78	31.58	132.43	day 3	aex-5	protein_coding_gene
WBGene00000090	B0334.8a.1	7	53.19	22.35	67.15	day 3	age-1	protein_coding_gene
WBGene00000090	B0334.8a.1-0	28	52.965	37.07	112.72	day 3	age-1	protein_coding_gene
WBGene00000092	F32A6.4a.2	5	74.81	27.58	111.27	day 3	ags-3	protein_coding_gene
WBGene00000093	Y62E10A.5a.1-0	172	43.9	3.32	167.87	day 3	agt-1	protein_coding_gene
WBGene00000094	F09E5.13.1	83	45.96	15.12	297.2	day 3	agt-2	protein_coding_gene
WBGene00000095	C25A1.11.1	16	53.155	22.17	148.19	day 3	aha-1	protein_coding_gene
WBGene00000097	F58E10.4.1	70	48.51	6.88	209.27	day 3	aip-1	protein_coding_gene
WBGene00000098	K07C11.2.1	427	51.07	8.3	305.96	day 3	air-1	protein_coding_gene
WBGene00000099	B0207.4.2	14	42.36	19.35	106.62	day 3	air-2	protein_coding_gene
WBGene00000099	B0207.4.1	168	45.06	15.36	292.89	day 3	air-2	protein_coding_gene
WBGene00000101	D1022.7b.1	30	65.84	43.71	155.27	day 3	aka-1	protein_coding_gene
WBGene00000102	C12D8.10a.1	178	52.3	15.44	197.7	day 3	akt-1	protein_coding_gene
WBGene00000103	F28H6.1a.1	11	36.75	24.83	226.96	day 3	akt-2	protein_coding_gene
WBGene00000106	T07D3.7b.1	37	53.64	14.12	132.46	day 3	alg-2	protein_coding_gene
WBGene00000107	F54D8.3a.1	238	49.97	4.31	291.22	day 3	alh-1	protein_coding_gene
WBGene00000107	F54D8.3b.2	50	47.045	9.79	159	day 3	alh-1	protein_coding_gene
WBGene00000109	F36H1.6.1	22	48.51	17.16	157.81	day 3	alh-3	protein_coding_gene
WBGene00000110	T05H4.13a.1	39	67.31	27.24	220.93	day 3	alh-4	protein_coding_gene
WBGene00000110	T05H4.13b.1	53	62.24	23.6	186	day 3	alh-4	protein_coding_gene
WBGene00000112	F56D12.1a.1	19	89.85	32.7	233.08	day 3	alh-6	protein_coding_gene
WBGene00000113	F45H10.1a.1	10	99.905	17	239.39	day 3	alh-7	protein_coding_gene
WBGene00000114	F13D12.4a.1	354	49.62	3.17	237.27	day 3	alh-8	protein_coding_gene
WBGene00000115	F01F1.6.2	14	42.435	23.69	105.56	day 3	alh-9	protein_coding_gene
WBGene00000115	F01F1.6.1	121	48.61	5.7	214.85	day 3	alh-9	protein_coding_gene
WBGene00000116	C54D1.4.1	13	48.23	26.96	134.39	day 3	alh-10	protein_coding_gene
WBGene00000117	F42G9.5a.1	16	69.395	36.26	139.41	day 3	alh-11	protein_coding_gene
WBGene00000118	Y69F12A.2b.1	11	83.56	20.21	139.54	day 3	alh-12	protein_coding_gene
WBGene00000118	Y69F12A.2a.1	74	69.535	11.38	167.26	day 3	alh-12	protein_coding_gene
WBGene00000120	C01F6.5.1	102	33.56	10.55	208.44	day 3	aly-1	protein_coding_gene
WBGene00000121	F23B2.6.1	1065	42.92	1.12	277.12	day 3	aly-2	protein_coding_gene
WBGene00000122	M18.7a.1	464	40.7	9.32	332.77	day 3	aly-3	protein_coding_gene
WBGene00000122	M18.7b	6	97.015	41.2	280.81	day 3	aly-3	protein_coding_gene
WBGene00000123	F36A4.7.1	12	56.495	26.62	109.83	day 3	ama-1	protein_coding_gene
WBGene00000142	C08B6.9.1	277	49.44	14.7	172.08	day 3	aos-1	protein_coding_gene
WBGene00000143	K06H7.6.1	55	40.69	10.96	164.59	day 3	apc-2	protein_coding_gene
WBGene00000144	F15H10.3a.1	44	38.665	5.5	103.38	day 3	apc-10	protein_coding_gene
WBGene00000144	F15H10.3d.1	146	44.83	13	135.36	day 3	apc-10	protein_coding_gene
WBGene00000145	F35G12.9.1	120	51.09	16.8	233.31	day 3	apc-11	protein_coding_gene
WBGene00000146	F46F3.4a.1	135	40.96	13.42	234	day 3	ape-1	protein_coding_gene
WBGene00000147	VF36H2L.1.1	82	49.12	18.72	121.17	day 3	aph-1	protein_coding_gene
WBGene00000148	ZC434.6b.1	30	45.95	9.07	180.95	day 3	aph-2	protein_coding_gene
WBGene00000148	ZC434.6a.1	16	63.5	11.81	166.6	day 3	aph-2	protein_coding_gene
WBGene00000149	C42D8.8a.1-0	15	46.68	30	152.79	day 3	apl-1	protein_coding_gene
WBGene00000150	F55A12.7.1	6	72.505	23.85	104.29	day 3	apm-1	protein_coding_gene
WBGene00000151	T05H10.2.1	138	51.43	8.44	145.44	day 3	apn-1	protein_coding_gene
WBGene00000155	W03G9.4.1	204	47.465	10	177.64	day 3	app-1	protein_coding_gene
WBGene00000156	K04G2.8a.1	19	49.72	25.13	98.5	day 3	2024-04-01	protein_coding_gene
WBGene00000156	K04G2.8b.1	39	46.62	19.77	519.48	day 3	2024-04-01	protein_coding_gene
WBGene00000157	F02E8.3.1	72	47.345	20.87	157.17	day 3	aps-2	protein_coding_gene
WBGene00000158	Y105E8A.9.1	42	57.595	18.38	227.82	day 3	apg-1	protein_coding_gene
WBGene00000159	F29G9.3.1	244	47.86	11.66	260.96	day 3	aps-1	protein_coding_gene
WBGene00000160	Y71H2B.10.1	29	45.93	10.75	116.79	day 3	apb-1	protein_coding_gene
WBGene00000161	T20B5.1.1	9	45.41	16.64	96.5	day 3	apa-2	protein_coding_gene
WBGene00000163	R11A5.1b.1	8	44.225	24.58	66.96	day 3	apb-3	protein_coding_gene
WBGene00000164	F53H8.1.1	14	96.27	15.1	187.4	day 3	apm-3	protein_coding_gene
WBGene00000165	Y48G8AL.14.1	143	36.19	6.22	275.62	day 3	aps-3	protein_coding_gene
WBGene00000168	K08D9.3a.1	16	72.355	30.96	103.64	day 3	apx-1	protein_coding_gene
WBGene00000169	F32A5.5a.1	9	59.04	17.7	144	day 3	aqp-1	protein_coding_gene
WBGene00000169	F32A5.5b.1	25	71.96	18.8	188.19	day 3	aqp-1	protein_coding_gene
WBGene00000170	C01G6.1a.1	77	58.04	9.45	194.95	day 3	aqp-2	protein_coding_gene
WBGene00000170	C01G6.1b.1	13	49.36	21.91	122.64	day 3	aqp-2	protein_coding_gene
WBGene00000175	M02F4.8a.2	9	34.64	13.61	95.28	day 3	aqp-7	protein_coding_gene
WBGene00000175	M02F4.8a.1	27	51.96	12.72	151.68	day 3	aqp-7	protein_coding_gene
WBGene00000176	K02G10.7b.1	18	49.28	25.92	143.74	day 3	aqp-8	protein_coding_gene
WBGene00000177	K07A1.16a.1	5	65.42	29.65	80.15	day 3	aqp-9	protein_coding_gene
WBGene00000178	ZK1321.3.1	80	50.445	11.21	157.33	day 3	aqp-10	protein_coding_gene
WBGene00000179	ZK525.2.1	61	49.19	12.2	187.74	day 3	aqp-11	protein_coding_gene
WBGene00000180	ZK1320.6.1	10	67.28	42.45	119.04	day 3	arc-1	protein_coding_gene
WBGene00000181	F01G4.2a.1	234	56.31	10.71	250.9	day 3	ard-1	protein_coding_gene
WBGene00000182	B0336.2.1	246	68.67	3.39	262.2	day 3	arf-1	protein_coding_gene
WBGene00000182	B0336.2.2	164	69.275	21.74	243.5	day 3	arf-1	protein_coding_gene
WBGene00000183	F57H12.1.1	632	59.16	1.36	271.44	day 3	arf-5	protein_coding_gene
WBGene00000184	Y116A8C.12.1	6	30.795	13.41	131.5	day 3	arf-6	protein_coding_gene
WBGene00000187	F54C9.10.1	188	52.87	8.76	264.5	day 3	arl-1	protein_coding_gene
WBGene00000189	ZK632.8.1	93	45.04	17.48	190.36	day 3	arl-5	protein_coding_gene
WBGene00000192	Y57G11C.13.1	425	50.56	3.68	210.77	day 3	arl-8	protein_coding_gene
WBGene00000195	F53H8.2.1	11	38.69	17.2	62.92	day 3	arr-1	protein_coding_gene
WBGene00000196	W02B12.6a.1-0	12	62.605	16.75	170.15	day 3	aars-1	protein_coding_gene
WBGene00000196	W02B12.6a.1	9	46.15	13.1	74.82	day 3	aars-1	protein_coding_gene
WBGene00000197	F28H1.3.1	100	76.78	29.15	199.03	day 3	aars-2	protein_coding_gene
WBGene00000197	F28H1.3.2	32	79.92	27.04	120.62	day 3	aars-2	protein_coding_gene
WBGene00000198	C15F1.6.1	172	57.875	21.62	296.54	day 3	art-1	protein_coding_gene
WBGene00000199	Y71F9AL.16.1	85	57.15	9.04	153.73	day 3	arx-1	protein_coding_gene
WBGene00000200	K07C5.1.1	143	60.6	10.17	172.36	day 3	arx-2	protein_coding_gene
WBGene00000201	Y79H2A.6a.1	103	65.47	25.97	169.83	day 3	arx-3	protein_coding_gene
WBGene00000202	Y6D11A.1.1	53	39.4	18.67	89.62	day 3	exos-4.2	protein_coding_gene
WBGene00000203	Y37D8A.1.1	234	44.91	9.66	135.7	day 3	arx-5	protein_coding_gene
WBGene00000204	C35D10.16.1	290	56.01	16.54	402.83	day 3	arx-6	protein_coding_gene
WBGene00000205	M01B12.3.1	221	48.36	13.86	359.12	day 3	arx-7	protein_coding_gene
WBGene00000206	F35G12.10.1	533	62.72	8.4	240.76	day 3	asb-1	protein_coding_gene
WBGene00000207	F02E8.1.1	208	59.33	17.79	172.88	day 3	asb-2	protein_coding_gene
WBGene00000208	Y53F4B.15.1	69	39.13	4.88	178.81	day 3	trip-4	protein_coding_gene
WBGene00000209	K07A12.3.1	1242	56.51	9.93	209.34	day 3	asg-1	protein_coding_gene
WBGene00000210	C53B7.4.1	268	59.08	9	240.79	day 3	asg-2	protein_coding_gene
WBGene00000213	W03G1.7a.1	16	40.785	15.53	89.5	day 3	asm-3	protein_coding_gene
WBGene00000214	Y39B6A.20.1	1879	38.79	0	442.05	day 3	asp-1	protein_coding_gene
WBGene00000215	T18H9.2.1	227	47.08	10.65	169.34	day 3	asp-2	protein_coding_gene
WBGene00000216	H22K11.1.1	1134	48.585	3.7	264.14	day 3	asp-3	protein_coding_gene
WBGene00000217	R12H7.2.1	694	40.54	2.78	187.5	day 3	asp-4	protein_coding_gene
WBGene00000218	F21F8.3.1	409	48.76	18.04	188.3	day 3	asp-5	protein_coding_gene
WBGene00000219	F21F8.7.1	1384	46.52	3	206.52	day 3	asp-6	protein_coding_gene
WBGene00000220	K08F8.2.1	5	81.71	45.54	213.56	day 3	atf-2	protein_coding_gene
WBGene00000221	T04C10.4.1	52	81.94	17.38	205.3	day 3	atf-4	protein_coding_gene
WBGene00000222	F45E6.2.1	5	59.54	40.67	87.28	day 3	atf-6	protein_coding_gene
WBGene00000223	C07G2.2c.1	8	59.795	30.17	150.75	day 3	atf-7	protein_coding_gene
WBGene00000223	C07G2.2b.1	88	53.325	18.92	326.61	day 3	atf-7	protein_coding_gene
WBGene00000223	C07G2.2b.2	13	56.47	21.75	141.88	day 3	atf-7	protein_coding_gene
WBGene00000223	C07G2.2a.1	8	56.365	45.08	80.73	day 3	atf-7	protein_coding_gene
WBGene00000224	F26D10.9a.1	14	62.82	31.87	173.88	day 3	atgp-1	protein_coding_gene
WBGene00000225	C38C6.2a.1	7	45.67	31.48	109.36	day 3	atgp-2	protein_coding_gene
WBGene00000228	W04D2.1a.1	5	47.74	30.96	98.61	day 3	atn-1	protein_coding_gene
WBGene00000229	C34E10.6.2	32	80.065	34.44	133.11	day 3	atp-2	protein_coding_gene
WBGene00000229	C34E10.6.1	912	83.22	7	748.75	day 3	atp-2	protein_coding_gene
WBGene00000230	F27C1.7a.4	19	60.04	25.95	124.34	day 3	atp-3	protein_coding_gene
WBGene00000230	F27C1.7b.1	7	52.14	45.08	114.41	day 3	atp-3	protein_coding_gene
WBGene00000230	F27C1.7a.1	289	58.36	16.76	158.76	day 3	atp-3	protein_coding_gene
WBGene00000230	F27C1.7a.2	16	66.975	35.24	124.18	day 3	atp-3	protein_coding_gene
WBGene00000230	F27C1.7a.3	304	64.12	18.14	401.19	day 3	atp-3	protein_coding_gene
WBGene00000231	D2045.1a.1	16	63.1	35.84	155.29	day 3	atx-2	protein_coding_gene
WBGene00000235	B0464.7.1	655	41.69	4.81	208.08	day 3	baf-1	protein_coding_gene
WBGene00000236	F57B10.11.1	196	36.485	10.37	234.36	day 3	bag-1	protein_coding_gene
WBGene00000239	C05D2.4a.1	12	92.125	54.32	166.85	day 3	bas-1	protein_coding_gene
WBGene00000240	K08F8.4a.1	9	82.55	30.5	174.13	day 3	pah-1	protein_coding_gene
WBGene00000245	T13C5.5.1	24	65.025	26.77	308.77	day 3	bca-1	protein_coding_gene
WBGene00000247	T19E7.3a.1	113	44.81	11.7	174.45	day 3	bec-1	protein_coding_gene
WBGene00000248	C54C6.2.1	5	59.77	18.12	138.25	day 3	ben-1	protein_coding_gene
WBGene00000249	T27F2.3.1	118	39.295	11.31	146.96	day 3	bir-1	protein_coding_gene
WBGene00000249	T27F2.3.2	11	45.68	23.52	85.92	day 3	bir-1	protein_coding_gene
WBGene00000250	C50B8.2.1	233	44.44	6.79	184.61	day 3	bir-2	protein_coding_gene
WBGene00000254	K04F10.4a.1	9	70.38	19.96	124.7	day 3	bli-4	protein_coding_gene
WBGene00000254	K04F10.4d.1	19	74.24	36.74	345.26	day 3	bli-4	protein_coding_gene
WBGene00000257	F23B12.8b.1	18	47.77	28.03	168.42	day 3	bmk-1	protein_coding_gene
WBGene00000259	F13H8.10b.1	5	69.86	46.96	111	day 3	bpl-1	protein_coding_gene
WBGene00000263	F23H11.5.1	519	57.5	9.21	244.78	day 3		protein_coding_gene
WBGene00000264	C36A4.8c.1	24	39.42	25.78	127.88	day 3	brc-1	protein_coding_gene
WBGene00000264	C36A4.8a.1	23	48.59	19.34	112.29	day 3	brc-1	protein_coding_gene
WBGene00000265	K04C2.4.1	7	49.12	37.64	156.44	day 3	brd-1	protein_coding_gene
WBGene00000268	B0464.4a.3	14	71.615	39.44	116.04	day 3	bre-3	protein_coding_gene
WBGene00000268	B0464.4a.1	36	60.93	10.32	134.08	day 3	bre-3	protein_coding_gene
WBGene00000269	Y73E7A.7a.1	30	42.6	13	170.33	day 3	bre-4	protein_coding_gene
WBGene00000269	Y73E7A.7a.2	7	35.54	20.68	91.31	day 3	bre-4	protein_coding_gene
WBGene00000270	T12G3.8a.1	18	42.985	16.13	122.37	day 3	bre-5	protein_coding_gene
WBGene00000271	F45E12.2a.1	32	39.64	18.44	90.69	day 3	brf-1	protein_coding_gene
WBGene00000271	F45E12.2b.1	7	28.86	19.77	35.68	day 3	brf-1	protein_coding_gene
WBGene00000273	Y79H2A.1a.1	382	57.7	12.51	194.19	day 3	brp-1	protein_coding_gene
WBGene00000273	Y79H2A.1c.1	11	91.76	30.03	191.44	day 3	brp-1	protein_coding_gene
WBGene00000274	F15D4.1.1	6	60.96	47.19	72.12	day 3	btf-1	protein_coding_gene
WBGene00000275	R06C7.8.1	93	49.86	11.11	162.04	day 3	bub-1	protein_coding_gene
WBGene00000276	F57B9.5.1	124	36.23	13.21	143.66	day 3	byn-1	protein_coding_gene
WBGene00000277	C23H4.1.1	9	34.38	31.39	56.46	day 3	cab-1	protein_coding_gene
WBGene00000277	C23H4.1.2	8	31.415	27.59	99.33	day 3	cab-1	protein_coding_gene
WBGene00000281	K05G3.3.1	34	68.165	20.84	121.24	day 3	cah-3	protein_coding_gene
WBGene00000282	R01E6.3b.1	49	91.42	31.33	263.52	day 3	cah-4	protein_coding_gene
WBGene00000283	R173.1.1	19	57.64	18.07	186.39	day 3	cah-5	protein_coding_gene
WBGene00000285	C13C12.1b.1	6	88.83	56.08	159.64	day 3	cal-1	protein_coding_gene
WBGene00000286	C18E9.1.1	11	86.12	26.82	211.89	day 3	cal-2	protein_coding_gene
WBGene00000289	C01G6.8c.1	6	63.775	42.48	314.17	day 3	cam-1	protein_coding_gene
WBGene00000289	C01G6.8b.1	22	50.75	15.56	172.27	day 3	cam-1	protein_coding_gene
WBGene00000292	D2024.6.1	119	56	10.62	134.16	day 3	cap-1	protein_coding_gene
WBGene00000293	M106.5.1	128	64.69	3.37	157.77	day 3	cap-2	protein_coding_gene
WBGene00000294	F41G4.2b.1	65	63.31	17.63	236.94	day 3	cas-1	protein_coding_gene
WBGene00000298	F32G8.6.1	94	63.94	5.8	160.23	day 3	cat-4	protein_coding_gene
WBGene00000301	T13F2.8a.1	413	50.77	3.06	313.64	day 3	cav-1	protein_coding_gene
WBGene00000302	C56A3.7c.1-0	8	64.335	30.59	147.2	day 3	cav-2	protein_coding_gene
WBGene00000369	Y56A3A.20.1	253	41.58	7.04	186.87	day 3	ccf-1	protein_coding_gene
WBGene00000370	Y73F8A.6.1	110	56.645	16.8	242.33	day 3	ccg-1	protein_coding_gene
WBGene00000371	F26E4.9.2	715	52.04	12.96	216.44	day 3	cox-5B	protein_coding_gene
WBGene00000371	F26E4.9.1	77	53.89	20	137.19	day 3	cox-5B	protein_coding_gene
WBGene00000373	F08F3.7.1	5	28.72	16.29	76.44	day 3	cyp-14A5	protein_coding_gene
WBGene00000375	ZK177.5.1	55	46.08	17.11	174.73	day 3	cyp-44A1	protein_coding_gene
WBGene00000376	ZC518.3b.1	14	51.69	19.86	153.29	day 3	ccr-4	protein_coding_gene
WBGene00000377	T05C12.7.1	442	59.39	6.24	249.6	day 3	cct-1	protein_coding_gene
WBGene00000378	T21B10.7.1	315	59.52	11.46	198.54	day 3	cct-2	protein_coding_gene
WBGene00000379	K01C8.10.1	361	56.44	11.33	212.29	day 3	cct-4	protein_coding_gene
WBGene00000379	K01C8.10.2	17	69.12	18.52	102.27	day 3	cct-4	protein_coding_gene
WBGene00000380	C07G2.3.1	532	69.62	7	305.79	day 3	cct-5	protein_coding_gene
WBGene00000381	F01F1.8a.1	333	67.71	8.37	238.52	day 3	cct-6	protein_coding_gene
WBGene00000381	F01F1.8a.2	89	70.08	15.87	141.76	day 3	cct-6	protein_coding_gene
WBGene00000382	C43E11.10.1	81	43.36	13.12	154.75	day 3	cdc-6	protein_coding_gene
WBGene00000383	C17G10.4c.1	40	41.185	16.87	160.64	day 3	cdc-14	protein_coding_gene
WBGene00000386	K06A5.7.1	162	49.98	21.71	156.15	day 3	cdc-25.1	protein_coding_gene
WBGene00000388	ZK637.11.1	200	29.605	5.16	136.26	day 3	cdc-25.3	protein_coding_gene
WBGene00000390	R07G3.1.1	319	57.38	13.48	198.97	day 3	cdc-42	protein_coding_gene
WBGene00000392	F49E8.4.1	262	39.26	13.25	168.8	day 3	cdd-2	protein_coding_gene
WBGene00000393	C15B12.7a.2	8	37.54	18.12	52.04	day 3	cdf-1	protein_coding_gene
WBGene00000405	T05G5.3.1	548	42.77	8.24	234.92	day 3	cdk-1	protein_coding_gene
WBGene00000406	F18H3.5.1	34	44.22	23	168.54	day 3	cdk-4	protein_coding_gene
WBGene00000407	T27E9.3.1	127	49.56	16.11	178.41	day 3	cdk-5	protein_coding_gene
WBGene00000408	Y39G10AL.3.3	61	46.85	21.59	120.29	day 3	cdk-7	protein_coding_gene
WBGene00000408	Y39G10AL.3.1	137	45.32	7.43	285.22	day 3	cdk-7	protein_coding_gene
WBGene00000408	Y39G10AL.3.2	27	45.64	21.79	155.54	day 3	cdk-7	protein_coding_gene
WBGene00000409	F39H11.3.1	26	49.185	30.96	151.38	day 3	cdk-8	protein_coding_gene
WBGene00000410	H25P06.2b.1	60	61.185	27.06	178.33	day 3	cdk-9	protein_coding_gene
WBGene00000411	R06F6.1.1	271	50.07	4.67	167.68	day 3	cdl-1	protein_coding_gene
WBGene00000413	Y54E10A.15.1	14	38.175	23.03	131.12	day 3	cdt-1	protein_coding_gene
WBGene00000415	Y47H9C.4a.1	6	34.375	19.58	90.59	day 3	ced-1	protein_coding_gene
WBGene00000416	Y41D4B.13a.1	216	43.59	11.56	144.8	day 3	ced-2	protein_coding_gene
WBGene00000417	C48D1.2a.1	77	66.2	12.09	279.58	day 3	ced-3	protein_coding_gene
WBGene00000418	C35D10.9a.1	32	39.375	18.71	90.12	day 3	ced-4	protein_coding_gene
WBGene00000420	F56D2.7.1	89	51.58	19.8	93.62	day 3	ced-6	protein_coding_gene
WBGene00000421	C48B4.4a.1	6	47.035	35.54	56.73	day 3	ced-7	protein_coding_gene
WBGene00000421	C48B4.4b.1	9	75.86	46.15	140.5	day 3	ced-7	protein_coding_gene
WBGene00000422	F08F1.5.1	10	49.515	1.15	143.34	day 3	ced-8	protein_coding_gene
WBGene00000423	T07C4.8.1	53	40.56	12.8	161.24	day 3	ced-9	protein_coding_gene
WBGene00000424	C09G12.8b.1	6	52.5	19.12	138.91	day 3	ced-10	protein_coding_gene
WBGene00000424	C09G12.8b.1-0	11	49.67	23.42	113.41	day 3	ced-10	protein_coding_gene
WBGene00000426	Y106G6E.5b.1	33	58.68	25.4	107.16	day 3	ced-12	protein_coding_gene
WBGene00000426	Y106G6E.5a.1	18	57.195	40.34	131.35	day 3	ced-12	protein_coding_gene
WBGene00000437	R13A5.5.1	8	131.97	56.83	207.77	day 3	ceh-13	protein_coding_gene
WBGene00000443	F31E3.1.1	11	75.56	18.15	192.54	day 3	ceh-20	protein_coding_gene
WBGene00000444	productive_splice_isoform_88	9	47.29	25.91	76.13	day 3	ceh-21	protein_coding_gene
WBGene00000453	W05E10.3.1	6	115.31	45.62	273.7	day 3	ceh-32	protein_coding_gene
WBGene00000459	F22D3.1d.1	17	51	20.42	87.68	day 3	ceh-38	protein_coding_gene
WBGene00000459	F22D3.1c.1	8	56.745	30.81	85.04	day 3	ceh-38	protein_coding_gene
WBGene00000459	F22D3.1j.1	22	52.615	12.62	82.17	day 3	ceh-38	protein_coding_gene
WBGene00000459	F22D3.1k.2	8	45.47	36.88	51.19	day 3	ceh-38	protein_coding_gene
WBGene00000460	T26C11.7.1	30	64.845	20.42	190.79	day 3	ceh-39	protein_coding_gene
WBGene00000461	F17A2.5.1	16	31.015	12.92	148.28	day 3	ceh-40	protein_coding_gene
WBGene00000462	T26C11.5.1	9	59.24	18.11	93.42	day 3	ceh-41	protein_coding_gene
WBGene00000463	C28A5.4a.1	14	99.3	25.67	237.64	day 3	ceh-43	protein_coding_gene
WBGene00000464	Y54F10AM.4c.1	32	43.46	20.75	112.33	day 3	ceh-44	protein_coding_gene
WBGene00000465	C07G2.1a.1	2544	49.435	1.21	258.6	day 3	cpg-1	protein_coding_gene
WBGene00000466	C03D6.3a.1	45	45.92	26.36	180.4	day 3	cel-1	protein_coding_gene
WBGene00000466	C03D6.3b.1	6	40.925	24.85	83.62	day 3	cel-1	protein_coding_gene
WBGene00000467	F52B5.5a.1	29	46.04	26.07	103.16	day 3	cep-1	protein_coding_gene
WBGene00000467	F52B5.5b.2	25	34.89	6.17	81.76	day 3	cep-1	protein_coding_gene
WBGene00000469	ZK909.4.1	9	116.66	34.47	182.25	day 3	ces-2	protein_coding_gene
WBGene00000472	F33A8.3.1	113	50.04	22.31	214.54	day 3	cey-1	protein_coding_gene
WBGene00000473	F46F11.2.1	7929	45.64	2.67	399.36	day 3	cey-2	protein_coding_gene
WBGene00000474	M01E11.5.1	2896	49.69	3.33	313.63	day 3	cey-3	protein_coding_gene
WBGene00000475	Y39A1C.3.1	419	59.21	8.77	221.77	day 3	cey-4	protein_coding_gene
WBGene00000479	C07H6.5.1	1263	72.67	5.67	334.29	day 3	cgh-1	protein_coding_gene
WBGene00000480	Y38C9A.2a.1	84	48.795	22.82	181.19	day 3	cgp-1	protein_coding_gene
WBGene00000496	T25G3.2.1	96	52.125	12.68	112.16	day 3	chs-1	protein_coding_gene
WBGene00000498	Y39H10A.7a.1	132	44.79	12.71	175.22	day 3	chk-1	protein_coding_gene
WBGene00000500	T09B4.10.1	162	56.395	20.12	225.14	day 3	chn-1	protein_coding_gene
WBGene00000502	Y110A7A.13.1	105	39.83	14.71	148.92	day 3	chp-1	protein_coding_gene
WBGene00000503	C04F6.3.1	23	41.28	15.84	211.8	day 3	cht-1	protein_coding_gene
WBGene00000506	productive_splice_isoform_41	7	47.87	25.96	51.89	day 3	cic-1	protein_coding_gene
WBGene00000506	H14E04.5.1	60	45.785	13.62	110.37	day 3	cic-1	protein_coding_gene
WBGene00000507	F44B9.4a.1	14	33.23	22.48	62.14	day 3	cit-1.1	protein_coding_gene
WBGene00000508	F44B9.3a.1	10	36.615	21.21	154.24	day 3	cit-1.2	protein_coding_gene
WBGene00000509	C28D4.2b.1	12	46.74	14.79	126.3	day 3	cka-1	protein_coding_gene
WBGene00000509	C28D4.2c.1	52	49.44	11	170	day 3	cka-1	protein_coding_gene
WBGene00000512	B0285.9.1	22	46.975	21.29	201.73	day 3	ckb-2	protein_coding_gene
WBGene00000515	T27A10.3a.1	23	77.04	26.09	249.72	day 3	ckc-1	protein_coding_gene
WBGene00000516	T05A6.1.1	25	47.08	2.21	190.36	day 3	cki-1	protein_coding_gene
WBGene00000517	T05A6.2b.2	84	45.035	4.87	184.35	day 3	cki-2	protein_coding_gene
WBGene00000517	T05A6.2a.2	53	45.61	3.22	199.52	day 3	cki-2	protein_coding_gene
WBGene00000519	Y47D3A.4.1	41	49.12	22.35	259.71	day 3	cku-70	protein_coding_gene
WBGene00000520	R07E5.8a.2	9	32.58	13.33	67	day 3	cku-80	protein_coding_gene
WBGene00000520	R07E5.8a.1	13	39.32	13.87	59.37	day 3	cku-80	protein_coding_gene
WBGene00000522	C09F12.1.2	57	46.04	23.31	249.92	day 3	clc-1	protein_coding_gene
WBGene00000523	C01C10.1a.1	13	38.3	14.2	361.31	day 3	clc-2	protein_coding_gene
WBGene00000524	ZK563.4a.1	8	58.615	34.62	155.29	day 3	clc-3	protein_coding_gene
WBGene00000527	C36B1.1c.1	7	75.08	36.07	132.5	day 3	cle-1	protein_coding_gene
WBGene00000532	C07H4.2.1	36	45.165	15.67	133.86	day 3	clh-5	protein_coding_gene
WBGene00000534	R01B10.1a.1	772	49.575	3.48	231.12	day 3	cpi-2	protein_coding_gene
WBGene00000535	K08B4.6.1	736	63.645	3.76	168.91	day 3	cpi-1	protein_coding_gene
WBGene00000536	ZC395.2.1	107	52.33	7.24	239.81	day 3	clk-1	protein_coding_gene
WBGene00000537	C07H6.6.1	37	43.48	8.7	78.5	day 3	clk-2	protein_coding_gene
WBGene00000540	C01G8.2.1	23	44.52	17.04	79.79	day 3	cln-3.2	protein_coding_gene
WBGene00000542	C06G4.2a.1	15	41.09	23.25	132.57	day 3	clp-1	protein_coding_gene
WBGene00000543	T04A8.16.1	13	48.38	37.12	181.19	day 3	clp-2	protein_coding_gene
WBGene00000547	Y77E11A.11a.1	22	54.595	16.41	91.3	day 3	clp-7	protein_coding_gene
WBGene00000548	F56D1.4a.1	19	63.8	38.62	125.24	day 3	clr-1	protein_coding_gene
WBGene00000549	R107.6b.1	19	40.52	26.84	233.32	day 3	cls-2	protein_coding_gene
WBGene00000550	F55H2.6.1	29	42.87	9.25	99.79	day 3	clu-1	protein_coding_gene
WBGene00000552	T21H3.3a.1	257	56.54	11.64	249.29	day 3	cmd-1	protein_coding_gene
WBGene00000554	F55C10.1a.1	42	55.515	19.48	157.04	day 3	cnb-1	protein_coding_gene
WBGene00000556	R09B5.3a.2	43	57.3	18	136.83	day 3	cnc-2	protein_coding_gene
WBGene00000557	R09B5.8.1	23	36.96	15.37	87.72	day 3	cnc-3	protein_coding_gene
WBGene00000558	R09B5.9.1	33	70.21	8.72	174.1	day 3	cnc-4	protein_coding_gene
WBGene00000565	Y17G7B.15a.1	9	57.33	24.11	124	day 3	cnt-1	protein_coding_gene
WBGene00000565	Y17G7B.15a.1-0	10	58.055	27.04	133.29	day 3	cnt-1	protein_coding_gene
WBGene00000566	Y39A1A.15b.1	9	44.32	14.12	55.36	day 3	cnt-2	protein_coding_gene
WBGene00000567	ZK632.6a.1	200	49.225	6.79	194.05	day 3	cnx-1	protein_coding_gene
WBGene00000585	C06G3.10.1	79	45.76	7.05	270.61	day 3	cogc-2	protein_coding_gene
WBGene00000597	F11H8.3.1	109	41.84	11.33	124.87	day 3	col-8	protein_coding_gene
WBGene00000608	ZK1193.1.1	103	39.71	12.96	137.25	day 3	col-19	protein_coding_gene
WBGene00000609	F11G11.11.1	38	34.9	13.81	143.35	day 3	col-20	protein_coding_gene
WBGene00000609	F11G11.11.1-0	108	38.09	11.16	112.46	day 3	col-20	protein_coding_gene
WBGene00000620	ZC513.8.1	11	44.96	18.81	75.04	day 3	col-43	protein_coding_gene
WBGene00000650	ZK1248.2.1	14	75.245	28.46	309.37	day 3	col-74	protein_coding_gene
WBGene00000656	C09G5.5.1	350	46.38	13.12	163.58	day 3	col-80	protein_coding_gene
WBGene00000668	W05B2.5.1	34	51.72	6.67	105	day 3	col-93	protein_coding_gene
WBGene00000669	W05B2.1.1	7	29.34	20.77	125.04	day 3	col-94	protein_coding_gene
WBGene00000670	Y41C4A.16.1	1730	43.375	2.28	145.88	day 3	col-95	protein_coding_gene
WBGene00000673	F14F7.1.1	61	52.27	16.56	184.21	day 3	col-98	protein_coding_gene
WBGene00000675	K02D7.3a.1	766	45.735	4.1	218.3	day 3	col-101	protein_coding_gene
WBGene00000675	K02D7.3b.1	419	46.43	8	248.19	day 3	col-101	protein_coding_gene
WBGene00000677	F56B3.1.1	6	60.53	37.52	89	day 3	col-103	protein_coding_gene
WBGene00000680	Y77E11A.15.1	1415	42.35	3.65	241.19	day 3	col-106	protein_coding_gene
WBGene00000693	C53B4.5.1	1198	40.44	0	274.88	day 3	col-119	protein_coding_gene
WBGene00000696	T05A1.2.1	1613	44.6	4.32	253.91	day 3	col-122	protein_coding_gene
WBGene00000699	C29F4.1.1	13	49.33	26.29	126.92	day 3	col-125	protein_coding_gene
WBGene00000713	F26F12.1.1	490	39.69	7.75	265.79	day 3	col-140	protein_coding_gene
WBGene00000715	T15B7.4.1	18	47.115	23.43	92.79	day 3	col-142	protein_coding_gene
WBGene00000716	T15B7.3.1	664	44.03	3.25	161.89	day 3	col-143	protein_coding_gene
WBGene00000728	F55C10.3.1	7	46.17	24.89	80	day 3	col-155	protein_coding_gene
WBGene00000733	F57B1.4.1	96	34.14	10.96	104.45	day 3	col-160	protein_coding_gene
WBGene00000733	F57B1.4.1-0	110	38.02	14.94	148.92	day 3	col-160	protein_coding_gene
WBGene00000738	F14H12.1.1	16	78.12	34.22	97.55	day 3	col-165	protein_coding_gene
WBGene00000739	T07H6.3.1	17	57.79	26.24	114.84	day 3	col-166	protein_coding_gene
WBGene00000740	T10E10.2.1	8	47.51	27.45	162.71	day 3	col-167	protein_coding_gene
WBGene00000754	W03G11.1a.1	894	46	2.7	219.09	day 3	col-181	protein_coding_gene
WBGene00000754	W03G11.1b.1	693	37.65	7.62	131.03	day 3	col-181	protein_coding_gene
WBGene00000757	F15A2.1b.1	208	44.73	11.72	126.35	day 3	col-184	protein_coding_gene
WBGene00000757	F15A2.1a.1	981	39.62	3.37	271.86	day 3	col-184	protein_coding_gene
WBGene00000761	C24A11.9.1	23	39.04	14.59	146.08	day 3	coq-1	protein_coding_gene
WBGene00000762	F57B9.4e.1	27	45.52	15.63	137.85	day 3	coq-2	protein_coding_gene
WBGene00000762	F57B9.4a.1	37	40.65	3.12	120.52	day 3	coq-2	protein_coding_gene
WBGene00000763	Y57G11C.11a.1	71	40	9.69	170.08	day 3	coq-3	protein_coding_gene
WBGene00000764	T03F1.2.1	48	39.5	4.8	180.04	day 3	coq-4	protein_coding_gene
WBGene00000765	ZK652.9.1	200	42.66	15.22	136.15	day 3	coq-5	protein_coding_gene
WBGene00000766	K07B1.2.1	58	36.205	14.27	121.62	day 3	coq-6	protein_coding_gene
WBGene00000767	C35D10.4.1	46	47.825	17.75	126.83	day 3	coq-8	protein_coding_gene
WBGene00000770	C40H1.1.1	53	51.92	20.54	90.79	day 3	cpb-1	protein_coding_gene
WBGene00000772	B0414.5.1	81	48.79	20.95	160	day 3	cpb-3	protein_coding_gene
WBGene00000773	F28C6.3.1	161	33.22	4.08	136.35	day 3	cpf-1	protein_coding_gene
WBGene00000774	F56A8.6.1	150	40.295	6.79	108.15	day 3	cpf-2	protein_coding_gene
WBGene00000776	T03E6.7a.1	755	62.84	9.97	447.04	day 3	cpl-1	protein_coding_gene
WBGene00000777	F43G9.9.2	672	59.305	7.62	205.95	day 3	cpn-1	protein_coding_gene
WBGene00000777	F43G9.9.1	29	52.28	30.74	114.41	day 3	cpn-1	protein_coding_gene
WBGene00000778	D1069.2a.1	11	75.46	15.81	172.97	day 3	cpn-2	protein_coding_gene
WBGene00000779	F28H1.2.1	310	63.635	12.29	322.79	day 3	cpn-3	protein_coding_gene
WBGene00000780	F49D11.8.1	35	72.12	8.7	340	day 3	cpn-4	protein_coding_gene
WBGene00000781	C52E4.1.1	14	44.66	29.2	100.96	day 3	cpr-1	protein_coding_gene
WBGene00000783	T10H4.12.1	21	42.13	20.96	158.96	day 3	cpr-3	protein_coding_gene
WBGene00000784	F44C4.3.1	147	58.07	22.47	206	day 3	cpr-4	protein_coding_gene
WBGene00000786	C25B8.3.1	354	46.16	14.48	198.97	day 3	cpr-6	protein_coding_gene
WBGene00000787	C41D11.8.1	112	44.86	18.52	143.59	day 3	cps-6	protein_coding_gene
WBGene00000788	F32B5.8a.1	431	41.9	12.04	219	day 3	cpz-1	protein_coding_gene
WBGene00000789	M04G12.2.1	49	38.08	14.82	226.03	day 3	cpz-2	protein_coding_gene
WBGene00000794	Y47G6A.8.1	223	46.54	10.2	236.54	day 3	crn-1	protein_coding_gene
WBGene00000795	CD4.2.1	52	51.13	6.43	112.65	day 3	crn-2	protein_coding_gene
WBGene00000796	C14A4.4b.1	16	49.975	21.86	143.16	day 3	crn-3	protein_coding_gene
WBGene00000796	C14A4.4a.1	66	48.015	12.28	248.33	day 3	crn-3	protein_coding_gene
WBGene00000797	AH9.2.1	31	35.73	15.46	119.94	day 3	crn-4	protein_coding_gene
WBGene00000798	C14A4.5.1	174	36.615	3.88	159.7	day 3	crn-5	protein_coding_gene
WBGene00000800	Y23H5A.7a.1	27	51	19.4	145.19	day 3	cars-1	protein_coding_gene
WBGene00000800	Y23H5A.7a.1-0	32	54	31.89	169.56	day 3	cars-1	protein_coding_gene
WBGene00000800	Y23H5A.7c.1	6	39.4	20.36	127.76	day 3	cars-1	protein_coding_gene
WBGene00000802	Y38A10A.5.1	711	50.24	2.67	188.8	day 3	crt-1	protein_coding_gene
WBGene00000803	F53H4.1.1	5	51.21	22.37	122.52	day 3	csb-1	protein_coding_gene
WBGene00000804	Y48E1B.12.1	291	39.7	4.27	202.12	day 3	csc-1	protein_coding_gene
WBGene00000813	Y59A8A.1.1	54	48.37	20.16	297.8	day 3	csn-1	protein_coding_gene
WBGene00000814	B0025.2.1	104	49.325	18.58	206.83	day 3	csn-2	protein_coding_gene
WBGene00000814	B0025.2.2	95	50.86	14.88	239.67	day 3	csn-2	protein_coding_gene
WBGene00000815	Y38C1AA.2.1	13	41.96	10.28	103.57	day 3	csn-3	protein_coding_gene
WBGene00000816	Y55F3AM.15.1	35	59.29	15.32	118.22	day 3	csn-4	protein_coding_gene
WBGene00000817	B0547.1.1	249	45.57	0.94	139.64	day 3	csn-5	protein_coding_gene
WBGene00000818	Y67H2A.6b.1	133	41.81	15.31	212.69	day 3	csn-6	protein_coding_gene
WBGene00000818	Y67H2A.6a.1	20	47.1	15.27	159.16	day 3	csn-6	protein_coding_gene
WBGene00000822	F40E10.3.1	39	39	23.04	99.52	day 3	csq-1	protein_coding_gene
WBGene00000829	MTCE.21.1	3749	36.91	3.44	490.04	day 3	ctb-1	protein_coding_gene
WBGene00000830	Y54G11A.6.1	36	78.76	11	194.83	day 3	ctl-1	protein_coding_gene
WBGene00000831	Y54G11A.5.1	41	94.78	25.86	157.25	day 3	ctl-2	protein_coding_gene
WBGene00000832	Y23H5A.5c.1	6	63.725	37.22	143.17	day 3	ctn-1	protein_coding_gene
WBGene00000833	T20G5.2.1	528	66.455	16.83	251.77	day 3	cts-1	protein_coding_gene
WBGene00000834	Y76A2A.2a.1	14	40.515	17.72	70.81	day 3	cua-1	protein_coding_gene
WBGene00000835	ZK652.11.1	160	37.745	10.92	255.48	day 3	cuc-1	protein_coding_gene
WBGene00000836	D2045.6.1	84	59.92	23.83	143.08	day 3	cul-1	protein_coding_gene
WBGene00000837	ZK520.4b.1	20	51.995	32.06	121.13	day 3	cul-2	protein_coding_gene
WBGene00000837	productive_splice_isoform_82	34	51.67	24.17	151.83	day 3	cul-2	protein_coding_gene
WBGene00000837	ZK520.4b.2	5	65.57	32.96	129.52	day 3	cul-2	protein_coding_gene
WBGene00000838	Y108G3AL.1a.1	14	51.63	24.35	104.75	day 3	cul-3	protein_coding_gene
WBGene00000839	F45E12.3.1	34	49.395	25.92	296.54	day 3	cul-4	protein_coding_gene
WBGene00000840	ZK856.1.1	20	46.425	27.97	88.75	day 3	cul-5	protein_coding_gene
WBGene00000843	F25D7.1.1	512	45.96	5.66	235.5	day 3	cup-2	protein_coding_gene
WBGene00000845	C02C2.3.1	5	33.62	27.48	77.6	day 3	cup-4	protein_coding_gene
WBGene00000846	unproductive_splice_isoform_26	11	47.83	24.96	115.35	day 3	cup-5	protein_coding_gene
WBGene00000846	R13A5.1e.1	41	46.21	14.14	163.17	day 3	cup-5	protein_coding_gene
WBGene00000846	R13A5.1d.1	11	44.72	27.36	179.38	day 3	cup-5	protein_coding_gene
WBGene00000846	R13A5.1a.1	10	51.375	32	79.3	day 3	cup-5	protein_coding_gene
WBGene00000854	C07H6.8.1	38	48.14	8.12	121.26	day 3	cux-7	protein_coding_gene
WBGene00000854	C07H6.8.2	6	39.25	22.68	45.23	day 3	cux-7	protein_coding_gene
WBGene00000857	K10B4.6a.1	5	81.76	30.81	242.16	day 3	cwn-1	protein_coding_gene
WBGene00000863	ZK507.6.1	44	47.85	10.5	199.17	day 3	cya-1	protein_coding_gene
WBGene00000865	ZC168.4.2	43	46.78	19.12	120.42	day 3	cyb-1	protein_coding_gene
WBGene00000865	ZC168.4.1	742	41.165	2.94	340.13	day 3	cyb-1	protein_coding_gene
WBGene00000866	Y43E12A.1.1	381	51.63	13.41	281.76	day 3	cyb-2.1	protein_coding_gene
WBGene00000867	H31G24.4.1	556	52.785	5.35	231.6	day 3	cyb-2.2	protein_coding_gene
WBGene00000868	T06E6.2a.1	394	51.17	10.89	226	day 3	cyb-3	protein_coding_gene
WBGene00000868	T06E6.2b.1	485	49.78	3.62	168.67	day 3	cyb-3	protein_coding_gene
WBGene00000868	T06E6.2a.2	696	49.21	1.8	351.23	day 3	cyb-3	protein_coding_gene
WBGene00000869	C54G4.8.1	93	67.78	11.79	218.81	day 3	cyc-1	protein_coding_gene
WBGene00000870	Y38F1A.5.1	19	51.16	22.48	217.96	day 3	cyd-1	protein_coding_gene
WBGene00000871	C37A2.4a.1	10	58.79	41.54	115.61	day 3	cye-1	protein_coding_gene
WBGene00000874	ZK328.1b.1	11	43.22	20.59	56.04	day 3	cyk-3	protein_coding_gene
WBGene00000874	ZK328.1a.1	7	49.38	39	79.19	day 3	cyk-3	protein_coding_gene
WBGene00000875	K08E3.6.1	108	48.65	18.03	432.46	day 3	cyk-4	protein_coding_gene
WBGene00000876	C52E4.6a.1	29	37.27	22.52	98.3	day 3	cyl-1	protein_coding_gene
WBGene00000877	Y49A3A.5.1	333	48.49	7.69	215.87	day 3	cyn-1	protein_coding_gene
WBGene00000879	Y75B12B.5.1	1146	58.205	12.17	216.14	day 3	cyn-3	protein_coding_gene
WBGene00000880	F59E10.2.1	144	48.525	9.14	222.23	day 3	cyn-4	protein_coding_gene
WBGene00000881	F31C3.1.1	1238	55.6	5.69	265.64	day 3	cyn-5	protein_coding_gene
WBGene00000882	F42G9.2.1	65	35.65	14.1	185.81	day 3	cyn-6	protein_coding_gene
WBGene00000883	Y75B12B.2.1	5807	84.28	3.03	279.56	day 3	cyn-7	protein_coding_gene
WBGene00000884	D1009.2.2	19	51.16	15.44	319.28	day 3	cyn-8	protein_coding_gene
WBGene00000885	T27D1.1.1	55	47.41	20.71	129.52	day 3	cyn-9	protein_coding_gene
WBGene00000886	B0252.4b.1	217	48.52	15.08	188.77	day 3	cyn-10	protein_coding_gene
WBGene00000887	T01B7.4.1	178	36.72	4.33	122.22	day 3	cyn-11	protein_coding_gene
WBGene00000888	C34D4.12a.1	300	44.575	11.52	142.04	day 3	cyn-12	protein_coding_gene
WBGene00000889	Y116A8C.34a.1	244	42.8	6.52	223.89	day 3	cyn-13	protein_coding_gene
WBGene00000890	F39H2.2a.1	144	49.41	12.25	252.08	day 3	sig-7	protein_coding_gene
WBGene00000891	Y87G2A.6.1	64	44.08	15.52	127.54	day 3	cyn-15	protein_coding_gene
WBGene00000894	M110.5e.2	166	58.51	5.91	252.32	day 3	dab-1	protein_coding_gene
WBGene00000894	M110.5d.1	9	49.75	29.04	96.35	day 3	dab-1	protein_coding_gene
WBGene00000894	M110.5e.1	11	63.46	42.81	90.16	day 3	dab-1	protein_coding_gene
WBGene00000894	M110.5c.1	5	96.22	29	115	day 3	dab-1	protein_coding_gene
WBGene00000894	M110.5a.2	11	44.08	29.14	130.86	day 3	dab-1	protein_coding_gene
WBGene00000894	M110.5b.1	25	47.27	23.03	159.28	day 3	dab-1	protein_coding_gene
WBGene00000894	M110.5d.2	90	62.985	15.63	133.19	day 3	dab-1	protein_coding_gene
WBGene00000896	F57B10.10.1	551	49.84	12.4	245.3	day 3	dad-1	protein_coding_gene
WBGene00000897	F29C4.1a.1	14	69.875	28.97	489.64	day 3	daf-1	protein_coding_gene
WBGene00000900	C05D2.1a.1	6	60.325	42.37	110.11	day 3	daf-4	protein_coding_gene
WBGene00000910	F01G10.8a.1	13	30.87	15.39	143.22	day 3	daf-14	protein_coding_gene
WBGene00000911	C10C5.6b.1	5	45.28	41.12	60.88	day 3	daf-15	protein_coding_gene
WBGene00000912	R13H8.1f.1	6	59.155	34.52	123.73	day 3	daf-16	protein_coding_gene
WBGene00000912	R13H8.1a.1	9	54.37	43.57	157.84	day 3	daf-16	protein_coding_gene
WBGene00000912	R13H8.1d.1-0	13	57.68	24.46	154.83	day 3	daf-16	protein_coding_gene
WBGene00000913	T07A9.6.1	102	51.845	17.07	249.68	day 3	daf-18	protein_coding_gene
WBGene00000914	F33H1.1a.1	8	59.665	32.52	174	day 3	daf-19	protein_coding_gene
WBGene00000915	C47E8.5.2	52	58.18	15.55	197.07	day 3	hsp-90	protein_coding_gene
WBGene00000915	C47E8.5.1	2441	57.22	4.33	371.32	day 3	hsp-90	protein_coding_gene
WBGene00000917	Y48G1A.3.1	55	53.08	16.83	221.45	day 3	daf-25	protein_coding_gene
WBGene00000920	Y116F11B.1.2	5	40.48	26.76	105.36	day 3	daf-28	protein_coding_gene
WBGene00000923	K07H8.3.1	331	39.97	7.75	284.48	day 3	daf-31	protein_coding_gene
WBGene00000928	M03A1.7.1	32	77.38	21.93	197.4	day 3	dao-2	protein_coding_gene
WBGene00000929	K07E3.3.1	76	66.87	7.75	178.5	day 3	dao-3	protein_coding_gene
WBGene00000931	C25A1.10a.1	62	45.44	20.5	172.88	day 3	dao-5	protein_coding_gene
WBGene00000933	C14A4.2.1	120	43.22	7.37	154.76	day 3	dap-3	protein_coding_gene
WBGene00000935	F56D1.7.1	283	52.65	7.08	136.4	day 3	daz-1	protein_coding_gene
WBGene00000937	C55B7.8.1	89	47.33	12.96	259.31	day 3	dbr-1	protein_coding_gene
WBGene00000940	Y113G7A.9a.1	178	43.945	4.87	208.79	day 3	dcs-1	protein_coding_gene
WBGene00000941	Y39A3CR.4.1	386	34.835	8.54	139.87	day 3	ddp-1	protein_coding_gene
WBGene00000961	T21B6.1.1	5	53.33	33.88	98.44	day 3	dgn-1	protein_coding_gene
WBGene00000963	R06C7.3.1	5	50.38	20.62	103.48	day 3	dhp-1	protein_coding_gene
WBGene00000965	C01G8.3.1	118	50.66	17.03	207.51	day 3	dhs-1	protein_coding_gene
WBGene00000966	F55A12.4a.1	11	60.4	28.64	139.54	day 3	dhs-2	protein_coding_gene
WBGene00000966	F55A12.4c.1	89	68.76	18.48	251.78	day 3	dhs-2	protein_coding_gene
WBGene00000967	T02E1.5b.1	6	84.755	67.32	213.54	day 3	dhs-3	protein_coding_gene
WBGene00000967	T02E1.5a.1	202	61.085	15.4	217	day 3	dhs-3	protein_coding_gene
WBGene00000970	C17G10.8.1	72	76.86	12.64	162.76	day 3	dhs-6	protein_coding_gene
WBGene00000973	Y32H12A.3.1	48	41.175	7.14	193.19	day 3	dhs-9	protein_coding_gene
WBGene00000974	Y39A1A.11a.1	95	38.45	12.33	122.21	day 3	dhs-11	protein_coding_gene
WBGene00000975	K08F4.9.3	57	33.5	6.81	163.71	day 3	dhs-12	protein_coding_gene
WBGene00000975	K08F4.9.2	14	31.05	6.43	70.1	day 3	dhs-12	protein_coding_gene
WBGene00000975	K08F4.9.1	193	34.72	3.38	189.9	day 3	dhs-12	protein_coding_gene
WBGene00000976	F36H9.3.1	36	47.645	20.27	361.97	day 3	dhs-13	protein_coding_gene
WBGene00000977	R05D8.8.1	11	45.54	31.56	139.66	day 3	dhs-14	protein_coding_gene
WBGene00000980	F29G9.6a	19	52.62	36.24	252.43	day 3	dhs-17	protein_coding_gene
WBGene00000981	C45B11.3.1	27	73.97	24.37	169.36	day 3	dhs-18	protein_coding_gene
WBGene00000982	T11F9.11.2	37	44.04	17.12	182.47	day 3	dhs-19	protein_coding_gene
WBGene00000982	T11F9.11.1	102	45.485	5.5	221.8	day 3	dhs-19	protein_coding_gene
WBGene00000984	R11D1.11.1	40	76.205	10.55	178.48	day 3	dhs-21	protein_coding_gene
WBGene00000985	C15H11.4.1	464	38.18	5.5	481.93	day 3	dhs-22	protein_coding_gene
WBGene00000986	R08H2.1.1	11	63.54	28.89	87.93	day 3	dhs-23	protein_coding_gene
WBGene00000988	F09E10.3.1	42	56.875	8.2	170.42	day 3	dhs-25	protein_coding_gene
WBGene00000989	ZK816.5.1-0	85	50.09	10.19	201.08	day 3	dhs-26	protein_coding_gene
WBGene00000989	ZK816.5.1	149	56.43	11.32	181	day 3	dhs-26	protein_coding_gene
WBGene00000990	C04F6.5.1	21	51.27	6.92	208.04	day 3	dhs-27	protein_coding_gene
WBGene00000991	M03A8.1.1	62	64.885	22.64	531.22	day 3	dhs-28	protein_coding_gene
WBGene00000993	T25G12.7.1	30	48.965	21.16	168.17	day 3	dhs-30	protein_coding_gene
WBGene00000994	F08B4.1b.1	16	58.33	26.2	164.2	day 3	ints-6	protein_coding_gene
WBGene00000995	C18D1.1a.1	15	65.4	24.27	145.48	day 3	die-1	protein_coding_gene
WBGene00000996	F49E8.5.1	56	46.615	13.81	153.5	day 3	dif-1	protein_coding_gene
WBGene00000996	F49E8.5.2	156	47.28	8.58	190.17	day 3	dif-1	protein_coding_gene
WBGene00001000	C18A11.7b.1-0	30	58.355	9.15	164.56	day 3	dim-1	protein_coding_gene
WBGene00001001	C04G2.6.1	36	34.355	10.6	135.07	day 3	dis-3	protein_coding_gene
WBGene00001002	R01H10.1.1	63	51.04	24.92	128.56	day 3	div-1	protein_coding_gene
WBGene00001005	T26A5.9.1	1611	58.52	5	233.5	day 3	dlc-1	protein_coding_gene
WBGene00001006	C25F6.2.1	8	40.33	13.83	87.25	day 3	dlg-1	protein_coding_gene
WBGene00001007	C39E9.14a.1	77	44.12	21.19	139.87	day 3	dli-1	protein_coding_gene
WBGene00001007	C39E9.14b.1	56	45.4	16.38	175.19	day 3	dli-1	protein_coding_gene
WBGene00001016	F43G6.1.1	25	37	15.59	71.08	day 3	dna-2	protein_coding_gene
WBGene00001017	ZK593.5a.1	19	57.04	30.97	153.73	day 3	dnc-1	protein_coding_gene
WBGene00001018	C28H8.12.1	46	47.445	14.36	145.54	day 3	dnc-2	protein_coding_gene
WBGene00001018	C28H8.12.2	159	43.65	13.67	147.32	day 3	dnc-2	protein_coding_gene
WBGene00001019	B0035.14a.1	85	53.5	6.52	132.73	day 3	dnj-1	protein_coding_gene
WBGene00001020	B0035.2.1	92	52.805	14.12	135.09	day 3	dnj-2	protein_coding_gene
WBGene00001021	C01G10.12.1	66	44.045	16.56	153.79	day 3	dnj-3	protein_coding_gene
WBGene00001022	C01G8.4.1	43	61.96	24.19	197.78	day 3	dnj-4	protein_coding_gene
WBGene00001023	C04A2.7c.1	7	47.72	32.26	78.19	day 3	dnj-5	protein_coding_gene
WBGene00001023	unproductive_splice_isoform_88	38	52.47	20.14	326.44	day 3	dnj-5	protein_coding_gene
WBGene00001023	C04A2.7a.1	78	52.03	21.11	209.77	day 3	dnj-5	protein_coding_gene
WBGene00001023	C04A2.7b.1	32	52.64	11.7	104.83	day 3	dnj-5	protein_coding_gene
WBGene00001025	C55B6.2.1	15	60.82	18.83	170.92	day 3	dnj-7	protein_coding_gene
WBGene00001026	C56C10.13a.1	93	40.76	14.79	157.23	day 3	dnj-8	protein_coding_gene
WBGene00001027	F11G11.7.1	59	43.65	2.19	251.19	day 3	dnj-9	protein_coding_gene
WBGene00001028	F22B7.5a.1	29	53.64	17.61	121.57	day 3	dnj-10	protein_coding_gene
WBGene00001028	F22B7.5b.1	50	45.225	16.21	185.77	day 3	dnj-10	protein_coding_gene
WBGene00001029	F38A5.13.1	69	51.33	25.24	135	day 3	dnj-11	protein_coding_gene
WBGene00001030	F39B2.10.1	191	56.85	13.48	169.93	day 3	dnj-12	protein_coding_gene
WBGene00001030	F39B2.10.2	19	46.54	22.35	106.03	day 3	dnj-12	protein_coding_gene
WBGene00001031	F54D5.8.1	297	37.48	4.84	193.12	day 3	dnj-13	protein_coding_gene
WBGene00001032	K02G10.8b.1	10	60.815	35.53	121.52	day 3	dnj-14	protein_coding_gene
WBGene00001032	K02G10.8a.1	11	53.81	18.79	119.96	day 3	dnj-14	protein_coding_gene
WBGene00001033	K08D10.2a.1	134	50.86	1.18	162.64	day 3	dnj-15	protein_coding_gene
WBGene00001034	R74.4a.1	25	48.92	6.54	80.96	day 3	dnj-16	protein_coding_gene
WBGene00001034	R74.4b.1	75	45.92	6.33	106.42	day 3	dnj-16	protein_coding_gene
WBGene00001035	T03F6.2.1	38	35.02	5.42	571.04	day 3	dnj-17	protein_coding_gene
WBGene00001036	T04A8.9.1	123	38.79	2.69	277.42	day 3	dnj-18	protein_coding_gene
WBGene00001037	T05C3.5.1	266	50.225	6.54	238.69	day 3	dnj-19	protein_coding_gene
WBGene00001038	T15H9.7a.1	86	69.555	7.29	166.96	day 3	dnj-20	protein_coding_gene
WBGene00001039	T19B4.4.1	112	46.03	14.52	146.03	day 3	dnj-21	protein_coding_gene
WBGene00001040	T23B12.7.1	185	48.12	3.94	140.75	day 3	dnj-22	protein_coding_gene
WBGene00001041	T24H10.3.1	107	45.13	8.58	168.72	day 3	dnj-23	protein_coding_gene
WBGene00001042	W03A5.7.1-0	6	112.965	21.74	167.12	day 3	dnj-24	protein_coding_gene
WBGene00001043	W07A8.3a.1	9	40.72	32.5	97.79	day 3	dnj-25	protein_coding_gene
WBGene00001043	W07A8.3d.1	7	52.33	32.71	70.83	day 3	dnj-25	protein_coding_gene
WBGene00001044	Y39C12A.8.1	116	33.725	7.61	225.58	day 3	dnj-26	protein_coding_gene
WBGene00001045	Y47H9C.5a.1	15	49.2	22.03	190.6	day 3	dnj-27	protein_coding_gene
WBGene00001046	Y54E10BL.4.1	45	52.2	10.54	128.16	day 3	dnj-28	protein_coding_gene
WBGene00001048	Y71F9B.16a.1	69	39.76	3.92	140.72	day 3	dnj-30	protein_coding_gene
WBGene00001049	F33H2.1.1	20	54.035	32.72	230.35	day 3	dog-1	protein_coding_gene
WBGene00001050	F54C1.2.1	110	47.255	12.88	184.51	day 3	dom-3	protein_coding_gene
WBGene00001051	C09G4.3.1	1066	57.625	2.37	369.08	day 3	cks-1	protein_coding_gene
WBGene00001057	F01F1.5.2	26	57.055	30.23	127.96	day 3	dpf-4	protein_coding_gene
WBGene00001057	F01F1.5.1	22	46.79	5.23	167.64	day 3	dpf-4	protein_coding_gene
WBGene00001058	R11E3.8a.1	28	62.535	14.8	130.04	day 3	dpf-5	protein_coding_gene
WBGene00001060	R11E3.7a.1	72	53.415	14.13	176.36	day 3	dpf-7	protein_coding_gene
WBGene00001061	T23G7.1.1	82	54.1	12.68	169.25	day 3	dpl-1	protein_coding_gene
WBGene00001061	T23G7.1.2	9	44.04	28.7	98.48	day 3	dpl-1	protein_coding_gene
WBGene00001065	EGAP7.1.1	15	69.48	14.07	116.54	day 3	dpy-3	protein_coding_gene
WBGene00001069	F46C8.6.1	5	48.28	15.88	91.22	day 3	dpy-7	protein_coding_gene
WBGene00001072	T14B4.7.1	6	32.335	12.95	64.42	day 3	dpy-10	protein_coding_gene
WBGene00001073	F46E10.9.2	101	46.23	14.48	182.86	day 3	dpy-11	protein_coding_gene
WBGene00001073	F46E10.9.1	62	52.61	18.67	216.13	day 3	dpy-11	protein_coding_gene
WBGene00001075	H27M09.4.1	63	65.46	13.86	180.14	day 3	dpy-14	protein_coding_gene
WBGene00001076	F54D8.1.1	90	43.31	9.52	148.03	day 3	dpy-17	protein_coding_gene
WBGene00001077	Y47D3B.10.1	9	82.48	34.04	162.03	day 3	dpy-18	protein_coding_gene
WBGene00001078	F22B7.10.1	8	62.53	47.14	153.24	day 3	dpy-19	protein_coding_gene
WBGene00001082	R160.1b.1	37	62.87	19.76	183.83	day 3	dpy-23	protein_coding_gene
WBGene00001085	C25G4.5.1-0	11	51.79	36.67	80.16	day 3	dpy-26	protein_coding_gene
WBGene00001087	Y39A1B.3.1	18	48.38	14.69	91.27	day 3	dpy-28	protein_coding_gene
WBGene00001088	ZK863.6.1	771	50.83	2.97	356.59	day 3	dpy-30	protein_coding_gene
WBGene00001090	F15B10.2a.1	21	51	6.79	94.44	day 3	drh-1	protein_coding_gene
WBGene00001092	F53A2.5.1	48	45.605	4.57	189.81	day 3	dro-1	protein_coding_gene
WBGene00001093	T12E12.4b.2	5	50.66	38	98.23	day 3	drp-1	protein_coding_gene
WBGene00001093	T12E12.4a.1	28	57.02	40.68	111.32	day 3	drp-1	protein_coding_gene
WBGene00001093	T12E12.4b.1	90	56.33	28.54	189.18	day 3	drp-1	protein_coding_gene
WBGene00001094	B0464.1.1	172	62.995	12.65	282.68	day 3	dars-1	protein_coding_gene
WBGene00001095	F10C2.6.1	25	45.77	13.57	129.48	day 3	dars-2	protein_coding_gene
WBGene00001099	K02D7.4.1	7	58.22	25.96	133.28	day 3	dsc-4	protein_coding_gene
WBGene00001101	C34F11.9c.1	6	47.735	20.96	118.59	day 3	dsh-1	protein_coding_gene
WBGene00001102	C27A2.6.1	46	42.945	14.31	97.7	day 3	dsh-2	protein_coding_gene
WBGene00001103	W09G12.4.1	6	52.925	40.37	245	day 3	dsl-1	protein_coding_gene
WBGene00001104	W09G12.1.1	32	48.66	13.61	178.63	day 3	dsl-2	protein_coding_gene
WBGene00001105	Y41D4B.10a.1	11	69.6	20.31	123.15	day 3	dsl-3	protein_coding_gene
WBGene00001110	F38B7.5.1	29	37.9	9.28	112.5	day 3	duo-1	protein_coding_gene
WBGene00001112	Y106G6H.12a.1	47	57.12	30.46	140.81	day 3	duo-3	protein_coding_gene
WBGene00001115	F47G6.1a.1	6	44.565	23.88	54.37	day 3	dyb-1	protein_coding_gene
WBGene00001134	D2013.5.1	51	55.42	17	207.12	day 3	eat-3	protein_coding_gene
WBGene00001137	B0365.3.1	114	73.31	7.2	195.15	day 3	eat-6	protein_coding_gene
WBGene00001137	B0365.3.2	6	69.555	49.58	107.28	day 3	eat-6	protein_coding_gene
WBGene00001149	K02A4.1.1	25	70.48	17.75	175.66	day 3	bcat-1	protein_coding_gene
WBGene00001151	F38H4.8a.1	84	55.5	12.77	224.25	day 3	ech-2	protein_coding_gene
WBGene00001151	F38H4.8c	10	56.35	36.7	178.71	day 3	ech-2	protein_coding_gene
WBGene00001152	F43H9.1a.1	9	38.57	19.81	99.89	day 3	ech-3	protein_coding_gene
WBGene00001153	R06F6.9.1	156	51.865	9.15	324.6	day 3	ech-4	protein_coding_gene
WBGene00001154	F56B3.5.1	19	50.62	14.15	257.64	day 3	ech-5	protein_coding_gene
WBGene00001155	T05G5.6.1	413	48.96	2.41	156.56	day 3	ech-6	protein_coding_gene
WBGene00001156	Y105E8A.4.1	70	52.92	17.05	139.38	day 3	ech-7	protein_coding_gene
WBGene00001157	F01G10.2.1	11	97.74	31.57	133.78	day 3	ech-8	protein_coding_gene
WBGene00001160	F42A10.4a.1	8	157.185	30.83	188.87	day 3	efk-1	protein_coding_gene
WBGene00001160	F42A10.4b.1	74	57.08	29.75	143.77	day 3	efk-1	protein_coding_gene
WBGene00001161	Y102A5C.18.1	108	57.47	25.12	158.09	day 3	efl-1	protein_coding_gene
WBGene00001162	Y48C3A.17d.1	18	48.415	12.74	89	day 3	efl-2	protein_coding_gene
WBGene00001163	C43F9.8.1	7	38.5	16.21	104.23	day 3	efn-2	protein_coding_gene
WBGene00001165	F56A11.3.1	7	44.21	12.64	128.59	day 3	efn-4	protein_coding_gene
WBGene00001166	ZK328.2.1	74	59.85	23.37	190.46	day 3	eftu-2	protein_coding_gene
WBGene00001167	F25H5.4a.2	479	47.92	4.88	197.62	day 3	eef-2	protein_coding_gene
WBGene00001167	F25H5.4a.1	1050	56.285	5.28	234.87	day 3	eef-2	protein_coding_gene
WBGene00001167	F25H5.4b.1	67	59.21	14.08	134.62	day 3	eef-2	protein_coding_gene
WBGene00001168	F31E3.5.1	17020	63.205	2.05	489.78	day 3	eef-1A.1	protein_coding_gene
WBGene00001169	R03G5.1.1	359	49.7	10.92	259.94	day 3	eef-1A.2	protein_coding_gene
WBGene00001169	R03G5.1.2	5	36.22	30.21	78.56	day 3	eef-1A.2	protein_coding_gene
WBGene00001172	C51E3.7a.1	5	45.13	24.54	52.23	day 3	egl-3	protein_coding_gene
WBGene00001173	F55A8.2c.1	5	90.12	79	155.29	day 3	egl-4	protein_coding_gene
WBGene00001173	F55A8.2a.1	7	57.71	42.96	85.67	day 3	egl-4	protein_coding_gene
WBGene00001175	C46F4.1b.1	11	74	32.04	153.13	day 3	egl-6	protein_coding_gene
WBGene00001178	F22E12.4a.1	5	53.88	9.97	94.8	day 3	egl-9	protein_coding_gene
WBGene00001186	F55A8.1a.1	40	56.785	0.42	129.39	day 3	egl-18	protein_coding_gene
WBGene00001186	F55A8.1a.2	5	52.91	29.77	118.21	day 3	egl-18	protein_coding_gene
WBGene00001186	F55A8.1b.1	8	52.435	32.4	81.76	day 3	egl-18	protein_coding_gene
WBGene00001189	F01D4.4.1	36	38.905	15.89	146.43	day 3	egl-21	protein_coding_gene
WBGene00001193	C23H3.1a.1	27	50	26.75	113.22	day 3	egl-26	protein_coding_gene
WBGene00001193	C23H3.1b.1	10	55.315	19.11	120.67	day 3	egl-26	protein_coding_gene
WBGene00001194	C04A2.3c.6-0	41	52.09	15.83	102.36	day 3	egl-27	protein_coding_gene
WBGene00001194	productive_splice_isoform_199	39	53.08	18.92	127.59	day 3	egl-27	protein_coding_gene
WBGene00001196	M01D7.7a.1	31	57.96	16.23	188.77	day 3	egl-30	protein_coding_gene
WBGene00001209	C27D11.1.1	65	52.29	23.17	166.23	day 3	egl-45	protein_coding_gene
WBGene00001210	K11G9.4.1	7	84.24	28.75	178.4	day 3	egl-46	protein_coding_gene
WBGene00001214	F26A3.3.1	9	50.33	33.57	102.17	day 3	ego-1	protein_coding_gene
WBGene00001224	ZK1248.3a.1	35	40.46	21	93.58	day 3	ehs-1	protein_coding_gene
WBGene00001225	Y54E2A.11.1	58	48.12	11.45	111.22	day 3	eif-3.B	protein_coding_gene
WBGene00001225	Y54E2A.11.2	10	48.935	27.17	84	day 3	eif-3.B	protein_coding_gene
WBGene00001226	T23D8.4.1	142	47.415	9.73	310.62	day 3	eif-3.C	protein_coding_gene
WBGene00001227	R08D7.3.1	254	45.81	9.92	178.79	day 3	eif-3.D	protein_coding_gene
WBGene00001228	B0511.10.1	51	45.52	13.87	193.5	day 3	eif-3.E	protein_coding_gene
WBGene00001229	D2013.7.1	252	56.355	17.17	384.27	day 3	eif-3.F	protein_coding_gene
WBGene00001230	F22B5.2a.1	37	41.43	11.76	152.52	day 3	eif-3.G	protein_coding_gene
WBGene00001231	C41D11.2.1	143	44.16	10.32	187.17	day 3	eif-3.H	protein_coding_gene
WBGene00001232	Y74C10AR.1a.1	113	62.37	16.12	359.8	day 3	eif-3.I	protein_coding_gene
WBGene00001233	T16G1.11.1	278	40.69	9.32	149.73	day 3	eif-3.K	protein_coding_gene
WBGene00001234	C47B2.5.1	382	46.255	8.46	297.37	day 3	eif-6	protein_coding_gene
WBGene00001235	Y41C4A.10.1	300	50.73	5.33	239.17	day 3	elb-1	protein_coding_gene
WBGene00001236	Y82E9BR.15.1	42	53.265	26.56	216.51	day 3	elc-1	protein_coding_gene
WBGene00001239	F56H11.4a.1	561	41.96	9.15	174.88	day 3	elo-1	protein_coding_gene
WBGene00001240	F11E6.5.1	60	84.945	3.55	160.45	day 3	elo-2	protein_coding_gene
WBGene00001241	D2024.3.1	38	56.195	19.72	179.68	day 3	elo-3	protein_coding_gene
WBGene00001242	C40H1.4.1	7	52.3	36.21	121	day 3	elo-4	protein_coding_gene
WBGene00001243	F41H10.7.1	80	63.37	12.19	226.66	day 3	elo-5	protein_coding_gene
WBGene00001244	F41H10.8.1	381	72	2.78	274.41	day 3	elo-6	protein_coding_gene
WBGene00001249	W09C2.1a.1	8	71.73	28.6	159.96	day 3	elt-1	protein_coding_gene
WBGene00001253	F52C12.5.1	8	62.39	23.15	191.36	day 3	elt-6	protein_coding_gene
WBGene00001259	T04A8.14.1	15	48.93	14.75	117.04	day 3	emb-5	protein_coding_gene
WBGene00001259	T04A8.14.1-1	5	55.04	48.68	200.67	day 3	emb-5	protein_coding_gene
WBGene00001262	K10D2.6.1	60	54.29	18.52	197.25	day 3	emb-8	protein_coding_gene
WBGene00001281	F10B5.6.1	108	41.2	5.21	146.18	day 3	emb-27	protein_coding_gene
WBGene00001284	F54C8.3.1	16	58.825	34.65	93.44	day 3	emb-30	protein_coding_gene
WBGene00001303	F32D8.6.1	986	51.645	2	354.35	day 3	sec-61.G	protein_coding_gene
WBGene00001309	M01D7.6.1	468	45.63	14.28	220.29	day 3	emr-1	protein_coding_gene
WBGene00001320	ZK809.4a.1	245	47.92	7.65	218.5	day 3	ent-1	protein_coding_gene
WBGene00001324	R11E3.6a.1	15	47.12	28.28	101.81	day 3	eor-1	protein_coding_gene
WBGene00001325	C44H4.7c.1	12	29.935	7.08	77.65	day 3	eor-2	protein_coding_gene
WBGene00001329	T04C10.2b.1-0	23	90.35	24.95	149.12	day 3	epn-1	protein_coding_gene
WBGene00001329	T04C10.2b.1	21	92.25	28.58	191.91	day 3	epn-1	protein_coding_gene
WBGene00001329	T04C10.2a.1	7	115.41	50.52	194.67	day 3	epn-1	protein_coding_gene
WBGene00001329	T04C10.2a.1-0	5	107.56	42.16	199.39	day 3	epn-1	protein_coding_gene
WBGene00001331	F09B9.3.1	76	89.46	25.3	231.55	day 3	erd-2.1	protein_coding_gene
WBGene00001332	T07A9.5b.1	35	47.04	28.76	166.88	day 3	eri-1	protein_coding_gene
WBGene00001332	T07A9.5a.1	18	46.785	21.46	127.86	day 3	eri-1	protein_coding_gene
WBGene00001333	C01G8.5a.1	59	73.28	25.27	217.46	day 3	erm-1	protein_coding_gene
WBGene00001333	C01G8.5b.1	6	83.985	20.68	234.33	day 3	erm-1	protein_coding_gene
WBGene00001334	Y105E8B.8a.1	39	49.92	22.44	183.26	day 3	ero-1	protein_coding_gene
WBGene00001334	Y105E8B.8c.1	13	61.96	37.43	135.11	day 3	ero-1	protein_coding_gene
WBGene00001335	productive_splice_isoform_90	11	47	19.54	115.15	day 3		protein_coding_gene
WBGene00001336	Y41E3.4a.1	141	49.64	13.97	245.81	day 3	qars-1	protein_coding_gene
WBGene00001337	ZC434.5.2	75	50.83	15.27	162.25	day 3	ears-1	protein_coding_gene
WBGene00001338	T07A9.2.1	6	56.83	18.79	117.11	day 3	ears-2	protein_coding_gene
WBGene00001340	T01D1.2f.1	29	44.07	24.33	106	day 3	etr-1	protein_coding_gene
WBGene00001340	T01D1.2f.3	10	26.8	15.89	46.56	day 3	etr-1	protein_coding_gene
WBGene00001345	F29G9.4a.1	6	77.605	3.96	148.68	day 3	fos-1	protein_coding_gene
WBGene00001358	F22B5.1.1	133	35.21	3.11	114.24	day 3	evl-20	protein_coding_gene
WBGene00001371	F26H11.5.1	111	34.96	14	180.1	day 3	exl-1	protein_coding_gene
WBGene00001372	R09B3.1a.1	180	38.905	13.87	171.71	day 3	exo-3	protein_coding_gene
WBGene00001385	F02A9.2.1	1882	57.815	5.07	197.52	day 3	far-1	protein_coding_gene
WBGene00001386	F02A9.3.1	8240	61.96	2.14	292.57	day 3	far-2	protein_coding_gene
WBGene00001387	F15B9.1.1	209	65.7	16.19	208.96	day 3	far-3	protein_coding_gene
WBGene00001389	F15B9.3a.1	27	45.55	20.79	155.92	day 3	far-5	protein_coding_gene
WBGene00001390	W02A2.2.1	169	58.25	10.85	177.84	day 3	far-6	protein_coding_gene
WBGene00001392	K02F3.3.1	190	55.67	25.71	200.36	day 3	far-8	protein_coding_gene
WBGene00001393	Y67H2A.8.1	430	54.835	0	213.12	day 3	fat-1	protein_coding_gene
WBGene00001394	W02A2.1a.1	573	42.84	7.93	199.96	day 3	fat-2	protein_coding_gene
WBGene00001395	W08D2.4a.1	94	46.91	2.69	250.32	day 3	fat-3	protein_coding_gene
WBGene00001396	T13F2.1a.1	268	55.135	17.48	242.34	day 3	fat-4	protein_coding_gene
WBGene00001397	W06D12.3.1	175	74.46	2.93	251.93	day 3	fat-5	protein_coding_gene
WBGene00001398	VZK822L.1a.1	557	74.48	12.17	259.3	day 3	fat-6	protein_coding_gene
WBGene00001399	F10D2.9.1	51	39	15.33	137.86	day 3	fat-7	protein_coding_gene
WBGene00001401	H12I13.4.1	15	39.84	6.87	58.4	day 3	fbf-1	protein_coding_gene
WBGene00001402	F21H12.5.1	15	47.37	31.85	92.18	day 3	fbf-2	protein_coding_gene
WBGene00001404	K07A3.1a.1	277	54.89	12.96	220.12	day 3	fbp-1	protein_coding_gene
WBGene00001405	C04F12.10.1	164	42.225	5.51	174.12	day 3	fce-1	protein_coding_gene
WBGene00001406	F48F5.5.1	38	59.07	14.45	206.87	day 3	fce-2	protein_coding_gene
WBGene00001411	F35D6.1b.1	8	46.095	12.44	130.72	day 3	fem-1	protein_coding_gene
WBGene00001411	F35D6.1a.1	24	50.47	28.81	172.25	day 3	fem-1	protein_coding_gene
WBGene00001412	T19C3.8.1	103	53.89	16.72	124.15	day 3	fem-2	protein_coding_gene
WBGene00001413	C01F6.4b-0	34	55.385	35.52	219.73	day 3	fem-3	protein_coding_gene
WBGene00001413	C01F6.4a.1	103	49.81	8.96	125.39	day 3	fem-3	protein_coding_gene
WBGene00001423	T01C3.7.2	111	40.79	9.97	110.17	day 3	fib-1	protein_coding_gene
WBGene00001423	T01C3.7.1-1	34	42.48	21.4	126.44	day 3	fib-1	protein_coding_gene
WBGene00001423	T01C3.7.1	80	43.615	8.15	142.38	day 3	fib-1	protein_coding_gene
WBGene00001425	F13B9.8.1	100	47.09	16.59	209.27	day 3	fis-2	protein_coding_gene
WBGene00001426	F36H1.1a.1	398	52.555	8.52	227	day 3	fkb-1	protein_coding_gene
WBGene00001427	Y18D10A.19.1	2033	66.52	5.21	224.23	day 3	fkb-2	protein_coding_gene
WBGene00001430	C50F2.6a.2	29	43	9.89	113.35	day 3	fkb-5	protein_coding_gene
WBGene00001430	C50F2.6a.1	6	55.685	45.23	111.21	day 3	fkb-5	protein_coding_gene
WBGene00001431	F31D4.3.1	468	49	7.41	192.67	day 3	fkb-6	protein_coding_gene
WBGene00001432	B0511.1.1	7	59.35	40.64	95.64	day 3	fkb-7	protein_coding_gene
WBGene00001435	C29F7.4b.1	7	36.67	17.7	64.36	day 3	fkh-3	protein_coding_gene
WBGene00001435	C29F7.4a.1	28	38.265	19.83	129.61	day 3	fkh-3	protein_coding_gene
WBGene00001436	C29F7.5.1	24	51.69	16.55	148.71	day 3	fkh-4	protein_coding_gene
WBGene00001441	K03C7.2a.1	9	100.36	29.26	142.81	day 3	fkh-9	protein_coding_gene
WBGene00001443	B0523.5.1-0	13	53.96	44.96	162.4	day 3	fli-1	protein_coding_gene
WBGene00001444	F23B2.5a.1	15	43.3	28.63	157	day 3	flp-1	protein_coding_gene
WBGene00001444	F23B2.5b.1	25	51.37	22.75	149.07	day 3	flp-1	protein_coding_gene
WBGene00001445	W07E11.3b.1	5	49.07	27.37	87.56	day 3	flp-2	protein_coding_gene
WBGene00001446	W07E11.2.1	7	27.95	21.12	89.1	day 3	flp-3	protein_coding_gene
WBGene00001447	C18D1.3.2	7	47.84	46.19	59.73	day 3	flp-4	protein_coding_gene
WBGene00001449	F07D3.2.1	34	49.94	25.69	128.2	day 3	flp-6	protein_coding_gene
WBGene00001450	F49E10.3.1	5	63.19	37.54	84.81	day 3	flp-7	protein_coding_gene
WBGene00001451	F31F6.4b.1	9	37.88	26.69	160.38	day 3	flp-8	protein_coding_gene
WBGene00001452	C36H8.3.1	34	34.08	14.62	98.16	day 3	flp-9	protein_coding_gene
WBGene00001453	T06C10.4.1	8	43.355	34.38	120.37	day 3	flp-10	protein_coding_gene
WBGene00001454	K02G10.4a.1	15	40.39	25.89	161.89	day 3	flp-11	protein_coding_gene
WBGene00001455	C05E11.8a.1	18	41.825	27.57	119.79	day 3	flp-12	protein_coding_gene
WBGene00001458	ZK525.1.1	9	44.96	25	160.12	day 3	flp-15	protein_coding_gene
WBGene00001459	F15D4.8.1	16	39.11	27.89	178.92	day 3	flp-16	protein_coding_gene
WBGene00001460	C52D10.11.1	10	37.245	22.89	94.45	day 3	flp-17	protein_coding_gene
WBGene00001461	Y48D7A.2.1	7	37.29	29.78	144.05	day 3	flp-18	protein_coding_gene
WBGene00001461	Y48D7A.2.2	5	31.87	24.21	85.58	day 3	flp-18	protein_coding_gene
WBGene00001462	M79.4.1	5	39.81	32.48	93.19	day 3	flp-19	protein_coding_gene
WBGene00001464	C26F1.10.1	7	50	28.05	120.11	day 3	flp-21	protein_coding_gene
WBGene00001478	Y39A1A.19a.1	11	62.69	24.5	310.5	day 3	fmo-3	protein_coding_gene
WBGene00001479	F53F4.5a.1	12	66.72	16.11	182.35	day 3	fmo-4	protein_coding_gene
WBGene00001480	H24K24.5a.1	7	99.88	22.15	131.45	day 3	fmo-5	protein_coding_gene
WBGene00001481	Y54E10A.4a.1	11	35.27	18.78	72.64	day 3	fog-1	protein_coding_gene
WBGene00001482	Y113G7B.5b.1	116	44.27	20.56	104.52	day 3	fog-2	protein_coding_gene
WBGene00001482	Y113G7B.5a.1	21	55.29	11.76	105.87	day 3	fog-2	protein_coding_gene
WBGene00001485	Y113G7A.8b.1	22	44.815	21.35	109.1	day 3	fre-1	protein_coding_gene
WBGene00001485	Y113G7A.8a.1	21	41.32	20.7	82.24	day 3	fre-1	protein_coding_gene
WBGene00001486	F59G1.7.1	123	44.5	11.63	175.96	day 3	frh-1	protein_coding_gene
WBGene00001488	ZK270.2b.1	6	63.925	43.43	164.39	day 3	frm-1	protein_coding_gene
WBGene00001493	C51F7.1.1	7	57.75	30.71	192.83	day 3	frm-7	protein_coding_gene
WBGene00001496	F25H9.5a.1	98	49.73	19.8	238.61	day 3	frm-10	protein_coding_gene
WBGene00001497	T08B2.9b.3	80	50.15	6	123.23	day 3	fars-1	protein_coding_gene
WBGene00001497	T08B2.9a.1	14	47.75	25.44	99.16	day 3	fars-1	protein_coding_gene
WBGene00001497	T08B2.9b.2	5	47.56	19.29	57.43	day 3	fars-1	protein_coding_gene
WBGene00001497	T08B2.9b.1	94	47.79	18.93	114.57	day 3	fars-1	protein_coding_gene
WBGene00001498	F22B5.9.1	80	49.75	7.92	168.71	day 3	fars-3	protein_coding_gene
WBGene00001499	C26E6.5.1	329	49.63	8.11	158.22	day 3	fsn-1	protein_coding_gene
WBGene00001500	C54F6.14.1	109	94.03	15.39	232.37	day 3	ftn-1	protein_coding_gene
WBGene00001501	D1037.3.1	519	77.11	5.27	241.36	day 3	ftn-2	protein_coding_gene
WBGene00001502	F52D10.3a.1	433	55.67	6.59	217.53	day 3	ftt-2	protein_coding_gene
WBGene00001502	F52D10.3c.1	5	47.27	28.96	104.22	day 3	ftt-2	protein_coding_gene
WBGene00001503	H14A12.2.1	68	57.415	12.79	154.7	day 3	fum-1	protein_coding_gene
WBGene00001505	K08F8.3.1	5	78.22	31.71	150.27	day 3	fut-1	protein_coding_gene
WBGene00001509	ZK1248.14.1	57	45.92	13.73	144	day 3	fzo-1	protein_coding_gene
WBGene00001510	ZK1307.6.1	81	54.5	10.82	298.5	day 3	fzr-1	protein_coding_gene
WBGene00001511	ZK177.6.2	9	56.07	22.74	79.68	day 3	fzy-1	protein_coding_gene
WBGene00001511	ZK177.6.1	234	45.855	10.14	368.77	day 3	fzy-1	protein_coding_gene
WBGene00001513	T05H4.14.1	137	47.21	25.25	333.46	day 3	gad-1	protein_coding_gene
WBGene00001514	C05D2.5.1	152	42.73	8.38	160.08	day 3	xnd-1	protein_coding_gene
WBGene00001516	productive_splice_isoform_94	8	28.61	17.04	44.15	day 3	gap-2	protein_coding_gene
WBGene00001520	K09A9.5.1	78	65.915	16.79	165.96	day 3	gas-1	protein_coding_gene
WBGene00001523	M05D6.7.1	5	88.25	27.67	173.35	day 3	gbh-2	protein_coding_gene
WBGene00001526	T19A5.2d.1	9	41.33	26.12	88.7	day 3	gck-1	protein_coding_gene
WBGene00001526	T19A5.2a.1	11	41.93	22.84	119.26	day 3	gck-1	protein_coding_gene
WBGene00001527	F37B12.2.1	70	60.93	19.12	189.43	day 3	gcs-1	protein_coding_gene
WBGene00001558	Y57G11C.10a.1	293	79.96	3.96	253.27	day 3	gdi-1	protein_coding_gene
WBGene00001561	productive_splice_isoform_33	7	57.64	43.4	191.39	day 3	gei-4	protein_coding_gene
WBGene00001561	W07B3.2c.2	8	63.02	53.32	226.09	day 3	gei-4	protein_coding_gene
WBGene00001561	W07B3.2c.1	11	60.3	23.92	126.17	day 3	gei-4	protein_coding_gene
WBGene00001563	C05C8.4.1	19	50.7	14.33	84.21	day 3	gei-6	protein_coding_gene
WBGene00001564	C05E4.9a.1	69	92.1	15.52	230.8	day 3	icl-1	protein_coding_gene
WBGene00001566	C28C12.9.1	22	48.59	17.39	187.43	day 3	acdh-13	protein_coding_gene
WBGene00001568	F32H2.1b.1	43	50.81	16.29	90.85	day 3	snpc-4	protein_coding_gene
WBGene00001569	F52D2.4.1	32	57.275	27.89	112.85	day 3	meg-3	protein_coding_gene
WBGene00001571	K01C8.5.2	32	42.275	9	120.31	day 3	gei-14	protein_coding_gene
WBGene00001574	W10D5.3f.1	11	55.62	23.75	110.77	day 3	gei-17	protein_coding_gene
WBGene00001574	productive_splice_isoform_130	25	62.29	47.46	166.67	day 3	gei-17	protein_coding_gene
WBGene00001577	T12A7.1.1	9	64.83	15.67	157.56	day 3	gem-4	protein_coding_gene
WBGene00001578	R12A1.4.1	11	42.23	37.87	135.27	day 3	ges-1	protein_coding_gene
WBGene00001579	F56A11.1.1	6	70.015	28.03	132.21	day 3	gex-2	protein_coding_gene
WBGene00001580	F28D1.10.1	26	46.98	17.04	122.42	day 3	gex-3	protein_coding_gene
WBGene00001582	K02A11.1a.2	5	62.89	20.1	75.6	day 3	gfi-2	protein_coding_gene
WBGene00001582	K02A11.1a.1	39	60.6	7.21	149.31	day 3	gfi-2	protein_coding_gene
WBGene00001582	K02A11.1a.4	8	58.64	33.4	117.96	day 3	gfi-2	protein_coding_gene
WBGene00001582	K02A11.1b.2	57	54.31	19.05	164.34	day 3	gfi-2	protein_coding_gene
WBGene00001583	M163.4.1	13	40.22	20.04	170.8	day 3	gfi-3	protein_coding_gene
WBGene00001584	F45E4.10b.1	56	45.185	12.31	174	day 3	nrde-4	protein_coding_gene
WBGene00001585	M04B2.3.1	96	45.255	9.68	206.9	day 3	gfl-1	protein_coding_gene
WBGene00001589	H04J21.3a.1	11	52.67	25.96	75.45	day 3	gip-1	protein_coding_gene
WBGene00001590	C45G3.3.1	34	52.38	12.19	133.67	day 3	lipt-1	protein_coding_gene
WBGene00001591	F11A5.10.1	7	51.04	23.19	111.96	day 3	glc-1	protein_coding_gene
WBGene00001595	T23G11.3.1	360	49.78	6.85	149.35	day 3	gld-1	protein_coding_gene
WBGene00001597	T07F8.3a.1	19	72.62	39.21	176.89	day 3	gld-3	protein_coding_gene
WBGene00001597	T07F8.3b.1	137	55.67	22.08	131.79	day 3	gld-3	protein_coding_gene
WBGene00001598	T21G5.3.1	109	44.11	6.93	241.12	day 3	glh-1	protein_coding_gene
WBGene00001599	C55B7.1.1	36	67.205	31.21	123.52	day 3	glh-2	protein_coding_gene
WBGene00001600	B0414.6.1	36	50.425	14.96	126.96	day 3	glh-3	protein_coding_gene
WBGene00001601	T12F5.3.1	24	35.625	14.96	134.81	day 3	glh-4	protein_coding_gene
WBGene00001602	C45B2.5.1	13	40.12	10.81	180.62	day 3	gln-1	protein_coding_gene
WBGene00001604	Y105C5B.28a.1	111	69.2	5.61	188.03	day 3	gln-3	protein_coding_gene
WBGene00001604	Y105C5B.28b.1	37	84.79	24.92	268.23	day 3	gln-3	protein_coding_gene
WBGene00001604	Y105C5B.28c.1	7	73.21	34.2	113.65	day 3	gln-3	protein_coding_gene
WBGene00001606	F26D10.10.1	822	51.405	7.81	256.27	day 3	gln-5	protein_coding_gene
WBGene00001607	C28D4.3.1	1695	52.66	0	223.62	day 3	gln-6	protein_coding_gene
WBGene00001609	F02A9.6.1	71	42.52	7.87	64.61	day 3	glp-1	protein_coding_gene
WBGene00001620	C12D12.2b.1	26	52.665	11.81	133.33	day 3	glt-1	protein_coding_gene
WBGene00001627	C55B7.2.1	6	106.025	63.17	177.86	day 3	gly-2	protein_coding_gene
WBGene00001628	ZK688.8.1	58	58.645	11.4	142.51	day 3	gly-3	protein_coding_gene
WBGene00001629	Y116F11B.12a.1	23	46.12	17.86	190.07	day 3	gly-4	protein_coding_gene
WBGene00001630	Y39E4B.12a.2	5	46.2	35.89	155.5	day 3	gly-5	protein_coding_gene
WBGene00001630	Y39E4B.12a.1	7	75.38	56.97	97.19	day 3	gly-5	protein_coding_gene
WBGene00001630	Y39E4B.12c.2	23	51.96	17.72	140.64	day 3	gly-5	protein_coding_gene
WBGene00001632	Y46H3A.6a.1	84	45.29	14.37	157.69	day 3	gly-7	protein_coding_gene
WBGene00001633	Y66A7A.6.1	29	38.72	23.96	131.46	day 3	gly-8	protein_coding_gene
WBGene00001635	Y45F10D.3b.1	11	47.86	18.06	229.07	day 3	gly-10	protein_coding_gene
WBGene00001635	Y45F10D.3a.1	42	48.395	10.85	110.76	day 3	gly-10	protein_coding_gene
WBGene00001645	C03E10.4.1	101	55.35	4.48	184.82	day 3	gly-20	protein_coding_gene
WBGene00001647	T23G11.2.1	449	46	6.75	130.47	day 3	gna-2	protein_coding_gene
WBGene00001648	C26C6.2.1	97	61.62	15.15	205.92	day 3	goa-1	protein_coding_gene
WBGene00001649	H13N06.3.1	26	65.59	12.68	195.4	day 3	gob-1	protein_coding_gene
WBGene00001653	K04D7.5a.1	10	45.315	17.62	72.8	day 3	gon-4	protein_coding_gene
WBGene00001660	productive_splice_isoform_52	6	48.97	42.64	71.25	day 3	gop-1	protein_coding_gene
WBGene00001661	C34E10.2.1	149	49.07	14.59	189.75	day 3	gop-2	protein_coding_gene
WBGene00001662	C34E10.1.1	90	45.255	16.08	142.74	day 3	gop-3	protein_coding_gene
WBGene00001666	T07A9.7.1	5	34.48	27.27	96.17	day 3	gpa-4	protein_coding_gene
WBGene00001679	F13D12.7b.2	41	63.24	26.44	159.26	day 3	gpb-1	protein_coding_gene
WBGene00001680	F52A8.2a.1	7	44.21	37.6	202.5	day 3	gpb-2	protein_coding_gene
WBGene00001682	F08B6.2.1	158	56.075	9	194.45	day 3	gpc-2	protein_coding_gene
WBGene00001683	T09F3.3.1	1318	57.54	4.04	328.79	day 3	gpd-1	protein_coding_gene
WBGene00001684	K10B3.8.1	285	59.44	8.32	258	day 3	gpd-2	protein_coding_gene
WBGene00001685	K10B3.7.1	420	59.175	11.74	236.61	day 3	gpd-3	protein_coding_gene
WBGene00001686	F33H1.2.1	713	56.24	5.96	344.25	day 3	gpd-4	protein_coding_gene
WBGene00001688	F22B7.13.1	41	37.62	3.73	170.43	day 3	gpr-1	protein_coding_gene
WBGene00001689	C38C10.4.1	47	45.24	12.61	139.41	day 3	gpr-2	protein_coding_gene
WBGene00001692	W05E7.1.1	14	58.5	16.12	136.68	day 3	grd-3	protein_coding_gene
WBGene00001694	F41E6.2.1	34	58.795	23	185.88	day 3	grd-5	protein_coding_gene
WBGene00001703	T01B10.2.1	5	37.57	28.03	89.33	day 3	grd-14	protein_coding_gene
WBGene00001713	F42C5.7.1	39	70.41	17.97	142.15	day 3	grl-4	protein_coding_gene
WBGene00001724	Y75B8A.20.1	8	103.79	12.92	186.56	day 3	grl-15	protein_coding_gene
WBGene00001740	ZC395.6.1	19	51.79	25.26	147.9	day 3	gro-1	protein_coding_gene
WBGene00001743	K06H7.4.1	143	41.33	1.05	131.27	day 3	grp-1	protein_coding_gene
WBGene00001744	T10F2.1b.1	67	63.45	10.37	222.47	day 3	gars-1	protein_coding_gene
WBGene00001744	T10F2.1a.1	72	72.135	14.48	233.77	day 3	gars-1	protein_coding_gene
WBGene00001746	Y18D10A.5.1	70	64.46	27.26	218.89	day 3	gsk-3	protein_coding_gene
WBGene00001747	F29F11.6.1	265	58.5	7.15	202.04	day 3	gsp-1	protein_coding_gene
[truncated: 8,191 more rows]

## Sheet: day 4
Day 4 poly(A) tail length summary for each isoform
[truncated: 10,154 more rows]

## Sheet: day 5
Day 5 poly(A) tail length summary for each isoform
[truncated: 9,253 more rows]

[truncated: 4 more sheets: day 7, day 10, day 15, all days summary]
