# Supplementary material for: Full-length direct RNA sequencing reveals extensive remodeling of RNA expression, processing and modification in aging Caenorhabditis elegans
Source: bioRxiv. 2024 Jun 22:2024.06.18.599640. Preprint. [Version 1] doi: 10.1101/2024.06.18.599640 (PMC11213008; doi:10.1101/2024.06.18.599640)
Supplement: Supplement 1 — Document S1. Figures S1–S7 Table S1. Illumina RNA-seq DESeq2 results from days 2, 3, 4, 5, 7, 10, and 15 vs. day 1. Table S2. Nanopore DRS DESeq2 results using unfiltered reads from days 2, 3, 4, 5, 7, 10, and 15 vs. day 1. Table S3. Number of Nanopore DRS reads per replicate remaining after each filtering step (mapping, transcription start site filtering, and poly(A) filtering). Table S4. All detected Nanopore DRS full-length isoforms with columns 1-12 in BED format and the number of filtered reads for each isoform per replicate. Novel isoforms not in the WS279 WormBase annotation are labeled as productive if they span in frame annotated start and stop codons or unproductive if they do not span in frame annotated start and stop codons. Table S5. 3’UTR coordinates of Nanopore DRS full-length isoforms with columns 1-12 in BED format. 3’UTR sequences are compared to the WS279 WormBase annotation. Table S6. Alternative exon inclusion events with a significant (P<0.05) change in relative abundance (PSI) in days 2, 3, 4, 5, 7, 10, or 15 compared to day 1. Table S7. Percent of reads mapping to introns or intergenic regions and percent of splice junction reads that do not match WS279 WormBase annotations in young (days 1, 2, 3) and old (days 7, 10, 15) animals. Table S8. Median, mean, minimum, and maximum poly(A) tail lengths for isoforms with full-length support. Table S9. High confidence A-to-G edit site coordinates in BED format, features that overlap with A-to-G sites, and predicted codon changes resulting from editing. Table S10. High confidence pseudouridine edit site coordinates in BED format and overlapping features. Table S11. Annotated aging genes with novel features from this study indicated. [file media-1.zip › supplementary_files/04_all_flair_isoforms.xlsx]

## Sheet: all full-length isoforms
Genomic coordinates and filtered read numbers for isoforms with Nanopore DRS full-length support
chr	start	end	isoform_name	score	strand	thickStart	thickEnd	itemRgb	blockCount	blockSizes	blockStarts	gene	biotype	day1_rep1	day1_rep2	day1_rep3	day2_rep1	day2_rep2	day2_rep3	day3_rep1	day3_rep2	day3_rep3	day4_rep1	day4_rep2	day4_rep3	day5_rep1	day5_rep2	day5_rep3	day7_rep1	day7_rep2	day7_rep3	day10_rep1	day10_rep2	day10_rep3	day15_rep1	day15_rep2	day15_rep3
I	4115	10230	Y74C9A.3.1_WBGene00022277	60	-	4115	10230	255,0,0	5	243,102,291,120,136,	0,1079,1921,5611,5979,	homt-1	protein coding gene	59	57	55	41	41	50	34	51	29	54	69	61	42	41	53	55	27	30	37	54	23	70	41	33
I	11494	16837	Y74C9A.2a.1_WBGene00022276	60	+	11494	16837	255,0,0	4	67,72,210,365,	0,123,3456,4978,	nlp-40	protein coding gene	53	86	95	24	78	73	54	72	39	114	76	73	36	68	90	44	31	56	41	41	41	42	20	26
I	11617	16833	Y74C9A.2a.2_WBGene00022276	60	+	11617	16833	255,0,0	3	72,210,361,	0,3333,4855,	nlp-40	protein coding gene	10	24	14	7	16	29	10	11	2	20	19	8	9	18	8	14	6	12	13	14	9	13	7	6
I	17483	26781	Y74C9A.4a.1_WBGene00022278	60	-	17483	26781	255,0,0	12	475,110,227,208,117,127,195,162,200,154,92,49,	0,522,1531,2787,3364,3529,7167,7445,7789,8887,9106,9249,	rcor-1	protein coding gene	29	36	32	26	34	33	22	23	6	52	47	36	38	33	40	36	21	25	28	29	15	41	23	19
I	17486	26781	Y74C9A.4b.1_WBGene00022278	60	-	17486	26781	255,0,0	12	472,110,227,208,117,127,195,162,200,154,101,49,	0,519,1528,2784,3361,3526,7164,7442,7786,8884,9103,9246,	rcor-1	protein coding gene	44	33	25	29	31	26	17	29	14	33	21	33	22	23	19	26	12	8	10	19	11	14	17	15
I	17910	26643	Y74C9A.4c.1_WBGene00022278	60	-	17910	26643	255,0,0	11	48,110,227,208,117,127,195,162,200,154,54,	0,95,1104,2360,2937,3102,6740,7018,7362,8460,8679,	rcor-1	protein coding gene	2	13	14	4	20	18	9	22	6	25	16	20	3	8	18	13	8	8	11	12	10	14	12	8
I	27588	33150	Y74C9A.5.2_WBGene00022279	60	-	27588	33150	255,0,0	6	817,268,656,304,131,114,	0,1511,2180,4180,4823,5448,	sesn-1	protein coding gene	2	6	1	0	5	4	3	2	2	3	4	4	3	4	4	4	0	1	2	1	0	2	1	1
I	27590	32548	Y74C9A.5.1_WBGene00022279	60	-	27590	32548	255,0,0	5	815,268,656,304,137,	0,1509,2178,4178,4821,	sesn-1	protein coding gene	4	2	2	1	2	3	2	1	0	4	2	2	2	0	3	0	1	1	0	0	0	0	1	1
I	47460	49860	Y48G1C.12.1_WBGene00044345	60	+	47460	49860	255,0,0	4	150,163,183,610,	0,235,887,1790,		protein coding gene	34	28	45	27	38	36	23	28	11	40	34	35	30	20	45	30	16	24	23	28	13	33	20	21
I	49920	54426	Y48G1C.4a.1_WBGene00021677	60	+	49920	54426	255,0,0	7	96,216,128,107,72,305,483,	0,894,2362,2545,3345,3470,4023,	pgs-1	protein coding gene	42	47	52	39	50	40	30	54	24	64	52	66	34	52	47	46	35	45	34	41	33	37	33	23
I	71844	81156	Y48G1C.2a.2_WBGene00000812	60	+	71844	81156	255,0,0	12	88,80,251,77,162,184,320,162,205,87,135,851,	0,666,802,1096,1760,2780,3326,4106,5104,5868,7468,8461,	csk-1	protein coding gene	21	18	19	17	24	23	13	15	10	19	10	20	16	16	16	9	6	6	10	14	8	16	10	5
I	81192	91296	Y48G1C.10a.1_WBGene00021683	60	+	81192	91296	255,0,0	16	80,79,122,91,240,124,180,125,150,81,190,215,233,141,213,878,	0,692,823,1393,1988,2997,3195,3421,3643,5631,5841,6327,7075,7373,8179,9226,		protein coding gene	10	6	9	2	10	12	5	7	4	11	6	3	1	5	3	6	3	3	6	7	3	5	2	1
I	84989	86293	Y48G1C.6.1-0_WBGene00021679	60	-	84989	86293	255,0,0	3	365,181,197,	0,451,1107,		protein coding gene	6	5	4	4	2	4	2	2	3	3	0	1	2	1	3	0	1	1	2	6	2	1	2	1
I	91367	92720	single_exon_productive_isoform_169_I:91000	60	+	91367	92720	255,0,0	1	1353,	0,	NA	NA	1	0	0	2	1	1	2	1	0	0	0	0	0	1	0	0	3	0	1	0	1	0	0	0
I	91403	92720	Y48G1C.9.1_WBGene00021682	60	+	91403	92720	255,0,0	2	191,198,	0,1119,		protein coding gene	169	131	172	123	125	172	108	96	54	156	125	116	84	99	121	127	81	91	73	84	71	96	56	57
I	93021	94884	Y48G1C.1.1_WBGene00021676	60	+	93021	94884	255,0,0	6	115,375,407,145,300,263,	0,160,587,1042,1247,1600,	pid-2	protein coding gene	14	17	23	17	18	22	9	13	8	17	16	7	6	13	19	13	9	8	8	13	8	16	3	10
I	94828	95312	Y48G1C.13.1_WBGene00189949	60	-	94828	95312	255,0,0	3	101,143,76,	0,147,408,		protein coding gene	10	44	53	10	46	57	42	49	26	66	46	53	34	22	58	50	36	40	24	32	21	29	22	14
I	96458	108223	Y48G1C.8a.1_WBGene00021681	60	-	96458	108223	255,0,0	14	534,361,764,161,185,231,229,769,274,186,319,131,193,628,	0,1141,1836,3170,3680,3936,5046,5989,7981,8977,9557,10230,10897,11137,		protein coding gene	0	6	1	0	9	5	0	7	1	1	6	1	4	5	3	0	0	7	0	0	0	0	1	0
I	96470	108167	Y48G1C.8b.1_WBGene00021681	60	-	96470	108167	255,0,0	14	522,361,764,161,200,231,229,769,274,186,319,131,193,572,	0,1129,1824,3158,3668,3924,5034,5977,7969,8965,9545,10218,10885,11125,		protein coding gene	3	9	4	5	6	4	0	4	5	2	15	5	1	11	6	4	2	2	1	1	1	3	1	1
I	108681	110057	F53G12.1.1_WBGene00004274	60	-	108681	110057	255,0,0	4	765,292,122,53,	0,810,1153,1323,	rab-11.1	protein coding gene	492	430	466	415	436	426	297	335	201	450	386	352	262	237	313	265	161	212	244	282	171	361	190	157
I	111037	112272	F53G12.10.1_WBGene00004418	60	+	111037	112272	255,0,0	5	28,100,198,217,254,	0,123,472,717,981,	rpl-7	protein coding gene	1427	1882	1922	635	1408	1518	939	966	568	1540	1137	1105	453	815	1208	962	613	930	935	1048	772	1502	823	725
I	111037	112417	F53G12.10.2_WBGene00004418	60	+	111037	112417	255,0,0	6	28,100,198,217,249,6,	0,123,472,717,981,1374,	rpl-7	protein coding gene	169	211	244	75	173	220	118	146	84	202	147	170	57	116	151	148	69	126	131	172	125	199	134	141
I	112284	113751	F53G12.9a.1_WBGene00018774	60	+	112284	113751	255,0,0	6	197,126,204,144,102,156,	0,242,415,954,1141,1311,		protein coding gene	6	4	1	4	5	8	5	4	2	15	16	21	11	11	14	9	9	12	10	11	9	13	9	8
I	127284	134270	F53G12.5b.1_WBGene00003229	60	+	127284	134270	255,0,0	8	52,52,200,180,158,451,82,857,	0,100,1412,1660,1891,4818,5327,6129,	mex-3	protein coding gene	26	35	25	18	33	39	21	26	7	31	50	28	13	35	25	20	3	19	17	42	12	30	21	16
I	127285	134269	F53G12.5a.2_WBGene00003229	60	+	127285	134269	255,0,0	8	51,52,200,180,167,451,82,856,	0,99,1411,1659,1881,4817,5326,6128,	mex-3	protein coding gene	31	86	79	28	98	79	53	110	43	106	123	102	23	93	86	39	30	45	37	46	16	51	36	24
I	128696	134267	F53G12.5a.1_WBGene00003229	60	+	128696	134267	255,0,0	6	200,180,167,451,82,854,	0,248,470,3406,3915,4717,	mex-3	protein coding gene	2	13	7	5	12	8	4	11	4	8	10	10	2	9	10	1	5	6	4	6	3	0	9	1
I	171222	176040	F56C11.6a.2_WBGene00018958	60	+	171222	176040	255,0,0	9	146,97,165,538,228,176,145,130,286,	0,2189,2338,2552,3382,3655,3874,4356,4532,	cest-27	protein coding gene	1	1	1	0	0	0	1	1	2	4	1	1	1	1	0	3	1	1	3	9	0	8	8	4
I	173411	175989	F56C11.6a.1_WBGene00018958	60	+	173411	175989	255,0,0	8	97,165,538,228,176,145,130,235,	0,149,363,1193,1466,1685,2167,2343,	cest-27	protein coding gene	1	1	1	0	1	2	0	0	1	0	1	0	0	0	0	1	0	0	1	1	0	1	0	1
I	178523	182159	F56C11.5b.1_WBGene00018957	60	+	178523	182159	255,0,0	5	97,99,264,105,346,	0,2076,2727,3139,3290,		protein coding gene	6	2	3	4	4	2	1	5	0	6	6	4	4	3	2	0	0	1	5	3	2	4	2	2
I	180080	182161	F56C11.5a.1_WBGene00018957	60	+	180080	182161	255,0,0	5	385,99,264,105,348,	0,519,1170,1582,1733,		protein coding gene	39	56	59	57	53	54	54	54	31	98	69	87	44	58	67	68	43	49	37	51	35	62	31	25
I	182067	182772	F56C11.3.1_WBGene00018955	60	-	182067	182772	255,0,0	4	278,107,72,101,	0,326,477,604,		protein coding gene	39	31	36	34	33	48	31	16	9	37	36	48	26	30	42	45	24	28	28	28	24	46	21	28
I	212255	215491	Y48G1BL.3_WBGene00004246	60	-	212255	215491	255,0,0	4	241,663,459,105,	0,1268,2602,3131,	puf-10	pseudogene	15	22	14	10	16	15	9	14	3	19	12	16	11	18	9	16	12	7	3	8	6	5	5	3
I	216027	217002	Y48G1BL.1_WBGene00021662	60	+	216027	217002	255,0,0	3	65,133,672,	0,117,303,	snpc-3.3	pseudogene	0	0	0	1	2	2	1	1	1	4	2	1	0	1	2	4	1	1	1	0	0	3	0	1
I	252106	254294	Y48G1BM.1.1_WBGene00021667	60	+	252106	254294	255,0,0	6	77,135,630,168,96,349,	0,129,317,1195,1601,1839,	snpc-3.2	protein coding gene	6	7	4	4	7	9	7	9	3	9	9	3	3	7	10	4	2	6	6	6	4	4	9	2
I	280113	286113	C53D5.2.1_WBGene00016903	60	+	280113	286113	255,0,0	7	93,121,131,230,204,81,279,	0,197,3405,4195,4894,5444,5721,	2024-03-04	protein coding gene	4	2	4	0	0	2	3	3	0	3	3	2	1	2	0	1	0	1	1	2	1	1	2	0
I	286039	289185	C53D5.4a.1_WBGene00016905	60	-	286039	289185	255,0,0	6	381,124,495,87,153,213,	0,834,1469,2518,2710,2933,	ztf-3	protein coding gene	14	4	7	4	15	6	7	8	1	8	13	8	8	8	6	8	4	10	4	6	2	6	2	1
I	286087	289185	C53D5.4b.1_WBGene00016905	60	-	286087	289185	255,0,0	5	333,495,87,153,213,	0,1421,2470,2662,2885,	ztf-3	protein coding gene	16	14	21	18	8	13	6	11	4	19	22	16	11	10	19	11	10	3	13	20	6	11	12	5
I	291214	305471	C53D5.1a.1_WBGene00016902	60	+	291214	305471	255,0,0	8	93,59,110,70,526,122,163,544,	0,4577,11380,11546,11988,12573,12878,13713,		protein coding gene	15	19	16	19	26	14	6	20	13	19	30	14	12	24	23	12	7	11	9	11	7	9	7	2
I	295741	305477	C53D5.1c.2_WBGene00016902	60	+	295741	305477	255,0,0	7	109,110,70,526,122,163,550,	0,6853,7019,7461,8046,8351,9186,		protein coding gene	0	2	2	1	5	4	2	2	0	6	3	1	2	1	2	2	1	2	0	1	0	1	2	0
I	305810	310790	C53D5.5a.1_WBGene00016906	60	-	305810	310790	255,0,0	7	278,319,724,221,230,220,29,	0,479,1280,2760,3394,3731,4951,		protein coding gene	5	10	7	3	4	1	2	5	1	2	10	0	2	3	0	2	2	3	5	1	0	0	1	0
I	310980	314989	C53D5.6.1_WBGene00002077	60	-	310980	314989	255,0,0	7	596,151,1043,917,215,621,167,	0,653,855,1945,2907,3173,3842,	imb-3	protein coding gene	37	113	60	38	120	32	21	169	35	37	228	42	26	151	48	40	19	35	33	27	36	27	10	22
I	318149	318547	single_exon_unproductive_isoform_65_I:318000	60	-	318149	318547	255,0,0	1	398,	0,	NA	NA	7	5	3	1	5	2	1	8	1	4	10	3	6	2	3	5	3	7	3	2	1	3	2	1
I	318548	323352	Y48G1A.5a.1_WBGene00002079	60	-	318548	323352	255,0,0	5	580,680,1314,309,210,	0,1189,2526,4236,4594,	xpo-2	protein coding gene	39	31	34	21	54	25	14	73	19	23	83	34	13	59	40	17	7	24	16	24	13	10	5	15
I	323854	330987	Y48G1A.4.1_WBGene00021660	60	+	323854	330987	255,0,0	7	80,262,365,750,287,133,877,	0,124,434,1444,3104,3992,6256,	nol-14	protein coding gene	9	10	3	8	6	4	2	11	2	5	13	4	7	7	3	5	4	3	2	3	3	5	3	1
I	332603	337845	Y48G1A.3.1_WBGene00000917	60	+	332603	337845	255,0,0	5	161,104,320,435,281,	0,242,1187,3105,4961,	daf-25	protein coding gene	40	45	43	26	39	49	33	42	13	44	47	20	18	23	34	36	14	20	19	18	22	22	21	16
I	343068	348424	Y48G1A.6a.1_WBGene00021661	60	-	343068	348424	255,0,0	7	581,140,810,142,182,252,120,	0,825,1952,3306,3492,3724,5236,	mbtr-1	protein coding gene	2	6	2	2	5	1	2	7	4	2	8	1	5	4	6	1	1	2	1	4	1	2	1	2
I	343281	348357	Y48G1A.6a.1-0_WBGene00021661	60	-	343281	348357	255,0,0	7	368,140,810,142,182,252,53,	0,612,1739,3093,3279,3511,5023,	mbtr-1	protein coding gene	1	1	1	0	0	2	0	1	0	0	2	0	0	1	0	0	0	1	0	0	1	0	0	0
I	343286	347150	Y48G1A.6b.1-0_WBGene00021661	60	-	343286	347150	255,0,0	7	363,140,810,142,182,252,58,	0,607,1734,3088,3274,3506,3806,	mbtr-1	protein coding gene	0	0	1	0	3	3	3	6	4	4	7	2	1	8	9	1	2	5	0	5	1	4	2	0
I	347468	348357	Y48G1A.2.1_WBGene00021658	60	+	347468	348357	255,0,0	4	113,77,222,316,	0,161,293,573,		protein coding gene	114	109	159	145	168	163	143	195	99	261	211	242	141	132	199	123	97	114	105	120	91	118	72	72
I	348459	357236	Y48G1A.1.1_WBGene00021657	60	+	348459	357236	255,0,0	13	160,228,329,162,345,287,307,221,319,108,280,113,243,	0,217,892,1725,2181,3334,4406,5284,5921,6914,7078,8374,8534,		protein coding gene	4	5	2	4	14	2	2	5	1	5	4	12	2	3	3	2	1	1	4	1	1	2	1	1
I	357239	363901	R119.1_WBGene00020087	60	-	357239	363901	255,0,0	8	88,107,468,974,336,534,60,130,	0,136,1051,2985,4009,5830,6415,6532,		pseudogene	1	7	2	3	9	2	0	3	2	4	7	4	1	4	5	1	4	1	2	1	1	2	0	0
I	357239	363901	unproductive_splice_isoform_42_WBGene00020087	60	-	357239	363901	255,0,0	7	88,107,468,1360,534,60,130,	0,136,1051,2985,5830,6415,6532,		pseudogene	3	3	4	2	3	3	0	4	0	1	5	4	6	2	3	0	0	1	1	0	2	1	0	0
I	364509	368579	R119.7a.1_WBGene00020091	60	+	364509	368579	255,0,0	6	170,456,66,317,557,834,	0,226,1021,1134,2143,3236,	rnp-8	protein coding gene	102	118	95	94	135	84	79	156	54	146	188	157	77	153	147	101	56	82	92	89	61	113	62	61
I	364733	368287	R119.7b.2_WBGene00020091	60	+	364733	368287	255,0,0	5	458,66,317,557,542,	0,797,910,1919,3012,	rnp-8	protein coding gene	8	12	6	4	7	7	4	13	5	7	11	12	2	12	8	3	6	8	5	10	6	7	5	3
I	366642	368283	R119.7b.3_WBGene00020091	60	+	366642	368283	255,0,0	2	567,538,	0,1103,	rnp-8	protein coding gene	1	1	1	0	0	0	0	0	1	0	1	1	0	0	4	0	0	1	2	1	0	0	0	1
I	368269	373465	R119.2.1_WBGene00020088	60	-	368269	373465	255,0,0	5	977,338,319,91,135,	0,2154,3085,4347,5061,		protein coding gene	2	2	2	3	2	1	1	4	3	8	3	2	0	3	4	2	1	2	4	5	0	4	1	1
I	373570	379073	R119.3.1_WBGene00020089	60	-	373570	379073	255,0,0	5	172,321,71,174,145,	0,3627,5000,5132,5358,		protein coding gene	70	47	56	45	40	39	37	56	24	65	56	64	27	38	58	55	36	39	43	44	39	70	53	42
I	379070	381902	R119.4.1_WBGene00004143	60	-	379070	381902	255,0,0	6	1058,373,317,248,205,112,	0,1112,1534,1900,2195,2720,	pqn-59	protein coding gene	326	599	391	317	612	446	270	576	255	444	576	414	221	447	367	229	152	234	186	295	190	342	225	194
I	382825	388564	R119.6.1_WBGene00006385	60	+	382825	388564	255,0,0	8	88,76,254,136,601,261,105,188,	0,163,295,603,1799,3250,5220,5551,	taf-4	protein coding gene	18	16	22	17	24	18	6	21	9	25	41	15	6	30	20	12	8	20	5	10	12	14	6	4
I	388469	394415	R119.5a.1_WBGene00020090	60	-	388469	394415	255,0,0	10	469,62,360,66,195,35,207,125,284,326,	0,1289,1723,2565,3142,3688,3986,4528,4886,5620,		protein coding gene	2	0	0	0	3	1	1	0	0	5	6	1	2	6	4	3	0	1	5	2	7	7	4	4
I	398890	412918	Y50C1A.1a.1_WBGene00021733	60	+	398890	412918	255,0,0	12	158,81,153,93,125,204,169,175,243,283,233,478,	0,298,1062,3064,3402,4623,7172,8479,9630,11453,12312,13550,	otub-2	protein coding gene	24	21	18	23	15	29	11	18	10	18	22	24	10	15	19	14	10	13	11	19	9	26	20	8
I	444002	461605	C07F11.1.1_WBGene00006593	60	+	444002	461605	255,0,0	14	107,123,91,75,138,110,278,167,136,176,139,1386,494,656,	0,251,991,2705,2911,6194,6479,7292,11353,11543,12853,13233,15566,16947,	tol-1	protein coding gene	11	23	12	12	23	14	17	29	7	17	30	18	9	24	15	10	7	3	9	9	2	7	4	5
I	461994	462651	W04C9.4.1_WBGene00021026	60	+	461994	462651	255,0,0	3	179,89,281,	0,235,376,		protein coding gene	163	107	86	101	87	88	75	48	31	113	85	77	60	61	88	79	69	56	48	99	36	106	46	32
I	471134	473890	W04C9.8_WBGene00235387	60	+	471134	473890	255,0,0	4	155,275,69,58,	0,1094,2583,2698,		ncRNA gene	2	0	0	0	0	2	0	1	0	0	0	0	1	0	2	3	0	3	2	0	2	7	0	1
I	488606	489905	W04C9.2.1_WBGene00021024	60	+	488606	489905	255,0,0	4	117,66,63,206,	0,161,275,1093,		protein coding gene	304	214	265	190	203	231	199	163	97	273	193	225	139	133	211	181	145	132	148	144	107	210	121	67
I	489968	496158	W04C9.1a.1_WBGene00001814	60	+	489968	496158	255,0,0	10	234,106,210,115,325,127,690,84,315,331,	0,1228,1381,1641,1867,2256,2898,4291,4423,5859,	haf-4	protein coding gene	8	8	2	2	8	4	1	5	2	11	9	2	1	2	2	2	3	7	0	4	4	2	0	2
I	496143	502042	Y65B4BL.3a.1_WBGene00022035	60	-	496143	502042	255,0,0	6	140,135,141,141,327,114,	0,186,1546,2283,3649,5785,		protein coding gene	30	31	33	30	37	40	25	39	8	64	36	53	37	36	52	44	23	29	23	34	16	41	24	14
I	502890	506250	Y65B4BL.4.1_WBGene00022036	60	-	502890	506250	255,0,0	8	322,76,54,132,100,112,230,158,	0,1166,1334,1432,2615,2769,2929,3202,		protein coding gene	13	15	20	7	22	11	6	14	2	20	15	10	4	6	10	9	3	8	12	8	1	9	3	5
I	506472	509056	Y65B4BL.2a.1_WBGene00022034	60	+	506472	509056	255,0,0	12	115,107,215,161,132,252,141,105,234,110,220,252,	0,166,329,592,804,981,1282,1471,1625,1909,2065,2332,	deps-1	protein coding gene	150	230	183	152	229	177	85	222	73	214	304	191	92	209	172	137	60	132	100	94	78	116	67	82
I	506662	508876	Y65B4BL.2b.1_WBGene00022034	60	+	506662	508876	255,0,0	11	83,215,161,132,252,141,105,234,110,220,72,	0,139,402,614,791,1092,1281,1435,1719,1875,2142,	deps-1	protein coding gene	2	12	6	1	10	6	3	14	2	10	16	5	1	8	6	3	2	7	3	5	3	3	2	1
I	508947	511211	Y65B4BL.7a.2_WBGene00022039	60	-	508947	511211	255,0,0	5	267,162,141,197,217,	0,314,800,1791,2047,		protein coding gene	6	1	1	3	0	0	0	0	0	2	3	2	1	0	4	2	1	1	2	2	0	1	1	2
I	511043	516397	Y65B4BL.5a.1_WBGene00022037	60	-	511043	516397	255,0,0	6	710,610,583,433,214,47,	0,1437,2099,2732,3979,5307,	acs-13	protein coding gene	61	95	71	40	108	56	32	119	41	67	140	61	44	76	66	71	29	28	35	37	15	33	9	20
I	511043	519804	Y65B4BL.5c.1-0_WBGene00022037	60	-	511043	519804	255,0,0	6	710,610,583,433,214,223,	0,1437,2099,2732,3979,8538,	acs-13	protein coding gene	70	115	74	53	103	65	46	106	52	100	163	79	47	86	90	48	26	44	38	29	31	48	9	22
I	511477	519646	Y65B4BL.5c.1_WBGene00022037	60	-	511477	519646	255,0,0	6	276,610,583,433,214,65,	0,1003,1665,2298,3545,8104,	acs-13	protein coding gene	3	3	4	2	7	3	0	9	0	1	3	5	3	4	1	1	1	1	1	4	2	0	1	2
I	531724	533084	Y65B4BM.3.1_WBGene00302974	60	+	531724	533084	255,0,0	3	169,607,466,	0,222,894,		protein coding gene	1	4	2	0	6	1	7	5	6	1	4	0	0	1	0	2	0	2	12	17	7	25	8	14
I	534454	535344	Y65B4BR.8.1_WBGene00022043	60	+	534454	535344	255,0,0	4	115,107,199,314,	0,163,317,576,	psf-3	protein coding gene	144	142	157	126	147	140	117	140	87	229	155	161	112	113	181	116	97	115	85	121	62	121	74	57
I	535790	536587	Y65B4BR.5.1_WBGene00022042	60	+	535790	536587	255,0,0	3	59,408,232,	0,108,565,	icd-2	protein coding gene	2825	2124	2098	1653	1877	1858	1211	1258	763	1859	1400	1365	1042	1081	1389	1238	886	1023	1158	1354	958	1887	1131	861
I	537121	542204	Y65B4BR.4a.1_WBGene00007009	60	+	537121	542204	255,0,0	10	122,258,230,210,275,214,321,261,222,861,	0,181,484,1580,2331,2673,2942,3601,3942,4222,	wwp-1	protein coding gene	19	25	17	16	35	21	11	46	18	16	39	16	10	31	22	10	3	13	10	17	12	13	6	3
I	537121	542200	Y65B4BR.4b.1_WBGene00007009	60	+	537121	542200	255,0,0	10	122,258,230,210,275,208,321,261,222,857,	0,181,484,1580,2331,2679,2942,3601,3942,4222,	wwp-1	protein coding gene	7	19	16	16	28	16	6	27	11	15	55	17	16	33	20	21	6	15	18	13	9	22	8	11
I	562735	565184	Y65B4BR.1.1_WBGene00022040	60	+	562735	565184	255,0,0	6	134,200,167,84,74,576,	0,184,428,638,771,1873,		protein coding gene	0	0	0	1	1	0	1	1	1	0	0	0	0	0	0	3	0	0	0	3	1	1	1	0
I	614650	629444	F56A6.4a.1_WBGene00018923	60	-	614650	629444	255,0,0	8	351,294,90,158,109,108,226,101,	0,1170,8976,9567,10713,10871,12487,14693,	eme-1	protein coding gene	59	52	25	32	52	43	25	30	12	58	50	34	38	33	44	42	21	26	30	39	26	50	29	22
I	614722	627281	F56A6.4c.1_WBGene00018923	60	-	614722	627281	255,0,0	7	279,294,90,158,109,108,144,	0,1098,8904,9495,10641,10799,12415,	eme-1	protein coding gene	5	2	1	2	0	2	3	2	0	0	2	2	1	0	2	2	0	1	0	2	0	2	0	0
I	618159	621490	F56A6.1a.1_WBGene00018921	60	+	618159	621490	255,0,0	10	198,254,200,60,119,443,287,397,656,276,	0,255,553,799,909,1087,1578,1910,2353,3055,	sago-2	protein coding gene	1	0	1	2	6	0	2	2	1	2	3	2	3	0	1	0	0	2	0	1	2	1	1	1
I	629464	636345	Y65B4A.6a.1_WBGene00022029	60	-	629464	636345	255,0,0	3	1821,907,112,	0,4426,6769,		protein coding gene	70	43	67	47	55	61	28	44	38	54	54	34	32	39	56	42	23	33	32	42	22	48	36	20
I	636803	637852	Y65B4A.3.1_WBGene00022027	60	+	636803	637852	255,0,0	5	207,110,88,310,89,	0,261,446,593,960,	vps-20	protein coding gene	115	87	89	73	72	99	68	58	15	100	83	71	65	65	74	77	47	43	59	77	46	89	45	32
I	654089	659586	Y65B4A.1.1_WBGene00022025	60	+	654089	659586	255,0,0	4	138,778,187,1206,	0,192,2470,4291,	cus-2	protein coding gene	9	25	12	8	20	9	16	18	7	21	17	14	10	18	18	11	11	9	21	26	10	23	8	7
I	659564	663610	Y65B4A.8.1_WBGene00022031	60	-	659564	663610	255,0,0	5	712,607,83,317,168,	0,1749,3367,3501,3878,		protein coding gene	8	4	5	6	9	4	1	8	3	7	9	10	7	7	6	7	3	11	6	9	4	8	3	4
I	692019	694650	Y18H1A.4.1_WBGene00021210	60	-	692019	694650	255,0,0	4	351,88,337,70,	0,577,1491,2561,		protein coding gene	3	7	4	2	5	1	0	3	2	4	4	7	1	3	4	5	3	1	5	3	4	1	1	1
I	692025	694948	Y18H1A.4.2_WBGene00021210	60	-	692025	694948	255,0,0	5	345,88,337,70,117,	0,571,1485,2555,2806,		protein coding gene	27	16	27	14	25	21	19	13	16	31	26	29	18	25	19	19	16	17	12	15	6	22	12	14
I	694975	698324	Y18H1A.2b.1_WBGene00021208	60	-	694975	698324	255,0,0	3	349,331,230,	0,1702,3119,		protein coding gene	7	1	1	9	0	2	1	1	0	3	1	4	2	2	2	1	1	1	2	0	2	6	3	2
I	694978	698322	Y18H1A.2a.1_WBGene00021208	60	-	694978	698322	255,0,0	3	346,331,270,	0,1699,3074,		protein coding gene	35	14	22	29	26	34	21	17	14	38	30	30	27	22	36	17	18	24	24	51	11	28	25	16
I	700277	715874	Y18H1A.3a.1_WBGene00021209	60	-	700277	715874	255,0,0	11	509,108,1737,132,246,325,227,265,433,169,150,	0,1478,1971,4141,6141,7668,9761,11453,12938,15196,15447,	hgap-1	protein coding gene	10	10	11	8	17	10	4	22	9	13	14	10	6	14	11	2	4	4	3	3	3	8	4	1
I	717889	719944	Y18H1A.7a.1_WBGene00004332	60	-	717889	719944	255,0,0	5	349,77,781,104,294,	0,398,767,1608,1761,	rec-1	protein coding gene	15	14	14	9	20	13	11	19	9	24	27	17	3	14	24	12	10	11	10	15	7	10	6	4
I	717889	719687	Y18H1A.7a.1-0_WBGene00004332	60	-	717889	719687	255,0,0	5	349,77,781,104,37,	0,398,767,1608,1761,	rec-1	protein coding gene	8	1	7	5	4	6	2	6	6	13	7	12	6	7	12	6	2	2	6	3	3	7	7	5
I	719928	731078	Y18H1A.6a.1_WBGene00004028	60	+	719928	731078	255,0,0	13	325,135,114,141,112,99,112,197,117,107,370,252,243,	0,369,557,715,899,2174,2315,4641,5180,5357,6572,10352,10907,	pif-1	protein coding gene	13	16	19	25	23	15	14	19	8	23	16	19	14	37	22	23	7	13	10	13	7	18	9	9
I	882943	890207	Y95B8A.6a.1_WBGene00022386	60	+	882943	890207	255,0,0	6	221,137,201,179,197,534,	0,1960,3563,4936,5206,6730,		protein coding gene	1	4	2	7	10	3	3	5	0	7	10	13	6	6	8	2	1	9	3	2	2	3	3	2
I	889766	895099	Y95B8A.11b.1_WBGene00022390	60	-	889766	895099	255,0,0	11	240,70,75,80,99,94,80,183,128,173,176,	0,343,670,1555,1837,2414,2660,2797,4735,4915,5157,	him-19	protein coding gene	6	6	6	3	6	6	5	6	1	7	11	8	8	4	10	8	3	1	1	7	3	8	10	1
I	889768	895099	Y95B8A.11a.1_WBGene00022390	60	-	889768	895099	255,0,0	11	238,70,75,80,99,94,80,183,128,182,176,	0,341,668,1553,1835,2412,2658,2795,4733,4913,5155,	him-19	protein coding gene	2	4	1	4	5	2	3	4	0	1	3	1	1	2	2	0	1	3	1	1	0	0	0	0
I	897285	907370	Y95B8A.5a.1_WBGene00001678	60	+	897285	907370	255,0,0	8	70,171,188,88,77,130,234,1637,	0,893,3327,5817,5967,6096,7325,8448,	gpa-16	protein coding gene	11	10	9	10	13	8	8	9	4	17	11	10	12	10	12	6	3	4	11	11	2	9	6	5
I	938506	941773	Y95B8A.1b.1_WBGene00003548	60	+	938506	941773	255,0,0	4	169,87,72,542,	0,1714,2005,2725,	nas-30	protein coding gene	8	2	1	2	2	1	1	1	1	0	1	0	0	0	2	0	0	0	0	0	0	0	2	0
I	948568	957373	Y34D9B.1a.1_WBGene00003238	60	-	948568	957373	255,0,0	9	223,455,177,109,92,141,213,142,182,	0,477,1205,2278,2450,2606,4108,4382,8623,	mig-1	protein coding gene	0	4	1	0	3	0	2	3	1	2	0	0	1	0	1	1	1	0	0	1	0	1	0	0
I	948568	957456	Y34D9B.1b.1_WBGene00003238	60	-	948568	957456	255,0,0	9	223,455,177,121,92,141,213,142,265,	0,477,1205,2278,2450,2606,4108,4382,8623,	mig-1	protein coding gene	2	1	2	1	0	0	0	2	0	4	0	1	0	1	2	0	1	1	0	1	2	2	1	2
I	963692	969457	F54A5.2a.1_WBGene00018787	60	-	963692	969457	255,0,0	8	360,83,123,87,145,83,126,221,	0,421,2783,2954,3086,4542,4670,5544,	cutl-20	protein coding gene	0	0	0	1	0	0	0	1	1	1	1	1	0	1	1	7	2	3	14	17	3	19	7	7
I	969087	973133	F54A5.3a.1_WBGene00018788	60	-	969087	973133	255,0,0	6	751,91,491,73,71,147,	0,805,2372,3560,3779,3899,	shc-1	protein coding gene	10	4	8	3	8	13	7	9	2	10	14	9	8	7	3	6	1	7	10	3	4	13	2	2
I	989670	992178	F54A5.1.1_WBGene00018786	60	+	989670	992178	255,0,0	3	472,518,683,	0,850,1825,	hmbx-1	protein coding gene	11	7	9	3	13	10	7	8	8	6	9	10	3	12	5	5	7	7	4	5	2	5	4	0
I	1011370	1014455	C54G6.1a.1_WBGene00016930	60	-	1011370	1014455	255,0,0	5	284,156,359,126,193,	0,326,2296,2710,2892,	madf-6	protein coding gene	24	20	22	25	31	29	13	31	6	43	38	20	21	17	24	25	21	18	23	30	17	17	14	11
I	1011370	1014308	C54G6.1a.1-0_WBGene00016930	60	-	1011370	1014308	255,0,0	5	284,156,359,126,46,	0,326,2296,2710,2892,	madf-6	protein coding gene	4	2	5	2	7	4	5	5	0	8	3	6	7	1	6	3	1	2	0	6	0	1	2	1
I	1016404	1017176	C54G6.5.1_WBGene00005002	60	+	1016404	1017176	255,0,0	2	120,245,	0,527,	spp-17	protein coding gene	2096	1776	1284	1111	1669	1226	785	926	517	1118	944	661	645	488	667	98	108	332	17	32	16	12	130	19
I	1018842	1019157	Y34D9A.11.1_WBGene00021335	60	+	1018842	1019157	255,0,0	1	315,	0,	spp-23	protein coding gene	81	42	48	32	30	25	44	25	20	52	25	36	20	10	24	11	2	9	1	5	3	2	2	0
I	1019826	1029910	Y34D9A.1.1_WBGene00021327	60	-	1019826	1029910	255,0,0	5	208,313,451,111,249,	0,4076,6340,9666,9835,	mrpl-38	protein coding gene	104	80	77	67	84	68	55	70	37	109	99	92	65	62	88	77	51	63	49	63	53	79	37	47
I	1030632	1033436	Y34D9A.4.1_WBGene00004952	60	-	1030632	1033436	255,0,0	4	451,879,285,172,	0,1362,2295,2632,	spd-1	protein coding gene	112	82	83	77	90	69	48	61	44	84	96	69	50	53	70	47	30	51	50	47	23	69	40	40
I	1034442	1040862	Y34D9A.3a.1_WBGene00021329	60	+	1034442	1040862	255,0,0	13	55,98,189,132,124,93,140,208,120,80,544,533,165,	0,104,248,489,678,861,2869,3063,4610,4772,4895,5671,6255,		protein coding gene	18	25	10	21	28	32	17	27	7	36	35	26	10	27	24	16	11	12	11	15	10	13	15	9
I	1034447	1041047	Y34D9A.3e.1_WBGene00021329	60	+	1034447	1041047	255,0,0	13	50,98,189,132,124,93,140,208,120,71,544,533,350,	0,99,243,484,673,856,2864,3058,4605,4776,4890,5666,6250,		protein coding gene	7	12	5	6	9	9	4	10	2	6	12	19	8	8	12	6	3	3	7	12	4	12	8	5
I	1041471	1049600	Y34D9A.7a.1_WBGene00021332	60	+	1041471	1049600	255,0,0	4	219,570,237,1645,	0,1884,4870,6484,		protein coding gene	7	5	10	8	16	12	6	12	5	13	14	14	10	9	9	9	4	4	9	10	2	9	10	5
I	1049595	1050727	Y34D9A.6.1_WBGene00021331	60	+	1049595	1050727	255,0,0	2	91,323,	0,809,	glrx-10	protein coding gene	251	213	217	146	211	193	137	150	96	240	208	173	130	128	192	137	113	133	97	154	97	166	114	72
I	1050650	1052218	Y34D9A.8a.1_WBGene00021333	60	-	1050650	1052218	255,0,0	3	479,110,127,	0,1265,1441,		protein coding gene	0	3	5	2	2	3	1	2	0	3	5	3	4	1	2	0	0	2	6	6	2	5	3	0
I	1053893	1066899	Y34D9A.10.1_WBGene00021334	60	-	1053893	1066899	255,0,0	9	576,145,219,164,221,133,170,112,51,	0,2167,3800,5486,6556,12299,12498,12763,12955,	vps-4	protein coding gene	18	19	21	16	23	10	15	22	3	28	20	21	14	12	20	16	15	18	18	24	18	30	15	15
I	1077424	1088589	R06A10.1b.1_WBGene00019909	60	+	1077424	1088589	255,0,0	5	118,216,136,76,205,	0,8564,9825,10025,10960,		protein coding gene	7	2	1	0	1	0	1	1	0	1	0	3	2	2	0	0	0	0	0	0	0	1	0	0
I	1089647	1095796	R06A10.4.1_WBGene00019911	60	-	1089647	1095796	255,0,0	7	555,180,126,176,172,261,129,	0,795,1681,1859,3022,4659,6020,		protein coding gene	3	2	0	1	1	0	2	1	2	0	0	2	2	0	2	4	1	1	2	2	1	2	2	1
I	1136365	1154388	Y48G8AL.10a.1_WBGene00021689	60	-	1136365	1154388	255,0,0	13	377,330,111,229,214,191,141,499,691,158,179,131,641,	0,1446,3792,4437,5719,6983,9349,10721,13540,15757,16268,16512,17382,		protein coding gene	10	18	10	18	21	11	16	20	6	22	12	12	16	10	14	1	2	7	18	10	4	15	4	5
I	1154513	1156026	single_exon_productive_isoform_170_I:1154000	60	-	1154513	1156026	255,0,0	1	1513,	0,	NA	NA	3	0	6	4	3	1	4	0	1	3	3	2	1	1	2	2	1	4	0	1	1	1	1	0
I	1154513	1156020	Y48G8AL.14.1_WBGene00000165	60	-	1154513	1156020	255,0,0	2	1194,273,	0,1234,	aps-3	protein coding gene	81	65	92	95	51	84	64	56	51	63	82	66	35	42	75	56	29	75	34	39	38	37	28	27
I	1156578	1157487	Y48G8AL.8.1_WBGene00004429	60	+	1156578	1157487	255,0,0	3	311,125,214,	0,392,695,	rpl-17	protein coding gene	7247	4955	5457	3691	4019	4221	2727	2916	1694	4289	3224	3154	2359	2440	3314	3090	2118	2634	2458	3146	2299	3939	2481	2115
I	1157570	1162923	Y48G8AL.7.1_WBGene00021687	60	+	1157570	1162923	255,0,0	2	462,307,	0,5046,		protein coding gene	47	36	45	45	32	50	47	54	27	89	92	84	77	70	86	71	60	73	62	65	58	59	48	37
I	1162879	1175809	Y48G8AL.11a.1_WBGene00001816	60	-	1162879	1175809	255,0,0	10	163,218,100,206,325,244,227,288,244,121,	0,1629,3346,3498,4772,6677,7790,10928,12504,12809,	haf-6	protein coding gene	17	18	17	14	21	17	6	14	4	9	10	17	5	9	11	6	1	14	3	5	4	4	5	4
I	1189969	1190830	Y48G8AL.20_WBGene00249808	60	-	1189969	1190830	255,0,0	1	861,	0,		ncRNA gene	6	5	8	6	4	7	6	6	0	10	3	5	2	3	11	5	4	1	3	1	3	4	3	2
I	1193157	1211376	Y48G8AL.5a.1_WBGene00021686	60	+	1193157	1211376	255,0,0	7	285,350,598,183,415,120,515,	0,2585,5386,8720,14164,15417,17704,	nsun-2	protein coding gene	18	16	11	11	12	15	11	13	13	18	12	16	24	15	23	11	11	10	11	16	9	16	7	10
I	1201878	1211347	Y48G8AL.5c.1_WBGene00021686	60	+	1201878	1211347	255,0,0	4	182,415,120,486,	0,5443,6696,8983,	nsun-2	protein coding gene	3	2	3	2	1	2	1	1	1	4	1	3	2	6	3	1	2	2	1	2	2	3	0	2
I	1211484	1254719	Y48G8AL.1a.1_WBGene00021685	60	+	1211484	1254719	255,0,0	18	104,200,193,198,151,262,107,181,196,152,201,156,89,166,228,180,183,343,	0,1089,2302,9562,11192,20888,22292,23008,24678,26469,27954,29615,31284,33742,35878,36294,41848,42892,	herc-1	protein coding gene	9	3	3	8	4	3	2	3	1	7	3	5	3	4	9	3	5	2	1	1	2	4	1	0
I	1211491	1254719	Y48G8AL.1a.2_WBGene00021685	60	+	1211491	1254719	255,0,0	18	97,200,193,198,151,262,107,181,196,152,201,156,89,166,228,180,183,343,	0,1082,2295,9555,11185,20881,22285,23001,24671,26462,27947,29608,31277,33735,35871,36287,41841,42885,	herc-1	protein coding gene	1	3	2	3	4	3	0	3	1	3	4	2	0	3	0	1	0	0	0	1	0	1	0	0
I	1218426	1219002	Y48G8AL.12.1_WBGene00021690	60	-	1218426	1219002	255,0,0	2	230,118,	0,458,		protein coding gene	3	3	0	0	0	0	0	2	0	0	0	1	0	1	0	0	0	0	0	0	0	0	0	1
I	1223947	1229322	Y48G8AL.13a.2_WBGene00021691	60	-	1223947	1229322	255,0,0	5	387,124,360,193,77,	0,707,1228,2672,5298,		protein coding gene	32	21	27	22	22	32	15	18	11	35	20	17	9	11	25	22	8	14	21	34	17	32	22	21
I	1223947	1227882	Y48G8AL.13a.3_WBGene00021691	60	-	1223947	1227882	255,0,0	5	387,124,360,193,138,	0,707,1228,2672,3797,		protein coding gene	3	1	2	3	1	4	2	2	3	2	1	0	2	1	4	1	0	2	5	5	0	3	3	2
I	1223960	1226812	Y48G8AL.13a.1_WBGene00021691	60	-	1223960	1226812	255,0,0	4	374,124,360,193,	0,694,1215,2659,		protein coding gene	8	11	17	6	14	8	9	7	3	10	13	4	3	8	9	6	8	5	15	21	7	16	9	8
I	1254769	1258169	Y48G8AL.15.1_WBGene00021692	60	+	1254769	1258169	255,0,0	2	91,392,	0,3008,		protein coding gene	20	24	20	20	27	24	18	16	18	45	44	19	29	26	31	18	11	22	13	14	10	22	23	17
I	1335320	1336867	K12C11.3c.1_WBGene00019674	60	+	1335320	1336867	255,0,0	4	195,163,91,180,	0,675,888,1367,		protein coding gene	5	3	2	1	2	0	1	0	0	0	0	0	2	1	0	0	3	0	1	0	2	0	2	1
I	1335360	1336867	K12C11.3a.1_WBGene00019674	60	+	1335360	1336867	255,0,0	4	155,121,91,180,	0,635,848,1327,		protein coding gene	2	0	1	2	3	0	1	1	1	2	2	0	1	1	2	0	1	2	1	0	1	1	1	0
I	1337015	1338216	K12C11.6.1_WBGene00045052	60	+	1337015	1338216	255,0,0	3	101,118,280,	0,239,921,		protein coding gene	8	3	17	1	1	3	5	2	1	9	10	4	6	9	8	6	10	8	5	11	6	9	9	7
I	1338783	1339773	K12C11.7a.1_WBGene00045053	60	+	1338783	1339773	255,0,0	4	212,95,137,143,	0,492,646,847,		protein coding gene	6	3	7	7	6	4	4	5	1	9	7	6	8	8	7	4	6	13	9	5	7	1	3	4
I	1340677	1341265	K12C11.2.1_WBGene00004888	60	+	1340677	1341265	255,0,0	3	91,101,290,	0,147,298,	smo-1	protein coding gene	1371	990	1159	987	1032	1236	885	743	492	1122	1024	936	712	678	906	849	548	636	661	818	541	1048	565	475
I	1341271	1344692	K12C11.1a.1_WBGene00019673	60	-	1341271	1344692	255,0,0	3	365,555,660,	0,900,2761,		protein coding gene	68	67	48	40	52	28	26	46	24	46	70	50	35	50	35	22	19	24	31	33	26	36	13	8
I	1346343	1347113	single_exon_unproductive_isoform_66_I:1346000	60	-	1346343	1347113	255,0,0	1	770,	0,	NA	NA	12	11	1	5	13	10	7	14	6	8	9	10	10	8	11	6	3	11	6	12	6	6	6	3
I	1348502	1359643	Y92H12BL.1a.1_WBGene00022363	60	+	1348502	1359643	255,0,0	5	238,369,146,290,1577,	0,2303,5692,7579,9564,		protein coding gene	11	11	7	2	9	6	8	3	3	9	3	8	6	6	4	4	5	7	7	6	5	4	5	5
I	1365302	1376409	Y92H12BL.5.1_WBGene00022366	60	+	1365302	1376409	255,0,0	3	318,176,896,	0,5871,10211,		protein coding gene	12	10	6	13	9	6	8	3	5	13	10	8	2	6	5	4	3	2	5	12	5	8	5	5
I	1376941	1379341	Y92H12BL.7.1_WBGene00305050	60	-	1376941	1379341	255,0,0	2	418,110,	0,2290,		protein coding gene	5	2	2	4	1	6	1	3	3	2	0	1	2	2	2	0	3	1	1	2	0	4	0	0
I	1385174	1386405	single_exon_unproductive_isoform_67_I:1385000	60	-	1385174	1386405	255,0,0	1	1231,	0,	NA	NA	11	5	5	7	4	10	1	6	1	6	2	2	3	5	3	3	1	4	3	5	0	1	4	1
I	1389247	1392759	Y92H12BM.1.1_WBGene00022367	60	-	1389247	1392759	255,0,0	3	198,184,179,	0,1865,3333,		protein coding gene	1	0	0	0	2	3	3	0	0	1	2	0	2	0	3	0	0	1	0	0	1	1	2	0
I	1404516	1405340	single_exon_unproductive_isoform_68_I:1404000	60	+	1404516	1405340	255,0,0	1	824,	0,	NA	NA	1	3	0	4	3	1	0	3	2	3	1	3	1	1	1	1	0	0	2	0	0	2	1	1
I	1405934	1413100	Y92H12BR.6.1_WBGene00022371	60	+	1405934	1413100	255,0,0	4	438,180,175,490,	0,2522,5506,6676,	set-29	protein coding gene	25	23	10	13	16	23	11	10	9	19	15	12	10	15	15	11	7	10	13	24	7	15	10	9
I	1413916	1415807	Y92H12BR.2.1_WBGene00022368	60	-	1413916	1415807	255,0,0	5	323,112,88,94,82,	0,1321,1483,1636,1809,		protein coding gene	133	108	123	112	126	125	82	100	50	109	96	110	71	73	110	104	51	69	73	91	52	79	54	42
I	1416581	1425201	Y92H12BR.3a.1_WBGene00022369	60	+	1416581	1425201	255,0,0	5	156,166,1098,305,791,	0,213,3629,6106,7829,		protein coding gene	4	4	6	5	12	12	3	9	2	7	14	7	8	1	13	9	2	4	6	17	9	21	10	9
I	1416586	1425195	Y92H12BR.3b.1_WBGene00022369	60	+	1416586	1425195	255,0,0	4	151,166,305,785,	0,208,6101,7824,		protein coding gene	2	1	2	0	2	2	0	0	0	1	1	1	4	0	0	0	0	0	0	1	0	0	0	0
I	1436278	1441334	Y92H12BR.8.1_WBGene00022373	60	+	1436278	1441334	255,0,0	3	151,125,754,	0,1100,4302,	mrpl-15	protein coding gene	77	43	57	66	49	46	20	43	23	59	39	31	24	26	39	26	19	29	26	38	24	42	26	24
I	1442047	1443944	F37F2.2.2_WBGene00018159	60	-	1442047	1443944	255,0,0	4	17,162,181,119,	0,446,1548,1778,		protein coding gene	37	27	29	32	30	32	35	25	11	36	32	30	11	12	23	19	15	17	20	19	12	23	14	15
I	1442449	1443942	F37F2.2.1_WBGene00018159	60	-	1442449	1443942	255,0,0	3	206,181,117,	0,1146,1376,		protein coding gene	125	92	91	106	86	87	61	71	46	91	78	60	57	48	70	55	29	56	41	45	27	56	35	27
I	1483082	1490498	F47G6.1a.1_WBGene00001115	60	+	1483082	1490498	255,0,0	10	153,158,137,86,196,232,327,252,214,218,	0,1636,1840,2843,2973,4096,4686,5341,5985,7198,	dyb-1	protein coding gene	1	2	7	0	3	0	2	1	4	3	3	2	3	3	1	3	0	0	4	3	4	1	1	0
I	1489065	1490498	F47G6.1c.2_WBGene00001115	60	+	1489065	1490498	255,0,0	2	216,218,	0,1215,	dyb-1	protein coding gene	0	0	1	2	0	0	1	1	0	1	1	1	1	0	1	2	0	0	0	0	1	1	1	1
I	1514754	1540878	Y92H12A.4a.2_WBGene00022360	60	+	1514754	1540878	255,0,0	16	145,105,76,164,588,113,285,346,161,369,209,161,185,114,70,1747,	0,199,355,477,2778,5403,7419,9543,11090,12222,15135,17482,18345,19183,19361,24377,	ints-3	protein coding gene	6	8	5	6	8	4	3	2	1	6	4	7	1	5	5	4	2	2	3	3	1	4	0	1
I	1543524	1556195	productive_splice_isoform_143_WBGene00022358	60	+	1543524	1556195	255,0,0	11	156,150,206,204,133,378,114,146,436,326,409,	0,299,760,1236,2106,6826,8474,9178,9991,11272,12262,		protein coding gene	3	5	2	1	5	2	1	6	1	3	8	3	1	4	5	6	1	0	1	6	0	5	2	1
I	1567601	1580208	Y92H12A.1a.1_WBGene00005077	60	+	1567601	1580208	255,0,0	6	84,333,152,349,482,1137,	0,2747,4331,6541,9785,11470,	src-1	protein coding gene	7	1	7	3	11	1	2	5	5	4	4	6	1	4	4	4	1	2	4	4	2	1	2	1
I	1588356	1593674	Y73E7A.3c.1_WBGene00022270	60	+	1588356	1593674	255,0,0	9	95,107,194,85,235,208,75,108,326,	0,280,1101,1358,2343,3731,3991,4159,4992,		protein coding gene	4	5	1	2	2	2	0	3	0	1	5	2	2	0	1	0	0	0	2	5	1	0	2	2
I	1594648	1596216	Y73E7A.4.1_WBGene00022271	60	-	1594648	1596216	255,0,0	2	489,315,	0,1253,	cpx-1	protein coding gene	11	5	5	2	10	2	1	5	0	1	1	0	0	0	2	2	0	0	4	4	2	6	2	1
I	1601837	1607219	Y73E7A.2.1_WBGene00022269	60	+	1601837	1607219	255,0,0	4	81,354,563,843,	0,127,2643,4539,	aatf-1	protein coding gene	26	23	13	23	17	17	18	15	7	23	24	17	14	22	13	13	13	10	11	25	10	23	13	5
I	1607704	1610041	Y73E7A.6.1_WBGene00022273	60	-	1607704	1610041	255,0,0	2	358,130,	0,2207,		protein coding gene	98	93	119	69	109	97	75	68	38	126	84	85	54	58	89	61	42	58	58	69	36	43	44	42
I	1621313	1628486	Y73E7A.7a.1_WBGene00000269	60	-	1621313	1628486	255,0,0	7	390,222,158,103,229,286,74,	0,1086,1868,2461,3461,5030,7099,	bre-4	protein coding gene	10	14	11	10	14	11	7	17	10	28	22	15	6	17	16	16	6	12	10	10	8	5	5	9
I	1621318	1626639	Y73E7A.7a.2_WBGene00000269	60	-	1621318	1626639	255,0,0	6	385,222,158,103,229,296,	0,1081,1863,2456,3456,5025,	bre-4	protein coding gene	5	3	1	3	3	0	2	8	0	1	3	1	0	3	2	1	3	2	0	2	0	3	1	0
I	1629002	1633498	Y73E7A.1a.1_WBGene00022268	60	+	1629002	1633498	255,0,0	5	115,63,128,241,278,	0,160,279,1550,4218,		protein coding gene	104	91	65	81	91	82	56	54	36	70	68	76	42	62	84	56	43	53	54	76	38	89	57	51
I	1644587	1651457	Y71G12B.20a.1_WBGene00003111	60	-	1644587	1651457	255,0,0	7	438,745,90,119,372,423,275,	0,937,2370,2529,3515,4774,6595,	mab-20	protein coding gene	10	14	15	18	13	14	13	24	7	16	24	14	12	13	25	19	6	7	9	32	15	26	14	7
I	1655615	1656763	Y71G12B.21.1_WBGene00004168	60	-	1655615	1656763	255,0,0	2	319,388,	0,760,	pqn-88	protein coding gene	3	0	3	4	3	1	0	0	1	0	0	2	1	1	1	0	0	0	0	1	0	0	0	0
I	1670032	1672742	Y71G12B.23b.1_WBGene00022158	60	-	1670032	1672742	255,0,0	5	252,93,76,203,59,	0,1747,1908,2045,2651,		protein coding gene	1	0	1	2	0	1	0	0	0	4	2	1	0	0	1	1	0	0	2	2	0	0	0	0
I	1670035	1672740	Y71G12B.23a.1_WBGene00022158	60	-	1670035	1672740	255,0,0	6	249,287,93,76,203,57,	0,933,1744,1905,2042,2648,		protein coding gene	11	12	6	4	12	4	7	5	1	6	6	5	2	3	4	1	4	2	4	7	2	2	3	4
I	1680445	1685203	Y71G12B.16.1_WBGene00022154	60	+	1680445	1685203	255,0,0	5	113,271,602,69,376,	0,1182,2384,3935,4382,	drag-1	protein coding gene	1	2	2	0	0	0	0	0	0	3	1	0	0	0	0	0	1	0	0	1	0	0	0	0
I	1698348	1701128	Y71G12B.15a.1_WBGene00006702	60	+	1698348	1701128	255,0,0	3	269,355,451,	0,1307,2329,	ubc-3	protein coding gene	139	134	115	111	138	172	80	103	54	126	114	101	73	81	124	101	51	77	86	98	59	136	70	67
I	1701360	1701808	Y71G12B.14.1_WBGene00003080	60	+	1701360	1701808	255,0,0	2	124,231,	0,217,	lsm-6	protein coding gene	95	81	139	97	102	111	79	96	58	153	125	120	101	72	119	107	95	79	82	103	102	85	51	56
I	1702104	1708553	productive_splice_isoform_145_WBGene00022153	60	+	1702104	1708553	255,0,0	5	45,117,525,345,1218,	0,467,1857,3556,5231,		protein coding gene	1	3	1	2	1	5	0	2	1	3	2	1	3	4	4	2	0	1	1	1	1	7	3	3
I	1709586	1715564	Y71G12B.12a.1_WBGene00022152	60	+	1709586	1715564	255,0,0	4	147,328,119,403,	0,1082,3123,5575,	atg-5	protein coding gene	62	54	66	63	47	52	56	50	19	79	52	55	42	35	71	39	28	37	37	54	17	62	25	22
I	1709586	1715503	Y71G12B.12c.1_WBGene00022152	60	+	1709586	1715503	255,0,0	4	147,328,113,342,	0,1082,3129,5575,	atg-5	protein coding gene	14	7	10	6	10	12	6	4	3	9	8	10	6	1	7	11	5	5	7	10	3	15	9	6
I	1738490	1740692	productive_splice_isoform_147_WBGene00006771	60	+	1738490	1740692	255,0,0	3	37,384,636,	0,336,1566,	tln-1	protein coding gene	2	3	1	0	3	1	7	4	0	3	0	2	0	2	1	1	2	2	1	1	0	5	0	1
I	1740640	1751055	Y71G12B.24a.1_WBGene00022159	60	-	1740640	1751055	255,0,0	5	277,351,309,409,321,	0,1849,5096,7646,10094,	mppa-1	protein coding gene	34	33	45	35	29	38	18	29	13	41	22	27	25	15	32	25	13	22	15	12	17	23	17	12
I	1751480	1754410	Y71G12B.10.1_WBGene00022150	60	+	1751480	1754410	255,0,0	4	105,213,334,412,	0,166,1123,2518,		protein coding gene	113	97	118	113	127	113	109	104	52	165	138	140	93	111	130	106	77	69	95	87	57	112	77	41
I	1755328	1766400	Y71G12B.9a.1_WBGene00022149	60	+	1755328	1766400	255,0,0	8	134,687,234,389,223,257,240,395,	0,3522,5128,6962,7706,8260,9328,10677,	lin-65	protein coding gene	31	19	22	21	35	13	16	18	17	23	32	16	13	21	21	6	12	10	17	26	17	12	6	5
I	1767886	1790157	Y71G12B.8.1_WBGene00022148	60	+	1767886	1790157	255,0,0	6	613,205,125,493,390,601,	0,1978,15805,17004,19149,21670,	ddx-27	protein coding gene	50	30	34	32	35	39	20	19	14	27	33	26	25	24	24	22	11	24	22	17	19	16	15	14
I	1771366	1775933	Y71G12B.25a.1_WBGene00022160	60	-	1771366	1775933	255,0,0	3	416,560,440,	0,1783,4127,		protein coding gene	9	2	0	3	5	2	5	3	2	1	2	0	0	2	0	0	1	0	0	0	0	3	1	0
I	1791397	1791584	single_exon_unproductive_isoform_69_I:1791000	60	+	1791397	1791584	255,0,0	1	187,	0,	NA	NA	1	0	1	0	1	0	0	1	2	0	6	3	0	0	4	3	3	0	0	4	0	0	0	3
I	1793253	1796424	Y71G12B.6a.1_WBGene00022146	60	+	1793253	1796424	255,0,0	5	111,177,486,103,364,	0,538,1368,2097,2807,	rml-5	protein coding gene	19	16	12	15	18	16	7	14	10	9	8	9	9	5	7	12	7	10	14	15	5	15	10	10
I	1808091	1811835	Y71G12B.4.1_WBGene00022144	60	+	1808091	1811835	255,0,0	3	132,262,774,	0,1361,2970,	pghm-1	protein coding gene	13	19	17	9	14	10	14	13	1	6	9	14	2	7	12	7	4	2	12	15	5	18	4	6
I	1812891	1813581	Y71G12B.3.1_WBGene00022143	60	+	1812891	1813581	255,0,0	2	375,155,	0,535,		protein coding gene	9	1	1	0	2	0	0	0	0	0	0	0	1	0	0	0	0	0	1	0	0	0	0	1
I	1818503	1822948	Y71G12B.30a.1_WBGene00044347	60	-	1818503	1822948	255,0,0	5	185,316,294,113,197,	0,509,1987,3640,4248,		protein coding gene	3	2	2	1	0	1	0	2	2	2	3	0	3	0	1	1	0	0	0	1	0	1	1	0
I	1823446	1825967	Y71G12B.1a.1_WBGene00022141	60	+	1823446	1825967	255,0,0	6	133,145,122,109,367,663,	0,178,395,572,723,1858,	chaf-2	protein coding gene	4	3	5	6	4	3	4	6	2	5	6	9	7	5	5	5	1	3	4	5	3	8	2	2
I	1823446	1825967	Y71G12B.1b.1_WBGene00022141	60	+	1823446	1825967	255,0,0	6	127,145,122,109,367,663,	0,178,395,572,723,1858,	chaf-2	protein coding gene	84	103	80	71	94	108	50	96	46	113	129	104	55	82	97	69	54	50	70	66	43	79	44	35
I	1832112	1832423	single_exon_productive_isoform_171_WBGene00044746	60	-	1832112	1832423	255,0,0	1	311,	0,		protein coding gene	183	101	155	106	109	119	100	93	55	129	126	114	88	81	114	98	81	85	83	83	82	100	58	56
I	1832896	1834763	C53H9.2a.1_WBGene00016907	60	+	1832896	1834763	255,0,0	5	275,190,272,368,577,	0,322,554,873,1290,		protein coding gene	103	107	103	69	120	87	40	117	45	121	134	94	62	107	92	104	57	80	61	94	93	126	57	75
I	1832896	1834746	C53H9.2b_WBGene00016907	60	+	1832896	1834746	255,0,0	5	275,165,272,368,560,	0,322,554,873,1290,		protein coding gene	39	25	25	16	34	13	11	15	4	23	17	15	13	17	16	18	10	15	14	16	9	14	10	9
I	1834882	1835438	C53H9.1.1_WBGene00004441	60	+	1834882	1835438	255,0,0	3	162,138,161,	0,209,395,	rpl-27	protein coding gene	7347	4366	5080	3579	3482	3636	2442	2210	1447	3334	2481	2689	2055	1942	2606	2653	1910	2325	2168	2566	2028	3475	2063	1959
I	1835660	1841965	M01D7.7a.1_WBGene00001196	60	+	1835660	1841965	255,0,0	8	393,128,218,129,130,154,108,1160,	0,2498,3119,3403,3590,4434,4658,5145,	egl-30	protein coding gene	53	38	30	24	52	44	31	33	15	30	30	31	10	27	31	22	21	16	36	54	10	38	16	10
I	1842444	1843227	M01D7.6.1_WBGene00001309	60	+	1842444	1843227	255,0,0	3	154,251,252,	0,228,531,	emr-1	protein coding gene	254	258	282	264	290	273	229	208	114	359	317	284	177	202	309	244	176	165	184	189	106	235	157	109
I	1843383	1843959	M01D7.5.1_WBGene00003750	60	+	1843383	1843959	255,0,0	3	78,59,303,	0,157,273,	nlp-12	protein coding gene	7	6	12	3	7	7	2	7	1	10	6	4	5	4	3	5	5	1	1	4	4	1	2	1
I	1845199	1850523	M01D7.4a.1_WBGene00006461	60	+	1845199	1850523	255,0,0	5	118,376,253,193,471,	0,1143,2933,3709,4853,	tag-96	protein coding gene	12	12	11	8	9	8	4	6	4	5	9	3	11	7	8	5	5	7	10	14	4	2	2	2
I	1862606	1872306	M01D7.2a.1_WBGene00004743	60	-	1862606	1872306	255,0,0	5	612,447,148,132,60,	0,2791,6544,8322,9640,	scm-1	protein coding gene	33	30	25	14	30	15	23	29	9	20	29	21	8	25	26	17	9	14	14	29	10	40	18	8
I	1885160	1894910	Y71G12A.4.1_WBGene00022140	60	-	1885160	1894910	255,0,0	7	269,243,301,232,289,76,73,	0,5620,7108,7480,8536,9508,9677,		protein coding gene	1	1	1	1	2	0	0	1	0	0	2	1	1	3	0	0	0	0	0	1	0	0	0	1
I	1895175	1923240	Y71G12A.2b.1_WBGene00022138	60	+	1895175	1923240	255,0,0	14	129,82,199,303,399,389,258,223,307,254,95,482,110,456,	0,180,322,1299,3852,7334,9169,10842,13023,15039,21858,22574,24054,27609,	trpp-10	protein coding gene	11	14	9	12	20	5	0	10	2	11	16	17	6	14	10	7	6	4	7	11	4	2	4	3
I	1911683	1913935	Y51F10.7.1_WBGene00021768	60	-	1911683	1913935	255,0,0	2	261,500,	0,1752,		protein coding gene	237	196	116	139	153	121	71	105	37	158	127	88	79	62	76	45	17	36	15	17	6	6	19	1
I	1924299	1932260	Y51F10.5.1_WBGene00021766	60	+	1924299	1932260	255,0,0	5	226,306,439,356,450,	0,1669,3859,5221,7511,	hex-4	protein coding gene	16	21	19	18	28	25	16	29	19	52	39	45	15	43	50	30	15	24	27	27	21	26	15	13
I	1932345	1945220	Y51F10.4b.1_WBGene00021765	60	+	1932345	1945220	255,0,0	5	98,428,456,157,334,	0,2232,8785,11095,12541,		protein coding gene	3	4	3	3	4	3	4	2	1	3	4	2	4	5	3	1	2	0	2	3	2	4	1	1
I	1932348	1945220	Y51F10.4a.1_WBGene00021765	60	+	1932348	1945220	255,0,0	6	95,428,519,456,157,334,	0,2229,6050,8782,11092,12538,		protein coding gene	32	29	29	34	42	31	26	33	10	59	35	41	21	24	34	31	8	10	20	20	5	19	12	9
I	1950593	1958527	Y51F10.10a.1_WBGene00021771	60	-	1950593	1958527	255,0,0	7	314,105,276,177,189,107,99,	0,536,2755,4676,6271,7465,7835,	spe-48	protein coding gene	23	39	32	21	25	27	32	31	17	41	39	34	19	19	26	30	24	23	22	28	13	24	18	9
I	1950593	1958527	Y51F10.10b.1_WBGene00021771	60	-	1950593	1958527	255,0,0	7	314,105,201,177,189,107,99,	0,536,2755,4676,6271,7465,7835,	spe-48	protein coding gene	15	11	13	15	15	21	7	19	11	18	25	20	17	16	24	8	7	18	10	10	4	7	3	8
I	1950772	1958145	Y51F10.10c.1_WBGene00021771	60	-	1950772	1958145	255,0,0	6	135,105,201,177,189,87,	0,357,2576,4497,6092,7286,	spe-48	protein coding gene	4	1	2	0	4	4	2	2	0	3	1	4	2	4	5	3	2	0	0	2	1	2	1	0
I	1950772	1958145	Y51F10.10d.1_WBGene00021771	60	-	1950772	1958145	255,0,0	6	135,105,276,177,189,87,	0,357,2576,4497,6092,7286,	spe-48	protein coding gene	3	6	2	4	4	1	3	6	0	9	7	4	4	4	6	5	2	3	4	3	3	1	2	0
I	1958706	1965066	Y51F10.11.1_WBGene00044438	60	+	1958706	1965066	255,0,0	6	60,78,127,277,149,234,	0,617,1545,2932,4431,6126,		protein coding gene	5	3	2	1	0	3	2	1	0	8	2	1	0	1	2	2	2	0	2	3	1	3	2	1
I	1960404	1961441	single_exon_unproductive_isoform_70_I:1960000	60	+	1960404	1961441	255,0,0	1	1037,	0,	NA	NA	2	1	1	2	0	1	0	0	0	0	0	0	0	0	1	0	0	0	0	0	0	0	0	0
I	1967771	1973882	Y51F10.3a.1_WBGene00021764	60	+	1967771	1973882	255,0,0	4	170,469,287,324,	0,1984,4834,5787,		protein coding gene	7	8	9	4	4	11	7	15	5	7	16	6	10	16	15	7	1	9	5	12	5	19	9	6
I	1978029	1983412	Y51F10.2a.1_WBGene00021763	60	+	1978029	1983412	255,0,0	5	101,149,140,451,232,	0,490,1429,3336,5151,		protein coding gene	426	393	424	405	470	506	375	426	199	592	468	500	282	316	415	296	207	246	227	254	142	245	180	126
I	2026315	2033748	Y20F4.2.1_WBGene00021237	60	+	2026315	2033748	255,0,0	7	199,78,132,206,339,478,474,	0,1509,1890,2073,3358,5334,6959,	crtc-1	protein coding gene	0	0	1	0	0	1	0	1	0	1	3	3	2	1	2	2	0	0	0	2	0	1	3	1
I	2034321	2043805	Y20F4.4a.1_WBGene00021239	60	-	2034321	2043805	255,0,0	6	389,326,122,1374,123,51,	0,1362,6217,7043,9257,9433,		protein coding gene	2	4	4	4	3	7	3	6	2	6	12	2	4	6	1	1	1	2	1	0	2	2	0	1
I	2061666	2063998	Y37E3.1.1_WBGene00021346	60	-	2061666	2063998	255,0,0	7	216,127,477,104,86,148,176,	0,270,1127,1648,1816,1952,2156,		protein coding gene	39	51	55	39	71	57	44	68	38	91	84	81	49	71	82	52	27	49	50	64	41	41	41	32
I	2064292	2064686	Y37E3.3.1_WBGene00021347	60	+	2064292	2064686	255,0,0	2	106,237,	0,157,	rpb-10	protein coding gene	182	144	186	118	157	168	138	105	77	202	168	166	99	122	167	147	99	110	103	132	87	164	98	58
I	2064975	2065481	Y37E3.4.1_WBGene00021348	60	+	2064975	2065481	255,0,0	2	194,249,	0,257,	moag-4	protein coding gene	280	253	257	182	220	234	166	144	123	225	240	172	163	122	226	199	126	168	146	187	128	256	132	106
I	2069085	2069575	Y37E3.7.1_WBGene00004409	60	-	2069085	2069575	255,0,0	2	208,233,	0,257,	rla-1	protein coding gene	1048	1904	2041	467	1386	1748	977	1049	648	1540	1124	1066	306	870	1057	1072	798	1012	912	1147	796	1489	898	751
I	2069087	2070607	unproductive_splice_isoform_65_WBGene00021350	60	-	2069087	2070607	255,0,0	4	206,495,156,168,	0,255,964,1352,		protein coding gene	8036	5451	6256	3928	4413	4807	3043	2977	1980	4443	3398	3437	2392	2534	3370	3320	2370	2752	2751	3405	2389	4056	2780	2456
I	2069087	2069575	Y37E3.7.2_WBGene00004409	60	-	2069087	2069575	255,0,0	2	206,233,	0,255,	rla-1	protein coding gene	1	0	0	1	0	0	0	0	0	0	0	0	0	0	1	0	0	0	0	0	0	0	0	0
I	2069680	2070607	Y37E3.8a.1_WBGene00021350	60	-	2069680	2070607	255,0,0	3	157,156,168,	0,371,759,		protein coding gene	25	38	33	10	24	41	27	17	13	18	21	12	2	9	30	11	9	28	18	23	24	55	24	14
I	2071351	2072547	Y37E3.9.1_WBGene00004014	60	+	2071351	2072547	255,0,0	3	403,117,558,	0,472,638,	phb-1	protein coding gene	398	347	286	239	304	251	158	268	103	283	269	253	164	203	213	209	123	143	169	189	127	232	129	114
I	2072598	2074073	single_exon_productive_isoform_172_I:2072000	60	+	2072598	2074073	255,0,0	1	1475,	0,	NA	NA	0	0	0	0	0	0	0	0	0	0	0	0	0	0	0	1	0	0	0	0	0	0	0	0
I	2072679	2076925	Y37E3.10a.1_WBGene00021351	60	+	2072679	2076925	255,0,0	4	127,548,249,939,	0,739,2027,3307,	eif-2alpha	protein coding gene	62	36	34	34	38	38	26	25	10	43	41	22	35	33	27	19	11	30	17	26	15	33	17	12
I	2076281	2077323	single_exon_unproductive_isoform_71_I:2076000	60	+	2076281	2077323	255,0,0	1	1042,	0,	NA	NA	4	0	1	0	3	3	4	4	1	0	1	2	1	0	0	0	0	0	0	2	1	0	1	1
I	2078954	2085679	Y37E3.11b.1_WBGene00021352	60	+	2078954	2085679	255,0,0	9	72,94,157,197,21,216,78,72,429,	0,309,1789,2158,3001,3859,5384,5524,6296,	pcyt-2.1	protein coding gene	4	4	2	4	2	3	3	6	3	8	2	6	4	3	8	7	4	4	0	4	1	6	0	3
I	2078956	2085680	Y37E3.11a.1_WBGene00021352	60	+	2078956	2085680	255,0,0	8	70,94,157,197,216,78,72,430,	0,307,1787,2156,3857,5382,5522,6294,	pcyt-2.1	protein coding gene	88	67	55	68	51	82	43	55	32	85	90	63	51	45	63	64	34	50	42	50	30	33	31	20
I	2078958	2085680	Y37E3.11i.1_WBGene00021352	60	+	2078958	2085680	255,0,0	10	68,94,157,197,21,42,216,78,72,430,	0,305,1785,2154,2997,3075,3855,5380,5520,6292,	pcyt-2.1	protein coding gene	4	4	3	5	4	3	5	2	3	7	11	13	7	10	15	8	4	5	10	9	3	9	6	2
I	2084485	2085675	Y37E3.11g.1_WBGene00021352	60	+	2084485	2085675	255,0,0	2	65,425,	0,765,	pcyt-2.1	protein coding gene	1	0	0	1	0	1	0	0	0	0	1	1	1	0	0	0	0	0	1	1	1	0	0	1
I	2085604	2093796	Y37E3.13a.1_WBGene00021353	60	-	2085604	2093796	255,0,0	8	211,472,144,58,89,169,290,102,	0,1331,2135,2539,2643,4818,6606,8090,	iglr-3	protein coding gene	3	1	1	2	1	0	2	1	2	2	0	1	2	3	0	0	0	1	0	0	1	1	0	0
I	2097345	2123443	Y37E3.15a.1_WBGene00003799	60	+	2097345	2123443	255,0,0	11	100,240,117,381,424,92,103,259,318,232,273,	0,154,1244,3278,4797,5852,6592,7838,12786,14039,25825,	npp-13	protein coding gene	23	61	33	32	47	23	19	61	14	27	62	37	17	37	39	21	16	22	16	17	17	27	9	9
I	2113655	2118530	Y37E3.16.1_WBGene00021354	60	-	2113655	2118530	255,0,0	9	275,357,252,131,119,88,222,154,72,	0,1597,2496,2794,3085,3325,3465,4279,4803,	fpn-1.1	protein coding gene	16	14	11	12	10	6	2	9	1	7	17	11	9	14	8	2	1	6	4	6	3	7	2	3
I	2128587	2145969	Y37E3.17c.1_WBGene00021355	60	+	2128587	2145969	255,0,0	10	186,134,96,372,605,187,638,115,96,283,	0,6199,6460,7943,10046,12442,13865,16281,16451,17099,		protein coding gene	11	10	8	7	10	9	4	19	2	16	22	13	7	13	6	7	3	5	3	10	7	3	0	4
I	2128587	2145761	Y37E3.17c.1-1_WBGene00021355	60	+	2128587	2145761	255,0,0	10	186,134,96,372,605,187,638,115,96,75,	0,6199,6460,7943,10046,12442,13865,16281,16451,17099,		protein coding gene	12	21	25	6	21	15	9	22	7	8	21	14	4	20	20	8	3	6	2	12	4	14	3	2
I	2128589	2145971	Y37E3.17a.1_WBGene00021355	60	+	2128589	2145971	255,0,0	10	184,134,96,372,605,187,638,106,96,285,	0,6197,6458,7941,10044,12440,13863,16288,16449,17097,		protein coding gene	24	23	13	5	12	10	2	20	6	10	18	13	10	9	12	2	6	6	10	7	3	8	1	9
I	2160041	2209629	W03F11.6c.1_WBGene00021009	60	+	2160041	2209629	255,0,0	20	158,273,85,165,155,167,113,98,96,180,83,62,1268,96,140,439,291,384,519,536,	0,2976,3977,4779,5934,11962,13712,13883,14847,25697,26589,32802,35357,37147,39968,41688,43532,44883,47278,49052,	afd-1	protein coding gene	1	6	5	2	9	4	0	7	3	4	10	7	4	7	13	4	0	3	2	1	5	0	0	1
I	2219467	2222313	W03F11.1a.1_WBGene00021005	60	-	2219467	2222313	255,0,0	4	245,370,119,72,	0,1091,2614,2774,	ule-1	protein coding gene	30	43	40	28	54	59	48	62	26	102	70	76	56	49	93	85	60	63	83	107	67	101	55	47
I	2250130	2254908	F12B6.2a.1_WBGene00017398	60	+	2250130	2254908	255,0,0	12	81,118,126,137,344,126,130,152,90,88,173,214,	0,140,580,1336,2208,2751,2929,3566,3819,3956,4279,4564,	slc-17.6	protein coding gene	10	17	7	8	9	7	8	5	2	15	7	5	4	3	8	6	0	3	3	9	3	6	4	3
I	2279844	2280800	Y39G10AL.1a.1_WBGene00021458	60	+	2279844	2280800	255,0,0	2	71,414,	0,542,		protein coding gene	10	16	15	9	12	20	2	5	5	2	7	2	0	3	2	7	4	4	21	12	5	11	8	6
I	2281502	2291205	Y39G10AL.3.2_WBGene00000408	60	-	2281502	2291205	255,0,0	9	309,73,122,111,108,180,102,111,162,	0,3225,3356,4567,4728,6060,7983,8140,9541,	cdk-7	protein coding gene	14	17	16	10	9	18	9	12	10	13	18	17	9	14	14	10	16	19	14	26	7	26	13	14
I	2281502	2291091	Y39G10AL.3.3_WBGene00000408	60	-	2281502	2291091	255,0,0	9	309,73,122,111,108,180,102,111,140,	0,3225,3356,4567,4728,6060,7983,8140,9449,	cdk-7	protein coding gene	61	75	73	59	92	60	47	69	53	121	89	83	48	62	99	68	37	75	57	63	41	84	40	54
I	2281503	2289753	Y39G10AL.3.1_WBGene00000408	60	-	2281503	2289753	255,0,0	8	308,73,122,111,108,180,102,111,	0,3224,3355,4566,4727,6059,7982,8139,	cdk-7	protein coding gene	10	6	4	7	6	8	4	0	4	9	14	5	6	7	6	11	4	4	5	5	6	2	3	2
I	2293126	2297328	Y39G10AR.11.1_WBGene00021469	60	+	2293126	2297328	255,0,0	2	2085,1099,	0,3103,		protein coding gene	1	0	3	1	0	2	0	0	0	0	1	0	1	2	0	1	0	0	1	1	2	1	1	0
I	2297391	2304393	Y39G10AR.12a.1_WBGene00021470	60	-	2297391	2304393	255,0,0	5	528,149,87,1040,146,	0,5434,5635,5768,6856,	tpxl-1	protein coding gene	84	119	84	60	138	100	56	169	52	83	191	97	72	178	115	75	35	51	65	61	53	72	36	38
I	2300085	2302813	Y39G10AR.10.1_WBGene00021468	60	+	2300085	2302813	255,0,0	3	84,102,2094,	0,379,634,	epg-2	protein coding gene	14	33	29	11	39	47	11	12	13	9	13	7	6	11	11	48	13	8	45	56	30	67	15	35
I	2302735	2304397	Y39G10AR.12b.1_WBGene00021470	60	-	2302735	2304397	255,0,0	4	239,87,1040,150,	0,291,424,1512,	tpxl-1	protein coding gene	2	1	2	3	3	0	1	5	0	0	3	2	1	3	1	2	1	2	1	3	2	5	2	1
I	2304512	2306790	Y39G10AR.13a.1_WBGene00002047	60	-	2304512	2306790	255,0,0	5	332,681,789,186,88,	0,386,1118,1957,2190,	icp-1	protein coding gene	77	72	52	55	67	64	35	55	32	70	82	63	44	60	60	66	30	42	43	55	26	52	26	27
I	2304715	2306586	Y39G10AR.13b.1_WBGene00002047	60	-	2304715	2306586	255,0,0	4	129,681,789,117,	0,183,915,1754,	icp-1	protein coding gene	3	8	7	2	1	2	4	3	5	2	6	5	1	8	6	1	5	3	3	5	2	2	4	6
I	2307266	2308782	Y39G10AR.9b.1_WBGene00021467	60	+	2307266	2308782	255,0,0	5	48,89,355,580,188,	0,137,269,695,1328,		protein coding gene	12	12	19	6	14	9	9	12	3	16	11	15	5	9	17	6	6	5	11	11	7	8	7	6
I	2307403	2308975	Y39G10AR.9a.1_WBGene00021467	60	+	2307403	2308975	255,0,0	4	89,355,580,381,	0,132,558,1191,		protein coding gene	114	120	103	105	121	110	71	117	46	152	139	126	80	86	145	102	60	79	67	79	46	82	66	49
I	2308975	2312129	Y39G10AR.21a.1_WBGene00021476	60	+	2308975	2312129	255,0,0	6	234,160,522,203,76,288,	0,541,750,1878,2123,2866,	nsun-4	protein coding gene	22	40	34	27	41	32	24	24	20	40	46	45	22	27	24	18	19	15	12	24	15	19	15	8
I	2312493	2313004	single_exon_productive_isoform_173_I:2312000	60	+	2312493	2313004	255,0,0	1	511,	0,	NA	NA	96	77	99	63	79	88	65	81	42	128	90	73	68	72	93	68	56	53	40	72	54	98	42	47
I	2312495	2312958	Y39G10AR.20.1_WBGene00021475	60	+	2312495	2312958	255,0,0	2	203,209,	0,254,	tbca-1	protein coding gene	119	77	111	92	87	101	77	74	43	118	100	94	92	76	111	84	66	53	65	90	61	117	78	49
I	2313270	2315992	Y39G10AR.8.1_WBGene00021466	60	+	2313270	2315992	255,0,0	6	50,89,206,391,609,337,	0,104,237,500,1725,2385,	eif-2gamma	protein coding gene	128	182	103	66	173	107	49	173	53	124	169	91	46	107	85	64	33	52	75	58	44	86	44	61
I	2316306	2318303	Y39G10AR.7a.1_WBGene00021465	60	+	2316306	2318303	255,0,0	5	83,142,523,129,912,	0,139,340,908,1085,	ekl-7	protein coding gene	9	12	6	9	6	2	2	9	6	10	11	11	9	10	11	3	4	6	6	20	3	9	4	4
I	2316306	2318305	Y39G10AR.7b.1_WBGene00021465	60	+	2316306	2318305	255,0,0	5	83,148,523,129,914,	0,133,340,908,1085,	ekl-7	protein coding gene	25	37	32	32	41	25	19	37	13	43	46	36	25	40	38	28	16	22	9	25	8	36	16	13
I	2318290	2321817	Y39G10AR.14a.1_WBGene00003156	60	-	2318290	2321817	255,0,0	7	440,214,1369,229,226,57,80,	0,779,1042,2762,3037,3333,3447,	mcm-4	protein coding gene	96	120	99	77	156	101	64	171	53	109	158	98	51	125	104	74	33	52	64	70	45	78	46	47
I	2322024	2322596	Y39G10AR.32a.1_WBGene00219275	60	-	2322024	2322596	255,0,0	3	189,148,149,	0,233,423,		protein coding gene	6	11	3	1	7	4	7	4	1	3	4	4	4	1	3	1	1	1	1	2	3	1	1	1
I	2333337	2338693	Y39G10AR.6.1_WBGene00021464	60	+	2333337	2338693	255,0,0	8	148,81,96,133,152,347,360,330,	0,428,560,822,1302,2081,3845,5026,	ugt-31	protein coding gene	5	8	9	3	3	0	6	3	3	7	8	5	5	1	2	5	1	1	5	1	3	5	1	2
I	2397493	2401492	productive_splice_isoform_106_WBGene00021474	60	-	2397493	2401492	255,0,0	7	186,207,209,153,130,199,35,	0,235,1688,3122,3515,3716,3964,	dot-1.1	protein coding gene	3	2	2	1	1	3	0	1	1	1	5	4	0	2	0	3	0	2	1	0	4	2	0	2
I	2402229	2409996	Y39G10AR.2b.1_WBGene00021460	60	+	2402229	2409996	255,0,0	7	95,280,94,325,272,255,715,	0,786,1115,2415,4097,5592,7052,	zwl-1	protein coding gene	16	22	16	15	18	19	10	21	8	21	23	32	18	24	13	14	5	11	16	14	10	17	15	9
I	2402231	2409999	Y39G10AR.2a.1_WBGene00021460	60	+	2402231	2409999	255,0,0	7	93,280,94,325,272,261,718,	0,784,1113,2413,4095,5584,7050,	zwl-1	protein coding gene	19	49	41	33	60	34	39	66	28	74	83	63	24	45	53	52	16	38	31	36	19	43	20	21
I	2415130	2418543	F23C8.13a.1_WBGene00017741	60	+	2415130	2418543	255,0,0	4	149,108,393,173,	0,711,2051,3240,		protein coding gene	0	0	1	1	0	1	1	2	0	2	2	2	1	1	0	0	1	0	0	2	0	3	1	0
I	2418460	2420353	F23C8.5a.1_WBGene00017734	60	-	2418460	2420353	255,0,0	3	388,468,55,	0,1110,1838,		protein coding gene	406	295	365	292	278	303	213	227	130	327	228	296	171	165	222	194	124	145	137	184	122	190	141	104
I	2420833	2421816	F23C8.6.1_WBGene00017735	60	-	2420833	2421816	255,0,0	3	605,107,153,	0,665,830,	did-2	protein coding gene	3	10	7	6	3	5	2	6	0	6	2	6	1	2	8	3	1	2	2	2	1	1	0	1
I	2432589	2433615	F23C8.9.1_WBGene00017738	60	-	2432589	2433615	255,0,0	5	308,262,105,68,85,	0,364,669,822,941,	tipn-1	protein coding gene	49	30	18	39	32	26	19	12	10	38	28	21	22	19	22	45	17	22	14	35	11	23	20	6
I	2432701	2433615	F23C8.9.1-0_WBGene00017738	60	-	2432701	2433615	255,0,0	5	196,262,105,68,85,	0,252,557,710,829,	tipn-1	protein coding gene	31	27	19	21	21	25	14	14	9	31	27	26	24	20	29	19	13	11	22	17	11	27	14	0
I	2434001	2435691	F23C8.4.1_WBGene00017733	60	+	2434001	2435691	255,0,0	5	221,273,247,124,160,	0,278,603,891,1530,	ubxn-1	protein coding gene	280	219	230	249	233	233	190	198	108	263	278	230	196	141	227	164	101	115	116	150	71	161	98	54
I	2436470	2437084	F23C8.14a.1_WBGene00255457	60	-	2436470	2437084	255,0,0	2	214,93,	0,521,		protein coding gene	4	1	6	2	2	3	3	0	2	4	1	2	0	1	2	4	1	2	2	2	3	4	0	0
I	2438764	2442958	F23C8.3b.1_WBGene00017732	60	+	2438764	2442958	255,0,0	4	158,238,131,292,	0,818,3465,3902,		protein coding gene	5	6	3	3	5	0	3	3	1	3	4	1	0	0	1	1	1	1	1	4	1	3	1	0
I	2468792	2471935	Y74C10AL.2.1_WBGene00022280	60	-	2468792	2471935	255,0,0	3	375,212,67,	0,2058,3076,		protein coding gene	137	121	141	103	102	119	87	98	53	144	114	100	78	82	120	98	51	87	74	114	59	120	73	45
I	2472059	2485391	Y74C10AR.3a.1_WBGene00022281	60	-	2472059	2485391	255,0,0	8	445,351,629,573,265,72,78,69,	0,1251,2950,6168,8244,10288,13138,13263,	abtm-1	protein coding gene	32	25	16	16	20	23	9	19	10	23	20	19	9	10	24	9	5	8	14	24	3	17	10	4
I	2483202	2483652	Y74C10AR.2.1_WBGene00022282	60	+	2483202	2483652	255,0,0	1	450,	0,		protein coding gene	0	5	1	0	5	0	0	3	0	0	8	0	0	3	0	0	0	0	0	0	0	2	0	1
I	2485860	2489787	Y74C10AR.1a.1_WBGene00001232	60	+	2485860	2489787	255,0,0	4	144,434,355,347,	0,947,2351,3580,	eif-3.I	protein coding gene	75	70	68	62	81	60	59	62	37	125	111	91	51	78	99	89	72	74	103	127	84	154	91	83
I	2489975	2497381	Y23H5B.6a.1_WBGene00021277	60	+	2489975	2497381	255,0,0	5	215,621,360,417,714,	0,261,2632,4960,6692,		protein coding gene	27	30	12	13	27	20	7	16	5	21	15	23	13	10	13	8	8	12	10	13	7	16	7	5
I	2498133	2506259	Y23H5B.5.1_WBGene00021276	60	+	2498133	2506259	255,0,0	6	294,436,476,121,71,867,	0,1838,3845,5886,6235,7259,		protein coding gene	5	9	6	8	8	19	5	14	4	11	10	10	6	7	10	9	4	4	0	4	3	11	4	5
I	2533267	2542114	Y23H5B.4.1_WBGene00021275	60	+	2533267	2542114	255,0,0	6	83,329,293,337,88,383,	0,4543,5500,7141,8312,8464,	dmsr-2	protein coding gene	2	0	0	2	1	2	0	0	0	2	1	0	1	0	1	0	0	2	1	1	0	1	0	0
I	2546669	2548399	Y23H5B.8.1-0_WBGene00021279	60	-	2546669	2548399	255,0,0	3	485,129,279,	0,534,1451,		protein coding gene	2	1	3	3	3	2	9	9	1	2	3	0	1	2	1	3	1	1	2	1	2	1	1	0
I	2552733	2555408	Y23H5B.1.1_WBGene00021272	60	+	2552733	2555408	255,0,0	3	107,390,262,	0,312,2413,		protein coding gene	2	1	2	0	1	2	0	0	0	4	1	0	0	2	2	5	2	3	5	4	2	7	1	1
I	2552986	2555404	Y23H5B.1.2_WBGene00021272	60	+	2552986	2555404	255,0,0	2	449,258,	0,2160,		protein coding gene	4	0	0	1	4	1	0	2	1	1	0	2	0	2	2	6	3	0	3	3	7	3	4	4
I	2562667	2562997	C55C2.2.1_WBGene00006047	60	+	2562667	2562997	255,0,0	1	330,	0,	ssp-19	protein coding gene	40	7	3	0	2	0	0	2	0	0	3	0	0	1	0	0	0	1	0	0	0	0	0	0
I	2571739	2576020	C55C2.5a.1_WBGene00000006	60	-	2571739	2576020	255,0,0	10	300,208,164,167,201,269,132,64,191,180,	0,353,616,830,2001,2259,2573,2781,3699,4101,	aat-5	protein coding gene	3	2	3	0	1	1	1	0	0	2	1	1	1	0	2	0	0	0	0	1	2	2	0	0
I	2581014	2586124	K07A3.1a.1_WBGene00001404	60	-	2581014	2586124	255,0,0	4	272,363,397,184,	0,1551,2966,4926,	fbp-1	protein coding gene	218	207	193	131	162	147	125	167	80	254	194	185	127	120	174	100	47	117	64	78	49	74	63	52
I	2606753	2613299	Y23H5A.5c.1_WBGene00000832	60	+	2606753	2613299	255,0,0	9	179,84,121,167,420,438,93,93,512,	0,458,1434,2107,3135,4617,5109,5249,6034,	ctn-1	protein coding gene	7	4	2	5	4	8	3	4	2	1	8	4	3	2	5	2	1	1	6	7	5	6	4	1
I	2620649	2621859	Y23H5A.3.1_WBGene00021270	60	+	2620649	2621859	255,0,0	4	174,78,230,576,	0,221,345,634,	pid-3	protein coding gene	192	187	228	185	196	210	144	190	91	246	209	207	144	157	228	171	108	144	129	159	91	176	98	69
I	2621956	2623186	Y23H5A.2a.1_WBGene00021269	60	+	2621956	2623186	255,0,0	3	58,312,294,	0,361,936,		protein coding gene	51	55	77	63	58	70	58	75	43	126	119	83	64	81	104	68	56	50	47	68	48	77	35	33
I	2623098	2628577	Y23H5A.7a.1_WBGene00000800	60	-	2623098	2628577	255,0,0	7	330,312,529,699,509,125,487,	0,545,916,2228,3422,3976,4992,	cars-1	protein coding gene	4	14	9	3	5	9	2	7	1	10	9	6	1	4	6	4	0	4	7	4	1	6	1	3
I	2623100	2628261	Y23H5A.7a.1-0_WBGene00000800	60	-	2623100	2628261	255,0,0	7	328,312,529,699,509,125,171,	0,543,914,2226,3420,3974,4990,	cars-1	protein coding gene	1	2	2	1	1	0	0	1	0	2	3	1	0	0	3	3	0	1	0	0	0	1	0	0
I	2623100	2628577	Y23H5A.7b.1_WBGene00000800	60	-	2623100	2628577	255,0,0	7	328,312,529,699,509,122,487,	0,543,914,2226,3420,3974,4990,	cars-1	protein coding gene	0	0	0	0	0	0	1	1	0	0	1	0	0	0	0	0	0	0	0	2	1	2	0	0
I	2623359	2628112	Y23H5A.7c.1_WBGene00000800	60	-	2623359	2628112	255,0,0	7	69,312,529,699,509,125,22,	0,284,655,1967,3161,3715,4731,	cars-1	protein coding gene	2	9	4	6	9	3	4	5	4	6	7	4	2	3	4	8	3	4	8	3	1	4	2	1
I	2629684	2632320	Y23H5A.1a_WBGene00000801	60	+	2629684	2632320	255,0,0	8	218,130,144,320,125,408,118,281,	0,263,441,640,1353,1523,1981,2355,	cars-2	pseudogene	2	2	0	1	3	4	1	2	3	0	2	0	1	0	0	2	1	0	8	5	6	5	3	4
I	2634393	2634561	Y23H5A.8a.1-0_WBGene00023172	60	+	2634393	2634561	255,0,0	2	9,115,	0,53,		protein coding gene	6	0	1	2	0	2	0	0	0	0	0	1	0	1	1	0	2	0	0	0	0	0	0	0
I	2636903	2637591	F40E3.7_WBGene00077781	60	+	2636903	2637591	255,0,0	3	82,369,137,	0,133,551,		pseudogene	3	3	4	0	2	4	7	4	0	8	2	1	3	3	5	2	0	2	1	3	0	2	3	0
I	2642723	2643778	F40E3.2.1_WBGene00018230	60	+	2642723	2643778	255,0,0	5	58,48,144,186,417,	0,103,199,404,638,	mage-1	protein coding gene	116	99	108	103	129	123	98	106	55	166	120	114	77	115	143	125	69	64	93	90	55	103	58	52
I	2668159	2672430	F32B5.6i.1_WBGene00017979	60	+	2668159	2672430	255,0,0	8	100,119,419,117,150,176,120,519,	0,248,633,1471,1889,2093,2323,3752,		protein coding gene	1	7	5	2	5	2	1	6	3	4	6	1	7	6	3	2	3	1	6	2	3	3	1	0
I	2668159	2672437	F32B5.6j.1_WBGene00017979	60	+	2668159	2672437	255,0,0	8	100,119,419,114,150,182,120,526,	0,248,633,1474,1889,2087,2323,3752,		protein coding gene	8	4	2	4	2	4	1	1	2	0	2	1	0	2	0	2	1	0	2	2	0	3	0	0
I	2668166	2672429	F32B5.6a.1_WBGene00017979	60	+	2668166	2672429	255,0,0	8	93,119,419,117,150,182,120,518,	0,241,626,1464,1882,2080,2316,3745,		protein coding gene	17	12	7	5	4	5	2	8	1	7	6	6	3	4	6	5	0	2	5	4	3	5	2	3
I	2686639	2689429	F32B5.8a.1_WBGene00000788	60	-	2686639	2689429	255,0,0	5	480,204,24,125,160,	0,1050,1310,2446,2630,	cpz-1	protein coding gene	711	565	347	416	458	456	184	208	119	253	194	174	130	109	125	67	63	49	59	83	51	77	72	37
I	2686639	2689429	productive_splice_isoform_107_WBGene00000788	60	-	2686639	2689429	255,0,0	4	480,204,125,160,	0,1050,2446,2630,	cpz-1	protein coding gene	63	98	60	28	96	70	31	30	15	33	31	31	4	29	30	8	7	7	12	7	10	22	16	5
I	2692108	2692399	F32B5.4.1_WBGene00017978	60	+	2692108	2692399	255,0,0	1	291,	0,	msrp-1	protein coding gene	37	6	3	0	2	0	0	4	0	0	1	0	0	1	2	0	0	1	0	0	1	0	1	1
I	2718026	2721475	Y71F9B.16a.1_WBGene00001048	60	-	2718026	2721475	255,0,0	4	303,164,321,36,	0,1077,2643,3413,	dnj-30	protein coding gene	70	50	48	37	42	48	40	40	22	57	56	47	25	31	53	52	24	37	30	40	29	49	38	36
I	2721587	2726724	Y71F9B.6c.1_WBGene00022128	60	-	2721587	2726724	255,0,0	8	1177,441,175,150,85,128,158,196,	0,2139,3639,4170,4398,4551,4730,4941,		protein coding gene	11	13	14	11	5	11	7	11	7	16	18	13	9	10	7	3	3	5	7	4	3	8	3	4
I	2727013	2727545	Y71F9B.4.1_WBGene00004920	60	+	2727013	2727545	255,0,0	2	133,346,	0,186,	snr-7	protein coding gene	451	415	464	286	349	383	285	322	186	515	414	416	265	293	401	383	286	313	316	345	255	397	258	209
I	2730003	2731453	Y71F9B.3.1_WBGene00022127	60	+	2730003	2731453	255,0,0	2	233,533,	0,917,	yop-1	protein coding gene	619	678	682	573	720	685	510	551	271	676	579	498	326	421	498	377	249	287	332	366	170	377	262	155
I	2731561	2735371	Y71F9B.2a.1_WBGene00022126	60	+	2731561	2735371	255,0,0	3	75,716,235,	0,1156,3575,		protein coding gene	73	75	59	59	77	76	39	61	30	97	86	63	46	66	68	53	36	39	36	44	33	44	31	25
I	2735352	2742508	Y71F9B.8a.1_WBGene00022129	60	-	2735352	2742508	255,0,0	6	919,294,246,152,111,112,	0,2088,2665,3138,6047,7044,	lron-11	protein coding gene	3	4	5	1	4	2	0	5	1	2	6	1	4	3	2	6	3	1	11	12	5	11	4	3
I	2755539	2758204	Y71F9B.7.1_WBGene00004043	60	-	2755539	2758204	255,0,0	6	581,444,435,113,292,312,	0,627,1119,1844,2005,2353,	plk-2	protein coding gene	84	94	107	71	133	86	53	115	41	110	139	115	60	85	98	76	38	51	42	50	40	61	27	30
I	2759022	2761044	Y71F9B.9a.1_WBGene00022130	60	-	2759022	2761044	255,0,0	5	222,370,242,130,97,	0,290,706,1303,1925,		protein coding gene	9	7	9	4	5	5	1	4	1	5	4	3	2	1	7	3	2	3	1	4	3	4	0	3
I	2768745	2776104	unproductive_splice_isoform_43_WBGene00004946	60	-	2768745	2776104	255,0,0	8	126,112,570,215,143,88,134,160,	0,1015,2055,4024,6678,6868,7015,7199,	sop-3	protein coding gene	48	37	38	35	40	47	17	39	14	34	42	38	16	24	36	16	13	15	12	23	19	37	17	22
I	2774911	2775421	Y71F9B.1.1_WBGene00022125	60	+	2774911	2775421	255,0,0	2	283,175,	0,335,		protein coding gene	39	22	29	15	19	11	11	6	2	9	9	11	7	4	4	5	3	6	11	9	2	5	3	4
I	2776369	2778719	Y71F9B.13a.1_WBGene00022131	60	-	2776369	2778719	255,0,0	4	180,112,302,203,	0,617,778,2147,		protein coding gene	23	16	10	10	15	9	7	13	7	10	14	13	9	14	9	3	5	2	4	3	1	1	2	3
I	2784619	2786077	W03D8.9.1_WBGene00020990	60	-	2784619	2786077	255,0,0	4	143,662,259,50,	0,194,975,1408,		protein coding gene	9	2	2	0	2	0	0	1	0	0	1	0	0	1	0	0	0	0	0	0	0	0	0	1
I	2784621	2785855	W03D8.9.2_WBGene00020990	60	-	2784621	2785855	255,0,0	3	141,662,261,	0,192,973,		protein coding gene	8	1	1	0	0	0	0	0	0	0	2	0	0	0	0	0	0	0	0	0	0	0	0	1
I	2791686	2794976	W03D8.8.1_WBGene00020989	60	+	2791686	2794976	255,0,0	8	103,107,106,292,114,237,87,330,	0,295,445,654,991,2326,2608,2960,		protein coding gene	4	9	2	0	2	2	1	4	0	1	2	0	1	0	4	0	0	0	0	0	0	0	0	0
I	2822242	2830311	W10C8.2.1_WBGene00004077	60	-	2822242	2830311	255,0,0	4	1695,553,119,193,	0,2634,6237,7876,	pop-1	protein coding gene	14	7	9	14	7	15	8	5	6	13	9	3	7	14	5	17	10	2	12	16	6	23	10	4
I	2853969	2855715	W10C8.5.2_WBGene00021128	60	-	2853969	2855715	255,0,0	4	171,213,798,144,	0,221,482,1602,		protein coding gene	43	27	27	18	17	19	4	6	4	10	8	5	4	4	3	0	1	4	3	1	1	1	3	0
I	2853974	2855732	W10C8.5.1_WBGene00021128	60	-	2853974	2855732	255,0,0	4	166,213,798,161,	0,216,477,1597,		protein coding gene	58	51	39	25	32	23	10	10	7	21	12	7	7	9	7	3	4	4	7	8	2	2	9	1
I	2858520	2859913	W10C8.6.1_WBGene00044433	60	-	2858520	2859913	255,0,0	2	261,165,	0,1228,		protein coding gene	9	3	8	4	4	5	2	4	2	1	2	4	5	1	4	5	4	3	4	2	3	7	2	0
I	2866505	2870172	Y71F9AL.10b.1_WBGene00022115	60	+	2866505	2870172	255,0,0	5	106,172,96,106,979,	0,920,1329,2462,2688,		protein coding gene	11	8	6	5	10	12	6	4	0	8	7	5	5	12	11	9	4	7	5	3	3	10	5	3
I	2866505	2870172	Y71F9AL.10c.1_WBGene00022115	60	+	2866505	2870172	255,0,0	6	100,63,172,96,106,979,	0,738,920,1329,2462,2688,		protein coding gene	7	4	5	5	5	7	5	5	1	12	7	11	7	6	2	4	2	3	1	8	0	9	3	3
I	2866505	2870172	Y71F9AL.10d.1_WBGene00022115	60	+	2866505	2870172	255,0,0	5	100,172,96,106,979,	0,920,1329,2462,2688,		protein coding gene	3	2	3	2	4	3	1	3	0	5	3	3	2	5	2	0	3	4	0	2	2	4	1	0
I	2866507	2870166	Y71F9AL.10a.1_WBGene00022115	60	+	2866507	2870166	255,0,0	6	104,63,172,96,106,973,	0,736,918,1327,2460,2686,		protein coding gene	39	15	26	20	22	16	14	11	8	27	26	14	18	14	20	21	18	12	21	11	8	21	18	5
I	2870140	2875289	Y71F9AL.12a.1_WBGene00022117	60	-	2870140	2875289	255,0,0	8	491,218,88,111,102,169,71,87,	0,1357,2525,2974,4277,4728,4941,5062,		protein coding gene	5	7	5	7	8	10	5	4	7	13	5	5	6	5	3	7	5	12	7	7	2	6	3	7
I	2870142	2875291	Y71F9AL.12b.1_WBGene00022117	60	-	2870142	2875291	255,0,0	8	489,218,97,111,102,169,71,89,	0,1355,2523,2972,4275,4726,4939,5060,		protein coding gene	14	19	16	17	11	14	11	8	8	19	16	10	8	8	16	17	9	9	10	11	13	22	9	15
I	2870607	2875289	Y71F9AL.12f.1_WBGene00022117	60	-	2870607	2875289	255,0,0	8	24,218,97,132,102,169,71,87,	0,890,2058,2486,3810,4261,4474,4595,		protein coding gene	4	1	4	2	1	0	0	2	0	3	3	5	1	2	1	2	7	1	0	2	1	4	3	1
I	2872598	2875291	productive_splice_isoform_108_WBGene00022117	60	-	2872598	2875291	255,0,0	6	164,111,102,169,71,89,	0,516,1819,2270,2483,2604,		protein coding gene	11	8	4	1	4	5	2	3	2	7	0	5	1	4	5	5	1	4	2	1	1	1	0	1
I	2872598	2875291	productive_splice_isoform_109_WBGene00022117	60	-	2872598	2875291	255,0,0	6	155,111,102,169,71,89,	0,516,1819,2270,2483,2604,		protein coding gene	8	5	4	7	3	1	7	4	1	3	5	1	3	2	6	2	2	3	0	2	1	3	2	0
I	2875394	2875779	single_exon_unproductive_isoform_72_I:2875000	60	-	2875394	2875779	255,0,0	1	385,	0,	NA	NA	0	3	1	0	0	1	0	1	1	1	1	0	0	0	0	1	1	0	0	1	0	0	1	0
I	2875397	2876308	Y71F9AL.13a.1_WBGene00004412	60	-	2875397	2876308	255,0,0	3	204,322,164,	0,252,747,	rpl-1	protein coding gene	6523	4733	4671	3316	3882	3700	2344	2513	1382	3200	2763	2365	1829	2146	2546	2628	1759	1972	2155	2715	1743	3396	2092	1651
I	2875430	2875946	Y71F9AL.13b.1_WBGene00004412	60	-	2875430	2875946	255,0,0	2	171,297,	0,219,	rpl-1	protein coding gene	3	2	7	1	1	5	3	2	0	3	3	2	2	1	2	2	0	3	2	6	2	1	1	1
I	2875430	2876034	Y71F9AL.13c_WBGene00004412	60	-	2875430	2876034	255,0,0	3	171,322,8,	0,219,596,	rpl-1	protein coding gene	5	3	2	3	1	3	1	0	0	2	0	1	4	1	0	1	4	2	2	1	3	1	0	2
I	2875430	2876039	Y71F9AL.13d_WBGene00004412	60	-	2875430	2876039	255,0,0	3	171,322,20,	0,219,589,	rpl-1	protein coding gene	2	4	2	4	1	0	0	3	0	0	1	1	1	0	1	1	0	0	1	1	0	0	1	0
I	2876931	2878523	Y71F9AL.9.1_WBGene00022114	60	+	2876931	2878523	255,0,0	4	155,216,312,752,	0,205,472,840,		protein coding gene	398	374	386	265	357	327	208	281	111	290	301	303	163	247	259	196	117	170	154	205	105	214	131	90
I	2878577	2880930	Y71F9AL.8.1_WBGene00022113	60	+	2878577	2880930	255,0,0	7	65,96,117,285,103,246,162,	0,111,255,422,873,1567,2191,		protein coding gene	32	33	29	25	26	42	17	44	12	54	64	50	35	40	52	38	42	51	49	47	28	42	32	35
I	2880875	2883454	Y71F9AL.14.1_WBGene00022118	60	-	2880875	2883454	255,0,0	3	149,334,131,	0,1152,2448,	dnc-5	protein coding gene	77	59	74	64	69	82	58	65	50	105	92	78	76	58	90	76	49	88	62	74	50	76	48	48
I	2880875	2883440	Y71F9AL.14.2_WBGene00022118	60	-	2880875	2883440	255,0,0	3	149,334,117,	0,1152,2448,	dnc-5	protein coding gene	11	9	12	10	8	8	10	9	4	8	9	6	6	7	4	16	6	4	8	8	8	12	6	6
I	2883548	2893718	Y71F9AL.16.1_WBGene00000199	60	-	2883548	2893718	255,0,0	6	411,663,162,111,143,108,	0,2196,7757,9084,9865,10062,	arx-1	protein coding gene	68	69	65	55	76	51	50	62	21	73	71	55	34	43	45	50	23	32	31	42	16	41	39	13
I	2887448	2887699	single_exon_unproductive_isoform_73_I:2887000	60	+	2887448	2887699	255,0,0	1	251,	0,	NA	NA	0	1	1	1	1	0	0	1	0	0	0	0	0	1	0	4	1	0	3	2	3	12	6	6
I	2887799	2888354	Y71F9AL.7.1_WBGene00022112	60	+	2887799	2888354	255,0,0	1	555,	0,		protein coding gene	4	8	8	10	5	8	4	7	2	2	4	3	4	10	5	20	13	5	40	48	39	92	43	45
I	2888899	2889355	Y71F9AL.25.1_WBGene00304792	60	+	2888899	2889355	255,0,0	1	456,	0,		protein coding gene	4	2	9	3	5	7	6	2	0	0	2	3	2	4	4	4	3	7	18	17	12	21	9	13
I	2890445	2891261	Y71F9AL.6.1_WBGene00022111	60	+	2890445	2891261	255,0,0	1	816,	0,		protein coding gene	4	5	11	2	8	9	6	5	0	7	4	4	3	1	8	2	3	4	14	7	10	17	6	8
I	2895328	2900860	Y71F9AL.17.1_WBGene00022119	60	-	2895328	2900860	255,0,0	6	511,859,308,1202,1006,105,	0,573,1485,2321,4369,5427,	copa-1	protein coding gene	15	45	24	7	36	19	12	40	7	15	35	9	7	30	17	12	3	7	6	8	3	15	9	6
I	2901324	2903006	Y71F9AL.5.1_WBGene00001791	60	+	2901324	2903006	255,0,0	6	77,65,180,81,137,153,	0,118,830,1056,1339,1529,	gst-43	protein coding gene	6	14	16	7	9	13	11	10	5	21	29	23	9	12	19	23	13	13	15	10	15	23	15	15
I	2907724	2925529	Y71F9AL.18a.2_WBGene00004049	60	-	2907724	2925529	255,0,0	11	211,254,216,237,333,205,578,123,720,112,112,	0,257,2656,4262,6050,11790,13648,15320,16092,16877,17693,	parp-1	protein coding gene	9	8	8	5	13	9	6	14	9	13	11	10	3	9	8	4	3	5	7	8	4	7	10	2
I	2907729	2924713	Y71F9AL.18a.1_WBGene00004049	60	-	2907729	2924713	255,0,0	10	206,254,216,237,333,205,578,123,720,112,	0,252,2651,4257,6045,11785,13643,15315,16087,16872,	parp-1	protein coding gene	3	16	3	3	17	8	4	9	3	8	13	6	3	14	17	7	2	8	3	3	2	8	3	6
I	2907856	2914035	Y71F9AL.18d.1_WBGene00004049	60	-	2907856	2914035	255,0,0	5	79,254,216,237,261,	0,125,2524,4130,5918,	parp-1	protein coding gene	1	0	2	3	2	2	1	2	1	3	1	2	2	0	3	2	2	0	0	0	2	1	3	2
I	2925238	2928134	Y71F9AL.1.1_WBGene00022107	60	+	2925238	2928134	255,0,0	7	126,243,231,219,88,70,454,	0,181,475,1320,1586,1717,2442,		protein coding gene	48	31	54	55	45	41	40	40	21	63	59	48	28	45	49	35	24	28	26	43	25	42	27	19
I	2928394	2929628	Y71F9AM.6.1_WBGene00022122	60	+	2928394	2929628	255,0,0	4	57,141,128,727,	0,114,311,507,	trap-1	protein coding gene	439	388	316	204	262	256	158	170	74	236	175	124	92	111	142	103	58	58	104	89	47	124	55	42
I	2929776	2931361	Y71F9AM.5b.1_WBGene00003836	60	+	2929776	2931361	255,0,0	4	108,125,193,139,	0,169,397,1446,	nxt-1	protein coding gene	6	13	12	13	10	18	15	13	8	11	20	6	7	14	13	5	6	11	8	8	11	16	4	7
I	2929829	2931360	Y71F9AM.5a.1_WBGene00003836	60	+	2929829	2931360	255,0,0	4	55,143,193,138,	0,116,344,1393,	nxt-1	protein coding gene	113	125	124	105	124	116	107	103	59	170	129	144	85	105	157	96	72	118	102	99	83	125	60	60
I	2931460	2947106	Y71F9AM.4a.1_WBGene00022121	60	+	2931460	2947106	255,0,0	14	88,167,165,234,92,144,322,161,235,197,133,147,108,361,	0,155,1348,2442,4164,4526,5099,6297,6981,11363,11610,12615,12813,15285,	cogc-3	protein coding gene	35	45	30	33	43	38	19	34	9	35	49	50	21	29	37	34	13	20	19	27	12	29	18	19
I	2945179	2945697	Y71F9AM.9_WBGene00271781	60	-	2945179	2945697	255,0,0	1	518,	0,		lincRNA gene	7	0	0	1	1	1	0	0	0	2	0	0	0	0	1	1	0	0	0	1	0	0	0	0
I	2949600	2957910	Y71F9AR.1.1_WBGene00000237	60	-	2949600	2957910	255,0,0	13	518,296,261,109,98,68,166,893,111,448,155,199,119,	0,597,1598,1916,2071,2281,2581,3478,5232,5730,6941,7173,8191,	bam-2	protein coding gene	1	3	0	0	2	1	1	2	0	4	6	0	1	4	2	1	0	0	1	1	0	3	1	1
I	2981656	2983076	Y71F9AR.4.1_WBGene00044894	60	-	2981656	2983076	255,0,0	3	232,121,77,	0,337,1343,		protein coding gene	47	39	59	44	37	39	30	27	20	61	39	39	32	19	45	38	32	43	15	37	27	27	19	13
I	2983202	2985178	Y71F9AR.2.1_WBGene00022123	60	-	2983202	2985178	255,0,0	5	215,70,226,214,81,	0,259,755,1563,1895,		protein coding gene	0	2	1	1	0	0	0	1	1	1	3	0	1	2	0	2	0	0	2	0	1	0	1	0
I	2986103	2995914	Y71F9AR.3.1_WBGene00022124	60	-	2986103	2995914	255,0,0	14	279,71,65,139,77,68,111,257,312,438,174,63,188,83,	0,888,1026,1137,2130,2493,2604,4559,6334,7807,9141,9377,9488,9728,	supr-1	protein coding gene	16	21	13	20	29	14	27	29	16	33	17	24	12	27	32	12	10	14	8	6	4	6	5	6
I	2996487	3001382	Y54E10BL.4.1_WBGene00001046	60	+	2996487	3001382	255,0,0	5	133,243,335,344,568,	0,178,1068,2677,4327,	dnj-28	protein coding gene	40	24	24	35	31	21	10	29	12	36	35	21	20	32	29	27	19	14	24	20	14	20	18	16
I	3001405	3002847	Y54E10BL.5.1_WBGene00021839	60	-	3001405	3002847	255,0,0	2	190,244,	0,1198,	nduf-5	protein coding gene	343	251	295	209	224	229	179	176	114	282	181	206	132	118	178	177	126	181	133	160	139	172	99	80
I	3004048	3005943	Y54E10BL.3.1_WBGene00021838	60	+	3004048	3005943	255,0,0	3	164,84,410,	0,214,1485,		protein coding gene	2	1	3	1	2	3	0	1	0	0	0	1	0	1	1	1	0	0	0	1	2	3	1	1
I	3005402	3013448	Y54E10BL.6.1_WBGene00003186	60	-	3005402	3013448	255,0,0	7	801,281,125,97,219,180,90,	0,2250,3331,3506,7441,7715,7956,	mek-2	protein coding gene	4	7	5	4	10	8	3	5	0	13	6	7	5	7	8	6	3	6	5	7	1	2	3	7
I	3010683	3011665	Y54E10BL.2.1_WBGene00000625	60	+	3010683	3011665	255,0,0	2	745,177,	0,805,	col-48	protein coding gene	5	1	4	0	2	0	1	1	2	2	1	1	0	1	0	0	0	0	0	2	0	0	1	0
I	3015741	3021531	Y54E10BR.4.1_WBGene00021843	60	+	3015741	3021531	255,0,0	4	78,702,227,200,	0,2156,3821,5590,		protein coding gene	75	64	74	57	70	68	44	57	27	74	61	68	35	55	77	73	41	68	69	107	51	152	77	72
I	3021650	3028396	Y54E10BR.3.1_WBGene00021842	60	+	3021650	3028396	255,0,0	5	128,251,234,282,266,	0,1492,3214,4852,6480,		protein coding gene	120	104	90	95	104	109	67	102	52	121	134	106	69	77	106	99	51	70	57	89	46	83	57	45
I	3028324	3031092	Y54E10BR.5.1_WBGene00021844	60	-	3028324	3031092	255,0,0	3	394,249,60,	0,1683,2708,	sec-11	protein coding gene	284	226	259	235	217	270	178	222	100	281	207	209	127	130	193	165	122	152	141	151	125	191	100	99
I	3031337	3032938	Y54E10BR.6.1_WBGene00021845	60	-	3031337	3032938	255,0,0	2	525,69,	0,1532,	rpb-7	protein coding gene	1	3	3	3	3	0	1	2	0	4	1	1	0	2	2	1	0	2	0	1	0	0	0	0
I	3032934	3034767	Y54E10BR.2.1_WBGene00021841	60	+	3032934	3034767	255,0,0	5	164,88,165,92,1081,	0,220,361,595,752,		protein coding gene	27	24	36	18	29	26	24	27	23	33	28	20	25	34	34	19	8	23	18	16	12	10	16	16
I	3052047	3059165	Y54E10BR.8.1_WBGene00021846	60	-	3052047	3059165	255,0,0	12	121,73,84,285,99,87,140,70,57,132,140,146,	0,1421,1571,3266,5129,5290,5430,6346,6470,6590,6786,6972,	ztf-23	protein coding gene	15	26	25	22	31	28	17	31	11	39	43	33	29	21	39	27	17	20	16	15	20	21	14	7
I	3057693	3069403	Y54E10BR.1b.1_WBGene00021840	60	+	3057693	3069403	255,0,0	13	1780,77,300,148,341,284,281,115,238,120,142,293,375,	0,1836,1964,2753,3507,4613,6978,7309,8841,9148,10044,10236,11335,	pign-1	protein coding gene	13	9	6	3	7	16	5	11	5	10	13	11	8	8	11	3	5	3	5	6	5	9	4	1
I	3059226	3069403	unproductive_splice_isoform_59_WBGene00021840	60	+	3059226	3069403	255,0,0	13	247,77,300,148,341,284,281,115,238,127,142,293,375,	0,303,431,1220,1974,3080,5445,5776,7308,7608,8511,8703,9802,	pign-1	protein coding gene	1	0	1	2	3	4	0	4	2	5	3	3	3	1	7	2	1	2	0	1	0	3	0	0
I	3069324	3070150	M01B12.3.1_WBGene00000205	60	-	3069324	3070150	255,0,0	3	423,122,95,	0,525,731,	arx-7	protein coding gene	146	128	153	114	149	151	93	112	62	142	130	128	88	98	122	129	84	77	94	108	75	128	76	58
I	3070972	3084874	M01B12.4a.1_WBGene00019697	60	-	3070972	3084874	255,0,0	9	552,107,107,451,614,295,283,107,52,	0,1192,1893,5591,7345,9487,11971,12984,13850,		protein coding gene	20	28	17	24	24	22	9	35	12	15	37	19	14	22	23	9	5	10	10	7	12	15	7	4
I	3070972	3084876	M01B12.4c.1_WBGene00019697	60	-	3070972	3084876	255,0,0	10	552,107,107,132,451,614,295,283,107,54,	0,1192,1893,4163,5591,7345,9487,11971,12984,13850,		protein coding gene	4	3	3	2	3	3	0	7	3	4	1	2	3	9	0	2	2	4	4	2	0	5	3	1
I	3085013	3096218	M01B12.5a.1_WBGene00019698	60	-	3085013	3096218	255,0,0	9	496,543,212,208,203,86,72,93,127,	0,6258,7658,8589,9218,9959,10126,10927,11078,	riok-1	protein coding gene	53	45	32	37	32	35	26	31	16	31	39	24	25	35	28	35	20	17	34	37	11	44	15	11
I	3104362	3109530	C45E1.1a.1_WBGene00003654	60	+	3104362	3109530	255,0,0	8	150,75,196,159,123,107,56,257,	0,1795,3155,3492,3839,4146,4305,4911,	nhr-64	protein coding gene	5	3	6	3	8	5	0	1	1	1	2	4	1	3	2	2	3	5	3	8	1	11	2	0
I	3115035	3117628	C45E1.4.1_WBGene00016663	60	-	3115035	3117628	255,0,0	3	543,207,126,	0,1383,2467,		protein coding gene	4	4	2	3	4	3	0	0	0	2	1	0	1	3	0	3	2	0	3	2	2	5	3	3
I	3138540	3140584	K09H9.8.1_WBGene00045387	60	-	3138540	3140584	255,0,0	4	122,237,177,140,	0,821,1307,1904,		protein coding gene	1	4	3	1	1	1	3	3	5	0	2	0	0	3	2	2	1	2	2	0	4	5	1	2
I	3141703	3143175	K09H9.5.1_WBGene00019597	60	-	3141703	3143175	255,0,0	4	182,60,114,202,	0,338,448,1270,		protein coding gene	17	13	6	3	7	6	7	1	1	3	1	5	2	1	1	2	0	3	0	0	0	2	1	0
I	3144410	3147793	K09H9.6.1_WBGene00003062	60	-	3144410	3147793	255,0,0	6	570,462,126,77,182,424,	0,623,1682,1859,2721,2959,	lpd-6	protein coding gene	27	12	11	26	11	15	7	7	4	11	23	5	13	19	6	11	5	10	11	23	3	10	10	7
I	3148013	3150344	K09H9.2.1_WBGene00019595	60	+	3148013	3150344	255,0,0	4	225,270,336,544,	0,280,624,1787,	dscc-1	protein coding gene	54	70	65	64	91	84	41	95	36	88	97	88	41	79	87	69	41	50	62	80	57	77	45	45
I	3158491	3162391	Y54E10A.9a.1_WBGene00006888	60	-	3158491	3162391	255,0,0	8	1376,185,1061,313,51,51,93,176,	0,1431,1663,2792,3151,3247,3585,3724,	vbh-1	protein coding gene	10	8	6	4	10	6	1	3	8	8	11	5	4	11	4	2	5	5	7	11	9	7	9	2
I	3158491	3162391	Y54E10A.9b.1_WBGene00006888	60	-	3158491	3162391	255,0,0	8	1376,185,1061,313,60,51,93,176,	0,1431,1663,2792,3151,3247,3585,3724,	vbh-1	protein coding gene	27	32	33	16	27	21	13	17	16	24	34	23	17	24	29	12	2	7	12	18	11	23	8	8
I	3158491	3162391	Y54E10A.9c.1_WBGene00006888	60	-	3158491	3162391	255,0,0	8	1376,185,1061,313,51,51,252,176,	0,1431,1663,2792,3151,3247,3426,3724,	vbh-1	protein coding gene	1	1	3	1	7	3	0	9	3	1	6	5	1	1	0	1	0	4	2	2	2	6	2	1
I	3162812	3163585	Y54E10A.7.1_WBGene00021829	60	+	3162812	3163585	255,0,0	3	210,102,348,	0,271,425,	mrpl-17	protein coding gene	161	113	158	117	135	140	88	103	66	144	104	111	69	95	112	83	62	77	66	84	63	89	66	46
I	3163687	3168057	Y54E10A.6.1_WBGene00021828	60	+	3163687	3168057	255,0,0	5	133,133,827,222,837,	0,269,903,2421,3533,		protein coding gene	15	21	15	19	18	21	18	22	7	31	17	18	13	20	17	10	12	14	17	10	11	14	7	6
I	3168192	3171230	Y54E10A.5.1_WBGene00021827	60	+	3168192	3171230	255,0,0	4	33,174,247,215,	0,902,1813,2823,	dnc-6	protein coding gene	141	121	137	124	132	144	132	106	71	206	155	169	113	106	156	109	88	89	76	89	94	81	67	64
I	3173267	3176319	Y54E10A.10.1_WBGene00021830	60	-	3173267	3176319	255,0,0	4	601,199,116,78,	0,1784,2786,2974,		protein coding gene	133	77	115	89	64	88	56	58	32	100	65	81	48	68	82	63	41	53	59	84	38	94	53	30
I	3176417	3192857	Y54E10A.11.1_WBGene00021831	60	-	3176417	3192857	255,0,0	14	157,614,262,70,443,133,87,280,148,978,578,562,87,197,	0,1785,3256,3574,4467,6644,6826,7898,9179,9374,11474,13791,16107,16243,		protein coding gene	2	17	6	4	9	8	1	12	1	5	13	13	2	6	7	3	2	4	2	2	4	6	0	4
I	3176417	3192740	Y54E10A.11.2_WBGene00021831	60	-	3176417	3192740	255,0,0	14	157,614,262,70,443,133,87,280,148,978,578,562,87,80,	0,1785,3256,3574,4467,6644,6826,7898,9179,9374,11474,13791,16107,16243,		protein coding gene	1	3	3	2	3	1	0	1	0	1	4	1	2	3	2	1	3	1	0	2	0	3	0	1
I	3193527	3198838	Y54E10A.12a.1_WBGene00021832	60	-	3193527	3198838	255,0,0	9	188,74,291,100,477,383,129,74,66,	0,237,1296,2585,2731,4504,4935,5121,5245,	syp-5	protein coding gene	45	40	39	34	43	42	26	33	16	54	51	34	15	24	54	30	15	15	21	27	13	31	21	10
I	3206761	3210272	Y54E10A.17b.1_WBGene00021835	60	+	3206761	3210272	255,0,0	6	147,87,133,65,69,184,	0,1229,1372,2189,3018,3327,		protein coding gene	2	1	0	1	0	0	0	0	0	1	0	0	1	0	1	1	3	2	5	4	0	4	2	1
I	3206800	3209303	productive_splice_isoform_110_WBGene00021835	60	+	3206800	3209303	255,0,0	5	108,87,133,65,199,	0,1190,1333,2150,2304,		protein coding gene	127	94	65	45	42	43	37	31	26	71	49	51	35	32	57	16	8	27	10	13	15	3	11	6
I	3211045	3217267	Y54E10A.4a.1_WBGene00001481	60	+	3211045	3217267	255,0,0	9	74,103,101,248,213,146,303,450,480,	0,126,285,440,1944,2753,2963,4267,5742,	fog-1	protein coding gene	9	8	7	13	9	10	6	11	4	10	13	10	5	13	8	11	3	5	5	3	10	6	6	7
I	3211045	3217021	Y54E10A.4b.1_WBGene00001481	60	+	3211045	3217021	255,0,0	9	74,103,101,248,213,146,303,450,234,	0,126,285,440,1944,2753,2963,4267,5742,	fog-1	protein coding gene	4	7	7	6	3	0	1	6	1	8	6	4	2	6	7	1	2	1	1	3	2	5	2	5
I	3212989	3217267	Y54E10A.4a.2_WBGene00001481	60	+	3212989	3217267	255,0,0	5	213,146,303,450,480,	0,809,1019,2323,3798,	fog-1	protein coding gene	3	2	0	0	0	0	2	0	0	1	4	1	2	1	0	0	0	0	0	2	0	0	0	0
I	3217287	3222955	Y54E10A.14b.1_WBGene00004404	60	-	3217287	3222955	255,0,0	7	274,97,206,143,99,114,206,	0,723,1499,2737,3443,3653,5462,	rom-5	protein coding gene	19	16	17	17	25	19	10	14	9	32	30	14	12	16	22	11	11	10	15	12	12	14	13	5
I	3217295	3222955	Y54E10A.14a.1_WBGene00004404	60	-	3217295	3222955	255,0,0	7	266,97,206,143,75,114,206,	0,715,1491,2729,3435,3645,5454,	rom-5	protein coding gene	24	19	20	19	28	16	24	28	16	42	33	27	20	25	29	22	22	16	11	30	12	33	23	19
I	3223159	3228104	Y54E10A.15.1_WBGene00000413	60	-	3223159	3228104	255,0,0	4	631,853,964,203,	0,1753,3719,4742,	cdt-1	protein coding gene	9	9	16	8	12	10	7	15	6	11	17	15	3	11	9	18	4	6	17	11	9	14	10	7
I	3229430	3233286	Y54E10A.3.1_WBGene00021826	60	+	3229430	3233286	255,0,0	3	268,499,306,	0,2180,3550,	txl-1	protein coding gene	164	151	186	152	163	147	108	150	75	177	120	136	98	97	141	112	83	87	66	111	78	104	69	65
I	3233390	3256077	Y54E10A.2.1_WBGene00003258	60	+	3233390	3256077	255,0,0	15	68,165,80,86,340,166,181,152,327,103,296,109,141,70,662,	0,978,1857,2117,3614,4800,5726,6686,8767,19619,19774,20472,20798,20987,22025,	cogc-1	protein coding gene	13	7	7	13	8	5	1	10	4	8	8	3	2	7	6	5	3	3	2	6	1	9	1	6
I	3244150	3246073	Y54E10A.16.1_WBGene00021834	60	-	3244150	3246073	255,0,0	5	752,432,112,126,296,	0,799,1289,1452,1627,	mab-31	protein coding gene	9	14	9	11	7	10	6	12	3	7	13	13	5	4	2	11	4	6	9	10	5	8	5	4
I	3259796	3264283	Y44E3B.2.1_WBGene00021553	60	+	3259796	3264283	255,0,0	9	233,145,226,187,129,73,197,104,387,	0,922,1645,1916,2155,2327,2453,2759,4100,	tyr-5	protein coding gene	0	0	1	0	0	1	0	2	0	1	1	0	2	2	0	2	0	1	0	2	0	1	1	0
I	3264110	3266762	Y44E3B.1a.1_WBGene00021552	60	-	3264110	3266762	255,0,0	4	367,758,127,171,	0,419,1618,2481,	zip-4	protein coding gene	6	6	7	5	11	6	7	6	5	9	8	10	5	6	8	9	11	4	7	5	2	7	7	4
I	3264110	3265857	Y44E3B.1a.2_WBGene00021552	60	-	3264110	3265857	255,0,0	3	367,758,129,	0,419,1618,	zip-4	protein coding gene	6	9	12	7	15	8	3	7	3	12	7	7	7	5	8	3	7	4	6	8	8	12	4	6
I	3264247	3265857	Y44E3B.1b.2_WBGene00021552	60	-	3264247	3265857	255,0,0	3	230,763,129,	0,277,1481,	zip-4	protein coding gene	6	6	7	4	4	4	3	6	4	5	9	6	5	0	5	7	4	1	8	3	3	6	6	2
I	3264250	3266733	Y44E3B.1a.1-0_WBGene00021552	60	-	3264250	3266733	255,0,0	4	227,758,127,142,	0,279,1478,2341,	zip-4	protein coding gene	5	6	4	9	8	3	3	1	2	7	6	3	2	5	2	4	3	2	5	4	0	0	0	1
I	3264250	3266733	Y44E3B.1b.1_WBGene00021552	60	-	3264250	3266733	255,0,0	4	227,763,127,142,	0,274,1478,2341,	zip-4	protein coding gene	6	4	14	6	12	15	5	4	8	14	11	13	9	13	12	9	5	8	10	5	3	7	9	4
I	3264404	3265224	Y44E3B.1c.1_WBGene00021552	60	-	3264404	3265224	255,0,0	2	73,695,	0,125,	zip-4	protein coding gene	0	0	1	1	0	2	1	0	1	0	0	2	0	2	0	1	1	0	0	1	0	0	0	0
I	3267093	3269112	W01B11.3.1_WBGene00020915	60	+	3267093	3269112	255,0,0	5	130,490,185,268,712,	0,178,716,958,1307,	nol-58	protein coding gene	258	253	213	154	211	189	90	176	70	166	267	166	103	187	174	168	86	123	135	167	99	166	75	81
I	3293183	3294356	W01B11.6.1_WBGene00020917	60	-	3293183	3294356	255,0,0	4	134,58,104,104,	0,273,746,1069,		protein coding gene	37	47	82	27	64	50	31	54	23	57	52	33	18	21	61	19	17	23	8	12	8	14	15	16
I	3299569	3300516	W01B11.1.1_WBGene00020913	60	+	3299569	3300516	255,0,0	3	75,107,267,	0,119,680,		protein coding gene	1	0	0	0	0	2	0	2	0	0	2	0	0	0	1	1	0	0	1	0	0	1	2	0
I	3317977	3318584	Y44E3A.3.1_WBGene00021548	60	-	3317977	3318584	255,0,0	2	309,101,	0,506,	trx-4	protein coding gene	143	120	144	99	130	126	87	122	73	171	138	138	94	131	166	117	71	101	93	116	89	146	74	81
I	3318829	3330673	Y44E3A.4.1_WBGene00021549	60	-	3318829	3330673	255,0,0	9	1193,223,207,165,222,204,344,103,80,	0,2141,3316,4829,7679,9048,9863,11010,11764,	cdap-2	protein coding gene	12	17	20	6	9	7	8	11	1	15	15	12	17	8	12	12	6	6	5	8	5	13	5	2
I	3338366	3340225	Y44E3A.1a.1_WBGene00021547	60	+	3338366	3340225	255,0,0	5	153,75,101,70,266,	0,763,1307,1472,1593,		protein coding gene	6	9	11	6	8	4	6	8	5	7	6	5	2	5	6	12	9	11	11	22	14	34	16	10
I	3339174	3340225	Y44E3A.1c.1-0_WBGene00021547	60	+	3339174	3340225	255,0,0	4	30,101,70,266,	0,499,664,785,		protein coding gene	0	0	0	0	0	0	0	0	2	0	1	0	0	0	1	0	0	0	0	1	0	1	1	0
I	3340211	3349907	Y44E3A.6a.1_WBGene00021551	60	-	3340211	3349907	255,0,0	12	388,108,409,290,438,133,528,139,113,129,148,66,	0,436,2006,3122,4361,5226,6276,7921,8122,8280,9405,9630,	edc-4	protein coding gene	1	11	0	2	4	1	2	6	1	4	5	2	1	5	2	3	1	0	3	1	1	2	4	2
I	3340213	3349914	Y44E3A.6b.1_WBGene00021551	60	-	3340213	3349914	255,0,0	12	392,108,409,290,438,133,528,139,113,129,148,73,	0,434,2004,3120,4359,5224,6274,7919,8120,8278,9403,9628,	edc-4	protein coding gene	8	30	19	19	30	16	14	35	7	16	24	27	6	19	23	16	6	4	9	9	7	11	12	4
I	3340224	3349900	Y44E3A.6a.2_WBGene00021551	60	-	3340224	3349900	255,0,0	12	375,108,409,290,438,133,528,139,113,129,148,59,	0,423,1993,3109,4348,5213,6263,7908,8109,8267,9392,9617,	edc-4	protein coding gene	3	2	0	3	4	2	1	1	2	3	3	3	2	2	5	6	0	0	3	0	1	2	3	2
I	3362326	3363492	W05F2.8a.1_WBGene00195045	60	+	3362326	3363492	255,0,0	3	150,72,349,	0,510,817,		protein coding gene	1	0	0	1	1	2	0	0	0	2	1	1	0	1	0	0	0	1	0	1	4	0	0	1
I	3367639	3368550	W05F2.3.1_WBGene00021035	60	-	3367639	3368550	255,0,0	3	261,357,179,	0,311,732,		protein coding gene	807	831	810	692	992	796	604	1024	525	1004	1191	840	549	891	740	517	396	455	402	428	291	452	259	198
I	3368851	3371444	W05F2.6a.1_WBGene00021038	60	+	3368851	3371444	255,0,0	8	41,459,66,81,129,135,249,276,	0,123,627,758,887,1832,2017,2317,		protein coding gene	115	98	118	84	118	93	69	114	61	126	152	102	75	106	123	69	53	82	73	66	47	92	41	51
I	3371768	3373834	W05F2.5_WBGene00021037	60	+	3371768	3373834	255,0,0	4	38,314,612,197,	0,91,1204,1869,	fbxa-203	pseudogene	3	3	1	4	6	3	1	1	1	5	1	3	1	2	4	6	0	2	0	5	0	1	2	0
I	3410012	3416368	K03E5.3a.1_WBGene00019362	60	+	3410012	3416368	255,0,0	7	34,228,238,67,159,258,1343,	0,110,1383,3001,3133,4702,5013,	cdk-2	protein coding gene	9	13	6	9	13	8	3	8	5	13	10	9	7	6	7	2	4	6	7	9	3	8	4	4
I	3415824	3416728	single_exon_unproductive_isoform_74_I:3415000	60	+	3415824	3416728	255,0,0	1	904,	0,	NA	NA	0	2	1	2	1	1	0	0	0	1	1	0	1	1	1	0	2	0	0	0	1	2	0	0
I	3419599	3424211	K03E5.2a.1_WBGene00019361	60	+	3419599	3424211	255,0,0	6	110,69,83,150,147,332,	0,766,1559,2684,3609,4280,	clik-3	protein coding gene	15	9	8	4	6	4	1	5	0	8	7	4	4	6	5	8	2	1	4	5	0	5	3	1
I	3419621	3424211	K03E5.2d.1_WBGene00019361	60	+	3419621	3424211	255,0,0	4	88,69,83,332,	0,744,1537,4258,	clik-3	protein coding gene	40	25	16	10	21	19	13	10	3	23	24	17	7	12	13	4	3	5	3	4	3	7	5	4
I	3419636	3424211	K03E5.2b.1_WBGene00019361	60	+	3419636	3424211	255,0,0	5	73,69,83,150,332,	0,729,1522,2647,4243,	clik-3	protein coding gene	1	3	3	0	4	2	1	3	0	1	0	1	0	1	0	0	0	0	0	1	1	1	0	1
I	3433157	3438543	Y47G6A.12.1_WBGene00004775	60	-	3433157	3438543	255,0,0	10	806,96,179,895,302,123,226,400,160,754,	0,858,1004,1537,2482,2835,3007,3965,4422,4632,	2024-09-01	protein coding gene	11	47	24	15	53	13	6	54	17	20	54	16	11	36	22	5	1	5	6	5	5	6	1	4
I	3439098	3449175	Y47G6A.28.1_WBGene00006440	60	+	3439098	3449175	255,0,0	9	81,106,462,94,635,165,64,222,298,	0,140,5049,6001,6143,7826,8532,8647,9779,	tag-63	protein coding gene	62	48	59	60	51	52	30	41	29	68	51	51	35	35	65	41	26	35	22	29	24	30	31	31
I	3449325	3462174	Y47G6A.11.1_WBGene00003422	60	+	3449325	3462174	255,0,0	8	137,281,765,806,412,552,333,378,	0,1197,2707,5674,7781,9191,11169,12471,	msh-6	protein coding gene	19	49	32	17	51	22	10	62	13	19	49	23	15	50	20	18	8	25	12	18	7	21	3	3
I	3462257	3468187	Y47G6A.14.2_WBGene00021640	60	-	3462257	3468187	255,0,0	14	237,93,126,175,122,153,126,99,70,97,46,128,66,66,	0,513,652,1408,1924,2448,3115,3295,3451,3566,3706,3800,3979,5864,		protein coding gene	12	20	18	7	20	22	13	28	8	21	18	13	6	13	19	23	8	7	13	17	21	23	11	12
I	3462269	3466304	Y47G6A.14.1_WBGene00021640	60	-	3462269	3466304	255,0,0	13	225,93,126,175,122,153,126,99,70,97,46,128,68,	0,501,640,1396,1912,2436,3103,3283,3439,3554,3694,3788,3967,		protein coding gene	8	14	12	10	17	14	6	10	2	15	16	8	6	8	24	10	7	3	9	11	12	13	4	11
I	3467131	3478517	Y47G6A.10.1_WBGene00004978	60	+	3467131	3478517	255,0,0	9	122,163,73,199,125,1146,109,120,862,	0,171,376,2154,2410,3450,5312,9386,10524,	spg-7	protein coding gene	14	9	5	4	9	10	12	11	5	11	11	7	8	9	6	5	8	4	5	8	2	4	6	5
I	3472558	3472812	single_exon_unproductive_isoform_75_I:3472000	60	-	3472558	3472812	255,0,0	1	254,	0,	NA	NA	22	10	20	7	14	9	6	11	3	13	9	12	7	8	15	3	6	6	5	1	2	8	5	3
I	3472964	3476300	Y47G6A.15.1_WBGene00021641	60	-	3472964	3476300	255,0,0	4	230,510,67,149,	0,833,1392,3187,		protein coding gene	13	3	2	0	0	0	1	0	0	0	0	0	0	1	0	0	0	0	0	1	0	0	0	0
I	3481996	3484500	Y47G6A.8.1_WBGene00000794	60	+	3481996	3484500	255,0,0	4	123,708,152,334,	0,467,1966,2170,	crn-1	protein coding gene	190	163	133	137	153	172	107	120	66	186	139	127	83	92	125	111	78	55	113	113	47	131	89	47
I	3502735	3508421	Y47G6A.7b.1_WBGene00021637	60	+	3502735	3508421	255,0,0	7	113,106,227,652,184,75,200,	0,166,1322,2130,3321,4354,5486,		protein coding gene	8	5	0	2	5	6	1	2	0	3	3	1	3	5	5	1	0	0	2	3	1	0	2	1
I	3502737	3508421	Y47G6A.7a.1_WBGene00021637	60	+	3502737	3508421	255,0,0	6	111,106,227,652,184,200,	0,164,1320,2128,3319,5484,		protein coding gene	10	10	6	10	16	15	4	9	4	16	11	8	5	14	11	11	7	9	9	9	1	9	4	1
I	3508397	3512733	Y47G6A.18.1_WBGene00021644	60	-	3508397	3512733	255,0,0	5	541,120,429,261,119,	0,1302,1894,2789,4217,		protein coding gene	95	73	71	58	71	55	52	53	39	80	78	67	47	45	54	49	34	38	47	73	27	67	40	22
I	3516449	3523418	Y47G6A.6.1_WBGene00021636	60	+	3516449	3523418	255,0,0	11	219,121,128,155,92,101,905,105,128,269,351,	0,275,450,1355,1573,1715,2809,4853,5007,5858,6618,	pcaf-1	protein coding gene	22	22	29	30	30	28	22	36	13	50	43	50	19	31	39	43	14	18	25	32	15	24	15	12
I	3523312	3529956	Y47G6A.19a.1_WBGene00021645	60	-	3523312	3529956	255,0,0	10	231,97,114,90,85,133,185,126,232,389,	0,2530,3181,3352,4041,4171,4405,4914,5260,6255,		protein coding gene	16	10	12	3	1	1	0	0	0	3	1	0	0	2	1	0	1	1	0	0	1	1	0	1
I	3539552	3546910	Y47G6A.20b.1_WBGene00004389	60	-	3539552	3546910	255,0,0	9	550,678,135,144,214,203,159,165,112,	0,1782,3429,4030,4850,6222,6811,7024,7246,	rnp-6	protein coding gene	64	59	65	63	71	50	36	68	23	63	91	64	37	44	48	43	34	33	45	46	32	46	33	21
I	3543462	3546904	Y47G6A.20a.1_WBGene00004389	60	-	3543462	3546904	255,0,0	6	264,214,203,159,165,106,	0,940,2312,2901,3114,3336,	rnp-6	protein coding gene	79	68	56	48	49	60	36	38	18	63	60	49	44	29	46	42	35	37	33	46	25	70	32	29
I	3547070	3552005	Y47G6A.4.1_WBGene00021634	60	+	3547070	3552005	255,0,0	11	95,138,76,75,484,424,111,200,181,135,178,	0,141,338,468,1311,2529,2998,4078,4350,4574,4757,	rde-10	protein coding gene	14	24	20	14	26	27	10	21	7	18	36	25	13	11	20	13	5	13	12	5	8	17	6	7
I	3551948	3559807	Y47G6A.21.1_WBGene00021646	60	-	3551948	3559807	255,0,0	6	214,64,107,180,93,176,	0,6149,6276,6440,6987,7683,		protein coding gene	65	46	66	38	54	38	47	38	20	66	44	53	33	38	56	41	23	29	24	38	38	51	38	19
I	3559933	3562851	Y47G6A.22.1_WBGene00021647	60	-	3559933	3562851	255,0,0	6	219,64,107,180,233,29,	0,272,1313,1471,2604,2889,		protein coding gene	86	60	79	61	58	56	48	40	30	71	62	48	31	29	57	46	33	29	29	32	38	43	23	27
I	3564039	3565068	Y47G6A.33.1_WBGene00045399	60	+	3564039	3565068	255,0,0	2	100,400,	0,629,		protein coding gene	3	8	4	1	2	1	0	1	0	3	3	0	0	0	0	0	0	0	1	0	0	0	0	0
I	3601290	3602908	Y47G6A.3.1_WBGene00021633	60	+	3601290	3602908	255,0,0	6	114,58,91,88,146,218,	0,724,857,994,1207,1400,		protein coding gene	2	3	3	0	3	0	0	2	1	3	4	1	2	3	4	4	1	1	3	1	2	2	2	1
I	3603337	3604537	Y47G6A.31.1_WBGene00044436	60	+	3603337	3604537	255,0,0	3	129,211,414,	0,206,786,		protein coding gene	12	6	8	9	15	14	12	18	7	12	16	15	5	10	17	20	14	10	20	20	14	17	9	10
I	3604514	3605703	Y47G6A.24a.1_WBGene00021648	60	-	3604514	3605703	255,0,0	6	314,90,57,81,68,91,	0,596,737,845,974,1098,	mis-12	protein coding gene	102	78	118	91	118	126	98	90	63	145	104	127	80	75	115	114	77	98	85	89	54	94	61	51
I	3606406	3608345	Y47G6A.25.1_WBGene00021649	60	-	3606406	3608345	255,0,0	6	326,86,286,258,308,184,	0,373,751,1086,1394,1755,		protein coding gene	83	80	79	62	105	95	58	67	41	109	93	85	56	55	95	52	48	60	40	40	29	44	37	26
I	3608517	3611829	Y47G6A.2.1_WBGene00002144	60	+	3608517	3611829	255,0,0	7	52,254,430,87,467,79,198,	0,98,405,884,1608,2988,3114,	inx-22	protein coding gene	95	111	110	86	118	100	49	114	33	122	146	130	75	86	118	89	39	70	63	68	59	73	48	34
I	3608608	3611844	Y47G6A.2.2_WBGene00002144	60	+	3608608	3611844	255,0,0	6	261,430,87,467,79,213,	0,314,793,1517,2897,3023,	inx-22	protein coding gene	13	8	10	7	9	11	7	8	4	19	10	6	6	10	10	11	4	7	5	6	5	11	10	5
I	3611941	3618317	productive_splice_isoform_111_WBGene00002143	60	+	3611941	3618317	255,0,0	8	324,218,136,87,216,95,204,288,	0,376,1524,1714,3018,4052,4201,6088,	inx-21	protein coding gene	2	7	1	2	2	6	2	5	1	7	8	4	3	4	3	2	2	2	4	4	1	1	2	1
I	3611941	3618317	Y47G6A.1.1_WBGene00002143	60	+	3611941	3618317	255,0,0	9	324,218,136,87,216,95,204,88,288,	0,376,1524,1714,3018,4052,4201,5379,6088,	inx-21	protein coding gene	33	26	40	34	42	31	28	39	18	49	57	67	47	37	70	50	18	37	20	39	15	30	25	19
I	3629434	3631112	T28F2.3.2_WBGene00000284	60	+	3629434	3631112	255,0,0	5	305,298,231,87,457,	0,466,811,1087,1221,	cah-6	protein coding gene	1	1	1	1	3	1	2	1	0	0	1	1	0	0	0	0	0	0	1	1	0	0	1	0
I	3637352	3638816	T28F2.2a.1_WBGene00020901	60	+	3637352	3638816	255,0,0	6	151,75,97,204,111,110,	0,201,324,946,1197,1354,		protein coding gene	10	23	13	11	15	16	10	15	9	19	13	14	2	17	14	10	10	7	9	13	6	6	5	3
I	3637352	3638768	T28F2.2b.1_WBGene00020901	60	+	3637352	3638768	255,0,0	6	151,75,97,204,111,62,	0,201,324,946,1197,1354,		protein coding gene	4	0	3	1	2	0	0	2	0	1	3	2	3	3	0	0	2	1	0	0	0	0	0	0
I	3637547	3638824	T28F2.2a.2_WBGene00020901	60	+	3637547	3638824	255,0,0	5	81,97,204,111,118,	0,129,751,1002,1159,		protein coding gene	0	1	0	1	1	4	0	0	0	2	1	1	1	1	0	1	0	0	1	2	0	1	1	0
I	3680179	3680927	D1037.3.1_WBGene00001501	60	-	3680179	3680927	255,0,0	3	212,354,85,	0,261,663,	ftn-2	protein coding gene	533	300	309	206	321	315	224	247	120	395	310	253	213	183	258	165	166	204	170	197	132	140	89	89
I	3680179	3680927	single_exon_productive_isoform_174_I:3680000	60	-	3680179	3680927	255,0,0	1	748,	0,	NA	NA	15	15	18	15	17	24	12	13	6	13	12	15	11	6	19	13	7	6	7	6	6	6	2	8
I	3682889	3684086	D1037.4.1_WBGene00004272	60	-	3682889	3684086	255,0,0	4	771,61,155,57,	0,830,938,1140,	rab-8	protein coding gene	119	121	109	86	103	93	58	80	43	111	99	87	60	48	91	49	56	60	56	67	35	100	51	37
I	3684780	3690347	D1037.1.1_WBGene00017025	60	+	3684780	3690347	255,0,0	11	108,284,411,287,149,237,91,212,123,229,551,	0,183,522,1009,1725,2496,2891,3035,3672,4735,5016,		protein coding gene	11	8	3	6	5	7	2	8	2	7	8	4	3	9	7	2	1	1	7	3	1	5	2	2
I	3694295	3697551	H26D21.2.1_WBGene00003418	60	-	3694295	3697551	255,0,0	8	192,545,287,101,626,454,236,200,	0,241,836,1422,1571,2243,2773,3056,	msh-2	protein coding gene	38	66	57	29	60	66	21	54	18	45	67	50	19	35	33	32	20	31	30	22	27	21	15	24
I	3698101	3699300	H26D21.1.1_WBGene00002042	60	+	3698101	3699300	255,0,0	6	62,63,353,78,202,164,	0,118,226,653,783,1035,	hus-1	protein coding gene	60	44	57	63	57	48	42	52	33	73	58	67	37	49	54	58	37	55	31	48	40	50	40	31
I	3703541	3704956	F21A9.3_WBGene00219678	60	+	3703541	3704956	255,0,0	4	87,97,144,137,	0,141,454,1278,	linc-9	lincRNA gene	16	18	10	17	20	10	4	10	5	18	5	3	3	6	4	5	4	8	8	7	5	12	9	6
I	3713448	3721157	T12F5.4.1_WBGene00003040	60	-	3713448	3721157	255,0,0	8	501,915,169,1439,526,326,321,154,	0,893,2197,2415,3908,4806,5395,7555,	lin-59	protein coding gene	8	8	4	8	10	7	2	9	1	6	7	6	5	10	9	5	1	2	6	2	3	4	1	0
I	3727026	3731179	T12F5.3.1_WBGene00001601	60	+	3727026	3731179	255,0,0	9	39,647,1014,393,303,85,342,304,620,	0,87,811,1871,2311,2659,2790,3180,3533,	glh-4	protein coding gene	7	11	10	12	20	7	4	37	5	21	58	16	8	37	12	15	1	12	1	6	14	8	3	8
I	3731351	3732940	T12F5.2.1_WBGene00020467	60	+	3731351	3732940	255,0,0	6	119,140,99,219,349,189,	0,388,574,731,1004,1400,		protein coding gene	61	34	40	33	34	36	16	31	20	22	22	21	11	21	22	14	12	18	13	15	8	21	13	20
I	3732859	3740485	T12F5.5a.1_WBGene00004147	60	-	3732859	3740485	255,0,0	9	844,227,1293,159,101,137,189,188,229,	0,1480,1767,3327,3536,3697,4430,5711,7397,	larp-5	protein coding gene	41	73	51	33	91	60	35	94	20	62	104	50	35	74	67	33	14	22	23	23	14	26	17	7
I	3741450	3742647	T12F5.1.1_WBGene00020466	60	+	3741450	3742647	255,0,0	6	105,200,54,144,80,303,	0,152,398,501,694,894,	sld-2	protein coding gene	85	82	69	82	91	110	73	67	42	112	107	112	69	70	103	73	41	79	69	67	48	65	53	31
I	3748522	3753958	Y8G1A.2.1_WBGene00002135	60	-	3748522	3753958	255,0,0	7	418,160,94,93,103,342,228,	0,904,1855,3025,3221,4566,5208,	inx-13	protein coding gene	35	29	26	16	25	15	16	26	5	28	22	20	10	17	14	12	3	8	10	15	10	22	11	6
I	3755487	3759039	ZK770.3.1_WBGene00002134	60	-	3755487	3759039	255,0,0	5	364,372,185,293,176,	0,873,1710,2326,3376,	inx-12	protein coding gene	65	39	35	21	31	23	19	34	14	29	28	20	23	16	24	24	11	21	17	26	8	14	10	10
I	3778088	3781690	C32E8.7.1_WBGene00004368	60	-	3778088	3781690	255,0,0	8	100,414,159,238,154,124,115,178,	0,613,1118,2034,2339,2538,3193,3424,	ric-19	protein coding gene	0	0	0	0	1	0	0	1	1	1	1	0	1	2	2	0	0	1	0	2	0	2	2	2
I	3778088	3781588	C32E8.7.1-0_WBGene00004368	60	-	3778088	3781588	255,0,0	8	100,414,159,238,154,124,115,76,	0,613,1118,2034,2339,2538,3193,3424,	ric-19	protein coding gene	1	0	0	0	0	0	1	1	0	0	0	0	0	0	0	0	1	2	1	1	0	3	1	1
I	3782117	3783294	C32E8.5.1_WBGene00016323	60	+	3782117	3783294	255,0,0	4	68,115,483,367,	0,116,277,810,	pmlr-1	protein coding gene	67	29	30	35	33	42	33	24	11	33	32	32	22	28	37	17	19	30	23	26	21	35	25	21
I	3783906	3784226	C32E8.4.1_WBGene00016322	60	+	3783906	3784226	255,0,0	2	203,66,	0,254,		protein coding gene	31	10	6	0	7	0	0	1	0	0	3	0	0	0	0	0	0	0	0	0	0	0	0	0
I	3786587	3787496	C32E8.3.1_WBGene00016321	60	+	3786587	3787496	255,0,0	4	56,147,248,213,	0,206,404,696,	tppp-1	protein coding gene	112	99	112	81	130	105	97	105	46	191	141	136	105	104	147	122	112	84	109	151	73	186	87	83
I	3788035	3788896	C32E8.2a.1_WBGene00004425	60	+	3788035	3788896	255,0,0	4	173,166,87,238,	0,217,433,623,	rpl-13	protein coding gene	6129	4593	4363	2974	3752	3491	2186	2519	1331	3189	2682	2341	1800	2142	2449	2322	1499	1986	2115	2549	1787	3150	1848	1681
I	3789308	3792797	C32E8.8.1_WBGene00004217	60	-	3789308	3792797	255,0,0	7	273,135,1245,101,623,97,435,	0,319,499,2074,2226,2895,3054,	ptr-2	protein coding gene	76	128	100	79	155	84	52	140	25	103	141	104	46	98	68	50	25	46	35	41	25	45	22	21
I	3794555	3798068	C32E8.9.1_WBGene00016325	60	-	3794555	3798068	255,0,0	5	249,354,90,171,34,	0,558,963,3240,3479,		protein coding gene	25	28	22	18	27	6	16	12	2	25	24	12	11	11	15	18	2	16	11	9	9	16	10	5
I	3798396	3805739	C32E8.10e.1_WBGene00006751	60	-	3798396	3805739	255,0,0	9	957,152,88,120,493,276,314,104,106,	0,1484,1795,3438,4614,5619,6382,6997,7237,	unc-11	protein coding gene	12	6	6	5	4	7	2	6	5	13	10	7	5	8	8	10	7	2	6	8	0	9	9	1
I	3798500	3805739	C32E8.10e.1-0_WBGene00006751	60	-	3798500	3805739	255,0,0	9	853,152,88,120,493,276,314,104,106,	0,1380,1691,3334,4510,5515,6278,6893,7133,	unc-11	protein coding gene	0	0	0	0	1	0	0	0	0	1	0	0	0	1	0	0	0	0	0	0	0	1	0	0
I	3807455	3816809	C32E8.11.1_WBGene00016326	60	-	3807455	3816809	255,0,0	17	687,74,591,156,471,580,171,159,774,224,762,329,642,292,303,251,167,	0,1199,1337,1981,2183,3207,4005,4224,4440,5262,5826,6637,7323,8024,8373,8882,9187,	ubr-1	protein coding gene	0	16	13	4	8	9	2	12	4	4	8	6	1	7	6	6	0	3	0	3	3	5	0	0
I	3818073	3821496	F53F10.5.1_WBGene00003797	60	+	3818073	3821496	255,0,0	6	117,93,1480,471,188,246,	0,164,328,1858,2934,3177,	npp-11	protein coding gene	14	58	36	30	56	30	17	68	24	51	87	33	23	66	44	13	10	23	16	24	20	23	4	15
I	3824946	3826514	F53F10.4a.1_WBGene00006833	60	+	3824946	3826514	255,0,0	3	122,244,754,	0,175,814,	unc-108	protein coding gene	285	225	198	210	202	211	190	178	84	279	236	184	159	157	215	199	109	124	186	211	115	260	130	111
I	3827218	3828126	F53F10.3.1_WBGene00018765	60	+	3827218	3828126	255,0,0	3	228,140,141,	0,579,767,	mpc-2	protein coding gene	263	226	277	158	180	218	143	141	92	233	200	177	121	140	191	147	102	127	123	140	104	178	94	82
I	3828238	3829327	F53F10.8.1_WBGene00044423	60	+	3828238	3829327	255,0,0	2	203,837,	0,252,		protein coding gene	3	3	1	2	3	2	2	0	0	0	3	0	0	0	4	1	1	0	0	1	1	1	0	1
I	3828238	3829325	F53F10.8.2_WBGene00044423	60	+	3828238	3829325	255,0,0	3	203,199,425,	0,252,662,		protein coding gene	20	22	29	27	27	32	37	41	10	56	37	52	30	30	46	31	23	27	18	22	14	31	17	21
I	3828238	3829313	productive_splice_isoform_103_I:3828000	60	+	3828238	3829313	255,0,0	2	203,413,	0,662,	NA	NA	5	8	9	9	4	5	14	10	4	12	8	14	9	10	8	8	5	14	9	11	5	13	7	3
I	3830561	3834120	F53F10.2a.1_WBGene00018764	60	+	3830561	3834120	255,0,0	6	746,109,347,628,642,499,	0,800,1273,1679,2367,3060,		protein coding gene	11	14	20	6	14	15	7	16	3	19	17	17	4	7	23	9	9	8	6	8	8	14	5	3
I	3831113	3834125	F53F10.2a.3_WBGene00018764	60	+	3831113	3834125	255,0,0	5	194,820,628,642,504,	0,248,1127,1815,2508,		protein coding gene	5	1	0	4	6	1	2	2	3	3	3	7	1	4	5	3	1	2	1	1	0	4	2	2
I	3831114	3834124	F53F10.2a.4_WBGene00018764	60	+	3831114	3834124	255,0,0	6	193,109,347,628,642,503,	0,247,720,1126,1814,2507,		protein coding gene	29	64	49	17	60	65	39	76	25	66	78	66	13	45	70	40	14	33	39	36	26	40	25	27
I	3831116	3834122	F53F10.2c.1_WBGene00018764	60	+	3831116	3834122	255,0,0	5	191,109,347,628,1194,	0,245,718,1124,1812,		protein coding gene	0	0	1	1	0	3	1	1	1	1	1	0	0	2	2	0	0	1	0	0	1	0	1	2
I	3831357	3834125	F53F10.2a.5_WBGene00018764	60	+	3831357	3834125	255,0,0	5	113,347,628,642,504,	0,477,883,1571,2264,		protein coding gene	5	2	6	4	4	3	1	2	1	3	8	1	3	1	1	2	0	3	0	2	2	2	0	3
I	3834114	3837807	F53F10.1.1_WBGene00018763	60	-	3834114	3837807	255,0,0	5	472,73,80,98,108,	0,1012,1432,1561,3585,		protein coding gene	3	3	3	2	2	0	1	1	0	0	0	1	4	1	1	2	1	1	4	1	3	6	7	5
I	3838289	3839673	T03F1.5.1_WBGene00020187	60	-	3838289	3839673	255,0,0	4	168,393,471,71,	0,214,686,1313,	gsp-4	protein coding gene	23	6	2	0	0	0	0	2	0	0	7	0	0	2	0	0	0	0	0	0	0	0	0	0
I	3839800	3841561	T03F1.6a.1_WBGene00020188	60	-	3839800	3841561	255,0,0	6	287,254,214,80,168,224,	0,336,691,982,1117,1537,		protein coding gene	8	6	4	2	5	1	3	4	2	6	4	2	2	2	1	2	0	1	0	4	3	2	4	0
I	3839812	3841546	T03F1.6b.1_WBGene00020188	60	-	3839812	3841546	255,0,0	6	284,254,214,80,168,209,	0,324,679,970,1105,1525,		protein coding gene	1	2	0	0	1	1	0	2	0	1	0	1	0	0	1	0	1	0	2	2	0	1	1	1
I	3853846	3854233	T03F1.11.1_WBGene00020192	60	+	3853846	3854233	255,0,0	2	19,311,	0,76,		protein coding gene	57	16	19	6	9	9	5	7	6	11	5	9	5	1	5	7	1	6	9	6	2	16	7	5
I	3854160	3859292	T03F1.7.1_WBGene00020189	60	-	3854160	3859292	255,0,0	6	251,298,182,188,147,123,	0,1505,2784,3805,4172,5009,	tfbm-1	protein coding gene	43	42	62	41	48	38	28	46	25	60	66	46	32	38	59	41	23	38	31	36	32	41	27	22
I	3859368	3862733	T03F1.8a.1_WBGene00020190	60	-	3859368	3862733	255,0,0	5	431,224,139,117,236,	0,497,783,1098,3129,	guk-1	protein coding gene	2	3	8	9	8	9	6	8	4	16	13	15	11	8	15	18	10	6	12	14	2	19	11	3
I	3859371	3862090	T03F1.8b.1_WBGene00020190	60	-	3859371	3862090	255,0,0	5	428,224,139,117,131,	0,494,780,1095,2588,	guk-1	protein coding gene	2	2	2	3	3	2	1	2	1	2	1	1	2	0	1	1	0	1	4	3	3	6	2	0
I	3862832	3865938	T03F1.9.1_WBGene00001832	60	-	3862832	3865938	255,0,0	8	425,150,560,986,123,207,207,46,	0,475,670,1282,2320,2492,2748,3060,	hcp-4	protein coding gene	60	69	47	53	75	62	32	70	24	45	104	49	32	74	58	35	22	30	27	35	27	36	12	27
I	3867540	3869109	T03F1.3.1_WBGene00020185	60	+	3867540	3869109	255,0,0	4	155,125,325,812,	0,210,381,757,	pgk-1	protein coding gene	152	181	130	116	174	129	77	181	54	134	194	122	87	119	118	71	59	74	69	93	43	85	69	35
I	3869213	3870114	T03F1.2.1_WBGene00000764	60	+	3869213	3870114	255,0,0	4	303,87,153,210,	0,357,488,691,	coq-4	protein coding gene	34	33	46	32	44	43	21	35	17	40	48	38	29	31	31	44	12	25	33	25	20	41	17	26
I	3870641	3871267	T03F1.13_WBGene00219725	60	-	3870641	3871267	255,0,0	3	258,184,91,	0,306,535,	linc-63	lincRNA gene	0	0	0	0	2	0	2	1	0	2	1	0	0	2	2	0	0	0	0	0	0	0	0	0
I	3871473	3873402	T03F1.10.1_WBGene00020191	60	-	3871473	3873402	255,0,0	7	137,120,50,106,59,389,101,	0,569,733,875,1036,1139,1828,	clec-53	protein coding gene	11	5	5	3	4	6	3	6	3	6	4	7	3	2	4	0	0	0	0	0	0	0	2	0
I	3873443	3875997	T03F1.1.2_WBGene00020184	60	+	3873443	3875997	255,0,0	4	113,446,274,816,	0,921,1415,1738,	uba-5	protein coding gene	83	51	70	68	74	79	57	56	36	86	68	74	48	32	72	29	26	29	22	36	20	31	26	15
I	3875968	3876716	T03F1.12.1_WBGene00020193	60	-	3875968	3876716	255,0,0	3	314,173,169,	0,361,579,		protein coding gene	75	72	83	73	63	81	66	65	45	70	78	59	55	46	80	50	44	48	32	58	32	57	31	34
I	3877062	3880743	C50F2.3.1_WBGene00016837	60	+	3877062	3880743	255,0,0	7	69,120,657,173,776,110,725,	0,116,281,985,1546,2376,2956,	syf-1	protein coding gene	31	49	38	30	45	23	30	59	11	29	57	38	27	36	35	30	17	27	29	24	15	35	16	28
I	3881815	3888315	C50F2.2.1_WBGene00016836	60	+	3881815	3888315	255,0,0	6	232,100,2296,156,140,283,	0,290,441,3556,5522,6217,		protein coding gene	2	14	11	11	10	9	5	16	5	4	11	7	1	8	3	3	5	5	7	0	0	3	3	3
I	3885546	3885890	single_exon_productive_isoform_175_WBGene00000013	60	-	3885546	3885890	255,0,0	1	344,	0,	abf-2	protein coding gene	2	4	2	3	7	5	8	10	5	16	31	29	19	32	54	92	51	64	93	92	83	92	43	54
I	3886069	3887095	C50F2.9.1_WBGene00000012	60	-	3886069	3887095	255,0,0	2	161,153,	0,873,	abf-1	protein coding gene	6	2	2	0	2	0	1	0	1	3	0	0	3	2	2	1	4	2	5	5	3	7	2	4
I	3888239	3891598	C50F2.4.1_WBGene00016838	60	-	3888239	3891598	255,0,0	5	1011,97,117,141,161,	0,2175,2324,2488,3198,		protein coding gene	6	8	9	5	8	6	6	4	2	4	0	2	0	5	2	0	1	2	0	1	1	1	2	0
I	3895763	3897397	C50F2.5.1_WBGene00016839	60	-	3895763	3897397	255,0,0	5	141,255,381,309,128,	0,191,490,920,1506,		protein coding gene	7	5	0	0	3	0	0	1	0	0	0	0	0	0	0	0	0	0	0	1	0	0	0	1
I	3898044	3899797	C50F2.6a.2_WBGene00001430	60	-	3898044	3899797	255,0,0	4	310,391,225,102,	0,587,1076,1651,	fkb-5	protein coding gene	11	16	9	6	11	8	13	6	5	4	7	6	4	4	5	4	2	10	6	1	4	3	1	2
I	3898049	3899345	C50F2.6a.1_WBGene00001430	60	-	3898049	3899345	255,0,0	3	305,391,225,	0,582,1071,	fkb-5	protein coding gene	6	1	1	2	2	2	4	0	3	1	3	1	3	1	4	2	0	1	0	2	1	1	2	2
I	3898174	3899802	C50F2.6b.1_WBGene00001430	60	-	3898174	3899802	255,0,0	4	180,391,225,107,	0,457,946,1521,	fkb-5	protein coding gene	7	4	4	4	2	5	1	1	2	4	0	4	0	0	0	1	1	1	1	0	2	2	2	1
I	3900406	3901444	C50F2.7.1_WBGene00016840	60	-	3900406	3901444	255,0,0	3	211,259,170,	0,561,868,		protein coding gene	0	1	0	1	1	1	1	2	2	1	1	1	0	2	0	2	1	0	1	1	0	1	0	1
I	3901420	3905208	C50F2.8.1_WBGene00016841	60	-	3901420	3905208	255,0,0	8	200,114,107,203,319,192,303,143,	0,251,836,992,1748,2155,2983,3645,	magu-3	protein coding gene	0	0	1	0	1	0	0	1	1	0	0	0	0	1	1	6	4	3	4	2	4	7	2	2
I	3908746	3909701	T20F5.2.1_WBGene00003950	60	+	3908746	3909701	255,0,0	4	108,296,67,330,	0,157,503,625,	pbs-4	protein coding gene	493	376	447	365	417	410	302	397	165	466	369	416	296	283	390	312	211	280	237	276	235	325	190	189
I	3909628	3910544	T20F5.3.1_WBGene00020625	60	-	3909628	3910544	255,0,0	4	366,162,120,133,	0,411,619,783,	mrrf-1	protein coding gene	32	37	31	34	44	36	32	30	19	55	51	45	38	41	48	45	24	39	29	48	47	52	27	29
I	3917796	3920253	T20F5.5.1_WBGene00020627	60	-	3917796	3920253	255,0,0	5	120,144,630,136,155,	0,166,648,1335,2302,		protein coding gene	3	0	1	0	0	0	0	1	0	0	4	0	1	4	1	2	0	0	0	0	0	0	0	1
I	3920205	3925162	T20F5.6.1_WBGene00020628	60	-	3920205	3925162	255,0,0	9	435,1225,153,213,73,91,189,300,109,	0,482,2250,2450,3369,3492,3720,4145,4848,		protein coding gene	26	61	42	39	59	34	23	75	18	54	98	45	21	66	37	21	10	25	23	30	18	34	20	15
I	3925433	3927891	T20F5.7.1_WBGene00020629	60	-	3925433	3927891	255,0,0	3	543,593,162,	0,1159,2296,		protein coding gene	58	55	61	38	54	61	53	59	34	89	71	65	39	56	69	59	34	39	35	51	17	62	40	21
I	3932209	3934813	T21E3.1.1_WBGene00020652	60	+	3932209	3934813	255,0,0	5	265,878,740,290,189,	0,313,1239,2049,2415,	egg-4	protein coding gene	84	121	102	72	154	101	61	165	50	120	223	114	66	145	94	77	36	67	42	61	42	69	30	34
I	3974058	3977424	F28H1.4a.1_WBGene00017909	60	-	3974058	3977424	255,0,0	7	209,108,116,124,126,188,216,	0,529,782,940,1557,2540,3150,		protein coding gene	4	9	3	2	2	5	2	1	3	8	7	4	1	2	7	5	2	0	6	0	2	3	3	3
I	3974063	3976787	F28H1.4b.2_WBGene00017909	60	-	3974063	3976787	255,0,0	6	204,108,116,124,126,189,	0,524,777,935,1552,2535,		protein coding gene	1	3	0	1	1	1	0	1	0	1	3	0	1	1	4	0	1	0	1	0	2	1	0	2
I	3983182	3986581	F28H1.3.1_WBGene00000197	60	+	3983182	3986581	255,0,0	6	166,189,1171,676,553,371,	0,216,455,1676,2422,3028,	aars-2	protein coding gene	24	71	31	30	67	31	19	70	23	42	72	29	14	55	29	18	7	15	19	17	11	29	9	9
I	3983183	3986581	F28H1.3.2_WBGene00000197	60	+	3983183	3986581	255,0,0	6	165,189,1171,676,553,371,	0,215,454,1675,2421,3027,	aars-2	protein coding gene	3	6	5	1	3	4	0	6	5	3	5	3	2	2	0	0	0	4	4	1	0	1	1	1
I	3987939	3988699	F28H1.2.1_WBGene00000779	60	+	3987939	3988699	255,0,0	4	89,137,205,181,	0,136,322,579,	cpn-3	protein coding gene	1352	746	712	311	389	325	223	182	112	303	194	196	129	140	201	59	58	88	29	59	34	39	44	28
I	3987939	3988699	single_exon_productive_isoform_176_I:3987000	60	+	3987939	3988699	255,0,0	1	760,	0,	NA	NA	5	3	0	1	1	2	0	0	2	2	1	0	0	0	0	0	0	1	0	0	0	0	0	0
I	3995736	3996402	F28H1.1.1_WBGene00017908	60	+	3995736	3996402	255,0,0	1	666,	0,		protein coding gene	20	34	14	24	31	28	17	17	8	11	11	9	8	7	6	11	5	6	33	35	14	73	38	20
I	4071663	4073128	C09D1.2.1_WBGene00015631	60	-	4071663	4073128	255,0,0	4	296,162,553,139,	0,349,722,1326,	clec-89	protein coding gene	2	2	1	0	1	1	0	2	0	2	0	1	0	0	0	1	0	1	0	2	0	0	0	0
I	4114860	4116370	H31G24.4.1_WBGene00000867	60	+	4114860	4116370	255,0,0	4	421,387,103,423,	0,511,942,1087,	cyb-2.2	protein coding gene	412	395	359	354	414	400	270	374	162	445	439	424	240	314	421	271	167	256	175	205	173	235	142	154
I	4116850	4118164	H31G24.3.1_WBGene00019254	60	+	4116850	4118164	255,0,0	6	381,16,46,155,173,294,	0,433,503,598,796,1020,		protein coding gene	13	11	18	13	10	10	19	14	11	33	22	19	7	12	23	9	9	16	13	11	8	3	5	7
I	4116850	4118164	productive_splice_isoform_112_WBGene00019254	60	+	4116850	4118164	255,0,0	5	381,116,155,173,294,	0,433,598,796,1020,		protein coding gene	30	41	34	32	39	40	27	33	15	49	39	47	30	25	50	48	10	16	15	31	23	25	16	11
I	4129564	4132224	E01A2.4.1_WBGene00002696	60	-	4129564	4132224	255,0,0	4	188,1258,62,104,	0,988,2437,2556,	let-504	protein coding gene	65	45	21	38	48	35	20	22	13	25	30	29	21	24	27	21	6	20	25	42	16	27	11	9
I	4132497	4135239	E01A2.2b.3_WBGene00017085	60	+	4132497	4135239	255,0,0	6	71,369,170,1108,311,335,	0,126,660,885,2049,2407,		protein coding gene	5	3	5	3	10	7	2	6	4	6	4	4	0	0	2	4	0	3	1	4	2	5	0	1
I	4132499	4135237	E01A2.2a.1_WBGene00017085	60	+	4132499	4135237	255,0,0	7	69,93,231,170,1108,311,333,	0,124,262,658,883,2047,2405,		protein coding gene	129	141	90	60	105	90	44	112	41	91	127	96	55	85	79	57	40	40	61	41	37	82	18	26
I	4135238	4137074	E01A2.5.1_WBGene00017087	60	-	4135238	4137074	255,0,0	4	169,231,267,180,	0,552,1013,1656,		protein coding gene	61	48	54	56	54	64	33	46	20	75	48	51	41	37	52	46	39	24	39	44	24	32	25	16
I	4137160	4138952	E01A2.6.1_WBGene00017088	60	-	4137160	4138952	255,0,0	4	731,172,204,193,	0,778,1203,1599,	akir-1	protein coding gene	337	300	258	268	321	314	219	276	136	357	341	331	216	244	326	228	141	172	210	253	131	283	155	97
I	4139510	4142366	E01A2.1a.2_WBGene00017084	60	+	4139510	4142366	255,0,0	6	72,110,87,162,348,237,	0,1138,1673,1806,2016,2619,		protein coding gene	76	74	66	61	79	68	54	78	42	108	80	71	54	66	93	67	47	70	48	46	39	63	37	29
I	4139557	4142270	E01A2.1b.1_WBGene00017084	60	+	4139557	4142270	255,0,0	6	25,110,87,162,348,141,	0,1091,1626,1759,1969,2572,		protein coding gene	20	11	27	14	17	14	20	27	12	31	25	20	11	13	21	14	13	18	11	15	9	27	5	6
I	4140648	4142367	E01A2.1a.1_WBGene00017084	60	+	4140648	4142367	255,0,0	5	110,87,162,348,238,	0,535,668,878,1481,		protein coding gene	21	28	25	21	24	28	16	17	6	23	31	27	15	19	14	21	11	20	13	14	9	14	14	12
I	4142281	4144583	E01A2.7.1_WBGene00017089	60	-	4142281	4144583	255,0,0	4	538,491,71,81,	0,1051,1812,2221,	poml-2	protein coding gene	20	10	6	2	2	3	1	3	0	4	3	2	0	7	6	0	1	2	1	0	1	1	0	0
I	4145314	4147121	E01A2.10.1_WBGene00077701	60	-	4145314	4147121	255,0,0	5	300,210,136,426,88,	0,649,905,1184,1719,	poml-3	protein coding gene	42	17	25	9	7	11	8	10	7	6	5	6	4	1	7	2	0	1	1	2	1	0	0	1
I	4148869	4149415	R12E2.15.1_WBGene00020040	60	-	4148869	4149415	255,0,0	2	168,132,	0,414,		protein coding gene	3	1	0	0	1	1	8	1	2	4	3	3	0	1	0	1	0	0	0	0	0	0	0	0
I	4149980	4150638	R12E2.14.1_WBGene00020039	60	+	4149980	4150638	255,0,0	2	144,176,	0,482,		protein coding gene	7	0	1	0	0	0	9	4	3	4	2	1	0	1	0	0	0	2	0	0	0	0	0	0
I	4153965	4154452	R12E2.7.1_WBGene00020033	60	-	4153965	4154452	255,0,0	2	229,170,	0,317,		protein coding gene	7	0	0	0	0	0	3	2	4	1	0	1	1	1	3	0	0	0	0	0	2	0	0	0
I	4155541	4158718	R12E2.8.1_WBGene00020034	60	-	4155541	4158718	255,0,0	6	130,247,92,71,156,102,	0,213,1969,2572,2714,3075,		protein coding gene	0	1	0	2	1	2	2	3	2	5	6	5	2	1	2	4	0	6	0	1	2	0	0	2
I	4159013	4161113	R12E2.9.1_WBGene00002137	60	-	4159013	4161113	255,0,0	5	221,279,74,529,132,	0,267,598,1171,1968,	inx-15	protein coding gene	26	19	19	8	8	9	10	13	5	9	15	12	10	5	6	12	4	7	4	6	12	9	6	5
I	4165134	4167056	R12E2.4a.1_WBGene00002139	60	+	4165134	4167056	255,0,0	5	68,232,211,263,409,	0,186,462,731,1513,	inx-17	protein coding gene	16	13	6	5	8	11	6	4	4	4	5	2	6	0	4	1	1	8	1	5	3	5	2	1
I	4168983	4171589	R12E2.10.1_WBGene00020035	60	-	4168983	4171589	255,0,0	5	191,290,740,878,265,	0,267,627,1415,2341,	egg-5	protein coding gene	129	183	152	134	233	130	70	200	71	177	221	132	78	147	127	96	44	71	62	63	36	60	30	49
I	4172437	4173624	R12E2.11.1_WBGene00020036	60	-	4172437	4173624	255,0,0	3	513,266,316,	0,554,871,		protein coding gene	120	101	93	67	104	97	53	82	24	126	89	75	53	64	101	63	31	43	39	75	22	52	39	19
I	4172437	4173638	single_exon_productive_isoform_177_I:4172000	60	-	4172437	4173638	255,0,0	1	1201,	0,	NA	NA	3	4	4	5	1	1	3	0	1	2	1	3	1	2	4	1	1	0	1	2	1	0	0	1
I	4172763	4173624	R12E2.11.1-0_WBGene00020036	60	-	4172763	4173624	255,0,0	3	187,266,316,	0,228,545,		protein coding gene	5	13	8	2	3	5	6	5	1	5	11	9	4	5	7	7	8	7	3	7	5	7	4	3
I	4173757	4174774	R12E2.12.1_WBGene00020037	60	-	4173757	4174774	255,0,0	4	432,79,146,80,	0,600,728,937,	mrps-6	protein coding gene	94	66	82	53	69	70	49	64	33	80	61	64	48	44	60	43	31	43	51	56	40	69	42	29
I	4175318	4177271	R12E2.3.1_WBGene00004464	60	+	4175318	4177271	255,0,0	7	124,145,86,57,129,399,294,	0,177,366,512,1036,1214,1659,	rpn-8	protein coding gene	316	319	368	276	326	333	210	279	150	345	319	335	205	227	293	229	151	194	183	196	177	232	136	143
I	4177304	4178447	R12E2.13.1_WBGene00020038	60	-	4177304	4178447	255,0,0	5	287,90,128,104,137,	0,350,489,726,1006,		protein coding gene	184	154	152	137	140	177	121	115	76	161	140	107	86	100	128	124	82	100	116	167	102	194	125	101
I	4178811	4182129	R12E2.2.1_WBGene00020031	60	+	4178811	4182129	255,0,0	9	78,93,80,86,704,546,251,137,874,	0,191,336,461,599,1355,1958,2255,2444,	suco-1	protein coding gene	35	75	73	45	83	61	30	77	21	58	87	78	31	55	57	48	22	34	31	35	19	36	19	18
I	4182220	4184992	R12E2.1.1_WBGene00020030	60	+	4182220	4184992	255,0,0	6	102,78,103,275,162,1181,	0,588,712,863,1382,1591,	kel-20	protein coding gene	38	35	36	30	35	39	30	32	14	44	45	36	26	31	34	37	19	16	29	28	17	31	17	8
I	4185173	4189934	C18E3.7b.3_WBGene00004093	60	+	4185173	4189934	255,0,0	11	56,133,254,200,60,119,443,287,397,656,272,	0,1375,1596,1992,2238,2346,2521,3012,3344,3787,4489,	ppw-1	protein coding gene	2	10	10	7	4	4	2	4	2	5	6	3	0	3	4	3	2	3	2	3	2	3	1	1
I	4186546	4189935	C18E3.7c.1_WBGene00004093	60	+	4186546	4189935	255,0,0	10	166,254,200,60,119,443,287,397,656,273,	0,223,619,865,973,1148,1639,1971,2414,3116,	ppw-1	protein coding gene	29	52	61	33	49	35	24	104	17	74	112	94	28	87	65	45	28	44	38	45	36	42	18	29
I	4186546	4189956	C18E3.7d.3_WBGene00004093	60	+	4186546	4189956	255,0,0	9	477,200,60,119,443,287,397,656,294,	0,619,865,973,1148,1639,1971,2414,3116,	ppw-1	protein coding gene	2	4	5	9	6	8	1	4	1	5	6	6	0	3	2	3	3	0	2	1	2	4	1	1
I	4186548	4189911	C18E3.7b.1_WBGene00004093	60	+	4186548	4189911	255,0,0	10	133,254,200,60,119,443,287,397,656,249,	0,221,617,863,971,1146,1637,1969,2412,3114,	ppw-1	protein coding gene	3	7	5	2	9	2	0	9	3	4	6	5	0	10	4	2	1	4	5	2	1	3	1	3
I	4190157	4193129	C18E3.6a.1_WBGene00015975	60	+	4190157	4193129	255,0,0	5	85,125,193,626,451,	0,138,315,1054,2521,	cas-2	protein coding gene	91	89	95	77	84	132	68	99	42	131	136	117	84	97	114	86	68	78	69	97	53	88	54	55
I	4191300	4193023	C18E3.6b.1_WBGene00015975	60	+	4191300	4193023	255,0,0	2	537,345,	0,1378,	cas-2	protein coding gene	2	1	0	1	2	0	2	1	0	2	2	0	1	0	0	2	0	2	0	1	1	1	1	1
I	4193240	4203303	C18E3.5.1_WBGene00015974	60	+	4193240	4203303	255,0,0	9	85,99,98,166,123,121,83,166,194,	0,695,1183,1470,2346,3270,3726,3858,9869,	snrp-40.2	protein coding gene	57	59	77	47	56	61	31	63	26	72	81	57	59	45	52	74	35	32	47	63	28	51	38	15
I	4203457	4208532	C18E3.3.1_WBGene00015972	60	+	4203457	4208532	255,0,0	10	77,122,127,100,130,584,651,442,145,503,	0,145,314,499,653,1270,2355,3497,3990,4572,		protein coding gene	5	16	8	6	8	10	10	8	6	12	11	14	10	7	10	10	2	8	5	4	7	14	6	7
I	4208514	4210341	C18E3.8.1_WBGene00001985	60	-	4208514	4210341	255,0,0	6	281,86,144,388,124,132,	0,622,757,1082,1521,1695,	hop-1	protein coding gene	84	62	76	49	63	61	60	69	23	92	81	61	46	62	67	48	40	49	33	43	36	45	25	20
I	4210978	4212667	C18E3.2.1_WBGene00015971	60	+	4210978	4212667	255,0,0	4	69,144,1085,225,	0,137,328,1464,	swsn-2.2	protein coding gene	82	118	122	107	124	106	68	117	54	119	137	121	66	123	111	79	47	74	70	74	64	94	61	51
I	4214290	4215768	C18E3.9a.1_WBGene00015976	60	-	4214290	4215768	255,0,0	8	207,58,167,122,111,136,194,135,	0,253,361,581,750,906,1090,1343,		protein coding gene	64	53	75	58	73	61	33	59	36	73	59	74	24	34	67	41	32	30	21	31	35	21	23	16
I	4214290	4215748	C18E3.9b.1_WBGene00015976	60	-	4214290	4215748	255,0,0	8	207,58,179,122,111,136,194,115,	0,253,361,581,750,906,1090,1343,		protein coding gene	19	21	19	20	18	24	17	9	8	17	13	13	9	9	15	11	8	3	6	10	9	7	5	4
I	4239090	4242727	C43E11.7.1_WBGene00003584	60	-	4239090	4242727	255,0,0	5	278,124,140,372,56,	0,2175,2342,2636,3581,	ndx-7	protein coding gene	31	40	37	30	31	58	30	43	13	56	34	37	19	34	37	22	20	25	20	25	20	46	8	19
I	4242820	4247582	C43E11.8.1_WBGene00016606	60	-	4242820	4247582	255,0,0	7	351,417,150,310,502,166,116,	0,952,1836,2892,3883,4434,4646,	exoc-7	protein coding gene	45	53	36	23	59	35	24	47	23	50	43	36	24	37	48	28	16	23	17	28	14	17	14	17
I	4247752	4249415	C43E11.4.1_WBGene00007001	60	+	4247752	4249415	255,0,0	3	225,543,715,	0,271,948,	tufm-2	protein coding gene	93	75	87	58	85	73	45	56	30	99	82	83	56	45	61	61	34	41	42	46	21	44	32	24
I	4249492	4253170	C43E11.11.1_WBGene00016608	60	+	4249492	4253170	255,0,0	5	80,1136,403,193,263,	0,549,1999,3156,3415,	cogc-5	protein coding gene	53	49	53	39	55	46	24	59	23	67	69	66	42	49	56	46	21	41	30	33	31	42	25	26
I	4253241	4253917	C43E11.12a.1_WBGene00016609	60	+	4253241	4253917	255,0,0	2	330,298,	0,378,		protein coding gene	82	53	102	75	73	72	74	71	42	123	103	100	72	69	76	96	42	75	51	55	50	75	34	42
I	4253241	4253917	single_exon_productive_isoform_178_I:4253000	60	+	4253241	4253917	255,0,0	1	676,	0,	NA	NA	3	0	4	0	0	1	1	1	0	4	3	4	1	1	1	0	0	1	0	0	2	1	3	1
I	4253292	4253844	C43E11.12b.1_WBGene00016609	60	+	4253292	4253844	255,0,0	2	279,225,	0,327,		protein coding gene	9	5	10	5	16	13	5	0	7	10	13	10	4	9	12	10	9	13	10	13	8	7	11	8
I	4255392	4264691	C43E11.3b.3-0_WBGene00016603	60	+	4255392	4264691	255,0,0	13	145,77,261,353,451,135,464,766,363,730,163,796,443,	0,196,323,633,1037,1579,2309,3375,4778,5691,6853,7593,8856,	met-1	protein coding gene	14	20	11	15	16	7	16	11	3	16	16	13	7	21	22	7	6	6	5	10	2	10	6	3
I	4265108	4267238	C43E11.2a.1_WBGene00016602	60	+	4265108	4267238	255,0,0	5	65,128,431,321,457,	0,111,299,1297,1673,	mus-81	protein coding gene	74	67	58	49	40	54	49	64	34	87	96	78	54	66	97	72	31	51	58	53	46	69	46	35
I	4267198	4267967	C43E11.9.1_WBGene00016607	60	-	4267198	4267967	255,0,0	3	249,302,123,	0,295,646,		protein coding gene	210	143	173	117	89	115	90	98	51	173	113	141	99	92	122	110	88	103	89	107	77	121	65	71
I	4268069	4270287	C43E11.10.1_WBGene00000382	60	-	4268069	4270287	255,0,0	5	701,735,180,66,72,	0,998,1780,2030,2146,	cdc-6	protein coding gene	86	80	72	62	95	78	59	108	45	103	86	88	55	50	79	68	39	45	31	64	42	66	43	30
I	4298183	4302245	Y47D9A.2a.1_WBGene00021629	60	+	4298183	4302245	255,0,0	4	543,112,453,662,	0,1716,2446,3400,	scpl-3	protein coding gene	15	7	17	14	24	18	10	16	5	30	24	19	10	21	17	11	7	3	21	28	12	43	22	13
I	4303929	4308244	Y47D9A.1a.1_WBGene00021628	60	+	4303929	4308244	255,0,0	7	117,98,127,197,239,340,440,	0,1529,1674,1939,2662,2970,3875,		protein coding gene	89	70	57	70	79	64	45	73	31	83	78	73	49	57	57	44	33	35	44	49	30	55	28	27
I	4304140	4308244	Y47D9A.1b.1_WBGene00021628	60	+	4304140	4308244	255,0,0	7	212,98,127,197,239,340,440,	0,1318,1463,1728,2451,2759,3664,		protein coding gene	16	10	9	4	14	10	12	11	6	18	23	13	14	16	11	12	9	2	10	14	5	13	4	8
I	4368088	4370463	ZK973.3.1_WBGene00022832	60	+	4368088	4370463	255,0,0	5	94,107,122,948,292,	0,152,374,739,2083,	pdp-1	protein coding gene	102	124	128	93	138	116	61	135	55	140	138	123	68	95	119	78	41	44	56	68	36	68	42	25
I	4370418	4372138	ZK973.9.1_WBGene00022835	60	-	4370418	4372138	255,0,0	3	276,514,123,	0,480,1597,		protein coding gene	102	82	92	89	90	108	57	82	41	115	131	105	66	85	101	76	51	45	65	90	46	71	49	28
I	4372254	4373018	ZK973.10.1_WBGene00003061	60	-	4372254	4373018	255,0,0	3	269,197,150,	0,315,614,	lpd-5	protein coding gene	354	283	274	219	267	259	168	159	94	247	201	182	134	139	200	140	112	123	122	149	110	160	117	100
I	4373655	4379321	ZK973.2.1_WBGene00022831	60	+	4373655	4379321	255,0,0	9	158,342,186,507,231,183,194,298,688,	0,207,595,2784,3562,4062,4295,4632,4978,	cec-10	protein coding gene	22	24	15	12	28	25	6	17	11	25	35	29	8	25	26	21	9	22	14	10	5	16	12	3
I	4373662	4379351	ZK973.2.2_WBGene00022831	60	+	4373662	4379351	255,0,0	9	151,342,186,507,231,183,194,298,718,	0,200,588,2777,3555,4055,4288,4625,4971,	cec-10	protein coding gene	13	7	12	6	10	6	2	3	5	17	19	12	8	4	12	7	1	4	8	6	3	12	3	5
I	4379324	4381814	ZK973.11.1_WBGene00022836	60	-	4379324	4381814	255,0,0	7	301,139,637,121,78,92,191,	0,350,889,1856,2032,2158,2299,		protein coding gene	86	107	92	89	106	101	64	100	45	137	107	99	65	103	122	80	39	50	46	78	26	56	47	23
I	4382564	4385218	ZK973.1.1_WBGene00022830	60	+	4382564	4385218	255,0,0	7	578,342,366,558,154,66,295,	0,628,1022,1439,2047,2247,2359,		protein coding gene	153	165	168	147	161	178	103	209	88	243	216	233	114	163	223	144	89	147	79	131	105	115	85	81
I	4428448	4444349	C41D11.3b.2_WBGene00016562	60	-	4428448	4444349	255,0,0	12	708,225,695,328,194,81,94,116,247,468,90,64,	0,1131,1539,2364,3282,12097,13220,13363,14156,15095,15618,15837,		protein coding gene	8	5	7	3	3	1	2	1	3	5	5	6	1	4	5	1	0	2	2	3	3	3	2	2
I	4428448	4431955	C41D11.3b.6_WBGene00016562	60	-	4428448	4431955	255,0,0	5	708,225,695,328,225,	0,1131,1539,2364,3282,		protein coding gene	2	1	0	1	1	0	0	1	0	3	1	0	2	1	2	0	1	2	0	3	2	3	1	1
I	4428456	4444342	C41D11.3b.1_WBGene00016562	60	-	4428456	4444342	255,0,0	12	700,225,695,328,194,81,94,116,247,474,90,57,	0,1123,1531,2356,3274,12089,13212,13355,14148,15087,15610,15829,		protein coding gene	11	14	11	13	27	16	10	27	8	29	37	27	13	21	13	15	2	12	5	15	8	7	3	2
I	4428991	4444348	C41D11.3c.1_WBGene00016562	60	-	4428991	4444348	255,0,0	12	165,225,695,328,194,81,94,116,247,474,90,63,	0,588,996,1821,2739,11554,12677,12820,13613,14552,15075,15294,		protein coding gene	1	0	2	5	2	2	0	3	0	3	5	8	2	3	3	3	0	3	1	1	2	2	0	1
I	4444718	4446613	C41D11.2.1_WBGene00001231	60	+	4444718	4446613	255,0,0	6	128,123,196,100,295,624,	0,173,342,585,734,1271,	eif-3.H	protein coding gene	73	74	77	51	67	64	41	82	40	89	78	96	50	66	85	55	43	42	42	61	41	63	43	29
I	4446585	4448461	C41D11.8.1_WBGene00000787	60	-	4446585	4448461	255,0,0	5	428,155,123,177,127,	0,683,894,1526,1749,	cps-6	protein coding gene	64	59	72	52	61	53	43	60	33	88	70	61	48	47	67	76	49	57	72	61	58	99	62	52
I	4448584	4449774	C41D11.9.1_WBGene00016567	60	-	4448584	4449774	255,0,0	3	410,250,71,	0,479,1119,		protein coding gene	64	48	71	58	67	50	56	61	29	91	57	72	38	54	69	58	43	40	49	75	48	63	26	34
I	4449878	4450927	C41D11.5.1_WBGene00016564	60	-	4449878	4450927	255,0,0	5	258,229,106,85,162,	0,309,599,751,887,	cmt-1	protein coding gene	202	188	221	176	173	220	150	176	116	272	195	226	135	158	246	177	122	168	134	112	119	170	109	87
I	4457378	4469458	C41D11.1d.1_WBGene00016561	60	+	4457378	4469458	255,0,0	8	197,94,113,187,139,107,116,317,	0,265,409,571,814,1003,1155,11763,	eri-6	protein coding gene	4	4	2	5	4	5	2	7	3	9	2	7	5	5	4	2	3	5	3	2	2	1	2	2
I	4465657	4466903	C41D11.1f.1_WBGene00016561	60	+	4465657	4466903	255,0,0	3	249,58,689,	0,293,557,	eri-6	protein coding gene	3	1	0	1	0	3	0	1	0	3	1	1	1	1	2	0	0	0	0	2	2	0	0	0
I	4508916	4511126	Y119C1B.4.1_WBGene00022470	60	-	4508916	4511126	255,0,0	6	206,209,188,135,125,139,	0,555,1455,1704,1887,2071,	mrpl-19	protein coding gene	114	104	116	93	101	100	70	93	41	127	84	127	71	66	84	79	51	68	65	69	46	73	40	33
I	4511437	4516089	Y119C1B.5.1_WBGene00022471	60	-	4511437	4516089	255,0,0	12	241,140,260,92,191,370,182,239,130,206,223,159,	0,584,769,1528,1667,1913,2828,3057,3352,3637,4168,4493,	rnf-145	protein coding gene	20	15	12	8	20	15	4	13	3	22	22	11	6	15	18	8	2	6	7	7	1	12	4	3
I	4517259	4518491	Y119C1B.6.1_WBGene00022472	60	-	4517259	4518491	255,0,0	3	195,93,112,	0,429,1120,		protein coding gene	2	1	4	2	2	4	0	2	1	5	3	2	4	2	8	4	3	1	0	5	3	3	2	1
I	4525960	4534799	Y119C1B.8e.1_WBGene00022473	60	-	4525960	4534799	255,0,0	14	530,45,54,146,189,138,217,186,657,189,324,96,171,58,	0,590,689,1781,2992,3911,4099,4630,5392,6616,7581,7959,8526,8781,	bet-1	protein coding gene	5	5	8	7	10	4	2	7	3	6	4	8	2	5	4	5	2	4	4	4	1	7	1	2
I	4525964	4534804	Y119C1B.8h.1_WBGene00022473	60	-	4525964	4534804	255,0,0	14	526,45,63,146,189,138,217,186,657,189,324,96,171,63,	0,586,685,1777,2988,3907,4095,4626,5388,6612,7577,7955,8522,8777,	bet-1	protein coding gene	19	19	12	10	18	20	16	19	10	18	15	12	8	16	18	11	8	9	8	9	7	12	3	2
I	4537446	4539729	Y119C1B.9.1_WBGene00022474	60	-	4537446	4539729	255,0,0	6	451,261,217,149,72,109,	0,505,1014,1277,2052,2174,	zig-9	protein coding gene	8	6	4	3	4	5	1	3	2	5	2	5	1	0	3	0	0	3	1	1	3	0	3	0
I	4537768	4539729	Y119C1B.9.1-0_WBGene00022474	60	-	4537768	4539729	255,0,0	6	129,261,217,149,72,109,	0,183,692,955,1730,1852,	zig-9	protein coding gene	0	0	0	0	0	0	1	0	0	1	2	0	0	0	1	2	0	0	0	0	0	0	0	0
I	4555342	4556826	Y119C1B.10a.1_WBGene00022475	60	-	4555342	4556826	255,0,0	6	401,139,101,103,110,211,	0,534,720,922,1072,1273,		protein coding gene	13	8	7	12	9	18	14	18	4	14	13	13	8	3	14	8	4	5	6	7	4	9	5	4
I	4555347	4556821	Y119C1B.10b.1_WBGene00022475	60	-	4555347	4556821	255,0,0	5	396,287,103,110,206,	0,529,917,1067,1268,		protein coding gene	2	2	0	1	2	2	0	2	0	0	1	1	3	0	0	1	0	2	1	0	1	0	0	1
I	4557652	4563759	D1007.15a.1_WBGene00017010	60	+	4557652	4563759	255,0,0	16	145,123,307,120,206,257,239,264,232,358,238,216,255,267,123,317,	0,535,857,1324,1494,1784,2336,2645,3052,3515,3962,4242,4805,5236,5552,5790,		protein coding gene	2	5	1	3	4	2	1	2	0	2	4	2	0	2	1	0	1	0	0	1	1	0	0	1
I	4564034	4565982	D1007.14.1_WBGene00004113	60	+	4564034	4565982	255,0,0	6	171,141,110,159,57,359,	0,255,513,1100,1456,1589,	pqn-24	protein coding gene	42	33	16	23	36	15	16	13	5	19	18	13	18	9	15	7	6	6	8	4	3	5	1	1
I	4578748	4579740	D1007.18.1-0_WBGene00044421	60	-	4578748	4579740	255,0,0	3	170,96,106,	0,228,886,		protein coding gene	1	0	0	1	0	0	3	1	1	1	1	1	0	1	0	0	1	0	1	0	0	2	3	1
I	4579963	4580601	D1007.4.1_WBGene00017002	60	-	4579963	4580601	255,0,0	2	411,171,	0,467,		protein coding gene	73	67	69	55	63	78	60	52	26	105	77	75	61	67	83	86	60	54	54	65	36	61	39	39
I	4580707	4583810	D1007.5a.1_WBGene00017003	60	-	4580707	4583810	255,0,0	6	533,363,307,185,84,252,	0,955,1703,2481,2717,2851,		protein coding gene	74	83	63	62	73	77	53	70	39	101	82	89	67	77	94	61	39	42	52	59	27	66	30	24
I	4583912	4584505	D1007.6.1_WBGene00004479	60	-	4583912	4584505	255,0,0	3	148,187,158,	0,196,435,	rps-10	protein coding gene	6334	4102	4504	3131	3455	3671	2384	2406	1432	3457	2697	2581	1936	2054	2651	2524	1735	2070	2136	2555	1833	3192	2001	1709
I	4583912	4584505	single_exon_productive_isoform_179_I:4583000	60	-	4583912	4584505	255,0,0	1	593,	0,	NA	NA	3	2	4	3	3	3	2	1	2	0	0	1	2	0	0	0	2	3	1	2	0	4	2	0
I	4585114	4586176	D1007.12.1_WBGene00004436	60	+	4585114	4586176	255,0,0	4	107,102,210,125,	0,328,475,937,	rpl-24.1	protein coding gene	6785	4699	5082	3447	3803	3950	2601	2656	1549	3752	2876	2790	2110	2291	2828	2630	1928	2315	2254	2857	2077	3626	2243	2018
I	4586272	4589393	D1007.10b.1_WBGene00017007	60	+	4586272	4589393	255,0,0	7	252,285,148,174,90,135,154,	0,302,1475,1672,2020,2521,2967,		protein coding gene	23	19	17	22	24	30	20	30	11	53	47	37	16	26	35	38	20	16	13	28	23	22	20	13
I	4587233	4589450	D1007.10a.1_WBGene00017007	60	+	4587233	4589450	255,0,0	6	469,148,174,90,135,211,	0,514,711,1059,1560,2006,		protein coding gene	1	1	1	0	1	6	1	1	0	0	3	0	1	4	2	1	1	2	3	1	0	1	3	1
I	4589599	4589899	D1007.19.1_WBGene00045048	60	-	4589599	4589899	255,0,0	1	300,	0,		protein coding gene	3	0	2	1	0	3	3	1	0	3	0	4	1	0	3	0	2	2	0	2	2	6	4	1
I	4597922	4602666	D1007.7.1_WBGene00017004	60	-	4597922	4602666	255,0,0	9	557,95,452,135,539,623,520,259,189,	0,612,1197,1968,2164,2969,3661,4227,4555,	nrd-1	protein coding gene	9	14	5	3	25	9	0	27	8	4	30	10	9	29	6	6	0	3	2	5	5	4	6	9
I	4603216	4604196	D1007.16.1_WBGene00017011	60	+	4603216	4604196	255,0,0	2	121,781,	0,199,	eaf-1	protein coding gene	175	155	165	149	190	150	120	128	71	231	165	191	122	101	195	151	86	108	104	138	81	149	84	75
I	4604402	4605380	D1007.8.1_WBGene00017005	60	+	4604402	4605380	255,0,0	3	216,186,481,	0,264,497,		protein coding gene	56	49	67	62	51	68	38	63	30	94	58	71	37	51	54	46	34	48	30	53	37	41	35	26
I	4605654	4610221	C44E4.5.1_WBGene00016654	60	+	4605654	4610221	255,0,0	9	146,167,319,68,91,205,220,274,269,	0,196,459,829,1379,3058,3624,3977,4298,		protein coding gene	48	56	66	42	61	43	28	38	36	53	54	55	32	37	38	50	24	30	29	27	33	47	19	21
I	4634102	4635615	C44E4.4.1_WBGene00016653	60	+	4634102	4635615	255,0,0	3	140,209,1062,	0,187,451,	ssb-1	protein coding gene	271	153	125	143	112	155	76	82	64	118	115	102	75	101	125	96	56	99	122	157	64	165	83	72
I	4635742	4637328	C44E4.6.2_WBGene00016655	60	-	4635742	4637328	255,0,0	3	321,50,44,	0,587,1542,	acbp-1	protein coding gene	174	180	204	71	127	130	87	79	62	124	132	106	49	77	124	66	54	75	77	73	58	97	55	51
I	4635745	4636379	C44E4.6.1-0_WBGene00016655	60	-	4635745	4636379	255,0,0	2	318,50,	0,584,	acbp-1	protein coding gene	0	0	0	0	0	0	1	0	0	0	0	0	0	0	0	0	0	0	0	0	0	0	0	0
I	4637431	4640882	C44E4.3.1_WBGene00016652	60	-	4637431	4640882	255,0,0	5	377,353,157,293,193,	0,656,1548,2127,3258,	got-2.1	protein coding gene	123	120	130	88	97	92	82	91	34	129	117	89	74	77	129	86	52	71	54	88	68	109	82	65
I	4637431	4640882	unproductive_splice_isoform_44_WBGene00016652	60	-	4637431	4640882	255,0,0	4	377,353,293,193,	0,656,2127,3258,	got-2.1	protein coding gene	12	10	6	12	4	9	11	7	11	22	23	17	12	8	20	10	4	10	8	9	8	12	8	5
I	4641002	4644069	Y119C1A.1.1_WBGene00022466	60	-	4641002	4644069	255,0,0	5	595,234,237,229,101,	0,1013,1461,2021,2966,		protein coding gene	33	28	32	25	21	37	33	25	13	65	39	44	27	26	37	34	24	28	29	40	20	44	23	20
I	4644641	4645659	B0041.3.1_WBGene00015008	60	+	4644641	4645659	255,0,0	3	122,120,307,	0,543,711,	lmd-2	protein coding gene	18	17	20	21	21	19	17	15	10	26	18	23	21	22	36	22	17	16	11	17	19	16	8	11
I	4645661	4646963	B0041.4.1_WBGene00004415	60	-	4645661	4646963	255,0,0	4	570,108,263,178,	0,619,779,1124,	rpl-4	protein coding gene	4599	4020	3077	2072	3450	2501	1706	2818	1170	2476	2973	1904	1445	2312	1994	1950	1241	1585	1946	2263	1541	2693	1511	1544
I	4647423	4648275	B0041.8.1_WBGene00015011	60	+	4647423	4648275	255,0,0	3	142,269,345,	0,189,507,		protein coding gene	325	288	300	259	329	352	229	262	154	362	350	297	185	227	275	218	149	215	138	170	153	172	121	96
I	4648262	4650770	B0041.5a.1_WBGene00015009	60	-	4648262	4650770	255,0,0	6	479,304,147,132,294,179,	0,535,916,1348,1986,2329,		protein coding gene	71	92	71	75	57	89	55	81	31	104	66	64	54	54	80	49	25	38	37	40	35	53	28	21
I	4648264	4650777	B0041.5c.1_WBGene00015009	60	-	4648264	4650777	255,0,0	5	477,304,132,294,186,	0,533,1346,1984,2327,		protein coding gene	6	9	6	3	11	8	6	6	6	10	5	9	3	9	4	2	5	8	6	8	2	5	3	2
I	4652144	4652906	B0041.6a.1_WBGene00015010	60	-	4652144	4652906	255,0,0	3	179,132,153,	0,425,609,	ptps-1	protein coding gene	37	23	11	13	25	15	13	19	9	29	32	28	14	15	11	3	5	9	3	6	7	7	4	4
I	4653472	4660151	B0041.2a.1_WBGene00015007	60	+	4653472	4660151	255,0,0	9	70,89,148,738,270,282,317,78,1143,	0,125,1876,2248,3038,3733,4466,5212,5536,	ain-2	protein coding gene	5	14	15	1	8	11	4	8	6	9	19	9	3	13	14	2	1	2	4	3	2	3	0	0
I	4653472	4660151	B0041.2e.1_WBGene00015007	60	+	4653472	4660151	255,0,0	9	70,89,148,738,270,222,317,78,1143,	0,125,1876,2248,3038,3733,4466,5212,5536,	ain-2	protein coding gene	4	3	3	1	4	0	2	2	1	3	2	1	0	3	3	0	1	0	1	3	1	2	0	2
I	4655342	4660153	B0041.2c.1_WBGene00015007	60	+	4655342	4660153	255,0,0	7	154,738,270,276,317,78,1145,	0,378,1168,1869,2596,3342,3666,	ain-2	protein coding gene	5	6	6	1	3	3	0	4	0	2	0	3	1	2	2	2	0	3	3	4	2	8	0	2
I	4665932	4671738	B0041.7.1_WBGene00006961	60	-	4665932	4671738	255,0,0	10	363,799,234,698,176,279,1001,567,141,59,	0,468,1785,2079,3294,3528,3859,4925,5546,5747,	xnp-1	protein coding gene	5	4	2	4	4	5	2	1	1	1	3	3	0	3	0	2	0	2	1	1	1	3	0	0
I	4675132	4679448	T04D1.3c.1_WBGene00006791	60	+	4675132	4679448	255,0,0	6	342,129,153,188,55,875,	0,615,792,1326,2537,3441,	unc-57	protein coding gene	8	4	9	12	9	10	2	13	4	13	16	13	6	6	9	3	3	3	5	5	5	8	5	0
I	4675134	4679409	productive_splice_isoform_113_WBGene00006791	60	+	4675134	4679409	255,0,0	6	340,129,153,188,49,842,	0,613,790,1324,2541,3433,	unc-57	protein coding gene	24	21	12	17	17	19	10	20	5	18	33	22	8	12	27	18	11	7	10	19	5	17	10	4
I	4675134	4679409	T04D1.3a.1_WBGene00006791	60	+	4675134	4679409	255,0,0	6	340,129,153,188,49,836,	0,613,790,1324,2541,3439,	unc-57	protein coding gene	6	4	6	2	6	3	1	6	1	9	5	5	0	4	7	0	1	3	5	7	1	13	4	7
I	4675134	4679409	T04D1.3d.1_WBGene00006791	60	+	4675134	4679409	255,0,0	6	340,129,153,188,55,842,	0,613,790,1324,2535,3433,	unc-57	protein coding gene	45	50	53	40	73	41	31	65	24	76	55	62	35	43	59	40	22	20	30	36	9	32	25	7
I	4679664	4682856	T04D1.2.1_WBGene00020212	60	+	4679664	4682856	255,0,0	6	99,80,270,310,269,225,	0,148,1001,2061,2648,2967,		protein coding gene	1	1	0	0	0	3	0	1	1	3	0	1	1	0	0	0	0	0	6	4	4	8	3	8
I	4699609	4702866	W09C3.9_WBGene00219746	60	+	4699609	4702866	255,0,0	1	3257,	0,	linc-91	lincRNA gene	0	1	1	1	0	0	1	0	1	0	0	1	0	0	1	0	1	0	0	1	2	5	2	0
I	4704603	4705885	W09C3.4.1_WBGene00021112	60	+	4704603	4705885	255,0,0	3	279,363,439,	0,331,843,		protein coding gene	77	46	79	48	53	55	38	53	25	69	49	61	37	38	65	39	34	39	42	55	24	34	21	22
I	4709258	4710440	W09C3.6.2_WBGene00021113	60	-	4709258	4710440	255,0,0	3	166,393,475,	0,213,707,	gsp-3	protein coding gene	10	4	1	0	3	0	0	1	0	0	2	0	0	0	0	0	0	0	1	0	1	0	2	0
I	4714319	4715483	W09C3.7.1_WBGene00021114	60	-	4714319	4715483	255,0,0	3	310,232,361,	0,354,803,		protein coding gene	15	10	4	5	6	2	8	11	5	21	22	13	29	12	9	9	6	13	10	11	5	10	12	18
I	4721130	4723982	C10H11.6a.1_WBGene00015695	60	+	4721130	4723982	255,0,0	7	234,174,244,68,320,456,435,	0,280,690,982,1175,1914,2417,	ugt-26	protein coding gene	25	18	37	18	7	14	8	6	10	12	12	14	8	3	7	1	1	1	0	1	3	2	5	4
I	4727279	4730366	C10H11.4.1_WBGene00015693	60	+	4727279	4730366	255,0,0	6	198,186,312,320,456,262,	0,839,1456,1813,2320,2825,	ugt-28	protein coding gene	6	13	17	8	16	12	8	10	3	14	11	11	10	11	8	6	6	5	5	4	9	4	7	10
I	4731605	4735276	C10H11.3.1_WBGene00015692	60	+	4731605	4735276	255,0,0	5	164,81,93,632,690,	0,846,983,1545,2981,	ugt-25	protein coding gene	4	11	7	4	8	2	9	15	5	27	20	17	10	20	23	5	3	15	3	4	6	2	5	3
I	4735254	4738102	C10H11.8b.1_WBGene00015697	60	-	4735254	4738102	255,0,0	5	637,620,144,150,48,	0,737,2086,2281,2800,	mlst-8	protein coding gene	6	10	5	2	5	8	6	9	4	5	4	4	6	6	5	3	1	3	3	5	5	6	9	3
I	4738170	4744321	C10H11.9.1_WBGene00002694	60	-	4738170	4744321	255,0,0	11	966,259,171,237,69,1171,406,715,161,82,129,	0,1344,1655,2330,2615,2737,3956,4410,5541,5890,6022,	let-502	protein coding gene	19	24	14	15	42	22	15	20	5	16	36	23	10	18	20	10	6	9	12	12	11	22	4	8
I	4747623	4759601	C10H11.1.1_WBGene00015691	60	+	4747623	4759601	255,0,0	8	76,71,131,160,145,886,1002,558,	0,119,6117,8396,8600,8797,9732,11420,	viln-1	protein coding gene	15	8	8	15	16	10	3	18	11	22	25	24	13	20	11	19	3	9	10	8	5	9	2	4
I	4747735	4759603	C10H11.1.2_WBGene00015691	60	+	4747735	4759603	255,0,0	7	78,131,160,145,886,1002,560,	0,6005,8284,8488,8685,9620,11308,	viln-1	protein coding gene	7	3	3	3	10	2	1	8	4	11	8	8	5	8	7	6	5	2	1	4	3	5	1	2
I	4753734	4759603	C10H11.1.3_WBGene00015691	60	+	4753734	4759603	255,0,0	6	137,160,145,886,1002,560,	0,2285,2489,2686,3621,5309,	viln-1	protein coding gene	0	4	3	2	3	3	2	5	1	2	4	0	2	2	2	3	1	0	2	3	0	3	0	1
I	4759819	4761321	C10H11.10.1_WBGene00015698	60	-	4759819	4761321	255,0,0	3	674,189,539,	0,725,963,	kca-1	protein coding gene	227	175	171	189	174	184	119	165	78	210	200	166	109	137	176	129	67	85	74	87	53	84	70	44
I	4763195	4765313	M04F3.3.1_WBGene00019769	60	-	4763195	4765313	255,0,0	7	198,188,388,234,171,123,236,	0,248,496,935,1339,1561,1882,	kin-35	protein coding gene	3	2	1	0	0	2	0	1	0	1	0	1	2	1	2	0	0	1	1	3	1	1	1	0
I	4768330	4769063	M04F3.7_WBGene00284852	60	-	4768330	4769063	255,0,0	2	158,70,	0,663,		lincRNA gene	4	7	13	1	9	5	4	5	1	10	9	6	2	7	5	1	5	2	1	4	3	3	3	3
I	4770291	4771358	M04F3.1.1_WBGene00019767	60	+	4770291	4771358	255,0,0	3	96,322,553,	0,143,514,	rpa-2	protein coding gene	351	345	402	330	395	402	282	354	169	441	382	370	237	262	369	312	168	245	252	305	217	344	227	164
I	4771346	4773055	M04F3.4a.1_WBGene00019770	60	-	4771346	4773055	255,0,0	5	335,130,109,142,87,	0,531,730,887,1622,		protein coding gene	2	3	5	3	1	5	0	2	0	1	0	2	0	2	4	3	2	1	2	1	1	3	2	4
I	4771347	4773070	M04F3.4b.1_WBGene00019770	60	-	4771347	4773070	255,0,0	6	142,78,130,109,142,102,	0,256,530,729,886,1621,		protein coding gene	54	35	49	32	36	58	32	46	15	67	46	39	16	43	41	40	25	26	25	52	21	67	38	36
I	4773818	4788358	M04F3.5a.1_WBGene00019771	60	-	4773818	4788358	255,0,0	5	490,475,1031,203,53,	0,1104,2052,3696,14487,		protein coding gene	24	34	36	22	45	35	13	45	21	48	45	39	32	43	44	17	20	22	22	28	15	21	7	11
I	4773818	4777717	M04F3.5b.1_WBGene00019771	60	-	4773818	4777717	255,0,0	4	490,475,1031,203,	0,1104,2052,3696,		protein coding gene	2	1	1	0	1	1	0	2	0	1	1	2	2	0	4	1	0	4	1	2	0	2	1	0
I	4789189	4789592	F54D7.6.1_WBGene00023067	60	+	4789189	4789592	255,0,0	2	88,243,	0,160,	rpl-41.1	protein coding gene	206	126	203	121	115	157	100	118	64	159	106	153	113	80	127	111	71	88	93	110	93	122	79	69
I	4789189	4790642	productive_splice_isoform_104_I:4789000	60	+	4789189	4790642	255,0,0	2	88,230,	0,1223,	NA	NA	1	6	7	6	9	6	1	2	1	6	2	2	2	4	2	5	0	1	0	4	2	2	4	2
I	4790291	4790642	F54D7.7.1_WBGene00023068	60	+	4790291	4790642	255,0,0	2	50,230,	0,121,	rpl-41.2	protein coding gene	3641	2679	3405	2081	2240	2428	1647	1687	916	2431	1679	2329	1342	1348	1826	1630	1334	1447	1244	1363	1193	1688	1163	917
I	4790643	4792483	F54D7.4.1_WBGene00006984	60	-	4790643	4792483	255,0,0	7	189,105,75,136,73,133,36,	0,229,391,515,692,811,1804,	zig-7	protein coding gene	31	31	32	27	26	30	15	17	10	25	20	11	9	11	14	13	7	14	8	14	8	11	6	4
I	4805606	4809674	F54D7.2.1_WBGene00018797	60	+	4805606	4809674	255,0,0	9	101,69,247,203,112,218,82,95,321,	0,148,528,1339,1692,2237,2593,3587,3747,	ept-1	protein coding gene	91	107	76	71	99	99	62	106	38	112	112	100	47	69	83	65	41	52	46	52	34	43	29	30
I	4821928	4824995	F57C9.6.1_WBGene00019012	60	+	4821928	4824995	255,0,0	8	153,177,205,119,139,198,141,269,	0,243,551,1086,1262,1703,1954,2798,		protein coding gene	2	1	2	0	1	2	0	0	1	1	1	3	1	0	1	6	0	3	2	0	2	2	2	0
I	4824903	4826639	F57C9.7.1_WBGene00019013	60	-	4824903	4826639	255,0,0	6	572,117,233,108,174,306,	0,617,778,1055,1211,1430,	tofu-4	protein coding gene	24	22	18	22	23	21	17	15	5	18	28	14	8	17	22	17	14	13	13	20	11	26	18	8
I	4827071	4829791	F57C9.5.1_WBGene00002034	60	+	4827071	4829791	255,0,0	9	64,154,104,113,152,94,185,365,1111,	0,114,317,465,623,824,965,1194,1609,	htp-3	protein coding gene	42	63	44	30	82	48	36	73	24	48	86	58	25	64	63	38	13	28	35	32	29	33	19	28
I	4830134	4835619	F57C9.4c.1_WBGene00019011	60	+	4830134	4835619	255,0,0	8	122,291,78,280,87,319,91,252,	0,175,511,1098,3813,3947,4720,5233,		protein coding gene	64	79	59	93	88	79	71	79	51	113	94	84	63	52	68	55	41	65	41	62	45	50	36	46
I	4830134	4833871	productive_splice_isoform_114_WBGene00019011	60	+	4830134	4833871	255,0,0	13	122,291,78,280,168,101,114,252,112,73,108,174,181,	0,175,511,1098,1694,1910,2059,2219,2514,2677,2799,3335,3556,		protein coding gene	33	33	19	24	25	27	10	30	10	23	31	35	15	18	25	16	8	13	17	13	7	16	10	12
I	4836186	4844966	F57C9.3a.1_WBGene00019010	60	+	4836186	4844966	255,0,0	4	62,82,137,59,	0,117,3708,8721,	glo-2	protein coding gene	0	1	2	0	3	0	1	0	2	1	3	3	0	2	0	0	1	0	1	5	1	3	2	1
I	4844907	4847972	F57C9.2.1_WBGene00019009	60	+	4844907	4847972	255,0,0	4	385,55,201,828,	0,528,1317,2237,	clec-90	protein coding gene	4	1	3	1	1	1	4	1	1	0	3	2	2	3	2	1	0	4	3	4	1	4	0	0
I	4849056	4850716	F57C9.1c.1_WBGene00019008	60	+	4849056	4850716	255,0,0	6	133,55,105,119,295,410,	0,249,490,644,813,1250,	pdxk-1	protein coding gene	18	14	23	13	11	16	5	10	7	13	11	9	6	9	15	11	2	4	7	10	1	11	1	3
I	4849069	4850713	F57C9.1a.1_WBGene00019008	60	+	4849069	4850713	255,0,0	6	120,85,105,119,295,407,	0,236,477,631,800,1237,	pdxk-1	protein coding gene	24	22	19	19	21	28	22	23	7	22	16	21	13	19	18	17	8	13	14	16	6	6	6	8
I	4895920	4897641	F21F3.4.1_WBGene00017674	60	+	4895920	4897641	255,0,0	8	148,62,142,93,64,272,217,366,	0,198,302,494,632,744,1090,1355,		protein coding gene	26	22	27	27	29	20	17	23	13	29	36	28	15	17	39	16	5	17	13	20	18	12	11	16
I	4906838	4911829	F21F3.1.1_WBGene00017671	60	+	4906838	4911829	255,0,0	4	155,505,82,389,	0,2841,3949,4602,	pgal-1	protein coding gene	38	22	28	23	15	13	9	13	8	26	13	13	10	11	11	10	6	8	8	9	7	21	12	9
I	4911804	4914047	F21F3.6.1_WBGene00017675	60	-	4911804	4914047	255,0,0	4	594,261,189,138,	0,1141,1452,2105,		protein coding gene	231	207	237	164	259	243	175	252	80	300	294	252	190	211	269	210	137	123	196	228	142	283	127	123
I	4913779	4914259	single_exon_productive_isoform_180_I:4913000	60	-	4913779	4914259	255,0,0	1	480,	0,	NA	NA	1	0	0	1	0	1	0	1	0	3	0	0	1	1	0	0	0	2	0	0	0	0	0	1
I	4918371	4920758	F21F3.7.1_WBGene00017676	60	+	4918371	4920758	255,0,0	4	72,191,122,539,	0,389,1365,1848,		protein coding gene	33	37	36	36	36	35	27	50	22	54	42	38	22	36	43	40	28	21	26	34	18	27	14	9
I	4920758	4926233	F28B3.8.1_WBGene00002075	60	-	4920758	4926233	255,0,0	14	686,87,183,96,150,191,250,258,519,261,264,136,196,96,	0,1239,1371,2182,2324,2532,2775,3073,3382,4133,4636,4948,5131,5379,	imb-1	protein coding gene	16	22	17	13	38	16	8	36	9	17	34	18	7	26	15	14	11	8	11	6	5	29	6	6
I	4926646	4928840	F28B3.5a.1_WBGene00017886	60	+	4926646	4928840	255,0,0	6	143,132,318,548,193,360,	0,187,371,736,1594,1834,	mfsd-13.1	protein coding gene	87	69	79	77	87	80	71	84	51	102	98	91	59	64	84	75	38	66	50	74	42	49	30	47
I	4928506	4932175	F28B3.9.1_WBGene00017888	60	+	4928506	4932175	255,0,0	6	170,612,119,106,62,565,	0,592,1921,2094,2991,3104,	acl-11	protein coding gene	3	3	5	1	3	0	2	5	1	1	4	1	2	0	3	4	0	1	1	0	3	1	2	0
I	4929092	4932178	F28B3.9.2_WBGene00017888	60	+	4929092	4932178	255,0,0	5	618,119,106,62,568,	0,1335,1508,2405,2518,	acl-11	protein coding gene	22	21	21	18	18	16	9	14	9	29	18	23	12	10	20	18	9	8	11	13	6	13	9	7
I	4934260	4949337	F28B3.4g.1_WBGene00017885	60	+	4934260	4949337	255,0,0	16	152,96,168,105,185,153,142,56,176,526,169,518,465,312,1565,649,	0,845,995,3939,4533,5336,5963,6659,9369,9609,10187,10974,11605,12388,12759,14428,	dip-2	protein coding gene	6	9	5	1	13	2	4	13	2	6	17	7	0	11	4	1	1	3	0	0	1	4	0	1
I	4949329	4950546	F28B3.10.2_WBGene00017889	60	-	4949329	4950546	255,0,0	4	304,126,202,85,	0,353,879,1132,		protein coding gene	49	57	88	47	69	64	66	47	27	90	82	68	36	49	72	53	46	49	46	49	34	49	27	29
I	4949332	4950410	F28B3.10.1_WBGene00017889	60	-	4949332	4950410	255,0,0	3	301,126,202,	0,350,876,		protein coding gene	2	4	5	2	1	7	4	3	4	3	5	4	2	3	4	5	4	5	1	5	4	4	4	1
I	4950582	4951481	F28B3.6.1_WBGene00017887	60	-	4950582	4951481	255,0,0	4	360,126,204,47,	0,411,586,852,		protein coding gene	107	68	92	76	81	92	70	70	55	80	78	108	65	61	96	62	59	59	52	68	39	71	38	41
I	4951570	4957667	F28B3.7a.1_WBGene00001860	60	-	4951570	4957667	255,0,0	11	461,324,207,122,349,282,220,350,909,582,229,	0,719,1740,2228,2485,2931,3400,3677,4079,5237,5868,	him-1	protein coding gene	50	72	53	45	76	53	26	57	13	42	74	63	17	57	24	25	18	29	30	25	11	23	9	15
I	4957774	4958309	W03G9.8.1_WBGene00044431	60	-	4957774	4958309	255,0,0	3	190,68,183,	0,235,352,	mzt-1	protein coding gene	202	211	255	179	200	197	157	165	78	265	156	207	127	127	212	177	116	101	94	105	85	119	69	82
I	4962450	4964390	W03G9.2.1_WBGene00021014	60	+	4962450	4964390	255,0,0	6	83,251,51,786,150,380,	0,130,434,531,1363,1560,	pid-4	protein coding gene	30	22	34	13	32	24	14	35	12	22	27	15	17	24	10	18	14	11	8	25	8	21	8	14
I	4964666	4967089	W03G9.4.1_WBGene00000155	60	-	4964666	4967089	255,0,0	8	407,173,368,140,54,435,381,139,	0,450,669,1087,1275,1376,1858,2284,	app-1	protein coding gene	199	168	167	137	173	161	111	195	84	216	176	196	112	111	160	145	77	106	84	98	77	98	53	70
I	4980306	4983959	W03G9.1.1_WBGene00004900	60	+	4980306	4983959	255,0,0	8	192,135,262,372,229,238,302,586,	0,507,888,1342,1906,2231,2543,3067,	snf-1	protein coding gene	12	22	9	11	22	12	14	24	5	19	20	27	4	7	19	12	5	5	8	11	4	11	2	8
I	4996838	5003202	F54C1.3a.1_WBGene00003221	60	+	4996838	5003202	255,0,0	15	57,219,164,85,252,145,127,119,57,115,287,124,260,64,1047,	0,678,957,1172,1803,2102,2554,2733,2951,3398,3562,3895,4716,5023,5317,	mes-3	protein coding gene	10	5	10	10	7	14	7	12	6	14	12	10	13	18	11	8	9	6	6	20	5	20	9	8
I	5003449	5004933	F54C1.2.1_WBGene00001050	60	+	5003449	5004933	255,0,0	5	130,106,336,85,589,	0,179,328,712,895,	dom-3	protein coding gene	43	38	56	33	41	50	42	65	25	78	80	66	35	50	64	55	32	46	52	53	26	52	30	28
I	5018782	5020086	F54C1.7.1_WBGene00003934	60	-	5018782	5020086	255,0,0	6	144,189,156,107,52,26,	0,199,438,1001,1158,1278,	pat-10	protein coding gene	231	130	106	87	75	73	42	32	24	53	28	30	14	15	32	7	4	11	2	11	4	2	10	5
I	5018865	5020358	F54C1.7.2_WBGene00003934	60	-	5018865	5020358	255,0,0	6	61,181,156,107,52,298,	0,124,355,918,1075,1195,	pat-10	protein coding gene	8	2	7	3	6	4	4	2	0	5	4	3	3	2	2	0	0	1	0	0	0	0	0	0
I	5018880	5020358	F54C1.7.3_WBGene00003934	60	-	5018880	5020358	255,0,0	6	46,188,156,107,52,298,	0,102,340,903,1060,1180,	pat-10	protein coding gene	39	23	19	10	9	9	9	5	4	15	2	5	3	1	5	2	3	2	2	4	1	0	1	1
I	5018896	5020358	F54C1.7.4_WBGene00003934	60	-	5018896	5020358	255,0,0	6	30,187,156,107,52,298,	0,87,324,887,1044,1164,	pat-10	protein coding gene	7	0	2	1	2	1	1	2	2	0	1	1	1	0	0	0	0	0	2	0	1	0	0	0
I	5018912	5020358	F54C1.7.5_WBGene00003934	60	-	5018912	5020358	255,0,0	6	13,187,156,107,52,298,	0,71,308,871,1028,1148,	pat-10	protein coding gene	1	2	1	0	1	0	0	1	0	1	0	0	1	0	1	0	0	0	0	1	0	0	1	0
I	5018948	5020358	F54C1.7.6_WBGene00003934	60	-	5018948	5020358	255,0,0	5	222,156,107,52,298,	0,272,835,992,1112,	pat-10	protein coding gene	13	8	4	8	3	4	1	1	1	4	2	1	1	0	1	0	0	0	1	0	1	1	0	0
I	5027154	5041157	C46H11.4c.1_WBGene00002979	60	+	5027154	5041157	255,0,0	10	80,59,66,151,120,94,150,275,351,488,	0,1706,2010,3712,9579,11390,11540,11774,12434,13515,	lfe-2	protein coding gene	9	10	7	3	10	9	6	3	4	4	11	7	5	9	5	3	6	4	3	6	1	4	1	1
I	5079909	5082279	C30F8.2.1_WBGene00016258	60	-	5079909	5082279	255,0,0	7	490,72,255,158,179,172,143,	0,865,988,1295,1714,1937,2227,	vha-16	protein coding gene	60	55	54	35	54	48	28	42	22	43	66	48	22	33	47	45	25	27	31	32	27	49	23	24
I	5079909	5082273	C30F8.2.2_WBGene00016258	60	-	5079909	5082273	255,0,0	7	490,72,255,158,179,172,137,	0,865,988,1295,1714,1937,2227,	vha-16	protein coding gene	33	37	33	17	26	27	10	27	12	31	31	25	11	25	32	16	9	27	17	19	11	28	27	13
I	5079909	5082265	C30F8.2.3_WBGene00016258	60	-	5079909	5082265	255,0,0	7	490,72,255,158,179,172,129,	0,865,988,1295,1714,1937,2227,	vha-16	protein coding gene	8	10	13	5	7	13	9	7	6	18	12	12	5	9	11	4	7	5	12	5	3	12	7	6
I	5086309	5093903	C30F8.4a.1_WBGene00002213	60	+	5086309	5093903	255,0,0	11	120,100,100,195,91,219,1080,75,246,288,399,	0,1680,1828,2100,2781,2924,3253,4381,4505,6473,7195,	kin-32	protein coding gene	4	5	4	3	3	2	5	2	1	3	11	3	3	2	1	3	2	1	3	3	1	3	5	1
I	5101664	5103476	Y110A7A.12.1_WBGene00004959	60	-	5101664	5103476	255,0,0	4	355,336,786,192,	0,405,788,1620,	spe-5	protein coding gene	6	6	9	6	2	7	10	9	1	13	10	16	8	9	10	9	8	7	3	8	6	10	9	8
I	5103580	5104911	Y110A7A.13.1_WBGene00000502	60	-	5103580	5104911	255,0,0	4	550,285,281,76,	0,599,930,1255,	chp-1	protein coding gene	122	110	118	96	115	111	72	88	59	105	81	81	52	56	87	87	47	62	70	86	54	104	69	36
I	5105109	5106048	Y110A7A.14.1_WBGene00003924	60	-	5105109	5106048	255,0,0	2	517,376,	0,563,	pas-3	protein coding gene	639	551	622	501	554	557	383	384	231	608	466	472	311	343	451	422	266	362	318	347	267	429	260	241
I	5106203	5107625	Y110A7A.11.1_WBGene00022460	60	+	5106203	5107625	255,0,0	7	185,56,76,88,135,176,205,	0,236,342,677,809,992,1217,	use-1	protein coding gene	67	58	57	65	73	58	36	46	29	74	71	45	47	43	61	51	37	59	37	42	38	43	24	27
I	5107842	5110183	Y110A7A.10.1_WBGene00000001	60	+	5107842	5110183	255,0,0	5	174,260,266,432,674,	0,221,662,1155,1667,	aap-1	protein coding gene	50	65	52	47	61	64	38	75	25	73	91	80	33	57	70	41	23	43	33	58	25	50	34	25
I	5110047	5111162	Y110A7A.21.1_WBGene00045212	60	-	5110047	5111162	255,0,0	5	232,105,168,79,43,	0,493,642,942,1072,		protein coding gene	3	4	4	3	4	3	2	5	1	3	1	3	0	0	3	2	1	2	0	3	2	3	1	5
I	5110910	5113752	Y110A7A.15a.1_WBGene00022462	60	-	5110910	5113752	255,0,0	7	723,120,617,148,171,113,33,	0,826,1490,2221,2421,2645,2809,		protein coding gene	58	53	50	44	48	54	41	54	16	55	58	51	19	40	43	29	23	23	26	29	14	30	14	8
I	5114121	5118852	Y110A7A.16.1_WBGene00022463	60	-	5114121	5118852	255,0,0	12	182,170,1086,646,344,348,289,235,212,60,86,60,	0,437,656,1891,2623,3140,3534,3873,4159,4429,4538,4671,	elpc-1	protein coding gene	29	29	25	15	35	11	7	12	11	28	25	26	9	16	17	13	8	9	8	11	6	11	4	7
I	5119215	5123985	Y110A7A.9b.1_WBGene00022459	60	+	5119215	5123985	255,0,0	11	105,112,160,184,185,195,325,304,644,689,342,	0,152,311,514,913,1152,1439,2063,2414,3697,4428,		protein coding gene	4	11	4	3	9	11	2	8	2	4	13	6	4	8	7	3	1	6	1	3	1	5	2	3
I	5119222	5123985	Y110A7A.9a.1_WBGene00022459	60	+	5119222	5123985	255,0,0	11	98,112,160,177,185,195,325,304,644,689,342,	0,145,304,514,906,1145,1432,2056,2407,3690,4421,		protein coding gene	9	28	21	8	35	13	8	33	7	16	42	22	6	19	13	16	1	8	5	16	4	18	9	2
I	5123914	5127201	Y110A7A.17b.1_WBGene00003132	60	-	5123914	5127201	255,0,0	11	432,356,499,142,156,100,208,176,261,148,186,	0,482,886,1432,1617,1818,1961,2364,2591,2904,3101,	mat-1	protein coding gene	60	71	51	41	81	68	32	70	19	58	61	54	36	54	41	26	18	20	20	26	14	37	18	9
I	5123915	5127199	Y110A7A.17a.1_WBGene00003132	60	-	5123915	5127199	255,0,0	11	431,356,499,136,156,100,208,176,261,148,184,	0,481,885,1431,1616,1817,1960,2363,2590,2903,3100,	mat-1	protein coding gene	24	29	26	15	27	18	9	40	6	28	30	18	14	31	21	15	3	4	16	24	7	24	10	10
I	5127827	5129611	Y110A7A.8.1_WBGene00022458	60	+	5127827	5129611	255,0,0	4	112,113,118,1271,	0,186,347,513,	prp-31	protein coding gene	143	89	111	100	98	110	74	87	57	135	133	84	66	85	107	82	46	73	67	92	62	94	55	52
I	5129744	5131065	Y110A7A.7.1_WBGene00022457	60	+	5129744	5131065	255,0,0	5	244,117,312,170,148,	0,301,480,954,1173,		protein coding gene	25	13	16	14	12	17	12	9	7	11	12	7	6	13	13	6	2	12	13	9	8	19	3	14
I	5131519	5134105	Y110A7A.6a.1_WBGene00022456	60	+	5131519	5134105	255,0,0	7	78,126,103,67,144,261,779,	0,384,564,723,847,1039,1807,	pfkb-1.1	protein coding gene	82	80	88	74	87	70	53	88	32	89	82	67	40	72	87	64	43	59	52	58	63	70	46	43
I	5131530	5134092	Y110A7A.6a.2_WBGene00022456	60	+	5131530	5134092	255,0,0	7	67,126,103,67,144,261,766,	0,373,553,712,836,1028,1796,	pfkb-1.1	protein coding gene	8	16	16	8	23	21	12	17	13	18	21	11	7	13	17	9	11	12	8	11	14	14	6	5
I	5134738	5137971	Y110A7A.5.1_WBGene00003475	60	+	5134738	5137971	255,0,0	11	68,72,107,219,171,182,485,203,85,104,232,	0,136,251,413,972,1188,1538,2461,2712,2846,3001,	mtm-1	protein coding gene	24	22	31	27	28	24	19	21	9	37	26	27	16	15	24	24	10	6	16	17	13	29	5	11
I	5138249	5139382	Y110A7A.4.1_WBGene00022455	60	+	5138249	5139382	255,0,0	3	222,452,359,	0,266,774,	tyms-1	protein coding gene	102	97	147	111	151	147	95	156	75	171	189	161	108	130	142	149	76	99	145	152	113	202	105	75
I	5139341	5139679	Y110A7A.24a_WBGene00271632	60	-	5139341	5139679	255,0,0	1	338,	0,		ncRNA gene	0	3	0	0	0	0	0	0	0	1	0	1	0	0	0	0	1	0	1	2	2	4	1	1
I	5158510	5162232	Y110A7A.18.1_WBGene00004094	60	-	5158510	5162232	255,0,0	11	422,368,243,175,169,176,724,406,169,191,217,	0,473,888,1175,1396,1609,1833,2601,3051,3268,3505,	ppw-2	protein coding gene	46	63	39	37	74	37	17	71	21	45	89	54	27	56	35	43	14	34	31	37	29	30	22	21
I	5162601	5164884	Y110A7A.19.1_WBGene00002804	60	-	5162601	5164884	255,0,0	5	429,129,1296,138,102,	0,481,658,1998,2181,	let-630	protein coding gene	59	64	68	66	74	61	36	79	27	62	75	76	25	37	53	41	14	22	21	28	23	39	31	22
I	5165151	5171309	Y110A7A.1a.1_WBGene00001833	60	+	5165151	5171309	255,0,0	12	189,245,459,174,1034,94,478,1073,952,87,339,161,	0,238,533,1049,1271,2350,2495,3015,4139,5421,5609,5997,	hcp-6	protein coding gene	6	7	9	4	11	3	0	10	1	1	11	4	1	15	6	3	1	4	1	2	3	1	0	2
I	5171284	5175527	F56A3.4.2-0_WBGene00004955	60	-	5171284	5175527	255,0,0	10	305,332,251,886,214,398,82,1098,188,58,	0,356,738,1038,1967,2229,2672,2801,3946,4185,	spd-5	protein coding gene	10	14	8	9	13	10	2	16	6	11	15	13	5	11	15	12	4	7	4	6	3	8	3	8
I	5176829	5182653	F56A3.3b.1_WBGene00003792	60	+	5176829	5182653	255,0,0	15	88,305,126,644,331,188,292,324,128,887,135,349,147,304,531,	0,142,495,671,1373,1749,1995,2699,3067,3241,4173,4350,4744,4938,5293,	npp-6	protein coding gene	5	25	8	6	30	8	4	26	5	12	27	14	0	16	5	7	2	11	3	5	6	7	2	0
I	5176835	5182647	F56A3.3a.1_WBGene00003792	60	+	5176835	5182647	255,0,0	15	82,305,126,644,331,188,292,324,119,887,135,349,147,304,525,	0,136,489,665,1367,1743,1989,2693,3070,3235,4167,4344,4738,4932,5287,	npp-6	protein coding gene	5	6	6	5	14	2	1	11	4	3	10	8	2	11	3	1	0	3	2	2	6	5	1	1
I	5182735	5186236	F56A3.2.1_WBGene00018909	60	+	5182735	5186236	255,0,0	8	113,379,179,144,76,156,192,189,	0,158,1852,2091,2564,2697,2907,3312,	slx-1	protein coding gene	72	61	85	74	74	82	44	102	36	115	107	105	56	92	99	76	40	55	47	67	48	69	51	38
I	5190137	5195243	F56A3.1.1_WBGene00018908	60	+	5190137	5195243	255,0,0	14	318,88,110,301,143,440,176,180,89,126,106,99,104,203,	0,389,526,682,1476,1663,2151,2528,2757,2891,3412,3778,3925,4903,	fncm-1	protein coding gene	15	11	15	10	16	10	4	13	4	13	14	20	8	13	17	12	6	16	6	8	12	10	7	11
I	5204529	5208128	C32E12.5.1_WBGene00004771	60	-	5204529	5208128	255,0,0	5	1007,114,408,264,208,	0,1701,1863,2790,3391,	sem-2	protein coding gene	5	9	5	7	15	12	11	8	3	8	10	12	7	7	5	10	4	2	10	7	3	10	4	3
I	5244282	5245402	B0261.4a.1_WBGene00015092	60	+	5244282	5245402	255,0,0	5	205,165,106,122,327,	0,259,474,623,793,	mrpl-47	protein coding gene	67	74	68	54	66	68	55	41	31	72	57	49	32	50	70	42	26	39	45	62	27	70	42	35
I	5244446	5245292	B0261.4b.1_WBGene00015092	60	+	5244446	5245292	255,0,0	5	41,165,106,122,217,	0,95,310,459,629,	mrpl-47	protein coding gene	2	0	2	2	0	1	1	2	1	2	2	2	0	1	1	3	2	1	1	1	0	3	1	0
I	5255446	5256945	B0261.6a.1_WBGene00015094	60	-	5255446	5256945	255,0,0	3	336,158,123,	0,976,1376,		protein coding gene	15	5	1	0	4	0	0	1	0	0	3	0	0	1	0	0	0	0	0	1	0	0	0	0
I	5263693	5268380	B0261.1.1_WBGene00015091	60	+	5263693	5268380	255,0,0	9	310,424,97,125,420,388,96,336,422,	0,368,1124,1268,1457,2587,3020,3626,4265,		protein coding gene	35	30	25	30	44	35	22	31	11	35	35	41	21	34	24	22	12	11	15	29	7	27	13	13
I	5269544	5270941	B0261.7.1_WBGene00015095	60	-	5269544	5270941	255,0,0	6	112,197,216,147,123,370,	0,159,408,665,858,1027,		protein coding gene	296	280	329	287	319	367	225	291	145	425	349	352	227	249	347	250	158	215	150	222	157	244	159	144
I	5271264	5272041	B0261.8.1_WBGene00015096	60	-	5271264	5272041	255,0,0	3	257,342,65,	0,313,712,		protein coding gene	15	9	5	8	17	16	6	9	2	13	3	4	3	7	13	7	11	1	4	17	5	7	9	4
I	5272845	5274261	C01G8.1a.1_WBGene00015312	60	-	5272845	5274261	255,0,0	6	406,198,194,120,160,89,	0,459,709,949,1121,1327,		protein coding gene	370	371	323	306	426	338	222	393	151	416	518	367	241	327	332	246	134	203	158	194	111	190	125	106
I	5273011	5274270	C01G8.1b.1_WBGene00015312	60	-	5273011	5274270	255,0,0	6	240,198,191,120,160,98,	0,293,543,783,955,1161,		protein coding gene	7	7	6	8	7	6	6	11	1	10	5	3	7	4	6	5	3	8	8	5	0	4	3	2
I	5274692	5278708	C01G8.2.1_WBGene00000540	60	-	5274692	5278708	255,0,0	9	200,141,165,442,73,86,122,100,66,	0,248,437,2413,3203,3318,3446,3800,3950,	cln-3.2	protein coding gene	22	17	14	20	16	25	15	28	13	17	26	22	12	19	28	15	12	12	17	17	15	21	13	11
I	5278802	5281519	C01G8.3.1_WBGene00000965	60	-	5278802	5281519	255,0,0	8	387,108,142,119,150,114,90,114,	0,1208,1361,1548,1920,2308,2469,2603,	dhs-1	protein coding gene	102	92	96	76	112	92	78	78	35	116	94	106	72	57	75	66	49	76	56	71	60	103	44	47
I	5282082	5283944	C01G8.4.1_WBGene00001022	60	-	5282082	5283944	255,0,0	8	289,95,115,150,117,77,109,71,	0,572,710,1107,1305,1465,1622,1791,	dnj-4	protein coding gene	26	15	23	17	29	24	27	22	15	68	29	27	19	24	37	25	17	18	19	23	12	21	20	12
I	5282082	5283943	C01G8.4.2_WBGene00001022	60	-	5282082	5283943	255,0,0	8	289,95,115,150,117,77,109,70,	0,572,710,1107,1305,1465,1622,1791,	dnj-4	protein coding gene	4	2	4	1	2	1	2	0	2	2	2	2	2	0	4	1	0	4	3	1	2	0	3	2
I	5284025	5291604	C01G8.5a.1_WBGene00001333	60	-	5284025	5291604	255,0,0	11	665,167,106,348,180,183,160,155,201,84,111,	0,1193,1437,2076,2506,3425,3656,4138,5967,6409,7468,	erm-1	protein coding gene	62	88	92	47	71	67	32	76	26	83	81	79	30	55	71	66	27	31	57	63	30	56	31	32
I	5284061	5290694	C01G8.5b.1_WBGene00001333	60	-	5284061	5290694	255,0,0	11	629,167,106,348,180,183,160,155,201,84,77,	0,1157,1401,2040,2470,3389,3620,4102,5931,6373,6556,	erm-1	protein coding gene	46	38	26	16	31	23	7	15	6	8	19	12	13	9	14	12	6	4	10	7	5	16	6	4
I	5298754	5300331	C01G8.6.1_WBGene00015313	60	-	5298754	5300331	255,0,0	7	311,105,153,87,480,60,81,	0,360,511,716,854,1385,1496,	hpo-32	protein coding gene	66	40	55	32	40	25	23	42	13	53	64	41	19	38	55	42	32	24	40	49	23	48	26	17
I	5317490	5318124	F48C1.5.1_WBGene00018598	60	-	5317490	5318124	255,0,0	3	311,135,89,	0,360,545,		protein coding gene	94	88	89	91	109	76	88	85	43	126	101	96	85	79	120	90	60	74	69	75	72	100	50	52
I	5318219	5319301	F48C1.6.1_WBGene00018599	60	-	5318219	5319301	255,0,0	5	368,114,82,131,186,	0,430,587,718,896,		protein coding gene	73	67	65	53	71	60	46	49	28	91	51	61	49	42	64	43	28	51	43	38	28	49	56	31
I	5319711	5321151	F48C1.2.1_WBGene00018595	60	+	5319711	5321151	255,0,0	5	135,478,69,104,406,	0,180,705,825,1034,	fbxa-145	protein coding gene	16	14	25	18	17	18	23	14	9	35	25	29	23	18	30	16	19	31	15	15	19	23	17	20
I	5330577	5332169	F48C1.7.1_WBGene00004965	60	-	5330577	5332169	255,0,0	7	135,98,96,155,126,289,78,	0,181,324,467,794,967,1514,	spe-11	protein coding gene	5	3	0	0	2	0	0	1	0	0	0	0	0	0	0	0	0	0	0	2	0	0	0	0
I	5332248	5332780	F48C1.9.1_WBGene00018601	60	-	5332248	5332780	255,0,0	2	224,100,	0,432,		protein coding gene	2	1	6	1	5	2	7	27	11	64	65	43	61	93	92	46	88	77	17	46	43	35	20	20
I	5342179	5344724	F55A12.7.1_WBGene00000150	60	-	5342179	5344724	255,0,0	9	400,125,160,221,136,142,199,157,62,	0,445,798,1008,1273,1486,1729,1987,2483,	apm-1	protein coding gene	22	11	18	7	16	10	7	4	6	7	11	12	6	4	8	5	7	13	11	12	11	27	10	7
I	5345926	5349648	F55A12.5.1_WBGene00018864	60	+	5345926	5349648	255,0,0	16	94,116,112,127,53,74,244,146,222,147,332,527,62,59,104,277,	0,139,301,496,673,784,902,1204,1392,1663,2113,2492,3089,3196,3298,3445,		protein coding gene	52	60	48	39	63	45	21	37	22	47	59	50	35	47	56	35	22	32	30	35	29	52	15	13
I	5349645	5353774	F55A12.8.1_WBGene00018866	60	-	5349645	5353774	255,0,0	12	229,276,176,311,262,396,213,200,103,432,300,376,	0,277,892,1116,1513,1826,2267,2527,2775,2927,3405,3753,	nath-10	protein coding gene	19	32	26	17	39	21	12	50	6	20	59	23	9	52	24	15	3	15	17	8	9	15	9	11
I	5354180	5357029	F55A12.4a.1_WBGene00000966	60	+	5354180	5357029	255,0,0	9	58,180,74,142,154,196,76,136,188,	0,170,400,838,1297,1503,1923,2469,2661,	dhs-2	protein coding gene	8	4	4	8	5	5	34	41	9	34	22	32	19	11	30	6	5	6	3	0	1	2	4	1
I	5354350	5357029	F55A12.4c.1_WBGene00000966	60	+	5354350	5357029	255,0,0	8	180,74,142,154,196,76,136,188,	0,230,668,1127,1333,1753,2299,2491,	dhs-2	protein coding gene	0	3	5	0	0	1	5	6	1	11	6	5	3	0	8	1	0	3	0	3	1	0	0	0
I	5358511	5365132	F55A12.3.3_WBGene00004087	60	+	5358511	5365132	255,0,0	12	68,41,205,76,118,153,565,77,85,255,104,1087,	0,117,206,463,585,756,1295,1915,2201,4504,5378,5534,	ppk-1	protein coding gene	2	4	6	5	9	3	2	1	2	1	7	5	1	3	7	3	2	2	5	0	1	5	2	2
I	5358521	5365173	F55A12.3.1_WBGene00004087	60	+	5358521	5365173	255,0,0	13	58,41,205,76,118,153,565,77,85,255,104,163,503,	0,107,196,453,575,746,1285,1905,2191,4494,5368,5524,6149,	ppk-1	protein coding gene	37	37	31	21	30	23	22	27	11	45	39	40	18	28	28	30	17	21	22	30	6	28	22	11
I	5365262	5366880	F55A12.2b.2_WBGene00018863	60	+	5365262	5366880	255,0,0	4	753,134,226,353,	0,806,987,1265,		protein coding gene	4	1	2	0	1	2	0	0	1	1	2	6	1	0	1	2	1	1	0	0	0	1	1	2
I	5365262	5366787	F55A12.2c.1_WBGene00018863	60	+	5365262	5366787	255,0,0	5	118,188,134,226,260,	0,565,806,987,1265,		protein coding gene	7	4	4	6	4	6	4	4	2	6	4	1	3	3	2	5	1	3	4	1	3	0	0	6
I	5365264	5366875	F55A12.2b.1_WBGene00018863	60	+	5365264	5366875	255,0,0	5	116,188,134,226,348,	0,563,804,985,1263,		protein coding gene	20	20	35	31	34	22	22	17	18	24	21	31	13	12	17	12	10	15	9	13	17	8	15	12
I	5366943	5367986	F55A12.10.2_WBGene00018867	60	-	5366943	5367986	255,0,0	5	150,136,146,310,106,	0,197,383,576,937,	zhp-1	protein coding gene	12	20	31	6	20	18	17	21	9	36	21	21	7	9	12	19	20	17	21	10	10	16	12	11
I	5366947	5367829	F55A12.10.1_WBGene00018867	60	-	5366947	5367829	255,0,0	4	146,136,146,310,	0,193,379,572,	zhp-1	protein coding gene	9	7	19	7	8	11	6	15	8	24	16	10	8	6	14	11	8	11	7	12	6	7	10	10
I	5368477	5372643	F55A12.1_WBGene00018862	60	+	5368477	5372643	255,0,0	9	165,1373,733,176,176,347,240,308,284,	0,211,1629,2408,2627,2853,3246,3529,3882,	wago-2	pseudogene	2	2	7	2	4	4	2	4	2	4	1	3	2	1	4	2	5	2	1	1	0	4	1	1
I	5372850	5384508	F55A12.9c.1_WBGene00004131	60	-	5372850	5384508	255,0,0	7	672,313,350,271,116,186,87,	0,1131,1508,1907,2225,3305,11571,	pqn-44	protein coding gene	16	11	29	12	14	14	8	9	6	24	11	7	6	17	11	12	10	8	9	10	13	12	5	10
I	5372853	5377438	F55A12.9a.1_WBGene00004131	60	-	5372853	5377438	255,0,0	7	669,313,350,271,116,186,136,	0,1128,1505,1904,2222,3302,4449,	pqn-44	protein coding gene	8	7	2	3	4	1	0	2	2	10	6	5	1	6	1	6	1	2	3	5	3	24	2	10
I	5372853	5380032	F55A12.9b.1_WBGene00004131	60	-	5372853	5380032	255,0,0	7	669,313,350,271,116,186,300,	0,1128,1505,1904,2222,3302,6879,	pqn-44	protein coding gene	4	3	1	1	1	2	2	8	0	2	2	1	1	1	0	0	1	2	1	1	0	5	1	2
I	5412840	5415629	C24A11.9.1_WBGene00000761	60	-	5412840	5415629	255,0,0	11	367,182,144,136,111,104,92,77,114,97,138,	0,414,756,946,1179,1655,1804,2213,2337,2504,2651,	coq-1	protein coding gene	32	29	23	34	32	33	25	34	9	51	33	46	10	19	34	23	13	23	10	14	7	18	11	11
I	5416652	5420731	C30H7.2a.2_WBGene00016278	60	-	5416652	5420731	255,0,0	10	554,85,139,176,248,103,85,150,96,132,	0,1286,1417,1601,2210,2549,3022,3152,3353,3947,	erp-44.1	protein coding gene	10	15	16	4	18	22	13	22	14	36	29	21	14	25	28	16	16	18	16	11	8	35	13	14
I	5416655	5420101	C30H7.2a.3_WBGene00016278	60	-	5416655	5420101	255,0,0	9	551,85,139,176,248,103,85,150,96,	0,1283,1414,1598,2207,2546,3019,3149,3350,	erp-44.1	protein coding gene	5	10	8	4	6	4	1	4	1	8	6	1	4	3	8	4	6	6	4	7	2	7	2	3
I	5417104	5420692	C30H7.2b.1_WBGene00016278	60	-	5417104	5420692	255,0,0	10	102,85,139,176,248,103,85,150,96,52,	0,834,965,1149,1758,2097,2570,2700,2901,3536,	erp-44.1	protein coding gene	5	4	5	0	2	4	2	2	1	3	6	0	2	4	3	2	2	2	5	1	3	4	2	1
I	5421309	5428457	F27C1.6.1_WBGene00017855	60	-	5421309	5428457	255,0,0	9	249,147,257,520,118,398,100,201,169,	0,3852,4052,4368,5933,6102,6581,6726,6979,		protein coding gene	23	27	17	26	23	26	10	14	13	31	22	24	22	14	15	14	12	17	15	12	7	15	10	8
I	5421309	5428448	F27C1.6.2_WBGene00017855	60	-	5421309	5428448	255,0,0	9	249,147,257,520,118,398,100,201,160,	0,3852,4052,4368,5933,6102,6581,6726,6979,		protein coding gene	1	2	2	4	0	1	1	1	0	3	3	0	5	0	0	1	1	3	3	2	2	1	1	0
I	5421490	5428448	F27C1.6.1-1_WBGene00017855	60	-	5421490	5428448	255,0,0	9	68,147,257,520,118,398,100,201,160,	0,3671,3871,4187,5752,5921,6400,6545,6798,		protein coding gene	6	23	14	9	21	21	14	11	9	27	21	21	4	17	9	7	8	8	11	17	9	16	9	5
I	5422785	5423205	F27C1.4.1_WBGene00017854	60	+	5422785	5423205	255,0,0	1	420,	0,		protein coding gene	17	15	13	11	18	27	13	13	3	10	7	8	6	11	9	8	4	6	26	19	12	36	15	11
I	5428532	5429908	F27C1.7a.2_WBGene00000230	60	-	5428532	5429908	255,0,0	4	460,98,313,81,	0,636,778,1295,	atp-3	protein coding gene	14	11	10	10	14	5	6	3	4	10	13	12	3	9	6	11	8	7	9	10	8	14	11	11
I	5428532	5429908	F27C1.7a.3_WBGene00000230	60	-	5428532	5429908	255,0,0	4	460,98,313,82,	0,636,778,1294,	atp-3	protein coding gene	368	188	216	185	172	167	127	167	69	175	200	161	164	150	191	176	130	124	141	173	127	228	117	104
I	5428532	5429834	F27C1.7a.4_WBGene00000230	60	-	5428532	5429834	255,0,0	4	460,98,313,88,	0,636,778,1214,	atp-3	protein coding gene	14	11	10	10	14	15	6	9	5	10	4	11	5	11	6	7	5	13	7	7	6	15	4	10
I	5428544	5429623	F27C1.7a.1_WBGene00000230	60	-	5428544	5429623	255,0,0	3	448,98,313,	0,624,766,	atp-3	protein coding gene	36	170	214	15	176	138	90	171	64	188	193	195	22	135	163	154	114	103	146	153	108	195	95	101
I	5428776	5429819	F27C1.7b.1_WBGene00000230	60	-	5428776	5429819	255,0,0	4	216,98,313,73,	0,392,534,970,	atp-3	protein coding gene	6	8	5	7	4	8	3	3	1	11	2	3	2	6	2	2	2	0	3	3	3	1	3	2
I	5430156	5431449	F27C1.2b.1_WBGene00017852	60	+	5430156	5431449	255,0,0	5	79,229,128,232,407,	0,126,421,604,886,		protein coding gene	136	96	104	109	111	118	92	112	56	155	132	139	86	99	123	112	74	92	79	106	90	136	65	62
I	5430163	5431450	F27C1.2a.1_WBGene00017852	60	+	5430163	5431450	255,0,0	5	72,229,128,220,408,	0,119,414,609,879,		protein coding gene	67	46	57	42	47	43	33	48	20	80	75	53	45	63	64	70	51	57	78	88	69	103	71	41
I	5432196	5433051	F27C1.8.1_WBGene00001067	60	-	5432196	5433051	255,0,0	1	855,	0,	dpy-5	protein coding gene	8	0	1	0	0	0	0	0	0	0	0	0	1	3	0	1	0	0	0	0	0	0	1	0
I	5434804	5435785	F27C1.1.1_WBGene00017851	60	+	5434804	5435785	255,0,0	3	205,454,233,	0,250,748,		protein coding gene	22	3	1	0	3	0	0	2	0	0	2	0	0	1	0	0	1	0	1	0	1	1	0	0
I	5472324	5479438	T05E8.3.1_WBGene00020263	60	-	5472324	5479438	255,0,0	16	469,183,134,81,208,104,181,114,98,172,176,172,203,258,254,76,	0,985,1220,1686,1999,2257,2690,3313,3474,3875,4095,4747,5683,6094,6725,7038,	let-355	protein coding gene	24	42	48	34	46	42	23	56	27	61	66	53	27	44	44	48	20	34	28	33	25	60	19	17
I	5479487	5484661	C09D4.4a.1_WBGene00015635	60	-	5479487	5484661	255,0,0	20	532,122,88,134,177,238,128,191,107,184,150,73,217,156,133,211,85,101,80,108,	0,731,1232,1367,1555,2124,2405,2579,2825,2978,3209,3445,3570,3868,4071,4412,4672,4799,4946,5066,		protein coding gene	1	4	4	0	5	2	1	3	0	2	2	3	1	2	6	3	1	1	7	2	3	14	2	1
I	5479539	5484660	C09D4.4c.1_WBGene00015635	60	-	5479539	5484660	255,0,0	20	480,122,88,134,177,238,128,191,107,184,150,73,217,156,142,211,85,101,80,107,	0,679,1180,1315,1503,2072,2353,2527,2773,2926,3157,3393,3518,3816,4019,4360,4620,4747,4894,5014,		protein coding gene	8	11	8	5	5	13	2	9	4	8	17	9	5	11	11	5	3	8	7	7	3	5	4	5
I	5479542	5484660	C09D4.4b.1_WBGene00015635	60	-	5479542	5484660	255,0,0	20	477,122,88,134,177,238,128,191,107,190,150,73,217,156,133,211,85,101,80,107,	0,676,1177,1312,1500,2069,2350,2524,2770,2923,3154,3390,3515,3813,4016,4357,4617,4744,4891,5011,		protein coding gene	1	7	2	1	2	6	0	1	1	4	1	1	0	5	1	1	2	1	2	0	0	3	4	1
I	5479542	5484660	productive_splice_isoform_115_WBGene00015635	60	-	5479542	5484660	255,0,0	20	477,122,88,134,177,238,128,191,107,190,150,73,217,156,142,211,85,101,80,107,	0,676,1177,1312,1500,2069,2350,2524,2770,2923,3154,3390,3515,3813,4016,4357,4617,4744,4891,5011,		protein coding gene	12	18	4	5	23	7	6	24	4	7	24	14	8	10	15	6	4	4	7	8	4	11	3	2
I	5484778	5485742	C09D4.5.1_WBGene00004431	60	-	5484778	5485742	255,0,0	4	181,251,211,35,	0,273,602,929,	rpl-19	protein coding gene	9	6	5	2	6	10	4	4	3	6	8	10	2	6	6	6	2	2	5	13	6	9	8	7
I	5484778	5486354	C09D4.5.2_WBGene00004431	60	-	5484778	5486354	255,0,0	5	181,251,211,35,80,	0,273,602,929,1496,	rpl-19	protein coding gene	116	268	234	50	205	174	103	150	88	175	186	150	39	111	135	125	86	100	125	150	84	199	118	115
I	5491423	5493263	C09D4.2.1_WBGene00015633	60	+	5491423	5493263	255,0,0	6	344,105,105,90,83,193,	0,760,1035,1194,1517,1647,		protein coding gene	26	17	27	26	33	28	23	14	15	18	20	8	7	13	19	13	4	16	21	19	15	23	12	14
I	5505390	5507023	F59A3.3.1_WBGene00019076	60	-	5505390	5507023	255,0,0	7	298,122,81,80,157,129,128,	0,345,848,980,1106,1323,1505,	mrpl-24	protein coding gene	86	61	63	42	59	59	33	36	27	66	31	42	28	19	34	34	28	31	18	27	9	36	28	17
I	5507115	5509177	F59A3.4.1_WBGene00019077	60	-	5507115	5509177	255,0,0	6	569,159,151,114,175,129,	0,614,820,1551,1712,1933,	zipt-11	protein coding gene	151	141	156	125	140	157	99	109	54	169	147	156	84	109	121	132	54	67	79	82	55	111	72	36
I	5509469	5511689	F59A3.6a.1_WBGene00019079	60	-	5509469	5511689	255,0,0	12	295,90,105,95,400,90,105,95,91,120,123,89,	0,345,486,633,773,1223,1364,1511,1651,1789,1959,2131,	rpa-4	protein coding gene	15	19	11	11	12	10	9	4	2	11	11	7	6	3	6	1	4	2	3	4	3	8	7	3
I	5509469	5511689	productive_splice_isoform_116_WBGene00019079	60	-	5509469	5511689	255,0,0	12	295,90,105,95,91,90,105,95,91,120,123,89,	0,345,486,633,773,1223,1364,1511,1651,1789,1959,2131,	rpa-4	protein coding gene	1	2	0	1	1	0	1	2	0	0	1	0	1	3	3	2	1	0	2	3	0	2	4	1
I	5512047	5514556	F59A3.2.1_WBGene00019075	60	+	5512047	5514556	255,0,0	7	58,655,342,239,233,150,496,	0,149,855,1241,1528,1817,2013,		protein coding gene	40	51	33	33	44	33	29	39	12	45	41	35	18	33	31	28	10	19	5	18	7	28	9	5
I	5514650	5516025	F59A3.12.1_WBGene00185086	60	+	5514650	5516025	255,0,0	7	62,145,152,109,233,64,336,	0,109,297,495,653,933,1039,		protein coding gene	91	79	87	59	63	83	58	61	22	67	75	72	49	52	63	39	28	45	35	37	33	48	30	34
I	5520388	5529763	F59A3.1.1_WBGene00019074	60	+	5520388	5529763	255,0,0	21	113,80,76,159,78,90,95,133,80,171,304,65,112,297,107,121,123,301,293,157,336,	0,688,817,942,1147,1270,1410,1547,5454,5583,5934,6336,6448,6714,7061,7216,7389,7745,8174,8836,9039,	cpd-1	protein coding gene	8	5	7	3	11	7	0	4	1	4	10	5	2	3	6	1	5	4	2	2	4	3	1	1
I	5530613	5533719	F59A3.9.2_WBGene00019082	60	-	5530613	5533719	255,0,0	7	685,193,129,109,185,100,204,	0,1272,1517,1800,2279,2511,2902,	pup-3	protein coding gene	2	9	3	5	10	2	3	9	1	6	6	6	4	5	3	4	2	3	3	3	2	2	0	0
I	5530615	5534649	F59A3.9.1_WBGene00019082	60	-	5530615	5534649	255,0,0	8	683,193,129,109,185,100,197,128,	0,1270,1515,1798,2277,2509,2900,3906,	pup-3	protein coding gene	0	4	7	1	7	11	5	6	7	16	10	8	5	3	4	5	5	2	3	5	2	3	3	1
I	5549148	5550295	M01A10.3.1_WBGene00019693	60	-	5549148	5550295	255,0,0	4	376,183,307,136,	0,426,654,1011,	ostd-1	protein coding gene	243	219	260	197	237	246	215	222	93	304	253	259	173	174	224	181	99	125	140	169	101	163	112	77
I	5563826	5566269	M01A10.1.1_WBGene00019692	60	+	5563826	5566269	255,0,0	8	97,70,117,329,426,301,412,167,	0,299,421,580,957,1450,1806,2276,	fubl-4	protein coding gene	38	37	42	32	54	32	26	33	16	42	58	41	36	41	44	30	14	32	21	20	25	27	12	19
I	5566342	5570081	M01E11.4c.1_WBGene00019713	60	-	5566342	5570081	255,0,0	10	291,138,302,243,72,42,72,346,182,100,	0,346,569,1492,1782,1899,2330,2511,3362,3639,	pqn-52	protein coding gene	29	34	18	21	29	20	8	20	5	7	15	17	8	4	7	5	1	3	3	4	4	7	0	1
I	5568333	5570085	M01E11.4b.1_WBGene00019713	60	-	5568333	5570085	255,0,0	5	411,346,24,182,104,	0,520,1211,1371,1648,	pqn-52	protein coding gene	64	29	28	29	21	36	11	14	7	21	16	10	7	13	21	12	12	12	12	20	9	8	7	8
I	5568334	5570079	M01E11.4a.1_WBGene00019713	60	-	5568334	5570079	255,0,0	4	410,346,182,98,	0,519,1370,1647,	pqn-52	protein coding gene	232	192	217	168	169	189	125	165	96	274	212	214	146	160	262	200	124	173	170	177	128	199	129	110
I	5571795	5572949	M01E11.5.1_WBGene00000474	60	-	5571795	5572949	255,0,0	3	530,311,149,	0,576,1005,	cey-3	protein coding gene	1621	1485	1555	1555	1646	1538	1118	1329	772	2002	1549	1567	1114	1067	1517	1213	779	1056	768	915	722	922	642	537
I	5573213	5576749	M01E11.3.1_WBGene00019712	60	+	5573213	5576749	255,0,0	11	290,455,136,511,510,147,290,135,60,96,292,	0,336,870,1072,1680,2263,2461,2809,3002,3106,3244,	rmh-1	protein coding gene	27	27	22	18	30	30	7	30	5	26	25	43	11	19	23	20	6	12	11	14	12	13	11	4
I	5577069	5579194	M01E11.6.1_WBGene00002225	60	-	5577069	5579194	255,0,0	4	509,436,788,167,	0,556,1039,1958,	klp-15	protein coding gene	82	102	86	41	106	67	35	110	33	66	158	79	46	91	96	44	17	36	34	50	36	52	36	26
I	5579665	5581993	M01E11.2.1_WBGene00019711	60	+	5579665	5581993	255,0,0	7	57,561,204,109,245,119,539,	0,99,704,952,1124,1620,1789,	ctnb-1	protein coding gene	69	73	58	74	85	69	45	67	35	95	92	77	36	57	73	59	33	42	43	65	31	50	33	36
I	5582095	5583471	M01E11.1.1_WBGene00019710	60	+	5582095	5583471	255,0,0	4	258,219,202,417,	0,303,691,959,		protein coding gene	12	34	27	17	31	38	18	22	17	37	21	29	14	14	15	33	15	21	9	19	15	17	18	9
I	5582095	5583437	M01E11.1.2_WBGene00019710	60	+	5582095	5583437	255,0,0	4	258,219,202,383,	0,303,691,959,		protein coding gene	3	2	2	0	3	2	1	2	2	5	1	1	0	0	2	1	1	2	1	0	0	0	2	0
I	5583406	5589593	M01E11.7b.1_WBGene00006508	60	-	5583406	5589593	255,0,0	8	520,110,134,148,80,120,87,668,	0,574,1077,1256,2591,2730,4435,5519,	tns-1	protein coding gene	4	0	0	3	3	1	1	2	0	2	0	3	2	1	1	0	0	0	2	0	0	0	0	1
I	5583407	5597360	M01E11.7c.1-0_WBGene00006508	60	-	5583407	5597360	255,0,0	16	519,110,134,148,80,120,87,68,164,240,193,197,316,150,531,226,	0,573,1076,1255,2590,2729,4434,8143,8269,9463,9902,10176,12163,12531,12987,13727,	tns-1	protein coding gene	16	15	5	6	14	5	2	13	6	8	14	6	7	8	10	7	2	9	5	9	5	8	5	5
I	5607825	5608841	F46F11.4.1_WBGene00006726	60	-	5607825	5608841	255,0,0	2	209,118,	0,898,	ubl-5	protein coding gene	108	72	99	64	77	89	86	62	43	140	90	87	58	83	96	74	58	71	56	53	49	65	45	27
I	5609340	5610270	F46F11.5.1_WBGene00006919	60	-	5609340	5610270	255,0,0	3	346,135,163,	0,584,767,	vha-10	protein coding gene	664	467	492	319	332	368	246	256	142	324	291	267	217	192	291	197	143	184	159	185	145	192	160	127
I	5610373	5616402	F46F11.9a.1_WBGene00018512	60	-	5610373	5616402	255,0,0	10	285,377,1000,812,248,395,317,208,189,268,	0,821,2089,3145,4063,4361,4894,5262,5514,5761,	trpp-8	protein coding gene	1	4	2	1	4	2	1	1	2	1	8	5	1	0	2	2	0	3	1	3	2	1	1	2
I	5610374	5616402	F46F11.9b.1_WBGene00018512	60	-	5610374	5616402	255,0,0	10	284,377,1000,812,254,395,317,208,189,268,	0,820,2088,3144,4062,4360,4893,5261,5513,5760,	trpp-8	protein coding gene	3	11	13	2	10	1	1	10	2	0	20	7	1	11	4	1	1	4	0	1	2	4	1	1
I	5616597	5618551	F46F11.6.1_WBGene00018509	60	-	5616597	5618551	255,0,0	8	398,110,458,97,80,105,71,169,	0,495,657,1198,1360,1488,1664,1785,	xrep-4	protein coding gene	125	133	104	108	106	88	99	111	67	163	131	137	99	91	134	103	72	98	69	94	72	102	69	80
I	5619566	5620669	single_exon_productive_isoform_181_I:5619000	60	+	5619566	5620669	255,0,0	1	1103,	0,	NA	NA	27	15	18	23	17	22	6	9	6	25	16	24	10	13	11	12	8	17	5	7	7	13	12	3
I	5619568	5620669	F46F11.2.1_WBGene00000473	60	+	5619568	5620669	255,0,0	3	156,311,544,	0,199,557,	cey-2	protein coding gene	4115	3932	3914	4069	4171	4305	3053	3734	1951	5018	4046	3981	2728	2908	3866	2874	1802	2460	1938	2261	1650	2326	1745	1446
I	5620778	5623041	F46F11.7.1_WBGene00018510	60	+	5620778	5623041	255,0,0	9	71,106,71,92,136,71,60,204,281,	0,119,267,403,1327,1506,1624,1735,1982,		protein coding gene	5	2	9	5	6	10	5	9	3	17	19	10	5	10	19	9	7	14	15	10	4	5	10	9
I	5623026	5624475	F46F11.10.1_WBGene00018513	60	-	5623026	5624475	255,0,0	3	546,302,442,	0,631,1007,		protein coding gene	29	17	25	17	28	33	12	13	9	26	32	26	13	16	24	20	13	21	17	16	16	15	8	14
I	5624600	5626288	F46F11.8.1_WBGene00018511	60	-	5624600	5626288	255,0,0	7	219,91,266,108,219,108,283,	0,375,511,840,992,1253,1405,		protein coding gene	77	82	88	85	98	97	70	89	65	126	121	86	60	66	90	90	53	94	70	86	53	98	55	54
I	5627818	5637621	F46F11.1a.1_WBGene00018508	60	+	5627818	5637621	255,0,0	23	55,87,117,66,249,366,354,134,146,242,417,357,218,73,146,110,65,60,220,54,102,102,364,	0,102,247,408,521,2089,2693,3312,3827,4172,4460,4940,5700,5972,6093,6307,6584,6716,7361,8898,9048,9199,9439,		protein coding gene	8	13	7	11	17	6	3	13	2	4	7	13	4	13	5	9	6	3	3	5	2	6	4	6
I	5646368	5649656	F55F8.2a.1_WBGene00018890	60	-	5646368	5649656	255,0,0	9	208,342,110,400,125,125,513,365,163,	0,290,675,1008,1509,1693,2095,2667,3125,		protein coding gene	61	52	42	45	48	27	27	37	22	67	49	51	30	28	41	42	32	39	21	40	31	33	18	26
I	5649755	5653648	F55F8.3.1_WBGene00018891	60	-	5649755	5653648	255,0,0	13	391,119,107,474,442,428,367,136,150,100,95,113,90,	0,447,630,991,1523,2012,2538,2952,3148,3350,3497,3636,3803,		protein coding gene	13	14	10	5	19	5	10	13	7	8	11	13	8	9	14	10	6	3	4	5	2	12	2	5
I	5653827	5655857	F55F8.4.1_WBGene00018892	60	-	5653827	5655857	255,0,0	4	813,501,290,204,	0,939,1489,1826,	cir-1	protein coding gene	38	18	20	19	28	32	22	11	2	30	31	16	17	13	24	18	12	18	25	26	10	22	17	15
I	5653830	5655847	F55F8.4.2_WBGene00018892	60	-	5653830	5655847	255,0,0	4	810,501,290,194,	0,936,1486,1823,	cir-1	protein coding gene	13	1	2	6	7	5	2	5	5	5	9	6	4	1	8	5	1	4	2	5	0	4	2	4
I	5655949	5657917	F55F8.5.1_WBGene00018893	60	-	5655949	5657917	255,0,0	10	243,133,126,322,95,125,107,95,98,100,	0,307,490,670,1101,1247,1424,1582,1727,1868,	wdr-12	protein coding gene	104	75	107	77	72	72	71	72	42	134	80	97	79	82	99	81	62	73	55	77	74	74	51	47
I	5657916	5658712	F55F8.6.1_WBGene00018894	60	-	5657916	5658712	255,0,0	2	469,279,	0,517,	mff-2	protein coding gene	170	135	142	125	107	143	103	105	64	159	127	137	101	90	146	99	73	93	76	97	69	77	51	35
I	5669949	5673352	F55F8.9b.1_WBGene00018897	60	-	5669949	5673352	255,0,0	7	725,162,301,142,333,100,89,	0,772,1000,2103,2785,3164,3314,	zipt-2.4	protein coding gene	66	60	55	57	63	51	50	63	16	77	57	63	30	45	50	42	27	25	43	40	16	30	25	17
I	5674303	5676609	T19B4.5.1_WBGene00020558	60	+	5674303	5676609	255,0,0	5	169,377,516,72,545,	0,255,679,1317,1761,		protein coding gene	117	96	98	96	133	112	70	82	54	144	137	115	63	102	112	98	58	63	92	81	40	92	52	39
I	5676826	5677646	T19B4.4.1_WBGene00001039	60	+	5676826	5677646	255,0,0	3	135,145,146,	0,184,674,	dnj-21	protein coding gene	100	97	137	74	93	104	86	70	38	124	80	104	56	53	79	84	54	79	51	74	53	94	45	60
I	5678637	5679862	T19B4.3.1_WBGene00020557	60	+	5678637	5679862	255,0,0	3	99,328,230,	0,623,995,		protein coding gene	132	108	128	104	80	105	83	94	46	138	93	110	63	70	110	98	62	62	74	87	77	91	61	60
I	5679836	5691503	T19B4.7.1_WBGene00006776	60	-	5679836	5691503	255,0,0	17	643,471,101,90,384,968,359,164,321,110,451,141,61,229,181,84,82,	0,984,1510,2447,2586,3018,4428,4841,5054,5839,6040,6736,7144,7283,9583,11301,11585,	unc-40	protein coding gene	12	27	16	17	36	21	13	21	13	33	30	33	7	19	27	13	5	10	6	11	6	11	6	5
I	5692263	5697500	T19B4.2.1_WBGene00003793	60	+	5692263	5697500	255,0,0	7	198,161,606,693,1712,222,876,	0,272,526,1340,2310,4070,4361,	npp-7	protein coding gene	14	24	12	19	16	18	10	19	7	11	19	9	6	25	20	6	4	7	5	8	2	5	1	8
I	5716573	5725809	C04F1.3.1_WBGene00002989	60	+	5716573	5725809	255,0,0	9	238,48,65,86,148,206,319,165,639,	0,1951,2045,3338,4299,4595,5112,8224,8597,	lim-7	protein coding gene	0	1	3	0	2	0	1	1	0	0	4	0	0	0	0	1	0	0	0	0	1	1	0	4
I	5716573	5722262	productive_splice_isoform_117_WBGene00002989	60	+	5716573	5722262	255,0,0	7	238,48,65,86,148,206,577,	0,1951,2045,3338,4299,4595,5112,	lim-7	protein coding gene	0	0	1	0	1	1	2	0	0	0	0	0	0	0	0	1	1	2	2	5	3	3	3	2
I	5741185	5741622	F56H1.11_WBGene00269393	60	+	5741185	5741622	255,0,0	2	210,174,	0,263,		pseudogene	0	0	2	0	1	2	0	0	0	1	0	2	1	0	1	0	0	0	1	0	0	0	0	0
I	5741867	5743571	F56H1.4.1_WBGene00004505	60	-	5741867	5743571	255,0,0	4	376,146,293,678,	0,431,641,1026,	rpt-5	protein coding gene	309	306	308	264	320	323	208	334	141	334	335	324	194	238	269	220	125	163	187	266	146	249	168	145
I	5744179	5745617	F56H1.6.1_WBGene00044305	60	+	5744179	5745617	255,0,0	6	154,189,293,139,129,299,	0,198,440,778,963,1139,	rad-8	protein coding gene	99	83	78	75	82	67	55	75	30	91	53	58	36	32	43	39	18	25	28	37	35	45	30	17
I	5754311	5760799	F56H1.5.1_WBGene00018995	60	-	5754311	5760799	255,0,0	18	524,183,218,112,93,97,218,81,306,438,110,204,147,123,244,115,78,65,	0,577,809,1075,1235,1383,1556,1822,2230,2609,4767,4930,5419,5617,5793,6083,6294,6423,	ccpp-1	protein coding gene	16	21	22	14	30	17	10	24	11	31	33	26	14	28	25	15	5	23	19	15	16	18	6	7
I	5760895	5762435	F56H1.7.1_WBGene00045483	60	-	5760895	5762435	255,0,0	4	155,261,172,100,	0,648,1059,1440,	oxy-5	protein coding gene	27	16	15	7	8	9	5	12	4	11	4	4	2	9	10	4	3	13	5	3	3	4	3	1
I	5768918	5773627	T22E7.1a.1_WBGene00020693	60	+	5768918	5773627	255,0,0	8	159,68,79,160,280,126,145,283,	0,1544,1795,1920,2401,3631,3817,4426,	lron-8	protein coding gene	17	7	8	6	2	4	3	5	5	2	6	5	0	1	5	3	1	4	5	1	0	2	0	0
I	5774584	5775610	B0414.3.1_WBGene00001856	60	+	5774584	5775610	255,0,0	2	273,594,	0,432,	hil-5	protein coding gene	550	554	606	449	609	545	391	579	255	744	779	542	383	548	594	471	305	272	420	507	221	486	266	197
I	5788633	5791752	B0414.5.1_WBGene00000772	60	-	5788633	5791752	255,0,0	6	748,213,601,159,930,152,	0,823,1112,1787,1990,2967,	cpb-3	protein coding gene	60	83	75	41	107	72	34	79	26	65	102	72	42	71	65	49	17	29	23	31	18	36	25	14
I	5792320	5795114	B0414.6.1_WBGene00001600	60	-	5792320	5795114	255,0,0	6	465,182,104,1233,354,158,	0,514,742,891,2235,2636,	glh-3	protein coding gene	35	26	37	34	41	35	16	26	16	55	41	35	20	36	31	32	12	23	17	23	13	26	16	13
I	5795399	5803734	B0414.7a.1_WBGene00003472	60	-	5795399	5803734	255,0,0	16	242,156,629,124,507,105,132,786,633,263,226,363,74,92,102,46,	0,290,522,1198,1478,2034,2180,2649,3479,4299,4797,5071,5483,5617,5798,8289,	mtk-1	protein coding gene	10	16	9	6	23	7	2	34	8	10	23	16	3	10	12	4	1	6	0	6	3	8	4	0
I	5795399	5801305	B0414.7a.2_WBGene00003472	60	-	5795399	5801305	255,0,0	15	242,156,629,124,507,105,132,786,633,263,226,363,74,92,108,	0,290,522,1198,1478,2034,2180,2649,3479,4299,4797,5071,5483,5617,5798,	mtk-1	protein coding gene	5	10	5	5	16	11	2	12	2	8	15	14	5	13	7	8	3	3	2	2	1	5	1	5
I	5803955	5807291	B0414.8a.1_WBGene00015176	60	-	5803955	5807291	255,0,0	11	284,159,82,99,298,154,330,432,162,175,109,	0,684,889,1187,1339,1703,1927,2305,2796,3009,3227,	vps-51	protein coding gene	47	68	74	49	65	53	34	56	29	58	47	56	32	42	51	49	22	39	29	35	26	53	20	24
I	5807708	5815637	C32F10.2.1_WBGene00003020	60	+	5807708	5815637	255,0,0	10	79,96,221,117,674,408,232,322,125,941,	0,331,3780,4263,4638,5362,5918,6198,6580,6988,	lin-35	protein coding gene	45	65	44	33	52	68	26	46	21	58	66	54	26	45	52	39	21	31	41	23	17	39	19	19
I	5808420	5810002	C32F10.4.1_WBGene00016332	60	-	5808420	5810002	255,0,0	6	218,232,175,94,180,136,	0,526,802,1022,1219,1446,		protein coding gene	25	12	25	7	21	14	16	27	25	39	42	29	25	40	52	72	42	49	60	52	36	60	20	34
I	5815608	5818132	C32F10.5.1_WBGene00001973	60	-	5815608	5818132	255,0,0	4	402,943,638,244,	0,540,1571,2280,	hmg-3	protein coding gene	75	92	47	66	80	51	41	57	25	62	73	62	30	47	62	41	24	39	51	57	35	53	32	44
I	5818473	5821134	C32F10.6.1_WBGene00003601	60	-	5818473	5821134	255,0,0	5	512,522,478,195,136,	0,630,1202,2251,2525,	nhr-2	protein coding gene	0	2	5	5	6	4	1	3	1	5	2	1	1	1	3	2	1	1	1	0	1	5	1	1
I	5822976	5826147	C32F10.8a.3_WBGene00016333	60	-	5822976	5826147	255,0,0	6	252,492,77,774,84,68,	0,323,865,1082,2016,3103,		protein coding gene	63	65	56	31	49	40	20	30	22	49	36	35	12	27	31	21	9	22	8	16	12	14	8	14
I	5822981	5826148	C32F10.8a.1_WBGene00016333	60	-	5822981	5826148	255,0,0	6	247,492,77,774,82,69,	0,318,860,1077,2011,3098,		protein coding gene	40	53	67	42	48	46	26	28	14	53	41	49	27	46	43	32	19	25	24	32	21	33	22	18
I	5822981	5825074	C32F10.8a.2_WBGene00016333	60	-	5822981	5825074	255,0,0	5	247,492,77,774,82,	0,318,860,1077,2011,		protein coding gene	36	40	43	18	41	32	15	41	12	36	47	37	22	37	28	19	15	18	14	24	17	17	15	18
I	5829390	5834637	C32F10.1a.1_WBGene00016331	60	+	5829390	5834637	255,0,0	10	136,386,75,122,127,278,199,509,100,434,	0,186,1110,2710,2999,3200,3550,4094,4663,4813,	obr-4	protein coding gene	75	67	72	53	80	64	42	75	29	92	81	110	48	72	80	65	32	40	45	48	40	68	24	26
I	5854198	5855040	F33D11.8.1_WBGene00018005	60	-	5854198	5855040	255,0,0	3	234,92,97,	0,289,745,	nlp-62	protein coding gene	4	3	4	2	1	1	1	0	0	5	1	2	1	3	0	1	0	3	1	4	0	3	1	1
I	5857544	5862520	F33D11.9a.2_WBGene00018006	60	-	5857544	5862520	255,0,0	8	580,159,345,116,111,613,99,166,	0,1187,1731,2373,3082,3637,4663,4810,	gpaa-1	protein coding gene	47	60	57	48	61	58	41	63	21	79	70	60	26	54	66	55	38	31	51	47	28	54	34	23
I	5857546	5862557	F33D11.9c.1_WBGene00018006	60	-	5857546	5862557	255,0,0	7	578,345,116,111,613,99,203,	0,1729,2371,3080,3635,4661,4808,	gpaa-1	protein coding gene	11	15	13	14	18	17	20	17	11	22	22	21	11	9	22	12	14	19	9	23	10	20	5	7
I	5857547	5859620	F33D11.9a.1_WBGene00018006	60	-	5857547	5859620	255,0,0	3	577,159,345,	0,1184,1728,	gpaa-1	protein coding gene	2	5	8	1	7	5	5	5	3	5	7	8	4	9	2	5	3	6	5	7	4	3	2	0
I	5857739	5862557	F33D11.9b.1_WBGene00018006	60	-	5857739	5862557	255,0,0	8	385,159,345,116,111,613,99,203,	0,992,1536,2178,2887,3442,4468,4615,	gpaa-1	protein coding gene	19	10	11	18	23	15	11	12	5	15	11	12	16	11	16	18	9	4	8	10	3	12	8	6
I	5857739	5862509	F33D11.9e.1_WBGene00018006	60	-	5857739	5862509	255,0,0	7	385,345,116,111,613,99,155,	0,1536,2178,2887,3442,4468,4615,	gpaa-1	protein coding gene	2	4	3	1	1	2	0	1	0	5	2	2	1	1	3	1	3	0	2	4	0	2	0	1
I	5862643	5866431	F33D11.12.1_WBGene00018009	60	-	5862643	5866431	255,0,0	6	537,233,243,232,68,46,	0,1286,1581,1868,2331,3742,	dhhc-3	protein coding gene	58	60	69	63	59	73	62	69	36	99	76	82	65	51	73	55	33	38	44	46	40	56	42	25
I	5862643	5865049	F33D11.12.2_WBGene00018009	60	-	5862643	5865049	255,0,0	5	537,233,243,232,75,	0,1286,1581,1868,2331,	dhhc-3	protein coding gene	11	18	28	16	16	14	9	15	10	25	23	27	11	21	25	17	9	15	8	22	17	11	12	7
I	5862643	5865011	F33D11.12.3_WBGene00018009	60	-	5862643	5865011	255,0,0	5	537,233,243,228,37,	0,1286,1581,1868,2331,	dhhc-3	protein coding gene	0	2	1	0	0	1	3	2	1	3	4	4	1	1	3	2	1	2	4	7	1	4	3	2
I	5866561	5868139	F33D11.10.1_WBGene00018007	60	-	5866561	5868139	255,0,0	3	393,672,346,	0,512,1232,		protein coding gene	151	141	160	134	176	151	107	185	85	195	189	156	104	127	174	149	104	130	105	127	121	148	99	98
I	5868265	5869954	F33D11.11.1_WBGene00018008	60	-	5868265	5869954	255,0,0	4	738,148,286,182,	0,824,1063,1507,	vpr-1	protein coding gene	259	196	227	159	225	222	161	166	80	232	198	226	126	164	199	174	105	138	125	163	97	168	118	85
I	5872173	5874343	C34G6.5.1_WBGene00016421	60	+	5872173	5874343	255,0,0	8	120,370,61,111,195,184,95,322,	0,307,722,841,996,1481,1708,1848,	cdc-7	protein coding gene	101	95	84	87	99	80	82	104	37	132	130	115	91	75	107	81	59	82	60	78	59	81	67	57
I	5874420	5878954	C34G6.6b.1_WBGene00016422	60	-	5874420	5878954	255,0,0	8	764,77,1289,151,449,403,519,123,	0,872,995,2333,2653,3149,3705,4411,	noah-1	protein coding gene	2	3	3	3	6	0	12	8	5	0	0	1	1	2	1	5	1	2	4	6	4	14	2	4
I	5898302	5902115	C34G6.2.1_WBGene00016419	60	+	5898302	5902115	255,0,0	9	156,130,131,212,462,93,335,330,506,	0,636,900,1075,1364,1872,2222,2924,3307,	tyr-4	protein coding gene	12	18	10	7	18	6	4	14	6	8	23	9	2	12	15	4	3	4	1	6	1	2	1	1
I	5902084	5904689	C34G6.7a.2_WBGene00004109	60	-	5902084	5904689	255,0,0	7	363,433,251,198,192,108,56,	0,460,1057,1361,1761,2135,2549,	stam-1	protein coding gene	29	64	41	29	72	50	34	49	29	85	59	49	25	38	70	47	27	27	22	38	22	37	25	21
I	5902104	5904695	C34G6.7a.1_WBGene00004109	60	-	5902104	5904695	255,0,0	7	343,433,251,198,192,108,62,	0,440,1037,1341,1741,2115,2529,	stam-1	protein coding gene	22	38	22	28	31	44	37	61	15	50	37	43	32	28	36	27	14	27	15	24	17	31	19	19
I	5902514	5904327	C34G6.7b.1_WBGene00004109	60	-	5902514	5904327	255,0,0	5	463,251,198,192,108,	0,627,931,1331,1705,	stam-1	protein coding gene	12	8	22	9	9	8	9	14	7	11	13	17	9	13	18	6	6	3	3	4	5	7	8	1
I	5935369	5936957	B0207.6.1_WBGene00015029	60	-	5935369	5936957	255,0,0	4	508,199,108,172,	0,835,1191,1416,		protein coding gene	81	73	94	93	89	77	67	105	50	103	91	83	59	81	104	76	59	69	66	70	49	72	31	44
I	5937194	5938881	B0207.4.2_WBGene00000099	60	+	5937194	5938881	255,0,0	6	74,75,109,368,274,291,	0,282,406,591,1022,1396,	air-2	protein coding gene	53	64	68	47	67	79	42	43	25	99	99	79	41	46	77	68	39	32	30	48	25	60	41	26
I	5937476	5938876	B0207.4.1_WBGene00000099	60	+	5937476	5938876	255,0,0	5	75,109,368,274,286,	0,124,309,740,1114,	air-2	protein coding gene	19	21	11	13	17	29	18	21	13	26	25	20	13	15	24	22	6	11	15	6	5	18	8	6
I	5983035	5985869	C06A5.6.2_WBGene00015504	60	-	5983035	5985869	255,0,0	8	400,137,142,119,629,665,140,164,	0,454,734,925,1090,1769,2480,2670,	simr-1	protein coding gene	49	75	55	55	82	54	32	49	20	41	46	45	19	36	41	21	7	12	19	17	13	11	15	6
I	5986487	5990589	C06A5.3b.1_WBGene00015501	60	+	5986487	5990589	255,0,0	9	108,362,856,137,111,146,279,190,422,	0,234,863,2137,2334,2522,2716,3444,3680,		protein coding gene	28	35	26	17	34	30	13	35	11	34	33	24	15	31	29	15	9	15	14	12	6	9	6	6
I	5986491	5990584	C06A5.3a.1_WBGene00015501	60	+	5986491	5990584	255,0,0	9	104,362,856,137,102,146,279,190,417,	0,230,859,2133,2339,2518,2712,3440,3676,		protein coding gene	37	28	31	20	38	24	12	37	9	36	40	34	21	35	39	17	12	17	18	20	9	21	9	7
I	5990740	5992665	C06A5.11a.1_WBGene00004803	60	+	5990740	5992665	255,0,0	5	70,207,173,298,172,	0,417,680,1197,1753,	sir-2.4	protein coding gene	46	25	41	29	31	54	26	25	18	65	41	50	33	26	53	27	32	31	32	22	27	40	31	21
I	5990740	5992658	C06A5.11b_WBGene00004803	60	+	5990740	5992658	255,0,0	5	70,207,286,298,165,	0,417,680,1197,1753,	sir-2.4	protein coding gene	2	3	3	2	7	3	5	5	1	3	2	4	4	2	2	3	3	3	2	2	6	5	5	3
I	5992660	6003379	C06A5.7a.1_WBGene00006823	60	-	5992660	6003379	255,0,0	11	678,148,144,96,67,163,322,87,94,132,142,	0,1386,2257,2566,2716,2990,3234,5917,6049,8094,10577,	unc-94	protein coding gene	8	4	9	7	8	10	7	6	2	13	20	10	6	11	10	9	3	5	8	6	3	6	6	3
I	5992660	6001122	C06A5.7a.2_WBGene00006823	60	-	5992660	6001122	255,0,0	10	678,148,144,96,67,163,322,87,94,368,	0,1386,2257,2566,2716,2990,3234,5917,6049,8094,	unc-94	protein coding gene	2	1	0	1	1	2	2	1	0	1	2	0	1	3	2	3	3	2	1	0	0	3	1	0
I	5992660	6000894	C06A5.7a.2-0_WBGene00006823	60	-	5992660	6000894	255,0,0	10	678,148,144,96,67,163,322,87,94,140,	0,1386,2257,2566,2716,2990,3234,5917,6049,8094,	unc-94	protein coding gene	0	0	0	0	0	1	0	0	0	0	0	0	0	0	0	0	0	1	0	0	0	0	0	0
I	5992660	5999297	C06A5.7b.1_WBGene00006823	60	-	5992660	5999297	255,0,0	10	678,148,144,96,67,163,322,78,94,203,	0,1386,2257,2566,2716,2990,3234,5917,6049,6434,	unc-94	protein coding gene	12	7	14	9	9	5	7	7	2	11	10	8	3	13	11	6	6	3	11	10	3	18	3	7
I	5992660	6000894	productive_splice_isoform_118_WBGene00006823	60	-	5992660	6000894	255,0,0	10	678,148,144,96,67,163,322,78,94,140,	0,1386,2257,2566,2716,2990,3234,5917,6049,8094,	unc-94	protein coding gene	23	15	8	14	16	11	3	9	2	15	8	7	4	7	15	7	5	3	7	7	3	8	3	1
I	6004656	6007595	C06A5.12.1_WBGene00044414	60	-	6004656	6007595	255,0,0	3	267,76,98,	0,2712,2841,		protein coding gene	12	19	15	11	15	12	18	25	11	21	19	26	10	17	21	11	11	9	13	8	4	6	12	6
I	6008136	6009524	C06A5.8a.1_WBGene00015505	60	-	6008136	6009524	255,0,0	6	194,245,198,175,80,55,	0,359,655,979,1204,1333,		protein coding gene	68	57	59	71	75	53	51	53	37	86	77	76	49	55	80	53	39	38	36	69	40	80	44	38
I	6008225	6009429	C06A5.8b.2_WBGene00015505	60	-	6008225	6009429	255,0,0	5	105,245,198,175,89,	0,270,566,890,1115,		protein coding gene	4	0	1	1	2	4	1	1	1	2	5	1	1	2	3	3	2	1	2	0	1	5	2	2
I	6009781	6011586	C06A5.9.1_WBGene00004380	60	-	6009781	6011586	255,0,0	10	258,102,87,84,117,143,192,175,74,123,	0,327,475,610,741,902,1095,1333,1556,1682,	rnf-1	protein coding gene	40	41	54	37	46	43	35	60	15	44	50	44	25	29	41	35	32	36	25	31	17	33	33	9
I	6022659	6026874	B0025.2.1_WBGene00000814	60	+	6022659	6026874	255,0,0	6	65,256,417,286,301,304,	0,325,945,2557,3139,3911,	csn-2	protein coding gene	63	74	45	58	64	37	36	57	26	83	81	56	36	55	67	65	33	52	41	55	46	68	38	47
I	6022666	6026877	B0025.2.2_WBGene00000814	60	+	6022666	6026877	255,0,0	6	58,256,417,286,301,307,	0,318,938,2550,3132,3904,	csn-2	protein coding gene	13	25	12	16	14	16	12	11	4	17	13	22	10	14	19	12	4	21	14	14	9	7	8	10
I	6027193	6028370	B0025.4.1_WBGene00015001	60	+	6027193	6028370	255,0,0	2	399,186,	0,991,		protein coding gene	130	90	122	106	108	108	84	115	67	203	137	132	94	95	135	91	68	78	65	106	72	85	54	40
I	6028485	6033458	B0025.1a.1_WBGene00006932	60	+	6028485	6033458	255,0,0	6	164,591,707,586,522,232,	0,673,1463,2573,3701,4741,	vps-34	protein coding gene	20	20	13	9	17	15	3	18	8	7	18	24	8	7	18	4	7	6	10	6	8	13	4	3
I	6028497	6033364	B0025.1c.1_WBGene00006932	60	+	6028497	6033364	255,0,0	6	152,591,707,586,522,138,	0,661,1451,2561,3689,4729,	vps-34	protein coding gene	5	4	3	0	8	6	1	10	3	3	9	7	2	4	2	1	2	0	3	4	1	2	2	5
I	6038402	6041267	C27A12.3.1_WBGene00006492	60	+	6038402	6041267	255,0,0	8	55,113,79,201,119,313,199,603,	0,134,292,421,716,1139,1863,2262,	let-391	protein coding gene	46	27	31	48	41	41	32	38	22	64	47	57	33	35	50	33	18	49	41	33	16	28	30	23
I	6041671	6046018	C27A12.2.1_WBGene00016154	60	+	6041671	6046018	255,0,0	7	443,198,320,274,311,190,235,	0,858,1381,2186,2965,3538,4112,	szy-5	protein coding gene	76	64	63	61	72	71	36	73	41	78	71	80	42	57	71	54	32	61	46	46	31	50	31	30
I	6053784	6055821	C27A12.6.1_WBGene00016156	60	-	6053784	6055821	255,0,0	6	409,711,126,393,81,67,	0,455,1218,1394,1833,1970,	ari-1.3	protein coding gene	77	63	78	73	91	77	62	95	46	150	126	110	65	80	95	69	54	71	64	91	64	109	64	64
I	6056130	6058424	C27A12.7a.1_WBGene00016157	60	-	6056130	6058424	255,0,0	9	372,273,127,314,126,393,93,97,116,	0,418,740,918,1283,1452,1893,2030,2178,	ari-1.2	protein coding gene	64	42	50	52	65	53	42	56	38	73	63	64	44	47	51	45	33	31	39	40	32	48	26	23
I	6056245	6058230	C27A12.7a.2_WBGene00016157	60	-	6056245	6058230	255,0,0	8	257,273,127,314,126,393,93,70,	0,303,625,803,1168,1337,1778,1915,	ari-1.2	protein coding gene	23	44	24	21	24	37	22	35	19	44	49	37	24	24	46	33	13	19	26	35	22	21	21	21
I	6058547	6060953	C27A12.8.1_WBGene00016158	60	-	6058547	6060953	255,0,0	7	404,273,441,126,393,87,67,	0,480,803,1289,1606,2042,2339,	ari-1.1	protein coding gene	66	77	72	68	87	79	64	88	37	118	93	99	52	77	106	60	52	46	66	75	42	86	35	42
I	6061731	6068040	C27A12.9.1_WBGene00016159	60	-	6061731	6068040	255,0,0	18	399,221,125,163,129,194,124,103,108,118,90,302,125,92,140,87,105,179,	0,443,711,898,1102,1541,1784,3556,3710,3877,4059,4263,4609,5075,5536,5763,5895,6130,	pigo-1	protein coding gene	10	25	8	10	17	12	7	13	3	23	8	13	14	18	23	11	4	3	8	8	6	7	9	8
I	6064087	6065298	C27A12.10.1_WBGene00023409	60	+	6064087	6065298	255,0,0	4	184,126,225,235,	0,316,569,976,	mbd-2	protein coding gene	72	68	70	54	89	85	47	54	30	65	65	69	41	53	84	67	38	42	39	51	42	76	40	41
I	6068525	6070122	ZK484.3.1_WBGene00022749	60	-	6068525	6070122	255,0,0	3	659,553,125,	0,800,1472,		protein coding gene	142	110	115	111	108	116	91	97	53	145	129	132	97	88	129	94	49	87	74	100	57	98	69	34
I	6087429	6087729	ZK484.5.1_WBGene00022751	60	-	6087429	6087729	255,0,0	1	300,	0,	msrp-2	protein coding gene	244	38	10	1	31	0	0	9	0	2	21	0	0	3	1	2	0	0	1	7	2	0	5	3
I	6090008	6091385	ZK484.6.1_WBGene00022752	60	-	6090008	6091385	255,0,0	4	207,175,219,632,	0,261,481,745,		protein coding gene	3	3	1	0	0	0	0	0	1	0	0	0	0	1	1	0	0	0	0	2	1	0	0	1
I	6093306	6094437	single_exon_productive_isoform_182_I:6093000	60	+	6093306	6094437	255,0,0	1	1131,	0,	NA	NA	6	2	3	1	4	6	1	2	1	2	3	0	0	1	2	5	6	0	4	2	2	3	0	1
I	6093306	6094437	ZK484.1b.1_WBGene00022748	60	+	6093306	6094437	255,0,0	3	110,249,607,	0,161,524,	oaz-1	protein coding gene	612	461	600	373	430	458	296	348	211	492	372	399	246	299	392	375	238	268	359	345	270	438	216	240
I	6093345	6094415	ZK484.1a.1_WBGene00022748	60	+	6093345	6094415	255,0,0	4	71,55,193,585,	0,122,178,485,	oaz-1	protein coding gene	63	45	72	28	46	37	33	40	24	46	41	42	19	33	50	37	26	30	38	46	27	64	30	31
I	6097497	6097822	single_exon_productive_isoform_183_WBGene00022754	60	-	6097497	6097822	255,0,0	1	325,	0,	nspd-1	protein coding gene	131	33	10	0	22	0	0	7	0	0	10	0	0	2	0	2	2	0	1	1	0	0	1	0
I	6102066	6102396	T27A3.3.1_WBGene00006044	60	+	6102066	6102396	255,0,0	1	330,	0,	ssp-16	protein coding gene	27	7	4	0	4	0	0	2	0	0	2	0	0	2	0	1	0	0	0	1	0	0	1	0
I	6104798	6105681	T27A3.8.1_WBGene00044611	60	+	6104798	6105681	255,0,0	3	93,169,168,	0,503,715,		protein coding gene	6	1	5	1	1	2	0	3	0	0	0	0	2	1	0	2	0	4	0	0	2	2	1	1
I	6105862	6107715	T27A3.6.1_WBGene00020842	60	-	6105862	6107715	255,0,0	6	498,160,121,219,60,87,	0,547,752,919,1563,1766,	nmrk-1	protein coding gene	58	44	43	42	43	33	39	42	26	64	44	49	35	28	55	53	28	37	34	31	28	26	25	25
I	6107816	6109655	T27A3.7.1_WBGene00020843	60	-	6107816	6109655	255,0,0	6	783,185,172,122,101,246,	0,827,1057,1272,1440,1593,		protein coding gene	51	48	58	47	55	60	31	64	20	67	60	55	38	43	64	50	30	37	42	47	19	62	42	35
I	6110133	6114536	T27A3.2.1_WBGene00020839	60	+	6110133	6114536	255,0,0	14	126,110,74,90,303,298,272,160,93,93,261,219,189,301,	0,183,336,453,588,988,1355,2208,2417,2567,2814,3118,3511,4102,	usp-5	protein coding gene	55	68	62	51	82	62	24	82	37	73	63	69	29	58	59	50	22	33	41	37	32	51	14	29
I	6123119	6126875	T27A3.1c.1_WBGene00020838	60	+	6123119	6126875	255,0,0	13	126,74,126,60,220,172,179,171,121,149,69,141,466,	0,293,526,827,1218,1488,1708,1933,2150,2325,2531,2784,3290,	trak-1	protein coding gene	28	18	12	17	12	15	6	11	6	19	10	10	11	8	13	4	3	15	15	4	1	7	7	3
I	6123121	6126847	T27A3.1a.1_WBGene00020838	60	+	6123121	6126847	255,0,0	13	124,74,126,60,220,172,179,171,121,149,75,141,438,	0,291,524,825,1216,1486,1706,1931,2148,2323,2523,2782,3288,	trak-1	protein coding gene	17	9	15	10	19	19	6	15	6	26	20	18	17	13	14	11	6	14	6	17	6	14	8	9
I	6133244	6137977	F56F4.5.1_WBGene00003878	60	+	6133244	6137977	255,0,0	13	75,117,97,174,299,382,121,145,114,148,69,280,420,	0,123,289,826,1047,1896,2323,2687,2879,3041,3235,3987,4313,	pept-3	protein coding gene	3	6	6	1	1	2	0	4	0	3	2	4	0	3	3	1	3	1	5	11	3	12	5	2
I	6149196	6150491	F56F4.8.1_WBGene00045498	60	+	6149196	6150491	255,0,0	3	188,304,693,	0,238,602,		protein coding gene	3	2	5	6	11	8	1	5	2	4	2	8	0	2	1	5	2	3	4	1	4	5	2	1
I	6154074	6157440	T09B4.5.1_WBGene00020379	60	+	6154074	6157440	255,0,0	4	69,240,243,1144,	0,1345,1910,2222,		protein coding gene	16	32	31	23	26	43	26	30	13	17	26	14	10	16	9	30	11	10	56	65	33	71	40	24
I	6164718	6166539	T09B4.8.1_WBGene00020382	60	-	6164718	6166539	255,0,0	7	253,87,281,110,425,124,181,	0,297,434,772,929,1472,1640,		protein coding gene	65	28	17	11	18	21	8	17	7	11	20	18	9	8	12	9	4	7	4	6	10	6	6	3
I	6167945	6168642	T09B4.4.1_WBGene00020378	60	+	6167945	6168642	255,0,0	4	105,135,103,197,	0,172,356,500,		protein coding gene	16	6	8	5	8	10	7	5	6	9	5	10	3	5	5	8	8	4	1	9	7	8	2	5
I	6177933	6180840	T09B4.9.1_WBGene00020383	60	-	6177933	6180840	255,0,0	11	632,72,95,93,86,64,64,150,81,167,82,	0,733,850,988,1774,1908,2170,2284,2481,2610,2825,	tin-44	protein coding gene	73	63	45	63	84	50	39	54	31	81	76	67	41	43	61	50	30	45	31	46	49	53	49	34
I	6181313	6183856	T09B4.10.1_WBGene00000500	60	-	6181313	6183856	255,0,0	7	385,213,207,99,69,91,69,	0,1380,1814,2068,2215,2337,2474,	chn-1	protein coding gene	130	98	111	98	132	119	81	105	67	185	140	138	108	108	161	117	88	113	78	86	88	110	62	72
I	6184071	6185368	T09B4.2.1_WBGene00020376	60	+	6184071	6185368	255,0,0	4	336,304,214,224,	0,382,794,1073,		protein coding gene	88	78	77	82	95	93	72	89	56	125	104	88	70	63	100	82	52	92	55	78	63	66	50	59
I	6185461	6188152	T09B4.1.1_WBGene00020375	60	+	6185461	6188152	255,0,0	8	89,86,337,154,241,752,187,511,	0,138,271,657,856,1145,1943,2180,	pigv-1	protein coding gene	124	172	159	130	193	152	121	177	74	222	169	203	79	155	150	98	55	72	81	82	57	93	72	60
I	6188152	6192632	T05E7.3.1_WBGene00020259	60	+	6188152	6192632	255,0,0	14	391,176,187,159,441,456,129,85,214,164,158,104,170,359,	0,441,672,902,1252,1937,2743,2926,3053,3313,3522,3753,3907,4121,		protein coding gene	24	37	27	29	46	30	27	54	14	41	50	60	29	35	30	29	12	26	21	22	20	24	11	16
I	6192551	6194897	T05E7.4.1_WBGene00020260	60	-	6192551	6194897	255,0,0	4	182,412,89,59,	0,227,1570,2287,		protein coding gene	0	1	1	0	1	2	0	4	0	1	1	0	2	2	3	2	2	0	2	3	2	5	2	1
I	6200797	6202076	T05E7.5.1_WBGene00020261	60	-	6200797	6202076	255,0,0	2	1077,117,	0,1162,	vet-1	protein coding gene	12	28	17	12	39	32	4	20	6	12	20	16	5	20	14	30	16	24	37	27	20	30	13	22
I	6206954	6211155	T08B2.7a.1_WBGene00020347	60	-	6206954	6211155	255,0,0	7	545,524,501,741,213,49,74,	0,659,1229,1774,2579,2936,4127,	ech-1.2	protein coding gene	2	2	4	1	4	0	0	1	2	0	1	2	0	1	1	1	0	1	2	1	1	1	0	1
I	6206954	6209939	T08B2.7b.1_WBGene00020347	60	-	6206954	6209939	255,0,0	6	545,524,501,741,213,62,	0,659,1229,1774,2579,2923,	ech-1.2	protein coding gene	45	82	69	36	80	50	28	118	23	56	95	58	35	65	58	51	22	28	48	54	31	71	26	32
I	6206954	6209946	T08B2.7b.2_WBGene00020347	60	-	6206954	6209946	255,0,0	6	545,524,501,741,213,56,	0,659,1229,1774,2579,2936,	ech-1.2	protein coding gene	2	1	5	3	4	5	0	5	0	4	3	2	0	1	5	2	0	2	1	6	3	4	1	2
I	6206954	6209747	T08B2.7b.3_WBGene00020347	60	-	6206954	6209747	255,0,0	5	545,524,501,741,214,	0,659,1229,1774,2579,	ech-1.2	protein coding gene	10	12	10	9	18	7	5	10	5	15	13	12	7	7	15	7	1	5	9	11	8	10	8	4
I	6211269	6211887	single_exon_productive_isoform_184_I:6211000	60	-	6211269	6211887	255,0,0	1	618,	0,	NA	NA	4	2	6	2	4	4	0	0	2	2	1	2	3	3	1	1	2	5	1	3	3	2	0	0
I	6211269	6211885	T08B2.8.1_WBGene00020348	60	-	6211269	6211885	255,0,0	2	434,139,	0,477,	mrpl-23	protein coding gene	147	111	115	95	94	97	66	65	40	102	76	80	65	63	91	81	57	74	70	78	73	93	60	50
I	6211980	6214685	T08B2.9b.2_WBGene00001497	60	-	6211980	6214685	255,0,0	8	357,264,185,245,93,200,304,373,	0,401,1015,1252,1543,1686,1932,2332,	fars-1	protein coding gene	4	4	4	0	6	2	1	3	5	4	3	5	0	2	3	0	0	2	2	0	1	4	2	3
I	6211982	6214586	T08B2.9a.1_WBGene00001497	60	-	6211982	6214586	255,0,0	9	355,264,185,245,93,200,304,111,67,	0,399,1013,1250,1541,1684,1930,2330,2537,	fars-1	protein coding gene	22	15	12	12	10	18	10	15	5	14	13	10	8	9	14	10	13	9	8	9	6	12	7	7
I	6211985	6214216	T08B2.9b.1_WBGene00001497	60	-	6211985	6214216	255,0,0	7	352,264,185,245,93,200,304,	0,396,1010,1247,1538,1681,1927,	fars-1	protein coding gene	9	2	5	2	3	5	0	4	0	4	4	4	0	0	2	2	1	3	0	2	1	2	3	0
I	6211986	6214585	T08B2.9b.3_WBGene00001497	60	-	6211986	6214585	255,0,0	8	351,264,185,245,93,200,304,66,	0,395,1009,1246,1537,1680,1926,2533,	fars-1	protein coding gene	93	90	87	84	76	82	40	76	24	69	78	47	49	60	58	44	18	36	29	67	37	46	34	29
I	6215772	6219912	T08B2.5b.1_WBGene00020346	60	+	6215772	6219912	255,0,0	17	75,69,110,233,116,132,150,105,118,207,117,80,163,363,281,334,218,	0,146,286,586,905,1350,1530,1727,1878,2045,2295,2457,2580,2791,3203,3543,3922,	rbm-5	protein coding gene	13	12	14	5	31	16	7	11	6	8	7	6	5	4	10	1	0	2	5	4	3	5	2	7
I	6215774	6219909	T08B2.5a.1_WBGene00020346	60	+	6215774	6219909	255,0,0	17	73,69,107,233,116,132,150,105,118,207,117,80,163,363,281,334,215,	0,144,287,584,903,1348,1528,1725,1876,2043,2293,2455,2578,2789,3201,3541,3920,	rbm-5	protein coding gene	14	12	10	1	15	9	7	7	7	6	15	5	4	11	11	5	2	2	3	7	0	7	2	3
I	6220088	6220927	single_exon_productive_isoform_185_I:6220000	60	-	6220088	6220927	255,0,0	1	839,	0,	NA	NA	17	5	8	15	13	20	29	26	10	33	17	29	25	19	29	17	6	10	18	5	10	8	6	8
I	6220092	6220764	T08B2.10.1_WBGene00004486	60	-	6220092	6220764	255,0,0	3	113,181,169,	0,275,503,	rps-17	protein coding gene	5570	3682	4390	2784	3058	3209	2096	1889	1354	2677	1986	2080	1428	1489	2072	1979	1391	1824	1702	2009	1691	2615	1653	1521
I	6221244	6223115	T08B2.11.1_WBGene00020349	60	-	6221244	6223115	255,0,0	8	121,194,113,308,207,90,190,310,	0,165,406,566,929,1186,1325,1561,		protein coding gene	2	2	2	1	2	1	0	2	0	3	1	1	0	3	4	0	0	2	1	3	0	3	0	0
I	6224877	6226099	T08B2.4.1_WBGene00020345	60	+	6224877	6226099	255,0,0	2	780,395,	0,827,		protein coding gene	0	1	1	1	1	1	0	0	0	0	1	0	0	0	0	1	0	0	1	0	1	0	2	0
I	6249555	6250197	C48E7.10.1_WBGene00005000	60	-	6249555	6250197	255,0,0	2	243,323,	0,319,	spp-15	protein coding gene	92	92	101	102	144	144	99	106	71	177	134	127	82	99	121	100	99	105	86	108	82	95	76	76
I	6249555	6250076	single_exon_productive_isoform_186_I:6249000	60	-	6249555	6250076	255,0,0	1	521,	0,	NA	NA	0	0	0	0	0	1	0	0	1	0	0	0	1	0	0	0	0	0	0	1	0	0	1	0
I	6253055	6253584	single_exon_productive_isoform_187_I:6253000	60	+	6253055	6253584	255,0,0	1	529,	0,	NA	NA	32	20	30	25	30	41	27	15	14	45	36	33	26	27	35	35	22	25	16	23	14	10	17	17
I	6253081	6253584	C48E7.11.1_WBGene00016754	60	+	6253081	6253584	255,0,0	3	100,88,223,	0,145,280,	cebp-2	protein coding gene	41	29	31	38	36	48	29	27	13	42	31	39	30	34	45	37	27	29	23	28	28	33	23	23
I	6253700	6254947	C48E7.3.1_WBGene00003059	60	+	6253700	6254947	255,0,0	5	126,138,250,316,234,	0,173,356,650,1013,	lpd-2	protein coding gene	78	48	42	44	41	46	35	37	25	71	58	48	34	46	65	40	25	37	30	44	27	41	32	18
I	6255034	6257620	C48E7.2.1_WBGene00016750	60	+	6255034	6257620	255,0,0	8	70,93,122,284,320,145,212,496,	0,115,270,440,1195,1574,1781,2090,	let-611	protein coding gene	57	64	61	44	70	49	48	73	28	87	87	66	42	45	65	56	37	47	35	47	38	60	26	23
I	6260248	6264520	C48E7.1.1_WBGene00016749	60	+	6260248	6264520	255,0,0	5	142,58,96,123,371,	0,1051,1165,1887,3901,		protein coding gene	52	40	42	11	22	25	20	26	18	40	21	22	17	17	28	11	8	14	5	12	1	10	5	7
I	6271975	6273785	C10G11.8.1-0_WBGene00015688	60	-	6271975	6273785	255,0,0	4	262,903,197,79,	0,303,1487,1731,		protein coding gene	12	5	0	0	6	0	0	1	0	0	1	0	0	0	0	0	0	0	0	0	0	0	0	0
I	6274529	6275291	C10G11.9.1_WBGene00015689	60	-	6274529	6275291	255,0,0	2	439,270,	0,492,	spch-2	protein coding gene	13	3	1	0	2	0	0	2	0	0	4	0	0	1	0	0	0	0	0	1	0	0	1	1
I	6284972	6289338	C10G11.7a.1_WBGene00015687	60	+	6284972	6289338	255,0,0	5	401,159,318,341,414,	0,1691,2063,2454,3952,	chdp-1	protein coding gene	4	8	7	1	9	9	5	4	3	17	18	12	1	16	5	6	6	6	16	10	9	12	4	12
I	6284972	6289340	C10G11.7a.2_WBGene00015687	60	+	6284972	6289340	255,0,0	4	401,159,318,1914,	0,1691,2063,2454,	chdp-1	protein coding gene	17	38	49	20	50	38	17	56	24	55	58	42	7	48	38	36	26	25	37	33	31	40	25	18
I	6284972	6289320	C10G11.7a.3_WBGene00015687	60	+	6284972	6289320	255,0,0	5	401,159,318,341,394,	0,1691,2063,2454,3954,	chdp-1	protein coding gene	31	43	34	35	56	47	22	46	22	46	58	54	26	38	38	39	26	27	48	49	30	64	27	29
I	6284972	6289340	C10G11.7b_WBGene00015687	60	+	6284972	6289340	255,0,0	5	401,159,318,341,416,	0,1691,2063,2454,3952,	chdp-1	protein coding gene	18	76	57	15	58	83	36	64	41	88	97	70	19	72	61	60	44	43	46	69	33	78	42	33
I	6295068	6297636	C10G11.5a.1_WBGene00004068	60	+	6295068	6297636	255,0,0	9	121,59,191,167,206,176,230,120,308,	0,189,838,1078,1299,1584,1805,2084,2260,	pnk-1	protein coding gene	59	53	63	60	69	66	49	96	34	128	114	104	66	51	100	60	47	71	55	45	40	40	31	26
I	6295078	6297544	C10G11.5b.1_WBGene00004068	60	+	6295078	6297544	255,0,0	9	111,59,191,167,206,176,230,130,216,	0,179,828,1068,1289,1574,1795,2064,2250,	pnk-1	protein coding gene	7	8	8	6	11	9	5	12	4	24	16	9	2	13	11	2	3	7	3	5	5	12	2	3
I	6295257	6297634	C10G11.5c.1_WBGene00004068	60	+	6295257	6297634	255,0,0	8	59,191,167,206,176,230,120,306,	0,649,889,1110,1395,1616,1895,2071,	pnk-1	protein coding gene	11	11	10	16	9	10	13	17	10	21	15	21	13	8	18	15	5	13	7	8	4	6	8	5
I	6315232	6317262	F26B1.3.1_WBGene00002073	60	+	6315232	6317262	255,0,0	5	110,336,381,578,398,	0,204,583,1008,1632,	ima-2	protein coding gene	389	511	356	335	609	358	275	637	198	543	687	394	275	474	373	283	180	241	213	246	149	233	218	144
I	6317698	6320364	F26B1.2b.2_WBGene00017816	60	+	6317698	6320364	255,0,0	7	66,71,115,73,609,185,681,	0,345,461,893,1035,1752,1985,	hrpk-1	protein coding gene	10	4	5	9	8	9	4	7	0	6	9	2	5	3	3	4	3	1	5	3	3	4	0	2
I	6317698	6320364	productive_splice_isoform_119_WBGene00017816	60	+	6317698	6320364	255,0,0	8	66,71,115,44,73,609,194,681,	0,345,461,663,893,1035,1743,1985,	hrpk-1	protein coding gene	77	93	94	76	129	78	58	105	26	125	107	71	48	63	75	47	30	42	38	46	28	57	35	20
I	6317700	6320364	F26B1.2a.1_WBGene00017816	60	+	6317700	6320364	255,0,0	8	64,71,115,44,73,609,185,681,	0,343,459,661,891,1033,1750,1983,	hrpk-1	protein coding gene	73	75	82	67	77	68	30	70	17	77	78	55	23	42	50	46	29	23	34	44	28	62	26	17
I	6318043	6320337	F26B1.2c.1_WBGene00017816	60	+	6318043	6320337	255,0,0	7	71,115,44,73,609,185,654,	0,116,318,548,690,1407,1640,	hrpk-1	protein coding gene	12	37	23	16	31	35	14	35	13	35	34	18	13	19	26	23	8	7	22	21	12	19	10	9
I	6329535	6330181	F26B1.8.1_WBGene00194703	60	+	6329535	6330181	255,0,0	2	146,455,	0,191,		protein coding gene	43	4	1	0	5	0	0	5	0	0	1	0	0	0	0	0	0	0	0	0	0	0	0	0
I	6342224	6356680	K04F10.4d.1_WBGene00000254	60	+	6342224	6356680	255,0,0	18	136,109,288,144,206,318,81,177,228,110,207,131,73,179,109,228,154,337,	0,184,337,732,936,1197,1560,1750,1978,2252,2414,3201,11747,12675,12905,13634,13915,14119,	bli-4	protein coding gene	21	43	24	13	35	17	12	56	8	21	43	22	12	34	22	6	6	8	8	13	10	23	6	14
I	6342228	6349247	K04F10.4h.1_WBGene00000254	60	+	6342228	6349247	255,0,0	13	132,109,288,144,206,318,81,177,228,110,207,131,671,	0,180,333,728,932,1193,1556,1746,1974,2248,2410,3197,6348,	bli-4	protein coding gene	6	2	2	4	2	4	0	2	1	3	4	2	0	2	6	3	1	1	1	1	1	1	0	1
I	6342230	6348488	K04F10.4a.1_WBGene00000254	60	+	6342230	6348488	255,0,0	13	130,109,288,144,206,318,81,177,228,110,207,131,197,	0,178,331,726,930,1191,1554,1744,1972,2246,2408,3195,6061,	bli-4	protein coding gene	24	33	29	21	26	27	14	25	14	27	24	25	9	21	17	12	6	12	12	14	12	9	9	9
I	6356613	6358410	K04F10.6a.1_WBGene00003499	60	-	6356613	6358410	255,0,0	8	285,126,199,86,93,219,239,192,	0,331,528,777,914,1054,1322,1605,	mut-2	protein coding gene	88	86	86	83	97	71	70	82	46	137	119	120	59	73	113	87	47	72	58	66	57	86	53	51
I	6356615	6358411	K04F10.6b.1_WBGene00003499	60	-	6356615	6358411	255,0,0	8	283,126,215,86,93,219,239,193,	0,329,510,775,912,1052,1320,1603,	mut-2	protein coding gene	4	6	9	5	3	3	2	5	1	2	4	2	5	2	2	2	0	3	1	6	2	3	3	2
I	6358584	6360457	K04F10.3a.1_WBGene00019396	60	+	6358584	6360457	255,0,0	6	164,94,183,168,203,366,	0,207,345,575,837,1507,		protein coding gene	103	105	92	103	109	104	83	118	50	151	108	126	70	96	111	86	55	94	63	67	66	71	46	38
I	6358619	6360453	K04F10.3b.1_WBGene00019396	60	+	6358619	6360453	255,0,0	6	129,88,183,168,203,362,	0,178,310,540,802,1472,		protein coding gene	29	12	21	26	25	20	15	18	15	29	24	26	17	16	24	26	20	24	9	14	13	18	17	15
I	6365030	6366224	K04F10.1.1_WBGene00019394	60	+	6365030	6366224	255,0,0	5	173,420,114,144,134,	0,237,710,866,1060,		protein coding gene	3	1	3	4	5	5	0	1	0	3	3	3	1	3	5	4	0	0	1	2	2	3	1	2
I	6366330	6368078	K04F10.7.1_WBGene00019399	60	+	6366330	6368078	255,0,0	5	212,49,150,480,627,	0,268,372,595,1121,		protein coding gene	115	108	114	106	107	88	89	95	41	147	129	98	69	89	104	95	50	60	73	65	36	72	59	37
I	6368269	6369596	ZC308.4a.1_WBGene00022586	60	+	6368269	6369596	255,0,0	5	107,316,165,168,370,	0,163,531,742,957,		protein coding gene	110	183	188	155	169	188	131	198	92	227	194	215	91	152	156	137	86	135	78	86	81	91	68	53
I	6368286	6369595	ZC308.4b.1_WBGene00022586	60	+	6368286	6369595	255,0,0	5	90,316,165,120,369,	0,146,514,773,940,		protein coding gene	7	13	8	6	7	8	8	9	5	13	16	12	14	8	14	7	9	6	2	7	7	5	4	2
I	6369933	6386194	ZC308.1a.2_WBGene00001596	60	+	6369933	6386194	255,0,0	19	135,189,124,71,232,131,129,85,137,113,193,200,115,306,129,592,196,263,1207,	0,240,476,651,823,1265,1444,1626,7609,7795,8578,12312,13036,13198,13581,13809,14502,14743,15054,	gld-2	protein coding gene	8	15	8	9	18	7	6	13	2	9	14	13	3	12	10	2	2	0	5	5	4	8	3	4
I	6404586	6405705	ZC328.1.1_WBGene00022591	60	+	6404586	6405705	255,0,0	4	175,152,185,200,	0,252,483,919,	cuti-1	protein coding gene	2	2	0	0	0	3	6	2	4	3	1	3	2	3	3	1	2	1	2	5	7	4	2	5
I	6405856	6406936	ZC328.5.1_WBGene00022594	60	-	6405856	6406936	255,0,0	3	229,312,60,	0,572,1020,		protein coding gene	0	1	0	0	1	1	1	0	0	0	2	0	0	0	0	0	1	0	1	0	1	2	0	0
I	6407525	6409212	ZC328.4.1_WBGene00004721	60	+	6407525	6409212	255,0,0	8	137,197,129,233,143,144,114,245,	0,182,421,603,882,1100,1286,1442,	san-1	protein coding gene	86	86	79	84	96	92	76	114	42	156	120	120	74	81	121	103	57	104	75	79	76	100	65	77
I	6409049	6416812	ZC328.3a.1_WBGene00022593	60	-	6409049	6416812	255,0,0	9	437,324,734,75,162,179,97,76,296,	0,481,984,2504,5363,5567,6488,6883,7467,		protein coding gene	9	8	8	1	12	5	1	6	4	6	7	5	3	8	3	6	1	2	5	4	7	1	0	3
I	6420659	6421889	R10A10.2.1_WBGene00019993	60	-	6420659	6421889	255,0,0	3	353,125,90,	0,961,1140,	rbx-2	protein coding gene	90	66	90	104	86	102	85	98	43	148	122	109	80	89	111	106	71	103	75	105	62	93	49	54
I	6422060	6425794	F37E3.1.1_WBGene00018156	60	+	6422060	6425794	255,0,0	14	70,95,516,270,223,118,79,154,205,201,142,123,132,355,	0,126,266,831,1212,1528,1689,1818,2015,2536,2784,2971,3142,3379,	ncbp-1	protein coding gene	75	91	61	47	78	66	39	80	23	64	102	87	40	58	63	58	21	43	36	42	36	47	24	23
I	6436111	6441192	T23H2.2.1_WBGene00004924	60	+	6436111	6441192	255,0,0	8	82,119,144,300,95,155,158,427,	0,1791,2458,2790,3132,3521,3788,4654,	snt-4	protein coding gene	14	9	15	5	14	5	3	7	6	8	4	6	3	5	6	6	1	7	3	12	3	11	7	5
I	6441643	6446465	T23H2.3.1_WBGene00020742	60	-	6441643	6446465	255,0,0	7	392,312,940,536,488,492,70,	0,470,983,2266,3411,4209,4752,		protein coding gene	29	36	26	32	39	37	10	41	13	30	46	34	18	38	45	19	8	22	10	20	13	17	7	12
I	6447303	6453954	T23H2.1.1_WBGene00003798	60	+	6447303	6453954	255,0,0	15	183,149,365,262,179,1284,925,370,157,179,518,329,316,225,488,	0,231,422,835,1143,1388,2722,3696,4141,4344,4590,5157,5529,5890,6163,	npp-12	protein coding gene	7	29	16	11	42	13	2	24	9	9	42	30	7	27	11	7	2	8	5	4	5	8	0	8
I	6457281	6458479	T23H2.5.1_WBGene00004273	60	-	6457281	6458479	255,0,0	4	170,79,313,134,	0,540,696,1064,	rab-10	protein coding gene	299	219	245	232	228	232	176	199	94	276	237	220	178	178	252	215	149	180	201	255	150	272	155	129
I	6460877	6464286	K06A5.4.1_WBGene00019432	60	+	6460877	6464286	255,0,0	9	197,87,564,483,135,354,623,148,346,	0,245,378,986,1516,1698,2191,2862,3063,	knl-2	protein coding gene	23	29	16	19	28	17	12	12	7	9	37	8	7	22	10	12	13	16	9	14	13	11	7	6
I	6464194	6466941	K06A5.6.2_WBGene00019433	60	-	6464194	6466941	255,0,0	5	424,146,541,254,140,	0,479,673,1261,2607,	acdh-3	protein coding gene	112	144	129	104	146	133	89	129	67	160	112	112	62	99	129	115	64	115	62	95	64	108	72	61
I	6464196	6465709	K06A5.6.1_WBGene00019433	60	-	6464196	6465709	255,0,0	4	422,146,541,254,	0,477,671,1259,	acdh-3	protein coding gene	33	10	13	6	11	7	8	14	1	9	9	19	22	6	4	8	10	13	11	10	5	8	5	4
I	6469385	6471922	K06A5.7.1_WBGene00000386	60	-	6469385	6471922	255,0,0	7	681,138,313,302,505,163,159,	0,728,908,1267,1619,2167,2378,	cdc-25.1	protein coding gene	105	135	147	101	158	101	66	166	69	133	146	136	66	105	131	86	45	79	64	78	57	73	39	44
I	6473206	6476671	K06A5.1b.1_WBGene00019429	60	+	6473206	6476671	255,0,0	7	71,126,330,1056,243,168,111,	0,810,984,1736,2842,3139,3354,		protein coding gene	9	9	16	13	24	14	13	18	3	24	18	22	15	11	19	14	7	9	10	4	4	11	6	7
I	6473213	6476756	K06A5.1a.1_WBGene00019429	60	+	6473213	6476756	255,0,0	7	64,126,330,1056,243,168,196,	0,803,977,1729,2835,3132,3347,		protein coding gene	24	21	14	16	18	21	9	16	5	25	29	18	14	18	22	20	9	10	10	1	5	14	13	3
I	6473217	6476756	K06A5.1a.2_WBGene00019429	60	+	6473217	6476756	255,0,0	6	925,330,1056,243,168,196,	0,973,1725,2831,3128,3343,		protein coding gene	11	8	4	9	7	5	4	6	0	5	10	6	2	13	10	4	4	2	1	2	0	1	1	1
I	6490715	6492727	C55B7.8.1_WBGene00000937	60	-	6490715	6492727	255,0,0	6	456,264,147,150,465,175,	0,519,857,1053,1249,1837,	dbr-1	protein coding gene	56	35	56	39	56	67	43	48	21	77	53	84	43	34	71	53	18	41	38	42	31	38	32	23
I	6492720	6494758	C55B7.9a.2_WBGene00007018	60	-	6492720	6494758	255,0,0	7	275,287,65,116,75,61,486,	0,324,662,780,949,1066,1552,	mdt-18	protein coding gene	72	58	65	62	64	68	62	69	39	108	75	79	51	60	83	75	51	56	52	59	39	69	38	33
I	6492821	6493847	C55B7.9a.1_WBGene00007018	60	-	6492821	6493847	255,0,0	6	174,287,65,116,75,61,	0,223,561,679,848,965,	mdt-18	protein coding gene	8	5	11	12	12	6	7	10	2	13	15	9	9	12	8	12	3	8	8	7	4	7	5	4
I	6494289	6496109	C55B7.5.1_WBGene00016944	60	+	6494289	6496109	255,0,0	4	72,114,846,563,	0,197,354,1257,	uri-1	protein coding gene	99	91	72	85	81	64	66	67	31	112	99	92	79	66	86	79	52	58	52	78	40	49	52	37
I	6497435	6499560	C55B7.4a.1_WBGene00016943	60	+	6497435	6499560	255,0,0	7	192,101,444,97,146,138,279,	0,238,646,1139,1281,1473,1846,	acdh-1	protein coding gene	857	426	1539	723	406	897	358	229	213	315	127	258	166	46	195	32	7	72	10	5	6	3	64	6
I	6497435	6499530	single_exon_productive_isoform_188_I:6497000	60	+	6497435	6499530	255,0,0	1	2095,	0,	NA	NA	3	1	4	2	1	0	1	0	2	0	0	0	0	0	0	0	0	0	0	0	0	0	1	0
I	6499981	6501410	C55B7.3.1_WBGene00016942	60	+	6499981	6501410	255,0,0	6	61,107,456,176,157,182,	0,110,310,815,1043,1247,		protein coding gene	10	2	0	0	2	1	0	1	0	0	2	0	0	0	0	0	0	0	0	0	0	1	0	0
I	6507893	6511619	C55B7.2.1_WBGene00001627	60	+	6507893	6511619	255,0,0	10	216,82,127,156,170,138,589,114,245,233,	0,386,537,749,1113,1327,1536,3007,3201,3493,	gly-2	protein coding gene	1	0	3	2	3	0	0	7	1	1	2	1	0	1	3	1	1	1	3	0	1	1	0	1
I	6511564	6513654	C55B7.11.2_WBGene00016947	60	-	6511564	6513654	255,0,0	4	367,541,112,293,	0,1053,1642,1797,		protein coding gene	21	31	36	24	27	25	21	34	12	29	31	35	15	16	28	17	18	14	7	15	12	11	14	7
I	6511613	6513830	C55B7.11.1_WBGene00016947	60	-	6511613	6513830	255,0,0	5	318,541,112,289,129,	0,1004,1593,1748,2088,		protein coding gene	10	17	14	5	18	24	10	12	11	15	9	20	4	13	18	13	9	16	11	7	10	20	8	7
I	6513927	6517507	C55B7.1.1_WBGene00001599	60	+	6513927	6517507	255,0,0	9	127,738,75,267,75,1245,104,182,405,	0,173,954,1074,1384,1503,2794,2944,3175,	glh-2	protein coding gene	17	40	18	8	42	14	6	48	5	14	48	31	10	32	15	6	4	12	8	9	4	5	2	0
I	6530130	6531963	T10E9.7.1_WBGene00020417	60	-	6530130	6531963	255,0,0	4	431,191,170,127,	0,1066,1487,1706,	nuo-2	protein coding gene	245	219	241	148	168	183	105	146	79	194	140	161	85	99	142	131	90	107	104	134	89	142	95	83
I	6531982	6533031	T10E9.14.1_WBGene00271694	60	-	6531982	6533031	255,0,0	3	341,123,353,	0,382,696,		protein coding gene	26	18	37	29	32	40	28	31	15	54	35	39	28	34	36	36	18	28	38	26	21	31	24	21
I	6534083	6539193	T10E9.3.1_WBGene00020413	60	+	6534083	6539193	255,0,0	10	108,138,148,56,130,104,270,484,257,254,	0,2047,2228,2487,2589,2765,3213,3557,4089,4856,	cpg-22	protein coding gene	1	4	0	0	0	0	0	0	0	0	1	3	0	0	1	0	0	0	0	0	2	0	0	0
I	6539128	6541062	T10E9.8.1_WBGene00020418	60	-	6539128	6541062	255,0,0	3	131,109,414,	0,842,1520,		protein coding gene	4	5	8	6	4	6	1	6	1	3	4	3	5	3	2	4	4	2	4	3	3	3	0	4
I	6542115	6544966	T10E9.2.1_WBGene00020412	60	+	6542115	6544966	255,0,0	10	118,87,79,628,160,254,153,241,422,162,	0,167,300,431,1210,1418,1717,1929,2220,2689,		protein coding gene	50	48	40	44	59	41	18	48	33	67	49	47	30	39	47	36	13	27	22	23	17	19	16	18
I	6545109	6546593	T10E9.1.1_WBGene00020411	60	+	6545109	6546593	255,0,0	5	83,556,224,118,287,	0,126,758,1027,1197,		protein coding gene	82	78	82	76	89	86	60	82	51	107	100	89	55	56	111	77	37	72	49	63	63	62	34	46
I	6546616	6548675	T10E9.9b.1_WBGene00020419	60	-	6546616	6548675	255,0,0	6	327,146,97,444,101,198,	0,377,571,1036,1710,1861,	acdh-4	protein coding gene	4	3	0	1	0	1	0	0	0	1	0	0	1	1	0	1	1	0	1	2	0	2	0	1
I	6548675	6550436	F57B10.8.1_WBGene00019005	60	-	6548675	6550436	255,0,0	6	332,82,170,102,152,180,	0,384,509,726,1356,1581,		protein coding gene	33	30	25	32	33	23	21	30	12	44	41	31	28	13	28	28	16	21	19	18	27	22	21	23
I	6548705	6550397	F57B10.8.2_WBGene00019005	60	-	6548705	6550397	255,0,0	6	302,82,170,102,152,141,	0,354,479,696,1326,1551,		protein coding gene	15	8	6	22	9	3	9	4	6	7	13	6	9	7	8	4	3	7	0	5	3	11	4	10
I	6550535	6552625	F57B10.9.1_WBGene00019006	60	-	6550535	6552625	255,0,0	8	485,108,369,205,96,82,125,124,	0,537,765,1180,1464,1604,1791,1966,	spg-20	protein coding gene	12	13	17	16	12	13	8	9	2	16	18	19	8	13	21	21	2	13	13	16	15	24	12	8
I	6552833	6553379	F57B10.14.1_WBGene00019007	60	-	6552833	6553379	255,0,0	2	217,64,	0,482,	ucr-11	protein coding gene	507	368	602	273	352	370	289	294	154	403	303	346	211	216	296	240	184	179	219	184	168	232	168	146
I	6553480	6554290	F57B10.10.1_WBGene00000896	60	-	6553480	6554290	255,0,0	2	264,212,	0,598,	dad-1	protein coding gene	450	332	356	334	304	369	289	281	136	395	290	289	217	197	259	191	153	193	170	195	177	227	132	117
I	6554728	6558665	F57B10.7.1_WBGene00006607	60	+	6554728	6558665	255,0,0	9	201,101,224,101,93,414,304,291,481,	0,246,832,1101,1248,1962,2559,2907,3456,	tre-1	protein coding gene	112	99	89	94	109	84	68	95	39	132	79	88	65	59	91	65	45	54	56	53	34	47	27	31
I	6558693	6562346	F57B10.6.1_WBGene00019004	60	+	6558693	6562346	255,0,0	9	94,239,327,84,436,474,161,132,569,	0,228,929,1311,1652,2135,2659,2866,3084,	xpg-1	protein coding gene	30	34	27	35	33	27	17	38	10	52	22	33	28	30	29	25	11	24	21	22	25	22	14	16
I	6562698	6563660	F57B10.5.1_WBGene00019003	60	+	6562698	6563660	255,0,0	3	149,291,305,	0,201,657,	tmed-3	protein coding gene	174	158	192	122	130	147	105	139	68	179	137	132	87	82	118	94	60	111	80	98	72	109	73	64
I	6563628	6564451	F57B10.11.1_WBGene00000236	60	-	6563628	6564451	255,0,0	3	211,344,162,	0,273,661,	bag-1	protein coding gene	203	185	196	144	167	167	146	172	79	246	219	179	119	127	184	164	112	141	114	131	115	143	89	92
I	6564748	6565852	F57B10.12.1_WBGene00003184	60	-	6564748	6565852	255,0,0	4	409,153,287,115,	0,456,656,989,	mei-2	protein coding gene	423	343	398	413	370	361	282	325	200	527	416	466	298	288	436	324	235	260	211	282	186	267	169	141
I	6566158	6568905	F57B10.4.1_WBGene00019002	60	+	6566158	6568905	255,0,0	10	73,74,126,389,486,145,357,300,80,199,	0,118,238,411,843,1373,1673,2073,2421,2548,	syp-6	protein coding gene	63	57	49	65	51	56	43	66	23	86	79	80	30	49	50	40	31	35	31	45	13	43	23	17
I	6569556	6572596	F57B10.3a.1_WBGene00019001	60	+	6569556	6572596	255,0,0	9	104,138,155,106,148,127,435,348,277,	0,530,717,919,1072,1421,1819,2297,2763,	ipgm-1	protein coding gene	103	86	74	73	65	45	43	77	15	75	78	69	37	51	59	36	31	35	29	29	28	38	17	23
I	6570086	6572600	F57B10.3b.1_WBGene00019001	60	+	6570086	6572600	255,0,0	8	138,155,106,148,127,435,348,281,	0,187,389,542,891,1289,1767,2233,	ipgm-1	protein coding gene	14	25	24	8	25	13	17	29	4	22	21	26	12	18	26	10	8	12	13	13	6	12	9	6
I	6574003	6585173	F57B10.1.1_WBGene00002783	60	+	6574003	6585173	255,0,0	8	75,212,290,136,332,231,732,905,	0,6182,6442,7005,8031,9133,9420,10265,	let-607	protein coding gene	11	20	15	8	24	16	6	29	6	16	35	16	8	23	18	7	8	3	7	2	2	13	2	4
I	6580021	6585510	F57B10.1.2_WBGene00002783	60	+	6580021	6585510	255,0,0	7	376,290,136,332,231,732,1242,	0,424,987,2013,3115,3402,4247,	let-607	protein coding gene	12	15	5	12	26	8	2	24	3	15	24	18	13	30	9	8	4	5	8	5	4	9	3	2
I	6598981	6607520	D2092.5.1_WBGene00017066	60	-	6598981	6607520	255,0,0	13	1175,269,246,157,650,380,134,118,35,79,163,187,107,	0,1527,1869,2204,2513,3550,6030,6626,7168,7326,7778,8198,8432,	maco-1	protein coding gene	4	4	7	3	7	10	0	2	0	5	5	5	4	5	2	1	1	2	5	5	2	5	4	1
I	6612187	6615990	D2092.4.1_WBGene00017065	60	-	6612187	6615990	255,0,0	8	369,70,102,102,208,192,199,209,	0,440,563,710,1137,1391,3013,3594,		protein coding gene	47	32	21	12	9	10	6	3	5	7	7	10	6	1	3	2	0	2	1	2	0	0	3	1
I	6625065	6626788	D2092.2.1_WBGene00017064	60	-	6625065	6626788	255,0,0	6	745,111,185,130,144,161,	0,801,958,1192,1373,1562,	ppfr-2	protein coding gene	111	124	122	80	108	101	71	119	56	115	123	129	68	96	126	107	49	74	52	71	67	87	53	50
I	6651219	6655430	ZC581.3.1_WBGene00022633	60	+	6651219	6655430	255,0,0	11	111,71,57,104,226,178,180,223,494,211,399,	0,657,779,882,1036,1322,1832,2056,2591,3556,3812,		protein coding gene	7	5	5	6	3	2	2	4	4	2	0	2	0	2	4	1	2	2	3	2	1	5	3	1
I	6663160	6665160	ZC581.1.1_WBGene00022631	60	+	6663160	6665160	255,0,0	8	138,148,119,196,122,100,86,283,	0,314,509,673,913,1126,1272,1717,	nekl-2	protein coding gene	9	16	6	3	16	8	1	7	3	6	10	7	5	4	11	6	5	5	3	6	2	10	3	6
I	6715966	6716990	T23B3.2.1_WBGene00020710	60	+	6715966	6716990	255,0,0	2	161,343,	0,681,		protein coding gene	24	23	22	20	28	30	32	26	9	53	57	38	23	39	41	38	39	50	98	98	73	196	98	113
I	6717818	6719428	T23B3.1a.1_WBGene00020709	60	+	6717818	6719428	255,0,0	5	154,174,177,163,754,	0,199,419,641,856,		protein coding gene	103	77	102	82	89	105	63	106	53	129	95	109	66	77	93	80	45	63	60	75	52	76	39	60
I	6717818	6719428	T23B3.1b.1-0_WBGene00020709	60	+	6717818	6719428	255,0,0	5	154,171,177,163,754,	0,199,419,641,856,		protein coding gene	1	4	2	5	6	4	1	2	3	4	4	4	2	3	2	3	1	9	2	4	0	1	1	3
I	6717828	6719186	T23B3.1b.1_WBGene00020709	60	+	6717828	6719186	255,0,0	5	144,171,177,163,512,	0,189,409,631,846,		protein coding gene	4	8	13	3	10	10	8	9	3	14	6	6	4	5	6	6	1	3	4	8	4	5	4	6
I	6719363	6723059	W02D3.4.1_WBGene00020933	60	-	6719363	6723059	255,0,0	7	543,102,84,379,123,102,97,	0,631,782,909,1415,1589,3599,		protein coding gene	146	109	137	124	155	144	88	118	57	163	145	131	99	98	131	99	68	74	74	80	59	77	51	38
I	6719363	6721067	W02D3.4.2_WBGene00020933	60	-	6719363	6721067	255,0,0	6	543,102,84,379,123,115,	0,631,782,909,1415,1589,		protein coding gene	10	9	3	7	10	15	9	4	3	9	5	10	4	2	11	6	0	4	7	7	1	7	3	3
I	6725163	6728089	W02D3.3.1_WBGene00003170	60	+	6725163	6728089	255,0,0	7	95,71,197,267,132,216,207,	0,146,342,858,1179,1709,2719,	mec-6	protein coding gene	2	2	1	2	0	1	2	3	1	0	0	2	1	4	2	1	1	2	0	0	1	1	0	1
I	6728295	6729376	W02D3.5.1_WBGene00002258	60	-	6728295	6729376	255,0,0	2	310,217,	0,864,	lbp-6	protein coding gene	807	518	537	342	318	348	226	287	143	327	249	232	144	136	188	127	101	134	72	109	93	77	84	82
I	6731266	6732276	W02D3.7.1_WBGene00002257	60	-	6731266	6732276	255,0,0	2	264,217,	0,793,	lbp-5	protein coding gene	76	49	34	27	33	29	23	26	27	43	26	16	14	21	23	20	15	19	15	20	14	14	10	9
I	6734027	6736161	W02D3.8.1_WBGene00004883	60	-	6734027	6736161	255,0,0	5	841,191,550,109,122,	0,927,1184,1795,2012,	smg-5	protein coding gene	26	28	27	30	28	26	20	21	20	28	27	23	13	19	35	22	12	19	14	13	12	14	8	16
I	6736679	6741175	W02D3.2.1_WBGene00020932	60	+	6736679	6741175	255,0,0	6	80,108,658,396,75,324,	0,581,800,1501,3634,4172,	dhod-1	protein coding gene	66	63	64	54	71	58	37	62	32	67	62	60	43	34	49	39	14	37	38	31	23	29	32	23
I	6737258	6741176	W02D3.2.2_WBGene00020932	60	+	6737258	6741176	255,0,0	5	110,658,396,75,325,	0,221,922,3055,3593,	dhod-1	protein coding gene	8	8	1	3	4	4	2	1	0	5	3	10	5	5	5	2	1	4	1	2	3	1	3	1
I	6737476	6741176	W02D3.2.3_WBGene00020932	60	+	6737476	6741176	255,0,0	4	661,396,75,325,	0,704,2837,3375,	dhod-1	protein coding gene	7	5	4	5	2	5	1	5	2	4	5	2	2	3	3	4	1	3	1	2	5	3	0	1
I	6741273	6741880	single_exon_productive_isoform_189_I:6741000	60	+	6741273	6741880	255,0,0	1	607,	0,	NA	NA	12	27	20	7	8	14	7	13	7	14	15	21	6	10	21	11	14	20	18	23	21	29	16	23
I	6741275	6741876	W02D3.1.1_WBGene00020931	60	+	6741275	6741876	255,0,0	2	105,445,	0,156,	cytb-5.2	protein coding gene	255	180	210	157	172	159	156	154	90	194	172	145	121	123	208	166	122	162	185	226	181	345	162	167
I	6741983	6742381	W02D3.12.1_WBGene00020937	60	+	6741983	6742381	255,0,0	2	36,314,	0,84,		protein coding gene	38	29	45	21	36	38	25	18	10	45	29	30	26	21	24	28	22	20	21	21	16	23	8	14
I	6742298	6745329	W02D3.9.1_WBGene00006773	60	-	6742298	6745329	255,0,0	6	384,748,196,511,144,86,	0,902,1703,1986,2749,2945,	unc-37	protein coding gene	65	113	85	70	109	83	51	105	33	111	114	94	53	87	75	87	26	59	63	76	44	88	40	39
I	6753218	6756348	W02D3.11a.1_WBGene00020936	60	-	6753218	6756348	255,0,0	7	437,79,248,599,241,130,81,	0,505,1198,1946,2592,2877,3049,	hrpf-1	protein coding gene	56	74	59	54	71	48	18	54	30	40	73	39	29	42	41	40	24	20	21	24	21	22	15	14
I	6753218	6756348	W02D3.11b.1_WBGene00020936	60	-	6753218	6756348	255,0,0	6	437,79,599,241,130,81,	0,505,1946,2592,2877,3049,	hrpf-1	protein coding gene	12	17	18	9	9	12	7	16	5	17	15	11	9	9	10	11	2	8	4	6	7	16	5	7
I	6757762	6758178	F08B6.2.1_WBGene00001682	60	+	6757762	6758178	255,0,0	2	94,271,	0,145,	gpc-2	protein coding gene	171	116	178	98	124	100	106	104	59	141	130	136	92	77	113	105	77	74	82	76	81	125	77	60
I	6758180	6760179	F08B6.3.1_WBGene00017240	60	-	6758180	6760179	255,0,0	6	307,211,100,104,130,78,	0,763,1142,1572,1741,1921,	calu-2	protein coding gene	17	23	12	14	16	10	9	15	10	12	16	9	2	9	9	13	4	7	8	14	8	12	7	5
I	6760415	6761435	F08B6.1.1_WBGene00017239	60	+	6760415	6761435	255,0,0	3	123,127,182,	0,249,838,		protein coding gene	88	67	87	65	88	96	69	55	52	105	64	77	70	72	79	84	59	68	47	63	42	61	43	50
I	6761220	6765690	F08B6.4a.1_WBGene00006819	60	-	6761220	6765690	255,0,0	6	654,135,483,159,209,684,	0,2042,2231,2964,3370,3786,	unc-87	protein coding gene	22	11	5	4	0	2	1	1	1	5	4	1	3	1	2	1	0	1	2	0	0	0	2	3
I	6761444	6767797	F08B6.4b.1_WBGene00006819	60	-	6761444	6767797	255,0,0	6	430,135,483,159,209,38,	0,1818,2007,2740,3146,6315,	unc-87	protein coding gene	163	83	56	33	45	38	18	20	8	35	23	28	18	24	19	7	2	11	3	2	2	4	7	3
I	6761593	6767797	F08B6.4b.1-0_WBGene00006819	60	-	6761593	6767797	255,0,0	6	281,135,483,159,209,38,	0,1669,1858,2591,2997,6166,	unc-87	protein coding gene	38	74	38	12	36	22	15	21	10	33	28	13	3	12	10	5	2	5	1	7	2	4	4	1
I	6773975	6779910	C37A2.5b.1_WBGene00004111	60	-	6773975	6779910	255,0,0	12	648,116,393,295,132,100,186,299,239,204,210,143,	0,699,861,1336,2429,2616,3221,3528,4540,4832,5462,5792,	pqn-21	protein coding gene	7	10	10	2	13	6	5	8	6	6	12	10	9	6	10	1	4	5	6	7	5	3	1	1
I	6780798	6784397	C37A2.4b.1_WBGene00000871	60	+	6780798	6784397	255,0,0	8	99,145,79,264,389,174,372,583,	0,188,1192,1323,1721,2369,2584,3016,	cye-1	protein coding gene	3	7	11	5	6	6	6	3	2	9	5	7	4	5	6	6	2	5	4	9	4	10	5	2
I	6780805	6784396	C37A2.4a.1_WBGene00000871	60	+	6780805	6784396	255,0,0	8	92,145,79,273,389,174,372,582,	0,181,1185,1307,1714,2362,2577,3009,	cye-1	protein coding gene	21	30	18	17	33	19	17	21	7	34	30	25	22	32	32	28	12	26	24	26	7	36	18	16
I	6788031	6789002	C37A2.6.1_WBGene00016492	60	-	6788031	6789002	255,0,0	4	166,81,211,344,	0,234,364,627,		protein coding gene	8	12	4	1	9	7	10	8	1	13	14	10	9	9	7	9	8	17	11	16	11	10	5	7
I	6789038	6789738	C37A2.7.1_WBGene00016493	60	-	6789038	6789738	255,0,0	3	194,171,84,	0,399,616,		protein coding gene	6145	4561	5065	2838	3410	3663	2325	2262	1407	3256	2392	2508	1629	1750	2543	2361	1708	1980	1945	2463	1725	3254	2191	1704
I	6798226	6799608	C37A2.8b.1_WBGene00016494	60	-	6798226	6799608	255,0,0	6	169,95,198,361,109,157,	0,260,404,664,1068,1225,		protein coding gene	16	12	7	12	5	14	6	16	3	17	16	13	9	9	17	11	9	8	9	12	5	16	5	8
I	6798231	6799601	C37A2.8a.1_WBGene00016494	60	-	6798231	6799601	255,0,0	6	164,95,198,361,105,150,	0,255,399,659,1067,1220,		protein coding gene	81	53	46	59	72	58	49	62	22	85	82	68	52	54	71	72	42	38	40	51	29	59	36	37
I	6800385	6801973	E02D9.1.1_WBGene00017098	60	+	6800385	6801973	255,0,0	4	464,264,242,334,	0,511,887,1254,	mek-5	protein coding gene	126	71	75	75	64	87	47	45	35	74	50	62	48	48	42	49	39	32	36	58	14	57	30	20
I	6800385	6804860	unproductive_splice_isoform_45_WBGene00304811	60	+	6800385	6804860	255,0,0	7	464,264,242,273,89,159,192,	0,511,887,3236,3566,3915,4283,		protein coding gene	3	2	1	4	2	7	2	2	1	1	2	2	1	0	3	3	4	2	4	6	1	5	2	3
I	6802199	6804860	E02D9.3.1_WBGene00304811	60	+	6802199	6804860	255,0,0	7	213,320,103,273,89,159,192,	0,439,893,1422,1752,2101,2469,		protein coding gene	1	0	1	0	1	1	0	2	0	1	0	1	0	0	0	1	0	0	0	0	2	0	0	0
I	6804787	6810451	K02F2.5.1_WBGene00019324	60	-	6804787	6810451	255,0,0	6	414,104,111,114,64,223,	0,621,771,2440,2820,5441,		protein coding gene	14	10	11	3	10	4	2	8	4	5	13	5	6	4	7	11	7	3	12	7	7	5	8	4
I	6812659	6814249	K02F2.4.1_WBGene00006740	60	+	6812659	6814249	255,0,0	8	90,167,94,107,192,105,106,316,	0,138,354,514,735,970,1123,1274,	ulp-5	protein coding gene	41	36	43	51	34	39	34	34	20	52	43	28	15	18	24	38	15	22	20	22	12	24	11	11
I	6814510	6834699	K02F2.3.1_WBGene00019323	60	+	6814510	6834699	255,0,0	22	106,69,159,258,255,242,163,169,152,156,279,123,330,209,199,111,99,213,144,105,96,342,	0,152,273,477,1047,1371,1692,2197,2424,2619,2827,3210,3394,3798,4057,4818,18074,18890,19155,19345,19572,19847,	teg-4	protein coding gene	27	46	39	18	56	21	9	39	7	28	44	23	21	30	36	22	6	21	13	14	13	28	11	11
I	6820516	6823093	K02F2.6.1_WBGene00004778	60	-	6820516	6823093	255,0,0	7	396,222,325,213,453,364,207,	0,444,714,1091,1459,1959,2370,	ser-3	protein coding gene	1	3	5	0	0	0	0	0	1	1	1	0	0	0	0	0	1	0	0	1	0	3	0	1
I	6836468	6838140	K02F2.2.1_WBGene00019322	60	+	6836468	6838140	255,0,0	3	238,756,542,	0,306,1130,	ahcy-1	protein coding gene	770	825	705	422	720	632	237	571	244	353	614	350	206	427	375	243	117	200	264	294	196	302	164	172
I	6842201	6843343	unproductive_splice_isoform_60_WBGene00001056	60	+	6842201	6843343	255,0,0	5	51,147,149,112,381,	0,96,297,495,761,	dpf-3	protein coding gene	3	5	4	2	5	1	4	3	4	4	8	3	4	6	4	4	2	0	0	6	2	5	2	2
I	6843588	6845142	H27M09.4.1_WBGene00001075	60	+	6843588	6845142	255,0,0	4	57,139,567,290,	0,455,645,1264,	dpy-14	protein coding gene	4	5	2	3	6	7	50	18	39	7	4	4	7	3	4	13	10	10	27	28	25	49	28	19
I	6847510	6849923	H27M09.3.1_WBGene00019247	60	+	6847510	6849923	255,0,0	8	149,97,169,284,206,580,144,415,	0,194,337,576,915,1182,1808,1998,	syp-4	protein coding gene	36	43	23	32	58	33	26	41	9	42	28	24	24	36	30	20	13	14	18	25	8	22	13	8
I	6850408	6851253	H27M09.2.1_WBGene00019246	60	+	6850408	6851253	255,0,0	3	75,431,249,	0,120,596,	rpb-5	protein coding gene	305	226	332	262	271	266	197	252	133	379	278	297	185	209	298	234	172	197	148	224	143	244	146	135
I	6851371	6854140	H27M09.1.1_WBGene00019245	60	+	6851371	6854140	255,0,0	12	177,160,130,213,154,137,73,174,119,248,197,196,	0,223,512,719,979,1250,1432,1553,1856,2037,2329,2573,	sacy-1	protein coding gene	38	49	33	50	55	38	29	74	15	55	56	65	32	47	63	39	18	18	36	34	19	47	27	18
I	6854477	6857536	T21G5.3.1_WBGene00001598	60	+	6854477	6857536	255,0,0	7	374,435,75,1251,104,182,348,	0,431,909,1032,2331,2481,2711,	glh-1	protein coding gene	62	103	66	40	121	38	14	92	27	41	119	50	35	85	37	38	16	21	24	27	17	44	6	22
I	6862312	6870899	T21G5.6.1_WBGene00044898	60	+	6862312	6870899	255,0,0	5	145,86,154,136,670,	0,763,6377,7237,7917,	let-383	protein coding gene	7	11	4	7	7	6	4	7	1	13	8	8	3	1	0	3	1	3	1	0	0	1	0	0
I	6872606	6873757	T21G5.4.1_WBGene00020661	60	-	6872606	6873757	255,0,0	3	593,264,202,	0,637,949,	smz-2	protein coding gene	20	4	3	0	5	0	0	0	1	0	4	2	0	1	0	0	1	1	0	0	0	1	2	2
I	6877062	6883114	productive_splice_isoform_120_WBGene00006423	60	-	6877062	6883114	255,0,0	6	739,200,268,412,266,183,	0,1942,2711,3527,4184,5869,	asd-2	protein coding gene	4	0	1	1	2	0	4	4	1	6	2	2	2	2	2	1	0	1	2	4	0	4	1	1
I	6877062	6882042	productive_splice_isoform_121_WBGene00006423	60	-	6877062	6882042	255,0,0	6	739,200,268,412,266,292,	0,1942,2711,3527,4184,4688,	asd-2	protein coding gene	5	2	0	5	5	0	1	2	1	2	3	1	3	5	1	0	3	0	2	2	0	3	0	3
I	6915042	6916593	C48B6.3.1_WBGene00016741	60	+	6915042	6916593	255,0,0	4	214,231,105,720,	0,299,634,831,		protein coding gene	54	53	39	37	47	57	35	53	24	70	67	52	47	42	54	42	41	34	38	78	31	70	36	36
I	6916765	6917561	C48B6.2.1_WBGene00016740	60	+	6916765	6917561	255,0,0	4	122,55,138,330,	0,169,280,466,		protein coding gene	127	119	125	108	121	114	101	123	59	187	143	115	102	88	158	132	91	98	66	110	98	106	71	68
I	6923068	6923693	C48B6.10.1_WBGene00016746	60	-	6923068	6923693	255,0,0	2	265,114,	0,511,		protein coding gene	255	211	338	173	222	242	215	185	135	313	245	284	168	164	254	182	127	172	143	162	118	165	91	100
I	6924281	6926383	C48B6.9.2_WBGene00016745	60	-	6924281	6926383	255,0,0	6	329,86,284,162,71,311,	0,427,568,899,1109,1791,		protein coding gene	3	13	2	7	8	13	8	10	6	15	19	21	9	7	23	12	10	12	18	11	8	21	5	11
I	6924287	6925465	C48B6.9.1_WBGene00016745	60	-	6924287	6925465	255,0,0	5	323,86,284,162,75,	0,421,562,893,1103,		protein coding gene	2	3	5	3	3	0	3	5	1	6	1	4	4	2	4	4	3	3	4	6	3	8	1	3
I	6926256	6929665	T10B11.3.1_WBGene00020399	60	+	6926256	6929665	255,0,0	10	62,166,69,106,97,136,110,105,122,324,	0,308,844,1193,1405,1739,2226,2542,2781,3085,	ztf-4	protein coding gene	94	92	94	84	96	103	60	62	45	79	77	68	33	41	65	53	24	34	42	64	31	55	43	31
I	6926256	6929665	unproductive_splice_isoform_46_WBGene00020399	60	+	6926256	6929665	255,0,0	9	62,166,69,106,97,110,105,122,324,	0,308,844,1193,1405,2226,2542,2781,3085,	ztf-4	protein coding gene	6	5	5	8	8	6	2	8	0	6	11	4	3	1	6	6	3	1	5	1	0	8	6	6
I	6931137	6936928	T10B11.2.1_WBGene00020398	60	+	6931137	6936928	255,0,0	11	98,151,100,148,86,126,370,136,107,101,350,	0,224,3035,3207,3400,3623,4181,4598,5136,5289,5441,	cerk-1	protein coding gene	75	82	94	68	95	92	59	103	42	113	111	99	72	68	93	59	55	68	63	62	67	72	45	38
I	6940214	6943077	T10B11.5.1_WBGene00020401	60	-	6940214	6943077	255,0,0	7	224,134,87,255,55,142,69,	0,279,488,772,1457,1614,2794,		protein coding gene	5	3	4	3	4	3	1	1	0	2	2	4	1	0	3	2	1	1	2	1	1	2	0	2
I	6943175	6945358	T10B11.6.1_WBGene00020402	60	-	6943175	6945358	255,0,0	7	367,134,142,123,132,133,151,	0,415,1197,1399,1570,1837,2032,		protein coding gene	51	47	45	33	35	44	36	44	18	63	57	55	30	40	41	35	31	36	30	34	38	43	27	28
I	6945597	6950499	T10B11.7a.1_WBGene00020403	60	-	6945597	6950499	255,0,0	11	560,38,173,306,292,120,302,108,160,81,125,	0,725,926,1157,1580,1919,2088,2700,4262,4470,4777,	hrde-4	protein coding gene	5	10	13	3	6	14	8	6	5	7	10	6	8	3	12	10	7	13	8	7	5	7	4	8
I	6951134	6951982	T10B11.1.1_WBGene00020397	60	+	6951134	6951982	255,0,0	3	242,120,261,	0,417,587,	pcbd-1	protein coding gene	60	42	37	26	26	29	19	21	18	35	22	33	24	20	20	17	15	15	12	16	4	15	11	14
I	6951889	6954252	T10B11.8a.1_WBGene00020404	60	-	6951889	6954252	255,0,0	9	341,111,151,107,210,108,348,292,118,	0,408,564,761,925,1182,1352,1750,2245,		protein coding gene	13	21	21	23	32	20	14	24	7	27	25	20	15	20	25	14	5	12	8	11	6	10	5	6
I	6951896	6954209	T10B11.8b.1_WBGene00020404	60	-	6951896	6954209	255,0,0	9	334,111,151,107,210,108,348,286,75,	0,401,557,754,918,1175,1345,1743,2238,		protein coding gene	19	15	39	20	28	27	17	34	13	54	33	28	15	32	39	18	13	16	15	27	13	21	18	11
I	6954413	6961139	C30F12.1.1_WBGene00016260	60	-	6954413	6961139	255,0,0	11	425,184,246,227,177,87,105,272,125,65,251,	0,524,1271,2058,3153,3763,4014,4960,5445,5662,6475,	rege-1	protein coding gene	4	6	5	2	2	6	0	3	2	7	1	6	1	0	1	1	3	1	3	2	3	3	0	1
I	6967669	6970145	C30F12.2.1_WBGene00016261	60	-	6967669	6970145	255,0,0	9	393,132,242,148,159,116,154,126,125,	0,467,898,1319,1510,1777,1941,2180,2351,		protein coding gene	67	41	38	51	56	48	40	52	23	99	56	72	57	45	63	48	25	50	32	37	42	51	27	19
I	6967669	6970145	unproductive_splice_isoform_47_WBGene00016261	60	-	6967669	6970145	255,0,0	8	393,132,242,148,159,116,126,125,	0,467,898,1319,1510,1777,2180,2351,		protein coding gene	1	0	2	3	4	2	2	4	0	1	2	1	0	3	2	2	1	2	0	4	2	0	2	1
I	6970362	6971888	C30F12.3.1_WBGene00016262	60	-	6970362	6971888	255,0,0	7	253,97,139,117,99,113,151,	0,299,441,627,792,950,1375,		protein coding gene	3	4	1	4	2	0	1	3	0	7	2	1	0	7	3	6	5	6	12	12	12	16	5	8
I	6972156	6973696	C30F12.4.1_WBGene00016263	60	-	6972156	6973696	255,0,0	5	379,125,311,112,55,	0,534,965,1323,1485,		protein coding gene	157	159	157	126	170	160	124	181	58	223	194	184	116	137	172	159	85	121	117	122	85	127	107	74
I	6989066	6992108	C30F12.6.1_WBGene00016265	60	+	6989066	6992108	255,0,0	8	220,127,112,160,130,116,253,368,	0,269,634,1287,1544,1729,1969,2674,	trhr-1	protein coding gene	1	2	0	4	1	0	4	2	0	3	0	1	2	0	0	2	0	1	1	1	1	3	1	2
I	6992071	6999706	C30F12.5a.1_WBGene00016264	60	-	6992071	6999706	255,0,0	10	377,254,71,108,99,81,108,82,155,246,	0,744,1391,1917,2075,2220,3326,3733,5467,7389,		protein coding gene	12	6	6	0	5	3	3	3	1	6	2	2	2	8	2	2	2	0	2	3	2	1	2	1
I	7005442	7009200	H06O01.3a.1_WBGene00010370	60	+	7005442	7009200	255,0,0	8	339,163,186,158,88,248,167,214,	0,1387,1805,2272,2473,2801,3331,3544,	ctg-1	protein coding gene	55	44	47	23	57	48	26	40	23	57	51	57	35	45	66	36	29	37	26	42	31	38	28	32
I	7009059	7015223	H06O01.2.1_WBGene00010369	60	-	7009059	7015223	255,0,0	11	467,473,166,429,160,1655,351,621,237,143,145,	0,516,1267,1479,2085,2408,4109,4525,5443,5732,6019,	chd-1	protein coding gene	1	5	1	4	2	1	0	3	0	0	2	0	1	0	0	0	2	0	1	0	1	0	0	0
I	7009279	7015223	H06O01.2.1-0_WBGene00010369	60	-	7009279	7015223	255,0,0	11	247,473,166,429,160,1655,351,621,237,143,145,	0,296,1047,1259,1865,2188,3889,4305,5223,5512,5799,	chd-1	protein coding gene	0	6	2	0	2	3	1	3	3	3	7	3	2	4	2	2	0	2	0	1	0	0	0	1
I	7015907	7020790	H06O01.1.2_WBGene00003964	60	-	7015907	7020790	255,0,0	8	395,77,229,300,114,124,226,234,	0,446,885,1193,1543,1713,1883,4649,	pdi-3	protein coding gene	182	186	144	123	166	155	102	163	78	208	189	142	79	134	145	146	60	102	128	133	104	188	110	92
I	7015911	7020797	H06O01.1.1_WBGene00003964	60	-	7015911	7020797	255,0,0	8	391,77,229,300,114,124,226,241,	0,442,881,1189,1539,1709,1879,4645,	pdi-3	protein coding gene	201	239	274	182	299	220	134	268	102	252	271	241	96	204	213	203	118	175	174	206	151	252	154	144
I	7021975	7029074	F15C11.2b.1_WBGene00008852	60	+	7021975	7029074	255,0,0	13	99,106,99,155,129,244,140,84,113,66,61,103,361,	0,221,372,525,788,1481,2051,2236,2366,2526,2636,6587,6738,	ubql-1	protein coding gene	14	19	23	17	22	22	9	16	1	27	14	19	10	8	18	20	4	11	14	12	8	19	7	7
I	7021981	7029074	F15C11.2a.1_WBGene00008852	60	+	7021981	7029074	255,0,0	12	93,106,308,129,244,140,84,113,66,61,103,361,	0,215,366,782,1475,2045,2230,2360,2520,2630,6581,6732,	ubql-1	protein coding gene	88	108	92	77	77	84	62	94	38	95	103	111	56	75	69	79	35	52	62	88	50	107	41	53
I	7053687	7054912	W01A8.8a.1_WBGene00044988	60	-	7053687	7054912	255,0,0	4	304,89,136,186,	0,502,850,1039,		protein coding gene	26	13	7	1	11	8	10	17	7	18	19	22	11	11	13	8	18	12	7	6	6	5	6	6
I	7053772	7056320	W01A8.2b_WBGene00012164	60	-	7053772	7056320	255,0,0	6	219,89,100,128,139,21,	0,417,1836,2134,2339,2527,		protein coding gene	27	15	20	20	15	5	12	11	12	30	16	27	15	18	26	16	18	22	19	10	10	32	20	14
I	7053861	7056875	W01A8.2a.2_WBGene00012164	60	-	7053861	7056875	255,0,0	7	130,89,100,128,139,59,137,	0,328,1747,2045,2250,2438,2877,		protein coding gene	0	7	6	1	8	5	2	9	4	9	7	3	0	4	3	5	0	2	4	9	3	10	4	5
I	7057191	7059168	productive_splice_isoform_122_WBGene00007024	60	+	7057191	7059168	255,0,0	6	112,597,87,204,102,632,	0,166,799,941,1192,1345,	plin-1	protein coding gene	38	29	32	30	43	45	34	39	23	40	38	38	25	26	33	21	12	15	15	27	9	19	14	6
I	7057191	7059344	W01A8.1c.1_WBGene00007024	60	+	7057191	7059344	255,0,0	7	112,597,87,204,102,60,160,	0,166,799,941,1192,1345,1993,	plin-1	protein coding gene	3	5	6	5	4	6	4	4	1	5	7	11	4	4	5	4	3	3	5	4	4	2	1	3
I	7057199	7059351	W01A8.1a.1_WBGene00007024	60	+	7057199	7059351	255,0,0	7	104,597,78,204,102,60,167,	0,158,800,933,1184,1337,1985,	plin-1	protein coding gene	33	34	31	26	31	21	14	30	18	33	31	37	20	31	26	26	19	27	24	19	15	31	22	17
I	7057199	7059168	W01A8.1b.1_WBGene00007024	60	+	7057199	7059168	255,0,0	6	104,597,78,204,102,632,	0,158,800,933,1184,1337,	plin-1	protein coding gene	153	136	202	129	189	169	109	190	64	235	223	152	90	140	194	98	75	73	114	114	79	151	72	73
I	7057207	7059327	W01A8.1b.2_WBGene00007024	60	+	7057207	7059327	255,0,0	7	96,597,78,204,102,474,143,	0,150,792,925,1176,1329,1977,	plin-1	protein coding gene	49	47	59	48	54	38	39	66	17	52	60	55	35	41	47	42	33	26	21	34	16	25	22	16
I	7068115	7069186	W01A8.4.1_WBGene00012166	60	-	7068115	7069186	255,0,0	3	469,70,111,	0,816,960,	nuo-6	protein coding gene	382	262	349	216	215	254	166	166	102	254	185	179	122	134	178	188	104	132	128	128	133	146	88	83
I	7069439	7070665	W01A8.5.1_WBGene00012167	60	+	7069439	7070665	255,0,0	5	104,155,226,178,354,	0,152,356,629,872,	tofu-5	protein coding gene	188	167	191	154	165	154	150	139	84	251	183	212	120	140	192	157	82	123	91	115	75	112	78	63
I	7070648	7074721	W01A8.6.1_WBGene00012168	60	-	7070648	7074721	255,0,0	7	286,175,139,194,123,283,62,	0,338,872,1093,1561,1812,4011,		protein coding gene	4	1	2	0	3	2	2	5	1	0	0	0	2	1	1	0	1	0	1	0	0	1	0	0
I	7079561	7082040	F22D6.2.2_WBGene00009050	60	-	7079561	7082040	255,0,0	5	1003,104,166,171,84,	0,1079,1230,1788,2395,		protein coding gene	175	254	275	125	283	290	192	250	118	340	301	273	116	218	279	227	125	171	183	236	131	327	184	152
I	7079867	7081520	F22D6.2.1_WBGene00009050	60	-	7079867	7081520	255,0,0	4	697,104,166,171,	0,773,924,1482,		protein coding gene	9	12	15	5	16	9	6	11	8	15	14	12	4	7	11	7	6	6	9	8	7	14	11	5
I	7088029	7090062	F22D6.3a.1_WBGene00003815	60	-	7088029	7090062	255,0,0	6	508,162,175,473,396,89,	0,553,760,987,1506,1944,	nars-1	protein coding gene	113	165	134	112	149	120	81	166	58	166	166	144	81	101	123	110	64	72	73	104	75	121	77	75
I	7090739	7091361	F22D6.4.1_WBGene00009051	60	+	7090739	7091361	255,0,0	3	143,180,206,	0,191,416,	nduf-6	protein coding gene	315	233	257	167	205	223	159	174	129	262	229	215	168	180	215	242	139	180	164	207	196	250	126	113
I	7091308	7094537	F22D6.5a.1-0_WBGene00004186	60	-	7091308	7094537	255,0,0	8	263,90,245,552,421,138,644,153,	0,474,611,906,1542,2013,2389,3076,	prpf-4	protein coding gene	20	7	6	19	4	5	5	2	2	5	6	7	4	1	6	3	2	3	2	9	6	4	2	3
I	7091446	7094537	F22D6.5a.1-1_WBGene00004186	60	-	7091446	7094537	255,0,0	8	125,90,245,552,421,138,644,153,	0,336,473,768,1404,1875,2251,2938,	prpf-4	protein coding gene	13	11	5	9	5	11	8	3	4	7	5	4	7	4	7	5	4	4	7	6	3	8	4	3
I	7095485	7098400	F22D6.6.1_WBGene00009052	60	+	7095485	7098400	255,0,0	11	134,122,265,491,105,177,189,65,87,86,422,	0,191,354,693,1233,1388,1610,2085,2197,2330,2493,	ekl-1	protein coding gene	59	57	58	51	60	63	35	62	15	88	71	69	42	50	56	46	23	43	38	60	26	55	36	39
I	7098648	7099005	F22D6.14_WBGene00009055	60	+	7098648	7099005	255,0,0	3	47,101,118,	0,91,239,		pseudogene	4	1	2	3	4	5	3	2	1	5	1	3	1	0	2	1	1	4	0	3	2	2	2	3
I	7098976	7099866	F22D6.8.2_WBGene00043279	60	-	7098976	7099866	255,0,0	4	168,118,140,167,	0,219,381,723,		protein coding gene	9	12	11	6	13	15	11	16	16	38	27	29	15	11	26	10	6	12	8	6	8	22	4	3
I	7100002	7101775	F22D6.9.1_WBGene00009054	60	+	7100002	7101775	255,0,0	5	75,147,389,427,135,	0,123,316,1167,1638,		protein coding gene	31	13	11	14	23	12	5	13	9	15	19	21	13	14	21	25	9	16	10	14	18	14	7	13
I	7102215	7103363	F22D6.15.1_WBGene00009056	60	-	7102215	7103363	255,0,0	3	188,147,96,	0,238,1052,		protein coding gene	5	1	5	3	2	4	3	2	1	4	1	0	0	1	1	1	4	3	1	0	6	4	3	1
I	7112866	7115055	F22D6.12.2_WBGene00001644	60	+	7112866	7115055	255,0,0	9	107,186,89,109,132,228,75,363,334,	0,150,383,536,699,885,1254,1433,1855,	gly-19	protein coding gene	7	1	1	3	0	1	0	3	0	2	3	4	1	0	3	0	2	4	0	5	1	3	2	4
I	7113016	7114982	F22D6.12.1_WBGene00001644	60	+	7113016	7114982	255,0,0	8	186,89,109,132,228,75,363,261,	0,233,386,549,735,1104,1283,1705,	gly-19	protein coding gene	1	1	0	0	0	2	1	1	0	1	2	4	1	0	1	2	0	0	1	0	0	2	0	0
I	7116093	7116692	single_exon_productive_isoform_190_WBGene00010740	60	-	7116093	7116692	255,0,0	1	599,	0,		protein coding gene	16	27	16	13	24	21	12	12	6	18	15	11	9	10	15	6	6	9	5	5	8	6	3	2
I	7122613	7128246	K10D3.2.1_WBGene00006753	60	-	7122613	7128246	255,0,0	10	690,166,152,180,144,102,180,83,117,739,	0,1000,1261,1459,1791,2067,2355,3229,3855,4894,	unc-14	protein coding gene	16	14	22	8	25	17	11	23	15	19	23	21	6	20	25	15	10	10	4	25	8	22	3	6
I	7132746	7134370	K10D3.3.1_WBGene00006394	60	+	7132746	7134370	255,0,0	4	111,259,215,458,	0,439,880,1166,	taf-11.2	protein coding gene	149	143	97	125	132	79	97	145	33	180	129	172	106	122	149	106	69	129	57	68	70	64	39	41
I	7138481	7147578	H37N21.1.1_WBGene00010427	60	-	7138481	7147578	255,0,0	14	1920,104,124,398,165,99,260,84,136,90,164,109,153,97,	0,1971,2428,3126,3578,3956,4500,4804,6970,7163,7719,8047,8656,9000,	hpo-11	protein coding gene	25	26	21	20	24	30	16	29	9	33	20	21	24	26	19	23	15	8	28	19	5	35	14	11
I	7149889	7151842	K07G5.6.2_WBGene00010645	60	-	7149889	7151842	255,0,0	7	314,324,116,107,216,158,72,	0,718,1088,1250,1407,1666,1881,	fecl-1	protein coding gene	28	36	40	10	33	36	24	45	20	68	43	55	11	36	29	34	12	32	22	23	22	31	22	17
I	7149939	7151844	K07G5.6.1_WBGene00010645	60	-	7149939	7151844	255,0,0	7	264,324,116,107,216,158,74,	0,668,1038,1200,1357,1616,1831,	fecl-1	protein coding gene	49	27	27	30	39	23	35	30	12	46	36	51	18	25	31	20	15	17	24	31	24	15	15	11
I	7152461	7156786	K07G5.1.1_WBGene00010641	60	-	7152461	7156786	255,0,0	10	618,1349,573,76,115,98,400,224,118,115,	0,702,2099,2767,2894,3052,3243,3761,4033,4210,	crml-1	protein coding gene	60	76	51	56	93	48	38	105	30	84	113	86	41	79	78	46	27	47	43	55	45	66	25	12
I	7159713	7160917	K07G5.2.1_WBGene00006963	60	+	7159713	7160917	255,0,0	5	82,98,182,102,438,	0,125,394,621,766,	xpa-1	protein coding gene	93	95	103	87	83	110	79	90	51	143	121	105	75	73	124	107	64	82	71	104	83	109	63	59
I	7169996	7172192	K07G5.5.1_WBGene00010644	60	+	7169996	7172192	255,0,0	5	209,119,558,88,191,	0,351,983,1875,2005,		protein coding gene	6	4	1	6	5	9	6	8	7	8	5	4	2	7	4	6	0	1	2	1	2	0	0	0
I	7172462	7174124	M05B5.2.1_WBGene00010870	60	-	7172462	7174124	255,0,0	4	567,159,99,60,	0,908,1130,1602,	let-522	protein coding gene	3	6	6	2	5	5	6	4	5	6	8	6	4	4	5	5	4	3	7	11	7	11	8	8
I	7183052	7185650	M05B5.6.1_WBGene00010873	60	+	7183052	7185650	255,0,0	8	158,146,104,156,132,519,165,260,	0,232,426,572,777,1384,1975,2338,	trpa-2	protein coding gene	3	0	2	0	0	3	1	1	2	4	2	0	0	1	0	2	2	0	2	3	2	1	0	0
I	7188464	7190581	M05B5.4.1_WBGene00010872	60	+	7188464	7190581	255,0,0	6	189,160,218,143,149,560,	0,477,688,1115,1306,1557,		protein coding gene	28	31	38	28	51	35	24	29	12	37	25	28	19	20	23	27	18	29	16	30	28	39	15	21
I	7190787	7193920	M05B5.5a.1_WBGene00001949	60	-	7190787	7193920	255,0,0	5	575,142,302,488,158,	0,742,996,2137,2975,	hlh-2	protein coding gene	19	29	31	26	52	23	29	41	12	42	40	35	17	30	39	29	10	13	29	36	11	45	13	10
I	7210514	7212522	C01H6.4.2_WBGene00007254	60	+	7210514	7212522	255,0,0	7	159,92,175,237,162,112,441,	0,205,566,791,1112,1401,1567,		protein coding gene	5	6	9	1	5	1	3	9	0	9	4	7	2	5	1	1	2	0	2	2	2	0	1	3
I	7218785	7221299	C01H6.5b.1_WBGene00003622	60	+	7218785	7221299	255,0,0	8	392,92,74,121,92,556,282,437,	0,532,670,790,983,1119,1721,2077,	nhr-23	protein coding gene	4	8	3	1	3	2	2	4	0	2	4	5	5	1	1	0	1	0	4	4	2	3	3	1
I	7218785	7221827	C01H6.5f.1-0_WBGene00003622	60	+	7218785	7221827	255,0,0	8	392,92,74,121,98,556,282,965,	0,532,670,790,977,1119,1721,2077,	nhr-23	protein coding gene	43	28	13	24	43	19	19	35	9	32	36	43	13	26	37	20	8	8	12	17	6	15	10	2
I	7222290	7224481	C01H6.6.1_WBGene00007255	60	+	7222290	7224481	255,0,0	9	114,287,113,251,119,89,183,117,559,	0,162,492,651,948,1111,1243,1470,1632,	cnnm-4	protein coding gene	1	5	1	0	0	4	0	5	0	2	6	2	2	1	1	1	2	2	2	1	2	2	3	2
I	7224655	7227765	C01H6.7a.2_WBGene00007256	60	+	7224655	7227765	255,0,0	8	75,74,535,202,558,114,108,559,	0,162,543,1315,1574,2183,2377,2551,	swsn-9	protein coding gene	9	19	12	14	10	18	6	15	4	15	17	12	5	13	10	15	4	9	5	10	4	10	5	9
I	7224807	7227763	C01H6.7a.1_WBGene00007256	60	+	7224807	7227763	255,0,0	7	84,535,202,558,114,108,557,	0,391,1163,1422,2031,2225,2399,	swsn-9	protein coding gene	52	67	35	32	49	53	27	62	16	71	60	60	25	52	48	47	19	27	28	40	20	41	20	19
I	7227788	7229444	C01H6.8a.1_WBGene00007257	60	+	7227788	7229444	255,0,0	5	160,66,198,215,265,	0,212,562,1040,1391,		protein coding gene	2	7	1	1	3	6	3	0	2	4	5	6	1	1	1	0	3	0	2	2	0	4	1	1
I	7229428	7233121	C01H6.9.1_WBGene00007258	60	-	7229428	7233121	255,0,0	11	271,118,103,1440,138,144,117,165,169,145,189,	0,315,480,637,2232,2476,2669,2834,3043,3311,3504,	hasp-1	protein coding gene	11	18	13	14	16	13	5	13	2	16	20	18	3	9	14	6	3	10	8	5	8	9	9	6
I	7235383	7238792	R06C7.1.1_WBGene00011061	60	+	7235383	7238792	255,0,0	9	189,581,733,176,176,347,240,308,305,	0,235,860,1641,1860,2078,2471,2751,3104,	wago-1	protein coding gene	212	325	261	205	385	238	133	403	121	329	438	304	136	306	273	176	79	169	115	117	104	152	79	84
I	7238992	7243967	R06C7.3.2_WBGene00000963	60	-	7238992	7243967	255,0,0	10	242,65,247,66,278,212,178,181,102,38,	0,1251,1446,1744,2257,2902,3192,3955,4669,4937,	dhp-1	protein coding gene	3	6	0	1	7	5	2	4	0	4	0	7	0	4	6	5	3	1	6	5	2	3	2	4
I	7238993	7243763	R06C7.3.1_WBGene00000963	60	-	7238993	7243763	255,0,0	9	241,65,247,66,278,212,178,181,102,	0,1250,1445,1743,2256,2901,3191,3954,4668,	dhp-1	protein coding gene	2	4	1	1	6	3	1	1	1	3	1	2	3	3	0	1	2	2	0	1	1	3	1	1
I	7244936	7246295	R06C7.4.2_WBGene00011063	60	+	7244936	7246295	255,0,0	5	96,380,248,290,8,	0,147,572,870,1351,	cpg-3	protein coding gene	29	83	82	53	108	104	72	131	56	165	132	145	60	91	133	94	58	87	47	65	38	60	60	39
I	7244965	7246102	R06C7.4.1_WBGene00011063	60	+	7244965	7246102	255,0,0	4	67,380,248,296,	0,118,543,841,	cpg-3	protein coding gene	118	281	335	91	386	339	287	472	208	663	466	495	113	357	420	315	208	303	213	212	194	214	129	158
I	7246074	7246811	R06C7.6.1_WBGene00011065	60	-	7246074	7246811	255,0,0	3	289,168,168,	0,337,569,		protein coding gene	16	6	8	6	17	13	9	20	7	28	21	24	17	11	26	14	7	14	12	15	7	14	14	12
I	7246903	7248689	R06C7.5b.1_WBGene00011064	60	-	7246903	7248689	255,0,0	3	249,228,1086,	0,372,700,	adsl-1	protein coding gene	5	7	12	3	2	7	4	6	3	8	4	7	4	3	7	6	2	4	5	2	4	9	9	2
I	7246905	7248687	R06C7.5a.1_WBGene00011064	60	-	7246905	7248687	255,0,0	3	247,228,1067,	0,370,715,	adsl-1	protein coding gene	123	94	120	80	103	110	49	77	50	99	95	93	45	52	81	63	41	41	65	78	42	64	62	34
I	7248826	7250816	R06C7.7a.1_WBGene00003041	60	-	7248826	7250816	255,0,0	6	228,140,810,97,167,183,	0,282,509,1369,1592,1807,	lin-61	protein coding gene	69	70	70	49	52	63	37	48	15	82	60	70	45	43	51	46	25	44	40	39	36	46	28	32
I	7248975	7251282	R06C7.7b.1_WBGene00003041	60	-	7248975	7251282	255,0,0	7	79,140,810,97,167,183,363,	0,133,360,1220,1443,1658,1944,	lin-61	protein coding gene	22	19	22	18	22	21	10	21	5	14	21	20	7	15	14	10	10	16	14	16	12	17	13	15
I	7251940	7255223	R06C7.8.1_WBGene00000275	60	+	7251940	7255223	255,0,0	6	80,530,912,188,770,582,	0,125,698,1654,1887,2701,	bub-1	protein coding gene	45	74	66	40	83	56	22	84	35	50	120	65	21	59	41	29	29	31	20	22	26	37	9	23
I	7255379	7258700	R06C7.9b.1_WBGene00011066	60	+	7255379	7258700	255,0,0	10	171,114,90,87,216,474,393,495,144,224,	0,215,374,512,641,1041,1654,2348,2895,3097,	ztf-15	protein coding gene	17	11	16	8	17	14	11	16	6	18	8	18	9	10	20	15	7	8	11	7	9	8	6	9
I	7255510	7258699	R06C7.9a.1_WBGene00011066	60	+	7255510	7258699	255,0,0	10	40,114,90,87,216,474,393,495,144,231,	0,84,243,381,510,910,1523,2217,2764,2958,	ztf-15	protein coding gene	24	40	31	29	32	31	13	37	11	28	48	53	25	29	31	28	9	22	20	23	12	23	10	15
I	7258945	7267057	R06C7.10.1_WBGene00002348	60	-	7258945	7267057	255,0,0	9	659,236,205,4277,168,105,343,273,191,	0,1109,1394,1647,5971,6191,6348,7068,7921,	myo-1	protein coding gene	12	16	3	2	15	4	1	7	2	0	15	2	0	10	0	2	0	0	0	0	0	0	0	1
I	7269177	7273008	F21C3.1.1-0_WBGene00006656	60	-	7269177	7273008	255,0,0	8	285,108,639,155,160,96,98,51,	0,330,836,1520,1727,2059,2903,3780,	twk-1	protein coding gene	9	9	6	7	10	6	2	8	2	8	8	5	5	7	7	2	2	8	1	3	5	6	2	7
I	7279665	7280489	F21C3.3.2_WBGene00009002	60	-	7279665	7280489	255,0,0	4	267,138,139,112,	0,341,523,712,	hint-1	protein coding gene	161	123	169	135	128	149	101	105	69	180	156	179	98	107	162	112	98	110	69	113	79	112	69	76
I	7279669	7280327	F21C3.3.1_WBGene00009002	60	-	7279669	7280327	255,0,0	3	263,138,139,	0,337,519,	hint-1	protein coding gene	31	29	35	22	30	38	32	33	18	55	30	38	12	26	41	33	16	20	22	25	15	34	25	21
I	7280465	7282924	F21C3.4b.1_WBGene00004324	60	-	7280465	7282924	255,0,0	9	198,408,220,402,60,75,150,151,289,	0,273,726,994,1442,1644,1766,1976,2170,	rde-2	protein coding gene	24	21	21	30	36	31	20	35	14	40	35	48	16	19	41	28	20	27	23	25	21	37	21	13
I	7280523	7282871	F21C3.4a.1_WBGene00004324	60	-	7280523	7282871	255,0,0	9	140,408,220,402,60,99,150,151,236,	0,215,668,936,1384,1562,1708,1918,2112,	rde-2	protein coding gene	38	28	28	30	30	35	25	39	12	43	30	29	19	18	20	25	9	29	18	18	10	22	12	11
I	7282963	7283762	F21C3.5.1_WBGene00009004	60	-	7282963	7283762	255,0,0	4	293,125,71,80,	0,431,601,719,	pfd-6	protein coding gene	362	282	333	265	294	289	216	201	136	348	278	265	186	182	278	262	153	208	173	220	215	260	140	171
I	7295674	7297010	F13G3.12.1_WBGene00008770	60	+	7295674	7297010	255,0,0	4	347,166,59,427,	0,586,801,909,		protein coding gene	2	4	2	4	1	1	0	1	0	0	3	2	1	1	2	1	0	0	0	1	1	1	0	0
I	7300060	7300913	F13G3.4.1_WBGene00008764	60	-	7300060	7300913	255,0,0	3	362,208,61,	0,482,792,	dylt-1	protein coding gene	167	129	133	123	120	104	103	91	44	137	101	121	91	81	128	105	62	78	75	103	60	88	55	50
I	7300998	7302975	F13G3.5a.1_WBGene00008765	60	-	7300998	7302975	255,0,0	6	428,121,155,105,137,84,	0,908,1073,1336,1554,1893,	ttx-7	protein coding gene	97	78	102	85	107	112	74	95	48	135	100	127	66	74	118	95	65	64	80	94	54	87	59	53
I	7301006	7302969	F13G3.5a.2_WBGene00008765	60	-	7301006	7302969	255,0,0	6	420,121,155,105,137,78,	0,900,1065,1328,1546,1885,	ttx-7	protein coding gene	33	15	20	21	19	21	19	20	9	23	28	30	17	9	22	9	7	9	13	10	13	15	8	5
I	7301006	7302975	F13G3.5b.1_WBGene00008765	60	-	7301006	7302975	255,0,0	6	420,112,155,105,137,84,	0,656,1065,1328,1546,1885,	ttx-7	protein coding gene	46	32	45	25	34	32	30	33	20	43	27	30	25	14	28	26	20	16	21	25	11	23	20	16
I	7303299	7304690	F13G3.6.1_WBGene00008766	60	-	7303299	7304690	255,0,0	6	163,138,170,254,274,123,	0,212,401,643,944,1268,		protein coding gene	31	26	40	28	41	25	31	32	10	62	36	46	28	34	53	34	23	33	32	38	25	55	30	30
I	7303299	7304690	unproductive_splice_isoform_48_WBGene00008766	60	-	7303299	7304690	255,0,0	5	163,359,254,274,123,	0,212,643,944,1268,		protein coding gene	5	8	11	9	15	12	5	6	3	12	10	9	4	9	8	5	2	4	5	6	7	9	2	1
I	7304997	7307012	F13G3.7a.1_WBGene00008767	60	+	7304997	7307012	255,0,0	8	159,318,223,124,100,153,72,433,	0,199,564,832,1005,1152,1351,1582,		protein coding gene	41	25	39	49	40	40	34	39	22	59	38	50	24	31	44	30	17	25	24	32	12	23	18	16
I	7305003	7307010	F13G3.7b.1_WBGene00008767	60	+	7305003	7307010	255,0,0	8	153,309,223,124,100,153,72,431,	0,202,558,826,999,1146,1345,1576,		protein coding gene	29	25	25	17	23	18	11	21	11	24	25	27	17	19	22	9	11	9	20	12	7	17	12	10
I	7307116	7308626	F13G3.11.1_WBGene00008769	60	+	7307116	7308626	255,0,0	4	93,165,87,381,	0,627,835,1129,	mrpl-13	protein coding gene	103	67	94	77	78	74	40	51	26	81	60	62	44	38	65	49	38	44	39	61	37	61	35	37
I	7312796	7313525	F13G3.9.1_WBGene00003236	60	-	7312796	7313525	255,0,0	3	438,63,55,	0,568,674,	mif-3	protein coding gene	2	2	3	1	0	3	1	2	0	1	4	3	2	1	1	0	0	1	1	0	1	0	0	0
I	7312796	7314279	productive_splice_isoform_149_WBGene00003236	60	-	7312796	7314279	255,0,0	4	438,63,429,71,	0,568,674,1412,	mif-3	protein coding gene	371	217	294	220	256	279	209	191	121	304	249	242	176	176	227	226	159	175	156	218	128	223	144	112
I	7313624	7314279	F13G3.10b.1_WBGene00008768	60	-	7313624	7314279	255,0,0	3	275,63,71,	0,332,584,		protein coding gene	5	1	5	6	3	1	3	1	2	5	2	3	3	2	1	2	4	2	2	3	2	4	3	1
I	7313630	7314109	F13G3.10b.2_WBGene00008768	60	-	7313630	7314109	255,0,0	2	269,153,	0,326,		protein coding gene	7	4	4	2	4	2	0	1	2	3	2	4	1	1	2	4	3	0	3	3	3	4	2	3
I	7313635	7314277	F13G3.10a.1_WBGene00008768	60	-	7313635	7314277	255,0,0	2	264,69,	0,573,		protein coding gene	0	0	0	0	0	0	1	0	0	1	0	0	0	0	0	0	0	0	0	0	0	0	0	0
I	7317639	7318341	single_exon_productive_isoform_191_I:7317000	60	+	7317639	7318341	255,0,0	1	702,	0,	NA	NA	14	17	19	13	22	25	20	21	6	19	10	19	8	10	25	17	16	18	21	19	8	17	15	18
I	7317645	7318337	F52A8.1.1_WBGene00009915	60	+	7317645	7318337	255,0,0	2	245,378,	0,314,		protein coding gene	356	336	326	277	324	372	227	255	149	378	303	297	218	228	330	247	161	228	240	260	155	324	163	146
I	7318289	7321085	F52A8.2a.1_WBGene00001680	60	-	7318289	7321085	255,0,0	8	369,97,219,193,119,137,89,214,	0,471,860,1122,1547,1761,2446,2582,	gpb-2	protein coding gene	12	6	6	9	7	5	3	8	1	8	8	13	2	8	9	10	5	6	5	9	6	15	5	10
I	7345885	7347427	F52A8.5.2_WBGene00009918	60	-	7345885	7347427	255,0,0	4	487,80,63,137,	0,533,775,1405,	gcsh-2	protein coding gene	53	42	59	39	50	59	31	35	37	68	46	49	34	35	49	36	26	45	38	38	28	57	32	20
I	7345937	7346723	F52A8.5.1_WBGene00009918	60	-	7345937	7346723	255,0,0	3	435,80,63,	0,481,723,	gcsh-2	protein coding gene	7	4	5	5	4	10	2	3	3	4	3	1	4	5	5	3	3	3	1	5	4	5	3	1
I	7347221	7350386	F52A8.6b_WBGene00009919	60	+	7347221	7350386	255,0,0	6	281,107,79,242,424,411,	0,839,1207,1939,2231,2754,	kbrl-1	protein coding gene	6	6	2	8	6	6	6	6	3	6	10	18	5	7	12	7	3	2	7	6	1	7	6	1
I	7347363	7350386	F52A8.6a.1_WBGene00009919	60	+	7347363	7350386	255,0,0	6	166,107,79,242,424,411,	0,697,1065,1797,2089,2612,	kbrl-1	protein coding gene	36	39	41	32	45	55	34	38	15	42	53	50	24	28	41	36	24	28	24	23	15	23	12	16
I	7347663	7350385	F52A8.6d.1_WBGene00009919	60	+	7347663	7350385	255,0,0	6	233,107,79,242,424,410,	0,397,765,1497,1789,2312,	kbrl-1	protein coding gene	0	2	4	0	3	4	0	2	0	3	4	2	1	1	2	1	2	2	0	0	0	1	2	1
I	7348686	7350384	F52A8.6e.1_WBGene00009919	60	+	7348686	7350384	255,0,0	4	337,242,424,409,	0,474,766,1289,	kbrl-1	protein coding gene	5	2	1	5	2	2	2	2	0	3	3	3	4	2	1	1	1	2	5	2	2	5	0	1
I	7350308	7352217	F07A5.1a.1_WBGene00002136	60	-	7350308	7352217	255,0,0	8	203,46,282,252,284,210,200,70,	0,246,342,670,994,1325,1578,1839,	inx-14	protein coding gene	13	20	22	12	22	15	10	18	9	26	15	26	14	17	25	12	7	14	11	14	8	15	9	7
I	7350308	7352092	F07A5.1a.2_WBGene00002136	60	-	7350308	7352092	255,0,0	7	203,46,282,252,284,210,206,	0,246,342,670,994,1325,1578,	inx-14	protein coding gene	12	6	3	15	10	6	10	16	1	3	10	9	6	5	12	10	9	5	9	15	2	5	7	5
I	7350311	7352235	F07A5.1b.1_WBGene00002136	60	-	7350311	7352235	255,0,0	8	200,52,282,252,284,210,200,88,	0,243,339,667,991,1322,1575,1836,	inx-14	protein coding gene	16	35	31	20	28	41	23	28	14	34	50	35	28	19	24	20	11	21	10	18	14	13	18	4
I	7350311	7352092	productive_splice_isoform_123_WBGene00002136	60	-	7350311	7352092	255,0,0	7	200,52,282,252,284,210,206,	0,243,339,667,991,1322,1575,	inx-14	protein coding gene	11	20	15	13	17	13	14	19	5	18	18	25	12	13	13	6	5	9	7	10	9	6	8	2
I	7354490	7357213	F07A5.3.1_WBGene00008542	60	+	7354490	7357213	255,0,0	12	129,176,151,101,70,96,148,130,111,277,74,399,	0,177,403,621,767,882,1047,1289,1464,1876,2204,2324,	scav-6	protein coding gene	10	10	6	5	4	5	1	8	0	3	4	4	3	6	3	2	1	1	2	1	1	1	0	2
I	7376603	7383197	F07A5.7a.1_WBGene00006754	60	-	7376603	7383197	255,0,0	12	218,435,777,130,932,105,220,56,111,87,57,231,	0,283,992,1818,1997,3051,3463,4754,4857,5037,5170,6363,	unc-15	protein coding gene	12	7	4	0	6	3	4	4	1	4	4	1	0	2	1	0	0	0	0	0	0	0	0	1
I	7376603	7383197	F07A5.7a.2_WBGene00006754	60	-	7376603	7383197	255,0,0	11	718,777,130,932,105,220,56,111,87,57,231,	0,992,1818,1997,3051,3463,4754,4857,5037,5170,6363,	unc-15	protein coding gene	26	27	12	8	14	4	3	9	3	1	8	6	2	9	3	0	1	0	0	0	0	0	1	0
I	7376883	7383197	F07A5.7a.2-0_WBGene00006754	60	-	7376883	7383197	255,0,0	11	438,777,130,932,105,220,56,111,87,57,231,	0,712,1538,1717,2771,3183,4474,4577,4757,4890,6083,	unc-15	protein coding gene	0	0	1	1	0	0	0	1	0	0	0	0	0	0	0	0	0	0	0	0	0	0	0	0
I	7377294	7379328	F07A5.7b.1_WBGene00006754	60	-	7377294	7379328	255,0,0	4	27,777,130,728,	0,301,1127,1306,	unc-15	protein coding gene	4	4	4	3	3	4	1	0	0	2	2	0	0	0	1	0	0	0	0	0	0	0	0	0
I	7398709	7401023	C15A11.4.1_WBGene00007598	60	-	7398709	7401023	255,0,0	9	320,132,108,289,113,208,128,98,171,	0,369,562,783,1147,1541,1819,1991,2143,		protein coding gene	1	0	1	1	2	3	2	3	1	9	1	2	3	4	1	1	0	2	2	0	3	0	0	0
I	7403290	7404374	C15A11.6.1_WBGene00000638	60	-	7403290	7404374	255,0,0	2	860,163,	0,921,	col-62	protein coding gene	32	3	2	0	1	0	0	0	0	0	0	0	0	0	0	0	1	0	0	0	0	1	0	0
I	7404949	7408511	C15A11.7a.1_WBGene00007599	60	+	7404949	7408511	255,0,0	8	157,128,208,113,289,108,132,530,	0,204,395,882,1038,1375,2851,3032,		protein coding gene	2	9	5	2	9	5	2	5	4	4	4	7	5	10	4	15	8	8	16	13	11	13	9	10
I	7457151	7460756	ZK524.3a.1_WBGene00003074	60	-	7457151	7460756	255,0,0	9	312,289,75,519,169,242,212,763,153,	0,391,725,890,1460,1680,2272,2590,3452,	lars-2	protein coding gene	24	14	21	14	22	16	9	20	7	24	23	25	14	20	19	20	5	5	5	17	11	13	12	7
I	7460855	7466429	ZK524.4.1_WBGene00013994	60	-	7460855	7466429	255,0,0	15	786,192,519,83,113,93,95,414,401,103,142,166,180,117,164,	0,882,1206,1772,1904,2065,2284,2669,3620,4396,4547,4742,4966,5248,5410,		protein coding gene	19	28	23	18	31	20	14	29	9	24	37	18	7	20	20	16	7	15	12	11	4	9	2	4
I	7472619	7476946	T28F4.1.2_WBGene00012136	60	-	7472619	7476946	255,0,0	4	593,565,142,90,	0,823,1440,4237,		protein coding gene	6	8	8	6	8	7	3	11	5	10	12	6	3	5	4	7	1	3	13	18	2	17	9	9
I	7472625	7474201	T28F4.1.1_WBGene00012136	60	-	7472625	7474201	255,0,0	3	587,565,142,	0,817,1434,		protein coding gene	4	1	3	2	7	5	4	8	3	7	5	4	4	9	5	6	3	4	13	10	5	9	7	7
I	7475750	7476952	single_exon_unproductive_isoform_76_I:7475000	60	-	7475750	7476952	255,0,0	1	1202,	0,	NA	NA	1	1	0	1	1	0	0	1	0	0	2	0	1	1	1	0	2	0	4	2	1	9	4	6
I	7486800	7494652	T28F4.4b.1_WBGene00012139	60	-	7486800	7494652	255,0,0	14	145,134,171,172,611,112,182,394,102,137,221,122,290,25,	0,360,541,1195,1410,2244,2413,2640,3084,3236,6143,6944,7122,7827,		protein coding gene	10	6	9	5	7	8	4	7	4	12	3	5	6	1	23	5	0	6	4	8	6	2	1	2
I	7491815	7492934	T28F4.5.1_WBGene00012140	60	+	7491815	7492934	255,0,0	2	731,338,	0,781,		protein coding gene	216	151	318	130	165	92	150	176	65	237	195	199	151	172	267	128	91	187	94	122	103	97	82	107
I	7492056	7492934	single_exon_productive_isoform_192_I:7492000	60	+	7492056	7492934	255,0,0	1	878,	0,	NA	NA	5	1	1	1	2	2	1	5	0	2	1	2	0	1	3	3	0	2	2	1	0	1	1	1
I	7492335	7492928	T28F4.5.2_WBGene00012140	60	+	7492335	7492928	255,0,0	2	211,332,	0,261,		protein coding gene	106	92	141	54	87	64	96	113	46	134	112	115	54	82	138	96	60	102	62	62	63	77	41	48
I	7495436	7503577	C26C6.1a.1_WBGene00007042	60	+	7495436	7503577	255,0,0	15	131,998,343,527,946,758,176,101,72,411,226,437,287,124,464,	0,177,1227,1626,2231,3225,4175,4400,4548,5880,6388,6685,7168,7507,7677,	pbrm-1	protein coding gene	22	32	20	17	41	18	11	55	12	30	60	29	8	32	16	7	3	10	17	14	6	19	1	14
I	7501316	7503582	C26C6.1b.1_WBGene00007042	60	+	7501316	7503582	255,0,0	6	411,226,437,287,124,469,	0,508,805,1288,1627,1797,	pbrm-1	protein coding gene	2	3	2	3	5	4	4	5	2	8	5	6	1	5	5	2	2	0	2	4	4	4	1	2
I	7514075	7515126	C26C6.9.1_WBGene00007743	60	-	7514075	7515126	255,0,0	5	227,123,195,93,144,	0,272,441,750,907,		protein coding gene	25	16	15	11	17	10	13	13	7	10	2	15	8	8	17	10	7	12	7	5	5	7	2	2
I	7522115	7526716	C26C6.2.1_WBGene00001648	60	+	7522115	7526716	255,0,0	8	255,142,161,129,130,154,74,975,	0,555,1916,2281,2458,2923,3129,3626,	goa-1	protein coding gene	88	74	95	65	73	87	63	70	40	97	91	75	48	71	81	56	35	39	55	78	38	98	56	26
I	7536103	7542159	C26C6.5b.1_WBGene00000938	60	-	7536103	7542159	255,0,0	9	1505,217,135,122,85,199,623,669,157,	0,1668,1929,2360,3071,3199,3931,4875,5899,	dcp-66	protein coding gene	11	17	2	3	7	9	3	7	1	7	6	4	5	3	3	4	2	5	5	6	2	4	5	5
I	7553843	7554553	T25G3.1.1_WBGene00012029	60	+	7553843	7554553	255,0,0	3	60,96,403,	0,135,307,		protein coding gene	66	54	76	54	79	58	54	39	28	69	66	55	31	49	70	58	42	50	44	42	39	49	28	42
I	7554854	7559629	T25G3.2.1_WBGene00000496	60	+	7554854	7559629	255,0,0	10	254,142,602,92,348,1472,383,403,255,337,	0,302,488,1134,1274,1670,3188,3616,4072,4438,	chs-1	protein coding gene	60	105	92	66	126	75	43	127	36	87	141	109	39	98	83	53	28	38	34	39	21	53	15	19
I	7559838	7562349	T25G3.3.1_WBGene00012030	60	+	7559838	7562349	255,0,0	8	147,128,396,215,248,89,171,338,	0,192,370,1218,1479,1816,1953,2173,		protein coding gene	117	107	130	81	106	94	42	104	61	95	124	110	60	91	113	93	64	93	79	99	92	119	59	75
I	7564583	7567719	T25G3.4.1_WBGene00012031	60	+	7564583	7567719	255,0,0	6	110,102,531,1221,99,443,	0,159,317,896,2551,2693,	gpdh-3	protein coding gene	49	39	45	41	56	47	33	40	20	49	37	54	24	33	39	30	16	24	23	31	24	32	20	19
I	7567826	7570553	D2030.1.1_WBGene00008411	60	-	7567826	7570553	255,0,0	7	455,194,342,394,349,172,58,	0,806,1048,1443,1945,2338,2669,	mans-1	protein coding gene	86	81	65	86	95	71	58	89	34	111	104	106	56	73	80	77	40	64	46	70	37	78	51	38
I	7574239	7578537	D2030.2a.1_WBGene00008412	60	+	7574239	7578537	255,0,0	6	119,188,404,750,236,302,	0,1711,2335,2855,3680,3996,		protein coding gene	45	23	31	32	20	29	16	20	22	54	30	28	29	22	40	30	22	28	24	21	14	29	17	8
I	7574275	7578599	D2030.2a.2_WBGene00008412	60	+	7574275	7578599	255,0,0	6	83,188,404,750,236,364,	0,1675,2299,2819,3644,3960,		protein coding gene	44	51	61	28	45	48	41	45	20	60	58	61	29	36	81	51	33	39	43	43	29	32	21	20
I	7575949	7578517	D2030.2b.1_WBGene00008412	60	+	7575949	7578517	255,0,0	5	189,404,750,236,282,	0,625,1145,1970,2286,		protein coding gene	5	3	8	1	2	7	4	1	1	8	5	4	1	3	4	3	1	1	1	2	3	5	5	1
I	7578546	7580833	D2030.3.1_WBGene00008413	60	-	7578546	7580833	255,0,0	6	426,189,270,236,415,65,	0,474,711,1424,1727,2222,		protein coding gene	80	80	93	71	78	91	35	73	42	103	100	98	43	63	92	66	43	50	45	54	34	71	45	36
I	7580943	7581628	D2030.4.1_WBGene00008414	60	-	7580943	7581628	255,0,0	3	274,105,119,	0,379,566,		protein coding gene	485	334	372	271	300	296	184	189	124	239	195	198	125	118	212	179	129	170	133	191	137	205	96	105
I	7582105	7583333	D2030.5.1_WBGene00008415	60	+	7582105	7583333	255,0,0	3	78,126,607,	0,152,621,	mce-1	protein coding gene	64	45	49	40	50	38	43	27	15	54	40	34	28	27	35	30	17	25	15	17	12	23	18	17
I	7583826	7585340	D2030.12.2-0_WBGene00008421	60	+	7583826	7585340	255,0,0	4	286,182,144,120,	0,979,1205,1394,		protein coding gene	9	2	4	0	1	3	2	0	1	2	4	4	1	1	2	1	3	2	0	1	0	3	1	2
I	7585328	7588367	D2030.6.1_WBGene00004178	60	-	7585328	7588367	255,0,0	9	341,187,238,175,365,442,243,315,360,	0,386,619,905,1127,1538,2024,2315,2679,	prg-1	protein coding gene	83	138	98	92	161	96	70	189	43	141	229	122	65	172	102	95	38	63	59	69	59	89	47	45
I	7588579	7590565	D2030.7.1_WBGene00008417	60	+	7588579	7590565	255,0,0	9	235,66,171,267,310,145,123,94,130,	0,287,403,619,929,1334,1523,1691,1856,		protein coding gene	146	117	122	138	156	141	94	115	55	180	142	158	104	108	141	107	63	104	75	78	78	94	73	73
I	7590272	7591206	D2030.11.2_WBGene00008420	60	+	7590272	7591206	255,0,0	4	92,156,162,131,	0,389,598,803,		protein coding gene	86	57	70	59	99	107	81	69	33	136	80	101	71	63	82	77	52	72	57	63	52	84	43	47
I	7591287	7595372	D2030.8.1_WBGene00008418	60	+	7591287	7595372	255,0,0	10	97,107,110,339,203,132,79,237,162,751,	0,144,464,621,1584,1846,2023,2396,3126,3334,		protein coding gene	77	43	67	73	81	81	50	71	36	70	91	82	32	64	77	49	27	44	40	52	28	40	33	33
I	7591298	7595372	D2030.8.2_WBGene00008418	60	+	7591298	7595372	255,0,0	10	86,107,110,339,203,132,79,237,162,751,	0,133,453,610,1573,1835,2012,2385,3115,3323,		protein coding gene	8	1	10	4	12	8	9	7	5	10	9	11	4	7	10	7	0	3	3	6	5	5	2	3
I	7595775	7602221	D2030.9a.2_WBGene00008419	60	+	7595775	7602221	255,0,0	10	835,77,141,250,247,211,180,211,107,525,	0,894,2520,3046,3345,3650,4378,4635,5505,5921,	wdr-23	protein coding gene	10	10	6	5	4	12	9	7	5	5	6	8	3	7	9	5	5	4	4	8	1	7	2	4
I	7596504	7602208	D2030.9c.1_WBGene00008419	60	+	7596504	7602208	255,0,0	10	106,77,141,250,247,211,180,187,107,512,	0,165,1791,2317,2616,2921,3649,3930,4776,5192,	wdr-23	protein coding gene	20	11	12	9	17	13	8	8	6	17	19	16	10	10	23	9	3	10	6	10	4	12	11	2
I	7596506	7602221	D2030.9a.1_WBGene00008419	60	+	7596506	7602221	255,0,0	10	104,77,141,250,247,211,180,211,107,525,	0,163,1789,2315,2614,2919,3647,3904,4774,5190,	wdr-23	protein coding gene	10	20	19	8	9	23	13	15	5	22	25	25	14	18	19	16	7	6	8	17	3	9	10	5
I	7597013	7602207	D2030.9b.1_WBGene00008419	60	+	7597013	7602207	255,0,0	9	199,141,250,247,211,180,211,107,511,	0,1282,1808,2107,2412,3140,3397,4267,4683,	wdr-23	protein coding gene	10	15	6	7	6	7	6	6	3	10	9	8	5	6	10	6	3	1	5	8	4	9	4	2
I	7597013	7597547	single_exon_productive_isoform_193_I:7597000	60	+	7597013	7597547	255,0,0	1	534,	0,	NA	NA	0	0	0	0	0	0	1	0	0	0	0	0	0	0	0	0	0	0	1	0	0	0	0	0
I	7634491	7639785	F29D11.2.1_WBGene00009254	60	-	7634491	7639785	255,0,0	14	444,361,171,181,596,427,150,421,225,103,171,207,103,270,	0,503,921,1629,1870,2516,2998,3200,3668,4236,4397,4616,4880,5024,	capg-1	protein coding gene	29	45	25	22	46	31	13	39	21	29	43	26	21	38	28	21	6	12	16	17	13	24	12	14
I	7640347	7641767	F26A3.1.1_WBGene00009140	60	-	7640347	7641767	255,0,0	6	202,184,108,236,183,151,	0,248,479,632,1036,1269,		protein coding gene	63	43	52	44	36	39	35	58	26	70	66	50	45	38	51	48	37	49	33	58	58	56	46	44
I	7641884	7643328	F26A3.2a.2_WBGene00009141	60	-	7641884	7643328	255,0,0	4	607,209,182,156,	0,710,1013,1288,	ncbp-2	protein coding gene	79	72	78	41	72	58	44	55	37	71	48	61	49	36	59	53	23	36	47	56	25	54	20	28
I	7643430	7644222	F26A3.8c_WBGene00004508	60	-	7643430	7644222	255,0,0	3	370,120,205,	0,417,587,	rrf-1	protein coding gene	0	0	0	1	0	1	3	1	1	2	0	1	1	0	1	0	1	0	2	0	0	0	1	0
I	7643431	7649777	F26A3.8a.1_WBGene00004508	60	-	7643431	7649777	255,0,0	20	369,120,250,527,136,180,272,202,458,112,363,180,543,267,180,144,123,321,159,118,	0,416,586,1140,1719,1907,2132,2449,2706,3211,3373,3780,4037,4628,4956,5214,5406,5604,5975,6228,	rrf-1	protein coding gene	5	22	22	8	25	14	8	24	5	15	30	14	12	21	14	12	3	7	6	2	6	5	2	8
I	7650340	7656338	F26A3.3.1_WBGene00001214	60	-	7650340	7656338	255,0,0	15	493,370,530,139,180,474,443,112,378,1182,135,141,375,165,174,	0,545,964,1541,1728,1953,2494,2985,3145,3567,4794,5007,5197,5616,5824,	ego-1	protein coding gene	4	25	11	6	31	10	2	29	8	9	20	18	3	21	6	4	3	8	4	2	1	5	2	5
I	7656977	7658291	F26A3.4.1_WBGene00009142	60	-	7656977	7658291	255,0,0	4	377,108,100,362,	0,431,639,952,		protein coding gene	106	110	131	44	69	66	35	44	22	56	37	34	22	27	33	57	22	45	33	24	40	35	13	22
I	7656977	7658293	single_exon_productive_isoform_194_I:7656000	60	-	7656977	7658293	255,0,0	1	1316,	0,	NA	NA	0	0	2	0	2	2	1	1	1	4	1	0	0	2	1	2	0	1	0	0	1	0	0	1
I	7670154	7672714	F26A3.6.1_WBGene00009144	60	-	7670154	7672714	255,0,0	7	328,143,241,185,162,442,135,	0,371,574,1164,1522,1930,2425,	del-3	protein coding gene	1	0	0	0	1	1	0	1	1	1	0	0	0	0	0	1	0	0	2	2	1	4	3	0
I	7674728	7676402	F26A3.7.2_WBGene00009145	60	-	7674728	7676402	255,0,0	7	205,288,96,102,204,61,131,	0,447,779,934,1084,1338,1543,		protein coding gene	18	20	12	14	13	11	7	7	5	22	13	11	9	7	11	10	4	11	15	7	10	12	7	5
I	7674733	7676127	F26A3.7.1_WBGene00009145	60	-	7674733	7676127	255,0,0	6	200,288,96,102,204,61,	0,442,774,929,1079,1333,		protein coding gene	1	4	6	1	1	4	1	2	1	2	1	2	2	2	6	1	1	2	3	2	0	2	1	3
I	7676667	7679046	T24B1.1.1_WBGene00011975	60	+	7676667	7679046	255,0,0	8	86,200,158,232,220,158,355,514,	0,132,377,582,868,1132,1458,1865,		protein coding gene	48	37	25	26	39	16	20	15	16	33	25	33	23	16	27	21	22	17	11	13	17	27	10	12
I	7676667	7679046	unproductive_splice_isoform_49_WBGene00011975	60	+	7676667	7679046	255,0,0	7	86,200,158,232,422,355,514,	0,132,377,582,868,1458,1865,		protein coding gene	1	1	0	0	1	1	0	1	0	3	0	1	0	2	0	1	0	2	1	0	0	1	0	1
I	7679447	7680833	T23G11.7a.1_WBGene00011972	60	+	7679447	7680833	255,0,0	2	105,1100,	0,286,		protein coding gene	11	13	13	14	20	13	17	20	8	13	18	20	9	15	19	10	6	17	10	17	7	14	7	7
I	7679453	7683045	T23G11.7b.1_WBGene00011972	60	+	7679453	7683045	255,0,0	7	99,137,78,72,124,129,563,	0,1430,1611,2164,2419,2597,3029,		protein coding gene	87	95	84	82	72	99	72	83	43	94	97	77	71	77	99	61	54	55	68	92	42	93	32	44
I	7683340	7694210	T23G11.5a.1_WBGene00011970	60	+	7683340	7694210	255,0,0	9	50,348,220,129,38,124,99,251,643,	0,96,686,1608,1784,7880,9781,9931,10227,	rlbp-1	protein coding gene	56	45	55	38	54	51	43	65	35	100	74	82	55	52	70	60	31	51	54	50	22	61	28	35
I	7685065	7689403	T23G11.6a.1_WBGene00011971	60	-	7685065	7689403	255,0,0	12	393,83,115,233,79,370,248,153,105,186,108,207,	0,873,1525,1707,1985,2117,2531,2833,3577,3738,3977,4131,	lron-9	protein coding gene	3	4	4	2	1	2	2	1	0	2	0	1	0	4	2	0	0	0	2	0	1	1	2	0
I	7685065	7686204	T23G11.6c.1_WBGene00011971	60	-	7685065	7686204	255,0,0	3	393,83,47,	0,873,1092,	lron-9	protein coding gene	4	7	3	0	4	0	3	4	0	1	3	1	1	2	3	5	4	4	9	9	3	15	10	5
I	7694319	7695232	T23G11.4.1_WBGene00011969	60	+	7694319	7695232	255,0,0	2	101,708,	0,205,		protein coding gene	86	79	65	57	63	85	53	54	37	117	76	69	61	64	92	88	53	73	56	67	69	96	34	55
I	7695680	7698222	T23G11.3.1_WBGene00001595	60	+	7695680	7698222	255,0,0	8	204,202,138,125,117,144,213,1076,	0,255,503,686,856,1021,1210,1466,	gld-1	protein coding gene	477	477	397	342	474	488	296	419	179	469	485	363	240	359	404	290	137	160	222	262	150	265	165	136
I	7699681	7700958	T23G11.2.1_WBGene00001647	60	+	7699681	7700958	255,0,0	4	225,163,365,379,	0,272,485,898,	gna-2	protein coding gene	276	255	254	212	279	274	187	267	123	319	308	276	129	204	294	200	126	160	119	157	124	141	121	87
I	7701171	7701391	single_exon_productive_isoform_195_WBGene00077728	60	+	7701171	7701391	255,0,0	1	220,	0,		protein coding gene	28	31	44	10	32	41	18	24	13	17	34	32	8	17	25	13	15	5	7	6	2	13	11	4
I	7702428	7704580	F27D4.1.1_WBGene00009187	60	+	7702428	7704580	255,0,0	7	53,93,130,291,257,111,195,	0,190,482,657,1494,1800,1957,		protein coding gene	199	186	172	116	171	153	93	140	82	209	164	133	73	104	118	96	54	76	88	95	61	112	74	58
I	7704510	7707056	F27D4.2b.3_WBGene00009188	60	-	7704510	7707056	255,0,0	3	950,652,209,	0,1456,2337,	lsy-22	protein coding gene	3	7	2	2	1	0	1	7	0	1	7	2	2	6	3	0	2	0	2	4	2	5	3	1
I	7704529	7718639	F27D4.2a.2_WBGene00009188	60	-	7704529	7718639	255,0,0	4	937,652,202,198,	0,1437,2318,13912,	lsy-22	protein coding gene	10	9	8	2	9	11	5	10	4	9	12	12	5	3	6	7	2	7	4	4	3	3	5	1
I	7704529	7707056	F27D4.2a.4_WBGene00009188	60	-	7704529	7707056	255,0,0	3	937,652,209,	0,1437,2318,	lsy-22	protein coding gene	6	8	5	2	7	2	2	5	1	3	4	6	4	4	0	2	2	6	3	2	2	2	1	1
I	7704563	7718497	F27D4.2a.3_WBGene00009188	60	-	7704563	7718497	255,0,0	4	903,655,202,56,	0,1403,2284,13878,	lsy-22	protein coding gene	15	29	17	9	21	16	14	21	10	22	30	15	7	13	15	14	7	4	2	14	5	23	9	4
I	7704563	7718516	F27D4.2b.1_WBGene00009188	60	-	7704563	7718516	255,0,0	4	897,655,202,75,	0,1403,2284,13878,	lsy-22	protein coding gene	7	15	10	6	11	11	9	8	5	7	11	6	3	17	12	5	2	3	7	12	5	14	3	4
I	7704563	7718505	F27D4.2b.2_WBGene00009188	60	-	7704563	7718505	255,0,0	4	897,652,202,64,	0,1403,2284,13878,	lsy-22	protein coding gene	8	6	6	2	10	5	4	5	6	8	8	6	2	4	6	6	5	4	3	6	3	7	5	3
I	7704563	7707056	F27D4.2b.4_WBGene00009188	60	-	7704563	7707056	255,0,0	3	897,655,209,	0,1403,2284,	lsy-22	protein coding gene	5	10	5	5	6	3	5	8	0	4	4	9	4	6	3	2	4	4	3	4	2	10	1	1
I	7704565	7707049	F27D4.2a.1_WBGene00009188	60	-	7704565	7707049	255,0,0	3	901,655,202,	0,1401,2282,	lsy-22	protein coding gene	3	3	5	2	3	1	2	3	1	7	3	1	0	4	4	0	3	2	1	0	2	1	2	0
I	7722083	7723116	F27D4.3_WBGene00014746	60	+	7722083	7723116	255,0,0	4	82,358,146,265,	0,133,542,768,		pseudogene	17	13	18	15	15	13	10	7	3	9	10	10	11	11	7	8	12	7	8	7	9	17	15	7
I	7723755	7724656	F27D4.7.1_WBGene00009191	60	-	7723755	7724656	255,0,0	3	553,84,92,	0,647,809,		protein coding gene	119	91	96	86	87	88	69	75	41	103	80	100	70	70	98	74	44	54	47	57	35	74	54	40
I	7725018	7727112	F27D4.4a.1_WBGene00009189	60	+	7725018	7727112	255,0,0	8	272,150,83,189,144,102,115,316,	0,320,518,652,960,1190,1345,1778,		protein coding gene	132	123	109	121	105	98	73	89	42	159	121	96	84	81	124	113	62	85	77	81	101	103	63	59
I	7727256	7729089	F27D4.5.2_WBGene00006518	60	+	7727256	7729089	255,0,0	5	409,474,87,172,201,	0,455,1264,1414,1632,	bckd-1B	protein coding gene	25	21	24	17	29	7	11	14	7	21	12	18	12	17	10	12	7	13	11	18	6	9	8	7
I	7727266	7729092	F27D4.5.1_WBGene00006518	60	+	7727266	7729092	255,0,0	4	399,474,87,422,	0,445,1254,1404,	bckd-1B	protein coding gene	122	122	113	55	82	99	50	54	42	69	74	60	29	31	59	48	26	25	21	29	29	33	22	17
I	7729183	7729878	F27D4.8.1_WBGene00077543	60	+	7729183	7729878	255,0,0	2	168,180,	0,515,		protein coding gene	59	43	73	57	63	69	60	89	35	163	92	108	71	75	101	84	58	68	56	61	51	58	34	44
I	7755730	7756572	single_exon_productive_isoform_196_I:7755000	60	+	7755730	7756572	255,0,0	1	842,	0,	NA	NA	3	0	0	1	2	3	1	1	0	3	2	3	1	2	1	7	2	1	12	13	8	23	12	7
I	7755777	7756578	productive_splice_isoform_124_WBGene00010291	60	+	7755777	7756578	255,0,0	2	81,669,	0,132,		protein coding gene	1	3	5	1	6	7	2	0	0	1	2	2	2	3	0	2	2	2	19	14	12	22	21	15
I	7766531	7772231	H15N14.2a.1_WBGene00003818	60	-	7766531	7772231	255,0,0	13	433,209,80,201,157,450,418,249,78,216,175,64,74,	0,1000,1254,1380,1633,1836,2347,2815,3110,3234,3533,5450,5626,	nsf-1	protein coding gene	39	38	37	34	58	37	19	43	19	38	44	39	25	31	30	25	19	18	21	18	11	27	14	11
I	7766837	7770156	H15N14.2b.1_WBGene00003818	60	-	7766837	7770156	255,0,0	11	127,209,80,201,157,450,418,249,78,216,92,	0,694,948,1074,1327,1530,2041,2509,2804,2928,3227,	nsf-1	protein coding gene	3	2	1	1	5	2	2	7	0	0	1	5	0	5	1	1	1	0	0	3	2	4	0	1
I	7773415	7777469	H15N14.1d.1_WBGene00000079	60	+	7773415	7777469	255,0,0	11	97,69,138,101,247,60,532,262,270,327,658,	0,597,717,1227,1379,1677,1786,2367,2701,3018,3396,	adr-1	protein coding gene	3	6	4	1	5	6	1	2	1	1	3	2	2	0	3	1	0	2	2	0	3	2	1	0
I	7773415	7777655	productive_splice_isoform_125_WBGene00000079	60	+	7773415	7777655	255,0,0	13	97,69,138,198,101,247,69,532,262,270,327,520,267,	0,597,717,982,1227,1379,1668,1786,2367,2701,3018,3396,3973,	adr-1	protein coding gene	1	4	2	2	0	3	1	4	1	2	8	1	0	5	4	2	1	3	1	0	4	1	1	1
I	7773415	7777655	productive_splice_isoform_126_WBGene00000079	60	+	7773415	7777655	255,0,0	13	97,69,138,198,101,247,60,532,262,270,327,520,267,	0,597,717,982,1227,1379,1677,1786,2367,2701,3018,3396,3973,	adr-1	protein coding gene	1	7	5	1	4	4	3	2	2	5	8	3	1	8	3	4	0	5	5	4	4	3	3	4
I	7773415	7777655	productive_splice_isoform_127_WBGene00000079	60	+	7773415	7777655	255,0,0	13	97,69,138,198,101,247,60,538,262,270,327,520,267,	0,597,717,982,1227,1379,1677,1780,2367,2701,3018,3396,3973,	adr-1	protein coding gene	8	9	13	8	11	9	1	14	5	10	7	11	6	9	12	3	4	3	1	1	2	4	1	3
I	7773417	7777655	H15N14.1c.1_WBGene00000079	60	+	7773417	7777655	255,0,0	13	95,69,138,198,101,247,69,538,262,270,327,520,267,	0,595,715,980,1225,1377,1666,1778,2365,2699,3016,3394,3971,	adr-1	protein coding gene	4	11	5	2	9	3	4	4	2	3	5	7	1	8	6	2	0	4	1	2	3	0	4	1
I	7773417	7777652	H15N14.1e.1_WBGene00000079	60	+	7773417	7777652	255,0,0	12	95,69,138,101,247,60,532,262,270,327,520,264,	0,595,715,1225,1377,1675,1784,2365,2699,3016,3394,3971,	adr-1	protein coding gene	4	9	6	1	5	2	0	3	1	3	4	3	2	3	0	5	1	2	3	2	3	2	2	1
I	7800454	7801822	D2005.2.1_WBGene00003746	60	-	7800454	7801822	255,0,0	4	416,296,65,65,	0,491,1128,1303,	nlp-8	protein coding gene	4	8	9	2	4	2	5	2	3	4	5	4	3	4	6	4	4	3	5	11	3	18	7	3
I	7813761	7815042	D2005.3.1_WBGene00008398	60	-	7813761	7815042	255,0,0	5	214,98,69,63,61,	0,476,625,781,1220,		protein coding gene	118	120	141	80	165	166	109	88	66	192	134	144	65	93	144	114	89	96	97	129	88	125	73	68
I	7814948	7819410	D2005.4.1_WBGene00008399	60	+	7814948	7819410	255,0,0	16	135,70,442,103,140,363,98,271,153,217,240,83,220,92,669,211,	0,299,416,907,1087,1293,1701,1845,2163,2366,2694,2979,3114,3381,3523,4251,		protein coding gene	7	10	16	12	10	8	4	9	11	8	16	11	6	10	9	9	0	7	2	9	8	11	4	4
I	7814981	7819413	D2005.4.3_WBGene00008399	60	+	7814981	7819413	255,0,0	16	102,63,442,103,140,363,98,271,153,217,240,83,220,92,669,214,	0,273,383,874,1054,1260,1668,1812,2130,2333,2661,2946,3081,3348,3490,4218,		protein coding gene	2	3	1	1	3	3	1	6	0	0	2	3	0	0	2	3	2	2	3	2	1	2	0	0
I	7815247	7819409	D2005.4.2_WBGene00008399	60	+	7815247	7819409	255,0,0	15	70,442,103,140,363,98,271,153,217,240,83,220,92,669,210,	0,117,608,788,994,1402,1546,1864,2067,2395,2680,2815,3082,3224,3952,		protein coding gene	3	6	5	6	5	4	2	2	0	6	2	6	1	2	2	3	0	2	3	2	0	2	1	0
I	7819578	7820478	D2005.7.1_WBGene00086551	60	+	7819578	7820478	255,0,0	3	190,213,306,	0,240,594,		protein coding gene	134	119	114	118	112	133	93	117	51	150	140	138	76	96	143	116	66	90	89	100	76	127	54	60
I	7820830	7826378	D2005.5.1_WBGene00008400	60	+	7820830	7826378	255,0,0	15	110,174,76,82,525,126,182,182,326,281,909,101,139,107,190,	0,169,596,719,846,1558,1730,1993,2372,3134,3458,4806,4963,5149,5358,	drh-3	protein coding gene	18	23	19	11	27	26	5	35	8	13	32	20	7	20	22	11	6	14	6	14	14	6	8	8
I	7826441	7831629	F30F8.2.1_WBGene00009271	60	-	7826441	7831629	255,0,0	7	412,247,281,92,511,148,213,	0,834,1408,2030,2630,3345,4975,	glna-3	protein coding gene	4	1	1	0	1	5	1	2	1	3	1	1	2	2	3	0	0	3	0	1	1	3	0	1
I	7832662	7835453	F30F8.1.1_WBGene00009270	60	-	7832662	7835453	255,0,0	11	431,105,138,228,202,191,315,177,252,89,209,	0,476,625,807,1081,1331,1570,1929,2151,2448,2582,		protein coding gene	54	60	55	43	95	65	26	83	28	69	89	61	49	60	81	40	27	35	47	33	29	26	15	27
I	7835812	7836967	F30F8.3.1_WBGene00009272	60	+	7835812	7836967	255,0,0	4	122,217,240,428,	0,173,439,727,	gras-1	protein coding gene	196	177	210	178	194	217	150	173	94	290	233	237	159	168	230	168	108	143	127	162	101	133	106	85
I	7837062	7840020	F30F8.9b.2_WBGene00009276	60	+	7837062	7840020	255,0,0	9	78,122,116,83,127,60,141,82,352,	0,165,541,781,1709,1886,1990,2459,2606,		protein coding gene	15	7	0	13	5	2	3	3	3	7	1	2	6	3	6	7	1	4	3	3	4	5	2	1
I	7837062	7840020	unproductive_splice_isoform_50_WBGene00009276	60	+	7837062	7840020	255,0,0	8	78,122,116,127,60,141,82,352,	0,165,541,1709,1886,1990,2459,2606,		protein coding gene	4	4	3	4	3	7	3	6	2	11	4	6	5	5	6	2	3	4	4	0	2	5	4	0
I	7837063	7840022	F30F8.9a.1_WBGene00009276	60	+	7837063	7840022	255,0,0	9	77,122,116,83,127,60,141,82,354,	0,164,540,1546,1708,1885,1989,2458,2605,		protein coding gene	41	35	39	35	35	31	27	38	16	50	30	41	17	26	38	35	18	19	22	32	22	22	19	13
I	7837063	7840022	F30F8.9b.1_WBGene00009276	60	+	7837063	7840022	255,0,0	9	77,122,116,83,127,60,141,82,354,	0,164,540,780,1708,1885,1989,2458,2605,		protein coding gene	2	3	5	2	2	3	5	4	2	3	4	5	4	5	7	9	3	1	4	2	4	4	3	2
I	7840441	7847327	F30F8.10a.1_WBGene00009277	60	+	7840441	7847327	255,0,0	4	90,285,233,646,	0,1734,5957,6240,		protein coding gene	25	19	28	36	24	22	26	30	9	43	37	30	21	34	36	38	27	19	30	31	25	38	24	24
I	7842168	7847329	F30F8.10b.1_WBGene00009277	60	+	7842168	7847329	255,0,0	3	292,233,648,	0,4230,4513,		protein coding gene	0	1	2	0	1	5	3	1	0	5	2	1	0	1	2	2	0	2	1	2	1	5	1	2
I	7847241	7848892	F30F8.5a.1_WBGene00009274	60	-	7847241	7848892	255,0,0	4	152,44,510,228,	0,203,820,1423,		protein coding gene	8	2	3	3	1	0	4	2	0	3	0	4	1	1	0	1	1	1	0	1	1	1	1	0
I	7847245	7848920	F30F8.5b.1_WBGene00009274	60	-	7847245	7848920	255,0,0	4	148,40,510,256,	0,203,816,1419,		protein coding gene	1	0	0	0	0	3	0	0	0	0	2	1	0	0	1	3	0	0	0	0	0	0	0	1
I	7848863	7853640	F30F8.8.2_WBGene00006386	60	+	7848863	7853640	255,0,0	8	267,245,380,191,516,375,137,257,	0,949,1663,2093,2901,3591,4013,4520,	taf-5	protein coding gene	72	50	55	61	56	69	47	63	32	93	68	65	49	63	79	68	36	64	47	39	49	47	33	37
I	7849812	7853636	F30F8.8.1_WBGene00006386	60	+	7849812	7853636	255,0,0	7	245,380,191,516,375,137,253,	0,714,1144,1952,2642,3064,3571,	taf-5	protein coding gene	2	5	7	2	2	2	1	3	2	5	9	6	2	5	8	4	1	4	3	4	4	1	3	4
I	7853749	7857853	R11A5.1a.1_WBGene00000163	60	+	7853749	7857853	255,0,0	8	77,79,711,123,135,994,422,404,	0,191,320,1113,1656,1840,3103,3700,	apb-3	protein coding gene	0	1	0	2	2	0	0	0	0	2	2	0	0	2	3	3	0	0	1	5	1	2	0	2
I	7853749	7857853	R11A5.1b.1_WBGene00000163	60	+	7853749	7857853	255,0,0	8	77,79,711,93,135,994,422,404,	0,191,320,1113,1656,1840,3103,3700,	apb-3	protein coding gene	9	7	6	10	3	13	1	6	6	7	12	8	8	4	9	6	4	6	6	5	5	9	4	3
I	7857755	7859417	R11A5.2.1_WBGene00011230	60	-	7857755	7859417	255,0,0	4	531,116,391,224,	0,797,962,1438,	nud-2	protein coding gene	153	122	103	120	106	123	74	94	35	132	116	117	64	79	105	103	93	61	69	97	57	147	64	55
I	7862782	7863569	R11A5.3.1-0_WBGene00011231	60	-	7862782	7863569	255,0,0	2	456,188,	0,599,		protein coding gene	28	28	24	17	32	29	10	13	3	6	7	7	1	12	9	21	6	13	25	24	18	71	16	26
I	7866135	7872100	R11A5.4a.1_WBGene00011232	60	+	7866135	7872100	255,0,0	5	301,105,1166,307,568,	0,348,3831,5042,5397,	pck-2	protein coding gene	20	58	66	24	80	39	27	123	29	57	112	57	22	82	55	38	20	36	38	38	36	33	16	29
I	7866248	7872080	R11A5.4a.2_WBGene00011232	60	+	7866248	7872080	255,0,0	6	59,90,105,1166,307,548,	0,98,235,3718,4929,5284,	pck-2	protein coding gene	4	3	3	0	3	4	3	6	1	2	11	2	3	2	5	2	1	1	2	4	2	2	0	1
I	7866367	7872080	R11A5.4a.1-0_WBGene00011232	60	+	7866367	7872080	255,0,0	5	69,105,1166,307,548,	0,116,3599,4810,5165,	pck-2	protein coding gene	21	18	16	4	25	17	5	25	11	9	18	15	0	10	9	5	4	7	2	4	2	7	4	6
I	7866555	7871883	R11A5.4d.1_WBGene00011232	60	+	7866555	7871883	255,0,0	4	33,1166,307,351,	0,3411,4622,4977,	pck-2	protein coding gene	8	11	10	1	11	5	1	10	1	5	6	6	3	9	4	2	3	2	3	4	2	1	1	1
I	7869095	7872077	R11A5.4b.1_WBGene00011232	60	+	7869095	7872077	255,0,0	3	2037,307,545,	0,2082,2437,	pck-2	protein coding gene	31	23	23	12	20	12	8	16	8	11	19	14	12	11	9	5	4	7	5	4	5	2	2	2
I	7884318	7885765	F55D12.1.1_WBGene00010110	60	+	7884318	7885765	255,0,0	4	163,111,78,297,	0,489,831,1150,		protein coding gene	1	4	3	1	3	3	0	1	3	3	2	1	1	1	2	0	1	1	2	2	1	0	1	3
I	7889309	7894864	F55D12.2a.1_WBGene00010111	60	+	7889309	7894864	255,0,0	15	302,194,108,114,79,278,87,105,121,139,205,189,170,142,301,	0,2133,2375,2528,2725,2887,3214,3372,3529,3955,4139,4480,4715,4931,5254,		protein coding gene	8	3	2	3	5	0	0	2	1	4	6	3	4	2	1	4	0	1	0	4	3	2	0	1
I	7906825	7914271	F55D12.5a.1_WBGene00010113	60	-	7906825	7914271	255,0,0	7	544,291,622,260,117,76,420,	0,881,1845,3264,4563,5264,7026,		protein coding gene	21	23	6	15	19	16	6	11	5	14	19	10	3	23	15	8	5	4	7	14	4	12	4	2
I	7913936	7918341	F20G4.2.1_WBGene00008991	60	-	7913936	7918341	255,0,0	5	331,121,103,743,381,	0,2304,2713,3236,4024,		protein coding gene	2	5	1	3	5	3	1	6	4	3	4	3	1	9	2	1	1	1	2	3	1	1	0	1
I	7918437	7926503	F20G4.1.2_WBGene00008990	60	-	7918437	7926503	255,0,0	13	437,656,818,366,105,899,384,408,415,375,117,78,86,	0,1871,2807,3759,4168,4321,5472,5981,6436,7237,7656,7823,7980,	smgl-1	protein coding gene	5	11	6	4	10	5	1	17	6	4	22	12	2	12	3	1	6	3	4	3	3	5	0	3
I	7918446	7926338	F20G4.1.1_WBGene00008990	60	-	7918446	7926338	255,0,0	12	428,656,818,366,105,899,384,408,415,375,117,78,	0,1862,2798,3750,4159,4312,5463,5972,6427,7228,7647,7814,	smgl-1	protein coding gene	3	1	2	1	9	7	0	3	2	2	4	5	1	2	2	2	0	3	0	2	3	1	0	1
I	7926622	7934577	F20G4.3.1_WBGene00003777	60	-	7926622	7934577	255,0,0	15	576,447,865,690,189,123,247,159,146,2096,163,226,185,303,79,	0,623,1116,2028,2769,3280,3450,3739,4070,4263,6404,6614,6891,7522,7876,	nmy-2	protein coding gene	29	10	14	27	12	16	17	7	4	20	15	8	17	13	17	13	10	9	8	7	5	13	13	4
I	7926890	7934577	F20G4.3.1-1_WBGene00003777	60	-	7926890	7934577	255,0,0	15	308,447,865,690,189,123,247,159,146,2096,163,226,185,303,79,	0,355,848,1760,2501,3012,3182,3471,3802,3995,6136,6346,6623,7254,7608,	nmy-2	protein coding gene	4	27	10	3	32	16	6	12	4	8	22	9	2	14	7	6	5	4	6	3	3	6	2	5
I	7936263	7938328	T22C1.1.1_WBGene00011912	60	+	7936263	7938328	255,0,0	5	60,443,87,337,823,	0,202,701,860,1242,		protein coding gene	107	109	110	81	119	100	64	99	44	111	104	105	68	77	102	86	42	69	62	86	49	94	54	40
I	7937437	7938487	T22C1.2.1_WBGene00011913	60	-	7937437	7938487	255,0,0	5	296,133,95,169,98,	0,341,522,681,952,	glb-26	protein coding gene	3	1	2	0	2	0	0	2	1	0	1	0	1	0	0	0	0	0	0	1	0	0	1	1
I	7938559	7940144	T22C1.3.1_WBGene00011914	60	+	7938559	7940144	255,0,0	6	92,172,274,220,269,323,	0,138,361,681,942,1262,	pigu-1	protein coding gene	83	67	69	66	79	73	51	81	30	97	98	88	50	45	81	56	35	55	36	67	50	74	49	42
I	7940133	7940728	T22C1.4.1_WBGene00011915	60	-	7940133	7940728	255,0,0	4	214,68,86,57,	0,295,410,538,	ctf-8	protein coding gene	98	111	134	112	145	139	120	106	56	166	130	111	91	77	125	93	81	68	69	64	73	77	64	59
I	7940892	7941994	T22C1.5.1_WBGene00011916	60	+	7940892	7941994	255,0,0	4	104,162,191,466,	0,154,364,636,		protein coding gene	1	1	3	1	1	1	0	0	0	0	0	0	0	0	0	0	0	0	0	0	0	0	0	0
I	7941044	7942567	unproductive_splice_isoform_64_WBGene00011916	60	+	7941044	7942567	255,0,0	3	164,191,1039,	0,212,484,		protein coding gene	11	16	9	8	13	17	7	17	6	15	18	19	12	10	21	6	6	15	6	13	6	11	6	2
I	7942718	7945551	T22C1.6.1_WBGene00011917	60	+	7942718	7945551	255,0,0	6	238,122,60,75,581,406,	0,807,981,1191,1307,2427,		protein coding gene	73	52	40	63	68	57	60	59	17	98	90	61	53	54	79	58	32	36	62	54	29	84	45	33
I	7958646	7960158	T22C1.9.1_WBGene00011919	60	+	7958646	7960158	255,0,0	4	167,88,362,285,	0,211,635,1227,		protein coding gene	11	2	0	0	2	0	0	1	0	0	0	0	0	0	0	0	0	0	0	0	0	0	1	0
I	7962051	7972443	T22C1.10a.1_WBGene00004318	60	+	7962051	7972443	255,0,0	12	113,258,245,600,147,653,571,211,65,288,393,545,	0,164,469,906,1625,2290,3396,4634,8475,8637,9401,9847,	rbg-2	protein coding gene	11	18	15	12	32	16	5	18	6	14	17	17	4	9	12	11	3	10	12	3	4	13	4	2
I	7962110	7972291	T22C1.10b.1_WBGene00004318	60	+	7962110	7972291	255,0,0	12	52,258,245,600,147,653,571,211,65,288,393,393,	0,105,410,847,1566,2231,3337,4575,8416,8578,9342,9788,	rbg-2	protein coding gene	1	0	0	0	2	1	0	2	0	0	2	2	0	1	1	1	1	0	0	1	1	1	0	1
I	7966913	7968693	T22C1.11.1_WBGene00011920	60	-	7966913	7968693	255,0,0	5	208,87,639,432,103,	0,259,401,1088,1677,		protein coding gene	10	16	7	12	19	17	6	11	5	15	15	18	14	7	13	10	5	11	15	8	7	11	10	9
I	7995733	7996735	C54G4.5.1_WBGene00008315	60	+	7995733	7996735	255,0,0	4	131,87,88,247,	0,479,617,755,		protein coding gene	1	2	2	3	0	0	1	0	2	5	4	1	0	2	4	2	1	2	3	1	2	3	2	3
I	8014405	8019581	C54G4.1d.1_WBGene00008311	60	+	8014405	8019581	255,0,0	12	227,398,147,307,173,232,90,98,109,277,148,661,	0,497,1275,1466,1878,2175,2466,2728,3378,3733,4064,4515,	rskn-2	protein coding gene	16	7	11	0	5	6	2	5	2	7	8	8	1	3	4	6	2	4	5	2	2	2	4	4
I	8014411	8019577	C54G4.1a.1_WBGene00008311	60	+	8014411	8019577	255,0,0	12	221,398,147,307,173,232,90,122,109,277,148,657,	0,491,1269,1460,1872,2169,2460,2722,3372,3727,4058,4509,	rskn-2	protein coding gene	4	5	6	3	2	4	0	3	1	1	0	5	1	3	2	5	0	5	5	0	1	3	0	0
I	8019500	8022646	C54G4.7.1_WBGene00008317	60	+	8019500	8022646	255,0,0	6	162,139,190,88,179,917,	0,211,1285,1543,1680,2229,		protein coding gene	6	23	16	8	15	19	19	6	10	22	21	25	2	15	31	13	7	22	13	16	12	19	13	13
I	8019577	8020901	C54G4.6.1_WBGene00008316	60	-	8019577	8020901	255,0,0	5	253,153,104,135,100,	0,523,719,1042,1224,	dod-18	protein coding gene	58	46	55	44	36	53	44	50	29	73	63	71	45	42	60	45	36	54	30	44	42	42	28	27
I	8019711	8022645	C54G4.7.2_WBGene00008317	60	+	8019711	8022645	255,0,0	5	139,190,88,179,916,	0,1074,1332,1469,2018,		protein coding gene	1	1	1	2	2	2	0	2	1	1	0	1	0	0	4	1	0	1	1	1	0	0	0	1
I	8020764	8022734	C54G4.7.3_WBGene00008317	60	+	8020764	8022734	255,0,0	4	211,88,179,1005,	0,279,416,965,		protein coding gene	5	1	3	2	0	3	0	2	1	2	2	2	0	2	3	1	2	3	2	0	1	5	2	2
I	8022673	8024422	C54G4.8.1_WBGene00000869	60	-	8022673	8024422	255,0,0	6	707,195,249,100,155,49,	0,760,1001,1301,1447,1700,	cyc-1	protein coding gene	257	179	175	101	130	138	88	118	71	151	149	145	96	107	124	106	65	109	128	156	89	183	102	83
I	8024879	8026525	C54G4.9.1_WBGene00008318	60	-	8024879	8026525	255,0,0	4	540,383,260,317,	0,589,1021,1329,		protein coding gene	52	46	49	60	50	71	46	57	36	75	66	70	35	36	69	63	28	45	36	50	40	56	32	51
I	8026600	8028752	K04G2.1.2_WBGene00010560	60	-	8026600	8028752	255,0,0	6	380,357,87,103,45,130,	0,427,861,997,1147,2022,	eif-2beta	protein coding gene	138	136	137	88	116	125	85	93	76	143	101	107	72	78	118	91	72	94	83	91	75	156	84	78
I	8026614	8027792	K04G2.1.1_WBGene00010560	60	-	8026614	8027792	255,0,0	5	366,357,87,103,45,	0,413,847,983,1133,	eif-2beta	protein coding gene	129	101	107	90	100	96	72	80	51	136	68	103	62	60	85	91	51	65	64	67	67	97	67	64
I	8030958	8032880	K04G2.2.1_WBGene00045192	60	+	8030958	8032880	255,0,0	3	114,752,883,	0,189,1039,	aho-3	protein coding gene	100	83	80	82	93	89	58	101	41	87	82	92	40	62	83	80	28	39	42	49	26	47	41	24
I	8032862	8035696	K04G2.3.1_WBGene00010562	60	-	8032862	8035696	255,0,0	5	181,240,808,825,216,	0,224,664,1625,2618,	cdc-48.3	protein coding gene	44	32	30	27	38	32	20	36	11	41	51	43	26	31	51	30	25	19	22	27	24	21	21	18
I	8036940	8039181	K04G2.5a.1_WBGene00010564	60	-	8036940	8039181	255,0,0	5	291,165,295,235,114,	0,947,1159,1735,2127,	ath-1	protein coding gene	0	1	3	2	0	3	2	1	0	2	2	1	2	1	0	1	4	2	1	1	0	1	0	1
I	8036940	8039831	K04G2.5a.3_WBGene00010564	60	-	8036940	8039831	255,0,0	6	291,165,295,235,114,491,	0,947,1159,1735,2127,2400,	ath-1	protein coding gene	6	6	7	4	11	5	3	14	1	5	7	4	2	3	6	6	4	2	6	9	2	4	1	3
I	8036940	8039768	K04G2.5a.4_WBGene00010564	60	-	8036940	8039768	255,0,0	6	291,165,295,235,114,74,	0,947,1159,1735,2127,2754,	ath-1	protein coding gene	20	13	13	7	13	11	7	11	5	16	17	10	11	13	12	11	4	10	15	15	13	19	12	9
I	8036944	8038910	K04G2.5a.2_WBGene00010564	60	-	8036944	8038910	255,0,0	4	287,165,295,235,	0,943,1155,1731,	ath-1	protein coding gene	10	13	10	9	9	10	15	10	7	10	13	19	8	9	15	13	8	10	10	12	10	17	6	8
I	8037183	8039752	K04G2.5b.1_WBGene00010564	60	-	8037183	8039752	255,0,0	6	48,165,295,235,114,58,	0,704,916,1492,1884,2511,	ath-1	protein coding gene	0	1	1	2	1	0	1	2	0	0	1	2	0	0	1	0	0	0	2	2	1	0	0	1
I	8037183	8039181	K04G2.5c_WBGene00010564	60	-	8037183	8039181	255,0,0	5	48,165,295,235,114,	0,704,916,1492,1884,	ath-1	protein coding gene	2	0	1	2	2	1	3	1	0	3	0	3	1	1	0	0	0	2	1	1	0	0	0	1
I	8037183	8039528	K04G2.5d_WBGene00010564	60	-	8037183	8039528	255,0,0	6	48,165,295,235,114,188,	0,704,916,1492,1884,2157,	ath-1	protein coding gene	0	1	2	1	0	0	0	1	0	0	3	0	1	0	1	0	1	2	0	1	1	0	0	1
I	8039878	8040526	K04G2.11.1_WBGene00010569	60	-	8039878	8040526	255,0,0	4	122,149,115,120,	0,168,365,528,	scbp-2	protein coding gene	42	33	34	48	41	44	14	18	16	34	19	21	13	19	32	16	18	18	12	19	23	29	15	16
I	8040798	8043278	K04G2.6.1_WBGene00010565	60	+	8040798	8043278	255,0,0	5	102,151,1525,145,321,	0,146,342,1966,2159,	vacl-14	protein coding gene	30	36	30	23	44	33	18	45	16	40	47	35	22	44	29	20	12	27	16	28	17	29	11	11
I	8050036	8055475	K04G2.8a.1_WBGene00000156	60	+	8050036	8055475	255,0,0	7	189,155,727,588,1548,282,412,	0,393,597,1816,2451,4663,5027,	2024-04-01	protein coding gene	8	20	11	4	9	8	5	21	5	9	21	17	5	11	11	8	4	13	10	8	6	8	2	10
I	8050042	8055468	K04G2.8b.1_WBGene00000156	60	+	8050042	8055468	255,0,0	7	183,155,727,588,1554,282,405,	0,387,591,1810,2439,4657,5021,	2024-04-01	protein coding gene	19	32	21	13	45	31	10	44	11	21	39	30	10	30	29	8	5	14	7	11	15	11	5	13
I	8055458	8057029	K04G2.9.1_WBGene00010567	60	-	8055458	8057029	255,0,0	4	225,354,106,67,	0,681,1309,1504,		protein coding gene	20	16	11	7	8	8	5	15	2	10	9	7	4	4	6	5	4	1	3	6	2	7	1	4
I	8059803	8060478	K04G2.10.1_WBGene00010568	60	+	8059803	8060478	255,0,0	1	675,	0,		protein coding gene	31	47	29	48	54	76	46	59	29	88	66	77	54	48	73	57	33	53	34	37	24	42	21	21
I	8083575	8095610	F18C12.2b.1_WBGene00004378	60	+	8083575	8095610	255,0,0	22	125,76,201,198,303,259,467,411,581,678,640,116,218,188,192,453,108,211,454,291,584,609,	0,170,295,713,960,1519,1831,2600,3362,4012,5004,5793,6016,6699,6930,7555,8299,8495,9761,10282,10652,11426,	rme-8	protein coding gene	4	9	11	6	20	7	7	19	5	9	15	11	2	9	5	4	2	5	1	5	6	2	1	2
I	8095739	8098444	F18C12.3.1_WBGene00008934	60	+	8095739	8098444	255,0,0	7	513,152,283,156,123,250,239,	0,896,1093,1460,1919,2166,2466,		protein coding gene	37	36	31	14	32	19	21	16	13	30	29	34	23	23	35	23	16	23	18	19	18	30	19	17
I	8103595	8109228	C09H6.1b.1_WBGene00005009	60	+	8103595	8109228	255,0,0	7	331,981,132,257,1367,662,496,	0,374,1412,2180,2539,4001,5137,	spr-4	protein coding gene	0	2	2	1	3	0	1	2	3	1	1	2	1	2	2	0	1	2	0	0	3	0	1	0
I	8103600	8109227	C09H6.1a.1_WBGene00005009	60	+	8103600	8109227	255,0,0	7	326,981,132,257,1367,662,501,	0,369,1407,2175,2534,3996,5126,	spr-4	protein coding gene	1	9	1	4	8	5	3	12	4	7	7	7	0	9	0	2	0	2	1	0	2	2	1	1
I	8109745	8119314	C09H6.2a.1_WBGene00002999	60	-	8109745	8119314	255,0,0	16	495,88,424,178,146,230,175,446,88,228,84,224,52,90,239,152,	0,575,1164,1953,2214,2419,3973,4618,5164,5335,6038,6897,7584,7844,8533,9417,	lin-10	protein coding gene	4	9	9	7	12	10	2	2	4	8	6	2	1	4	5	0	2	1	7	3	1	7	3	5
I	8125800	8130039	C09H6.3.1_WBGene00003136	60	+	8125800	8130039	255,0,0	9	225,85,104,362,343,66,116,433,236,	0,274,409,650,1592,2178,2734,3367,4003,	mau-2	protein coding gene	60	69	63	49	65	42	27	65	30	59	55	49	40	33	41	47	23	40	26	30	25	45	25	21
I	8134114	8135051	single_exon_productive_isoform_197_I:8134000	60	+	8134114	8135051	255,0,0	1	937,	0,	NA	NA	0	1	1	1	0	1	0	0	0	2	0	0	1	0	1	2	1	0	1	2	2	1	2	2
I	8134114	8135051	T28B8.1.1_WBGene00012113	60	+	8134114	8135051	255,0,0	2	347,511,	0,426,		protein coding gene	89	55	114	25	43	58	47	27	26	70	58	53	30	41	59	109	71	61	229	268	164	274	130	111
I	8147426	8149651	T28B8.2.1_WBGene00002101	60	+	8147426	8149651	255,0,0	3	157,105,170,	0,1491,2055,	ins-18	protein coding gene	6	4	4	3	5	3	1	1	2	1	1	2	0	1	0	1	3	1	2	2	1	4	4	1
I	8212361	8218324	T02E1.5a.1_WBGene00000967	60	-	8212361	8218324	255,0,0	7	161,272,96,74,118,152,115,	0,214,699,840,1704,5653,5848,	dhs-3	protein coding gene	118	91	54	88	92	71	106	159	52	146	93	102	53	48	64	32	17	38	12	14	13	5	15	2
I	8212361	8218287	T02E1.5b.1_WBGene00000967	60	-	8212361	8218287	255,0,0	6	161,272,96,74,118,273,	0,214,699,840,1704,5653,	dhs-3	protein coding gene	9	4	3	3	10	5	8	13	6	10	9	8	5	5	1	2	2	3	1	0	1	0	1	0
I	8214375	8217995	T02E1.3c.1_WBGene00011376	60	+	8214375	8217995	255,0,0	10	69,73,93,336,121,353,76,459,249,562,	0,116,660,799,1192,1659,2087,2223,2754,3058,	gla-3	protein coding gene	4	7	9	3	5	2	4	3	3	7	6	6	3	5	2	3	2	2	3	3	5	1	2	1
I	8214381	8217996	T02E1.3a.1_WBGene00011376	60	+	8214381	8217996	255,0,0	10	63,73,99,336,121,353,76,459,249,563,	0,110,648,793,1186,1653,2081,2217,2748,3052,	gla-3	protein coding gene	88	91	71	74	87	66	58	93	31	95	112	81	48	63	61	48	25	25	33	34	30	36	31	19
I	8219997	8223009	T02E1.2.1_WBGene00011375	60	-	8219997	8223009	255,0,0	11	400,282,229,177,201,181,89,189,80,60,143,	0,495,1148,1437,1662,1972,2236,2398,2637,2765,2869,		protein coding gene	2	3	3	3	0	0	1	0	0	8	3	6	1	6	9	2	0	2	2	3	1	4	0	1
I	8219997	8223954	T02E1.2.2_WBGene00011375	60	-	8219997	8223954	255,0,0	12	400,282,229,177,201,181,89,189,80,60,143,128,	0,495,1148,1437,1662,1972,2236,2398,2637,2765,2869,3829,		protein coding gene	36	29	29	32	40	40	31	25	18	47	41	43	24	32	42	33	17	24	23	35	15	25	21	10
I	8235746	8237502	T02E1.8a.1_WBGene00011380	60	+	8235746	8237502	255,0,0	6	67,70,104,83,69,306,	0,219,801,1064,1296,1450,		protein coding gene	3	1	5	1	1	2	2	1	1	0	0	1	0	0	0	0	0	0	1	1	0	2	0	1
I	8242133	8243572	ZK265.3.1_WBGene00013956	60	+	8242133	8243572	255,0,0	3	338,187,570,	0,386,869,		protein coding gene	15	5	2	0	1	0	0	0	0	0	4	0	0	0	0	0	0	0	0	0	0	0	2	1
I	8253455	8254926	ZK265.9.1_WBGene00044094	60	-	8253455	8254926	255,0,0	7	290,186,157,102,200,70,35,	0,366,599,801,1042,1318,1436,	fitm-2	protein coding gene	120	112	85	82	78	73	42	64	31	97	58	72	43	51	69	53	45	46	28	37	20	39	20	13
I	8255347	8256312	ZK265.6.1_WBGene00013958	60	+	8255347	8256312	255,0,0	4	115,109,96,361,	0,161,386,604,	nol-16	protein coding gene	305	173	220	164	206	208	129	147	72	239	200	195	157	155	194	152	117	172	122	165	127	159	110	95
I	8275664	8288124	T01G9.2a.1_WBGene00011344	60	-	8275664	8288124	255,0,0	12	404,67,83,76,62,74,113,104,175,128,141,76,	0,801,1206,10388,10928,11038,11157,11315,11615,12021,12199,12384,		protein coding gene	21	22	25	21	32	25	9	26	9	35	29	31	16	23	25	22	8	20	19	16	16	25	8	15
I	8275664	8288124	T01G9.2b.1_WBGene00011344	60	-	8275664	8288124	255,0,0	12	404,67,83,76,62,74,113,104,175,128,132,76,	0,801,1206,10388,10928,11038,11157,11315,11615,12021,12199,12384,		protein coding gene	17	17	27	13	29	23	9	22	13	11	27	22	10	29	17	24	13	17	20	28	24	33	22	11
I	8281968	8284477	T01G9.3.1_WBGene00011345	60	+	8281968	8284477	255,0,0	6	301,832,185,129,108,533,	0,377,1361,1643,1821,1976,	dma-1	protein coding gene	0	0	1	1	1	0	1	0	0	1	0	0	0	1	0	1	0	0	3	5	2	7	4	0
I	8288948	8290871	T01G9.6a.2_WBGene00002196	60	-	8288948	8290871	255,0,0	5	403,190,189,157,75,	0,935,1292,1534,1848,	kin-10	protein coding gene	21	20	17	15	21	27	8	15	10	27	19	17	7	12	22	19	4	10	8	16	13	19	21	5
I	8288958	8291005	T01G9.6b.1_WBGene00002196	60	-	8288958	8291005	255,0,0	6	393,190,192,157,72,88,	0,925,1282,1524,1838,1959,	kin-10	protein coding gene	96	102	95	76	102	94	59	80	37	125	94	75	42	80	75	86	55	62	88	112	68	146	83	47
I	8288958	8290874	T01G9.6b.2_WBGene00002196	60	-	8288958	8290874	255,0,0	5	393,190,192,157,78,	0,925,1282,1524,1838,	kin-10	protein coding gene	4	8	9	6	9	8	2	3	2	5	9	8	4	4	14	4	3	7	10	6	1	7	9	10
I	8288959	8291005	T01G9.6a.1_WBGene00002196	60	-	8288959	8291005	255,0,0	6	392,190,189,157,72,88,	0,924,1281,1523,1837,1958,	kin-10	protein coding gene	191	178	190	151	168	177	105	144	63	154	171	140	105	104	139	141	99	102	112	123	95	173	92	83
I	8291298	8293640	T01G9.4.1_WBGene00003788	60	-	8291298	8293640	255,0,0	6	179,631,134,330,536,94,	0,228,926,1284,1666,2248,	npp-2	protein coding gene	119	123	101	111	145	94	75	143	54	145	166	118	91	111	125	107	64	66	74	86	72	108	48	53
I	8294873	8296940	T01G9.5b.1_WBGene00003183	60	+	8294873	8296940	255,0,0	4	185,339,728,400,	0,235,620,1667,	mei-1	protein coding gene	83	90	65	63	96	61	37	106	36	100	114	66	42	82	82	54	37	53	43	51	42	52	24	25
I	8294880	8296913	T01G9.5a.1_WBGene00003183	60	+	8294880	8296913	255,0,0	4	178,339,728,364,	0,228,613,1669,	mei-1	protein coding gene	42	34	28	30	48	25	28	44	24	46	66	34	33	51	57	35	21	20	22	35	30	29	27	8
I	8296923	8307566	F52B5.1a.1_WBGene00009920	60	-	8296923	8307566	255,0,0	11	481,312,132,660,365,1147,189,104,267,59,64,	0,820,1220,1612,2575,3413,4921,6719,7191,9300,10579,	abts-1	protein coding gene	19	30	25	12	26	25	13	35	6	19	26	29	11	24	16	13	7	18	10	14	3	14	6	9
I	8313120	8315432	F52B5.7.1_WBGene00009923	60	-	8313120	8315432	255,0,0	4	471,412,124,183,	0,1034,1528,2129,		protein coding gene	15	15	10	12	24	12	12	21	14	17	16	20	16	11	18	12	7	13	13	19	13	27	9	11
I	8315902	8318250	F52B5.2.1_WBGene00009921	60	-	8315902	8318250	255,0,0	4	602,234,285,132,	0,895,1521,2216,		protein coding gene	139	158	136	128	157	139	103	118	51	172	150	148	84	102	130	117	76	97	80	108	70	138	86	64
I	8318346	8323987	F52B5.3.1_WBGene00009922	60	-	8318346	8323987	255,0,0	14	293,612,105,110,236,397,637,126,297,376,510,273,468,69,	0,425,1083,1234,1391,1837,2280,3142,3312,3692,4121,4687,5010,5572,		protein coding gene	19	25	34	15	50	23	5	31	12	19	38	41	11	23	23	9	3	10	10	8	6	12	5	3
I	8324285	8328854	F52B5.5b.2_WBGene00000467	60	+	8324285	8328854	255,0,0	13	55,80,74,163,99,161,238,166,142,214,237,122,352,	0,106,238,363,645,788,1174,1913,2523,3177,3745,4047,4217,	cep-1	protein coding gene	18	26	15	17	18	24	13	14	13	25	20	18	8	22	19	13	9	22	9	11	13	14	4	2
I	8324294	8328859	F52B5.5a.1_WBGene00000467	60	+	8324294	8328859	255,0,0	13	46,80,74,163,93,161,238,166,142,214,237,122,357,	0,97,229,354,642,779,1165,1904,2514,3168,3736,4038,4208,	cep-1	protein coding gene	14	26	33	18	33	26	17	35	10	26	29	27	19	20	29	19	12	21	13	21	11	19	8	11
I	8329061	8329647	F52B5.6.1_WBGene00004439	60	-	8329061	8329647	255,0,0	3	154,193,148,	0,198,438,	rpl-25.2	protein coding gene	563	2123	2350	281	1750	1839	1047	1335	713	1890	1419	1436	185	1076	1395	1272	897	941	945	1144	848	1472	928	719
I	8329064	8329647	F52B5.6.2_WBGene00004439	60	-	8329064	8329647	255,0,0	3	151,193,148,	0,195,435,	rpl-25.2	protein coding gene	6	27	29	5	22	18	12	13	7	15	22	15	1	8	14	7	5	9	17	12	7	15	11	15
I	8329066	8329647	F52B5.6.4_WBGene00004439	60	-	8329066	8329647	255,0,0	3	149,193,148,	0,193,433,	rpl-25.2	protein coding gene	4	33	29	2	23	15	23	16	15	26	19	10	0	12	17	13	11	13	14	12	14	28	14	13
I	8333081	8336727	C34B7.4.1_WBGene00007914	60	+	8333081	8336727	255,0,0	7	157,88,125,95,80,509,1622,	0,213,347,527,844,970,2024,	mys-4	protein coding gene	2	3	0	1	5	4	0	1	0	4	2	4	3	6	5	4	1	3	1	4	0	4	3	0
I	8336965	8341828	C34B7.2.1_WBGene00007912	60	+	8336965	8341828	255,0,0	7	221,113,263,1015,540,459,270,	0,643,809,1595,2669,4081,4593,	figo-1	protein coding gene	22	28	39	26	43	32	11	45	17	33	38	30	12	31	36	32	14	22	16	19	12	20	9	11
I	8341681	8346023	C34B7.3.1_WBGene00007913	60	-	8341681	8346023	255,0,0	8	492,240,276,138,96,273,122,113,	0,900,1203,1526,1713,2025,4042,4229,	cyp-36A1	protein coding gene	4	3	4	4	3	1	1	7	0	7	7	4	2	5	2	9	1	6	2	3	3	2	2	4
I	8358247	8363855	F16D3.2.2_WBGene00004684	60	-	8358247	8363855	255,0,0	11	560,225,142,202,253,100,352,146,178,290,112,	0,1085,1360,1772,2676,3240,3385,3969,4527,4787,5496,	rsd-6	protein coding gene	21	34	32	14	35	34	12	27	12	39	33	38	11	19	18	20	9	11	12	19	4	24	18	6
I	8358253	8363858	F16D3.2.1_WBGene00004684	60	-	8358253	8363858	255,0,0	11	554,225,142,202,253,100,352,146,178,290,115,	0,1079,1354,1766,2670,3234,3379,3963,4521,4781,5490,	rsd-6	protein coding gene	21	27	17	13	36	25	17	34	10	28	35	29	16	23	27	26	15	13	19	19	21	29	12	11
I	8363953	8369562	F16D3.4.1_WBGene00008887	60	-	8363953	8369562	255,0,0	11	465,288,279,141,181,116,762,490,425,335,288,	0,522,988,1317,1721,1949,2476,3496,4461,4937,5321,	tbcd-1	protein coding gene	47	55	47	43	60	53	18	42	18	55	49	62	26	48	57	31	21	27	15	32	21	31	9	19
I	8377598	8392758	T19A6.1b.1_WBGene00011827	60	-	8377598	8392758	255,0,0	10	829,103,110,116,75,65,69,124,112,164,	0,1538,2107,2731,3312,10429,10542,11187,12317,14996,		protein coding gene	17	10	12	17	17	26	10	9	7	17	15	15	11	15	31	10	13	9	16	18	4	12	13	9
I	8377600	8392706	T19A6.1c.1_WBGene00011827	60	-	8377600	8392706	255,0,0	9	827,103,110,116,65,69,124,112,112,	0,1536,2105,2729,10427,10540,11185,12315,14994,		protein coding gene	58	60	58	47	53	56	30	63	28	68	72	57	44	40	47	37	28	32	26	42	20	38	23	22
I	8394727	8398626	T19A6.2a.1_WBGene00003596	60	+	8394727	8398626	255,0,0	10	136,88,95,134,99,204,105,711,312,268,	0,180,314,461,740,1055,1861,2204,3248,3631,	ngp-1	protein coding gene	60	54	45	44	43	36	19	23	13	37	35	28	19	22	33	33	23	50	45	43	37	65	41	40
I	8398917	8400504	T19A6.3a.1_WBGene00011828	60	+	8398917	8400504	255,0,0	5	140,72,62,134,438,	0,213,341,458,1149,	nepr-1	protein coding gene	34	31	30	30	30	32	20	22	15	38	25	36	29	19	25	30	17	28	22	28	24	34	18	21
I	8398917	8400504	T19A6.3b.1_WBGene00011828	60	+	8398917	8400504	255,0,0	5	140,72,62,140,438,	0,213,341,452,1149,	nepr-1	protein coding gene	105	103	98	80	93	94	89	93	57	142	93	105	72	73	92	70	58	72	47	79	54	73	53	38
I	8401371	8403939	T19A6.4.1_WBGene00011829	60	+	8401371	8403939	255,0,0	8	130,123,181,103,74,186,193,197,	0,487,652,881,1040,1318,1856,2371,		protein coding gene	1	2	1	3	0	4	2	2	0	2	0	1	1	1	1	1	1	1	3	5	3	2	0	5
I	8406827	8407645	F02E9.1.1_WBGene00008528	60	+	8406827	8407645	255,0,0	5	184,69,85,153,128,	0,234,355,494,690,		protein coding gene	17	15	18	10	18	14	11	14	6	12	11	5	6	7	13	6	5	4	3	6	7	3	4	3
I	8407629	8409920	F02E9.2b.1_WBGene00003014	60	-	8407629	8409920	255,0,0	3	867,207,237,	0,1504,2054,	lin-28	protein coding gene	7	10	7	6	6	8	2	9	4	15	9	14	10	9	7	5	9	1	7	11	5	14	11	11
I	8407631	8410804	F02E9.2a.1_WBGene00003014	60	-	8407631	8410804	255,0,0	3	865,207,142,	0,1502,3031,	lin-28	protein coding gene	22	21	21	25	21	20	11	24	14	34	21	33	17	21	28	15	17	20	22	23	14	39	25	20
I	8413251	8416197	F02E9.7.2_WBGene00008531	60	+	8413251	8416197	255,0,0	8	115,91,102,152,350,148,122,331,	0,719,1272,1417,1629,2255,2449,2615,		protein coding gene	52	61	53	52	60	69	53	62	32	91	66	66	52	48	63	56	40	41	38	65	46	48	30	45
I	8416830	8425039	F02E9.4b.1_WBGene00004117	60	+	8416830	8425039	255,0,0	20	676,287,157,303,435,135,99,393,120,101,189,144,150,93,262,114,399,129,222,291,	0,1064,1620,1889,2591,3517,3698,4123,4566,4754,5048,5285,5827,6023,6165,6709,6871,7328,7654,7918,	sin-3	protein coding gene	5	7	10	5	22	7	4	17	2	4	15	8	8	8	4	2	4	3	0	5	1	3	0	1
I	8424992	8426092	F02E9.5a.1_WBGene00008530	60	-	8424992	8426092	255,0,0	4	324,108,98,260,	0,519,696,840,		protein coding gene	74	57	83	45	61	54	58	58	28	111	83	63	57	71	80	69	50	57	58	84	33	90	49	51
I	8424992	8425780	F02E9.5b.1_WBGene00008530	60	-	8424992	8425780	255,0,0	3	324,108,92,	0,519,696,		protein coding gene	2	2	0	2	0	0	0	1	1	1	0	0	1	1	1	0	1	2	0	3	0	0	2	0
I	8427086	8429832	F02E9.10a.1_WBGene00008533	60	-	8427086	8429832	255,0,0	10	168,114,181,313,103,94,239,101,97,83,	0,220,391,820,1181,1332,1685,1970,2172,2663,		protein coding gene	4	4	2	3	6	3	3	2	2	5	2	6	0	1	5	3	0	0	2	5	0	3	1	3
I	8427089	8429832	F02E9.10c.1_WBGene00008533	60	-	8427089	8429832	255,0,0	10	165,126,181,313,103,94,239,101,97,83,	0,217,388,817,1178,1329,1682,1967,2169,2660,		protein coding gene	48	56	82	49	57	91	38	71	23	84	97	86	38	61	65	64	31	45	41	47	32	59	43	25
I	8429925	8432980	F02E9.9a.2_WBGene00008532	60	-	8429925	8432980	255,0,0	13	382,152,221,125,156,104,73,122,196,267,132,131,284,	0,429,648,921,1094,1326,1473,1609,1776,2094,2408,2585,2771,	dpt-1	protein coding gene	8	14	16	11	28	11	8	18	7	20	17	15	2	13	11	11	5	7	7	14	9	9	4	4
I	8429933	8435864	F02E9.9a.1_WBGene00008532	60	-	8429933	8435864	255,0,0	14	374,152,221,125,156,104,73,122,196,267,132,131,284,78,	0,421,640,913,1086,1318,1465,1601,1768,2086,2400,2577,2763,5853,	dpt-1	protein coding gene	23	28	30	24	31	35	13	24	9	27	22	29	10	26	33	13	16	9	12	19	13	13	17	14
I	8430097	8435865	F02E9.9b.1_WBGene00008532	60	-	8430097	8435865	255,0,0	14	210,152,221,125,156,104,73,122,196,267,132,131,284,79,	0,257,476,749,922,1154,1301,1437,1604,1922,2236,2413,2599,5689,	dpt-1	protein coding gene	5	23	15	17	17	14	10	18	4	23	17	11	7	13	10	5	7	10	4	12	8	6	4	4
I	8434549	8435807	F10D11.1.1_WBGene00004931	60	+	8434549	8435807	255,0,0	5	59,173,137,252,181,	0,192,412,774,1077,	sod-2	protein coding gene	203	201	212	151	185	218	97	160	84	198	184	156	144	129	167	131	96	133	121	151	99	151	105	102
I	8435957	8438608	F10D11.2.1_WBGene00008648	60	-	8435957	8438608	255,0,0	13	175,45,81,64,68,66,228,87,189,144,207,75,88,	0,223,314,451,563,837,948,1530,1662,1895,2163,2418,2563,		protein coding gene	78	59	62	40	66	68	46	61	29	96	81	66	40	50	69	59	23	48	38	48	40	40	27	21
I	8439970	8440488	F10D11.3.1_WBGene00008649	60	-	8439970	8440488	255,0,0	3	222,90,84,	0,298,434,		protein coding gene	7	2	0	0	1	0	0	0	0	0	0	0	0	0	0	0	1	0	0	0	0	0	0	0
I	8460224	8463015	D1081.2.1_WBGene00006844	60	+	8460224	8463015	255,0,0	4	228,288,328,363,	0,772,1975,2428,	unc-120	protein coding gene	11	2	4	2	2	4	3	3	3	1	2	4	2	2	4	0	0	1	0	2	1	7	3	1
I	8484595	8486082	D1081.6.1_WBGene00008384	60	-	8484595	8486082	255,0,0	3	318,57,673,	0,704,814,		protein coding gene	6	1	5	6	8	6	6	2	3	4	2	7	6	4	2	4	1	1	2	8	5	5	3	0
I	8484595	8486055	D1081.6.2_WBGene00008384	60	-	8484595	8486055	255,0,0	4	318,57,330,63,	0,704,814,1397,		protein coding gene	0	0	1	1	1	1	0	0	1	1	0	2	1	2	2	2	0	2	1	1	0	3	0	1
I	8485809	8487062	D1081.9.1_WBGene00008387	60	-	8485809	8487062	255,0,0	5	272,345,114,80,122,	0,446,836,1000,1131,	zhp-2	protein coding gene	66	44	55	67	53	86	45	37	28	70	59	54	35	35	50	45	24	30	30	38	10	30	25	27
I	8487617	8490938	D1081.7.1_WBGene00008385	60	+	8487617	8490938	255,0,0	10	94,134,315,204,176,73,248,839,250,550,	0,140,319,679,952,1174,1299,1593,2477,2771,		protein coding gene	184	270	192	157	286	190	101	228	76	186	239	191	78	159	150	100	54	66	81	95	58	86	71	52
I	8491290	8495833	D1081.8.1_WBGene00008386	60	+	8491290	8495833	255,0,0	8	60,96,304,200,1347,83,119,283,	0,105,250,596,853,3729,3859,4260,	cdc-5L	protein coding gene	80	66	71	78	77	56	33	85	42	84	89	84	54	61	83	71	28	52	29	58	34	68	26	32
I	8509040	8511315	K02B12.3.1_WBGene00010496	60	-	8509040	8511315	255,0,0	9	594,180,97,89,105,120,96,66,153,	0,1033,1258,1410,1550,1706,1868,2013,2122,	sec-12	protein coding gene	82	97	92	77	71	85	66	71	23	92	84	93	61	71	98	58	44	45	54	56	31	66	43	31
I	8511592	8512505	K02B12.2.1_WBGene00010495	60	-	8511592	8512505	255,0,0	2	642,218,	0,695,		protein coding gene	11	15	16	20	21	24	11	19	13	23	26	18	13	13	17	32	15	19	32	35	36	45	20	29
I	8517452	8526621	K02B12.5.1_WBGene00010498	60	-	8517452	8526621	255,0,0	22	270,140,175,107,162,218,162,243,140,142,305,137,175,114,145,193,121,145,86,347,117,34,	0,317,507,726,882,4515,4777,4991,5405,5592,5995,6348,6948,7173,7499,7693,7932,8107,8300,8437,8966,9135,	tnsl-1	protein coding gene	12	14	13	10	18	13	5	23	9	26	20	20	11	20	11	9	5	7	11	2	5	7	4	9
I	8526757	8529271	K02B12.7.1_WBGene00010500	60	-	8526757	8529271	255,0,0	10	426,78,134,131,102,100,203,172,110,60,	0,483,610,795,978,1125,1823,2074,2292,2454,		protein coding gene	78	70	69	50	89	57	44	63	20	79	79	77	52	53	65	67	42	52	55	50	30	62	32	39
I	8529375	8531342	K02B12.8b.1_WBGene00006976	60	-	8529375	8531342	255,0,0	8	160,164,143,72,256,182,191,125,	0,332,544,965,1077,1381,1609,1842,	zhp-3	protein coding gene	23	22	14	21	14	11	12	16	7	18	13	15	13	7	13	12	6	6	6	6	10	13	7	6
I	8529376	8531336	K02B12.8a.1_WBGene00006976	60	-	8529376	8531336	255,0,0	8	159,164,143,66,256,182,191,119,	0,331,543,964,1076,1380,1608,1841,	zhp-3	protein coding gene	52	57	45	48	50	42	37	51	36	65	56	77	39	45	60	49	32	25	43	39	23	50	32	31
I	8531683	8534527	M04C7.1.1_WBGene00001677	60	-	8531683	8534527	255,0,0	7	328,154,130,129,161,142,198,	0,370,572,1219,1870,2380,2646,	gpa-15	protein coding gene	1	0	0	1	1	0	2	2	2	1	3	2	2	0	0	2	0	1	0	0	2	0	2	1
I	8571555	8573749	T01H8.2.1_WBGene00011353	60	-	8571555	8573749	255,0,0	7	194,51,170,130,85,167,227,	0,236,712,931,1114,1444,1967,	serr-1	protein coding gene	16	15	11	15	14	5	9	9	5	12	8	15	5	7	3	8	4	7	10	2	2	3	0	2
I	8573851	8580151	T01H8.1a.1_WBGene00011352	60	-	8573851	8580151	255,0,0	13	488,143,360,244,233,421,71,181,187,163,117,117,149,	0,581,961,1370,1665,1945,2412,2527,2756,2993,3206,4935,6151,	rskn-1	protein coding gene	41	60	36	36	48	39	24	50	11	52	67	45	33	61	38	24	17	23	25	23	16	27	13	11
I	8573853	8580107	productive_splice_isoform_128_WBGene00011352	60	-	8573853	8580107	255,0,0	13	486,149,360,244,233,421,71,181,187,163,117,117,105,	0,579,959,1368,1663,1943,2410,2525,2754,2991,3204,4933,6149,	rskn-1	protein coding gene	13	8	16	8	20	9	6	26	5	10	17	12	9	11	12	6	5	4	3	8	1	4	2	1
I	8573853	8580107	productive_splice_isoform_129_WBGene00011352	60	-	8573853	8580107	255,0,0	13	492,143,360,244,233,421,71,181,187,163,117,117,105,	0,579,959,1368,1663,1943,2410,2525,2754,2991,3204,4933,6149,	rskn-1	protein coding gene	28	44	27	41	42	22	18	37	12	44	58	44	26	31	32	24	13	15	17	20	8	11	14	11
I	8573858	8580107	T01H8.1e.1_WBGene00011352	60	-	8573858	8580107	255,0,0	13	487,149,360,244,233,421,71,181,187,163,117,117,105,	0,574,954,1363,1658,1938,2405,2520,2749,2986,3199,4928,6144,	rskn-1	protein coding gene	10	16	14	13	23	7	8	22	7	10	14	12	1	12	16	8	6	7	5	4	3	6	2	2
I	8591214	8591978	R05D11.3.1_WBGene00004305	60	+	8591214	8591978	255,0,0	4	99,92,99,345,	0,140,275,419,	ran-4	protein coding gene	309	246	301	202	298	300	189	234	113	303	251	249	172	196	239	217	138	186	159	186	127	175	123	118
I	8592091	8592928	R05D11.5.1_WBGene00011033	60	+	8592091	8592928	255,0,0	4	93,118,113,313,	0,143,315,524,	tmem-208	protein coding gene	159	120	131	111	107	125	94	114	51	169	115	165	96	82	134	90	99	107	79	100	77	96	66	49
I	8593026	8596225	R05D11.9.1_WBGene00011037	60	+	8593026	8596225	255,0,0	11	131,201,193,133,173,335,194,129,158,119,314,	0,181,430,1016,1194,1416,2087,2332,2515,2718,2885,		protein coding gene	54	64	57	44	60	68	33	56	22	71	64	60	35	41	63	43	24	39	36	40	24	57	27	22
I	8596332	8598551	R05D11.6.1_WBGene00011034	60	+	8596332	8598551	255,0,0	7	112,118,98,88,131,206,386,	0,621,787,933,1069,1247,1833,	paxt-1	protein coding gene	105	81	94	74	82	79	78	88	29	127	86	91	57	80	91	69	67	66	65	90	68	84	43	44
I	8598657	8600875	R05D11.4.1_WBGene00011032	60	+	8598657	8600875	255,0,0	8	202,110,205,140,155,159,567,350,	0,253,411,661,847,1047,1255,1868,	ddx-52	protein coding gene	55	49	42	37	50	40	33	44	22	60	40	49	23	35	50	34	20	41	19	29	26	30	21	22
I	8600906	8601263	single_exon_unproductive_isoform_78_I:8600000	60	+	8600906	8601263	255,0,0	1	357,	0,	NA	NA	0	1	0	0	2	3	2	1	2	0	1	0	0	0	0	1	0	0	0	1	0	0	0	0
I	8601354	8602035	R05D11.7.1_WBGene00011035	60	+	8601354	8602035	255,0,0	2	375,238,	0,443,	snrp-27	protein coding gene	86	59	29	75	33	54	38	25	24	48	37	40	42	25	40	30	22	30	29	54	21	51	24	32
I	8602124	8605162	R05D11.8.1_WBGene00011036	60	+	8602124	8605162	255,0,0	10	151,287,107,115,146,164,100,276,268,574,	0,196,603,757,921,1112,1322,1469,2150,2464,	edc-3	protein coding gene	107	113	106	80	93	112	51	132	43	115	122	123	57	94	106	63	40	62	59	85	46	76	42	30
I	8605262	8606574	F43G9.13.1_WBGene00009673	60	+	8605262	8606574	255,0,0	5	108,103,85,80,135,	0,277,904,1035,1177,		protein coding gene	110	90	109	100	113	114	105	90	48	143	120	99	74	59	99	92	55	89	44	58	62	82	53	46
I	8606548	8608631	F43G9.1.1_WBGene00009664	60	-	8606548	8608631	255,0,0	9	528,94,173,83,124,207,105,75,77,	0,575,950,1186,1313,1483,1737,1888,2006,	idha-1	protein coding gene	142	183	109	87	128	103	60	136	54	103	127	86	62	133	104	67	35	70	75	85	58	84	52	41
I	8609920	8611066	F43G9.2a.1_WBGene00009665	60	+	8609920	8611066	255,0,0	5	190,148,93,111,388,	0,239,436,579,758,	lmd-1	protein coding gene	56	43	58	42	54	55	39	38	15	70	61	75	43	48	61	39	39	61	34	53	33	70	34	31
I	8609920	8611066	F43G9.2b.1_WBGene00009665	60	+	8609920	8611066	255,0,0	5	190,148,101,111,388,	0,239,428,579,758,	lmd-1	protein coding gene	25	23	25	22	23	20	20	27	17	25	20	18	19	11	22	12	12	17	13	15	10	11	10	10
I	8612724	8615193	F43G9.3.1_WBGene00009666	60	-	8612724	8615193	255,0,0	8	487,157,80,206,187,109,91,182,	0,1005,1209,1340,1609,1855,2017,2287,	slc-25A42	protein coding gene	9	6	6	10	9	5	5	2	1	10	1	3	7	2	1	2	2	6	3	5	4	4	5	1
I	8612724	8614834	F43G9.3.2_WBGene00009666	60	-	8612724	8614834	255,0,0	7	487,157,80,206,187,109,93,	0,1005,1209,1340,1609,1855,2017,	slc-25A42	protein coding gene	24	19	15	17	20	16	8	8	5	24	20	12	8	3	8	13	9	15	13	16	12	13	5	5
I	8615387	8616420	F43G9.5.1_WBGene00009668	60	+	8615387	8616420	255,0,0	4	215,98,230,297,	0,262,409,736,	cfim-1	protein coding gene	152	119	130	98	125	155	117	115	65	148	155	122	81	111	122	96	74	78	64	81	44	97	63	47
I	8636118	8637146	single_exon_productive_isoform_198_I:8636000	60	-	8636118	8637146	255,0,0	1	1028,	0,	NA	NA	10	8	7	10	6	4	11	7	2	11	2	10	4	1	14	12	6	1	0	4	2	5	6	5
I	8636122	8637126	F43G9.9.1_WBGene00000777	60	-	8636122	8637126	255,0,0	3	493,216,123,	0,537,881,	cpn-1	protein coding gene	18	9	14	6	9	17	10	15	7	18	10	9	7	10	15	6	3	8	6	13	5	7	4	6
I	8636122	8637943	F43G9.9.2_WBGene00000777	60	-	8636122	8637943	255,0,0	4	493,216,123,85,	0,537,881,1736,	cpn-1	protein coding gene	261	226	220	249	252	225	194	254	124	333	274	273	189	204	228	181	106	165	140	156	131	181	126	110
I	8638513	8640236	F43G9.10.1_WBGene00009671	60	-	8638513	8640236	255,0,0	4	264,273,790,159,	0,317,720,1564,	mfap-1	protein coding gene	24	15	3	17	13	12	13	11	2	11	8	15	4	12	12	8	5	12	8	18	10	16	5	9
I	8640507	8644399	F43G9.12a.1_WBGene00009672	60	+	8640507	8644399	255,0,0	10	121,738,139,155,272,316,145,254,260,226,	0,172,963,1146,1353,2206,2567,2794,3358,3666,		protein coding gene	41	30	27	26	30	27	27	29	7	40	32	40	15	25	31	37	9	30	21	29	17	29	17	15
I	8644459	8646304	VF39H2L.1.1_WBGene00012150	60	+	8644459	8646304	255,0,0	6	141,116,120,256,112,233,	0,240,404,568,1426,1612,	syx-17	protein coding gene	40	43	52	52	33	45	22	33	22	52	49	49	35	23	38	36	25	30	39	47	20	55	34	28
I	8646450	8651667	F39H2.2a.1_WBGene00000890	60	+	8646450	8651667	255,0,0	8	203,261,100,117,132,172,163,214,	0,3310,4084,4234,4394,4574,4791,5003,	sig-7	protein coding gene	82	63	81	70	67	76	55	87	30	112	97	96	52	68	90	66	45	56	53	64	47	74	45	50
I	8649754	8651671	F39H2.2b.1_WBGene00000890	60	+	8649754	8651671	255,0,0	7	267,100,117,132,172,163,218,	0,780,930,1090,1270,1487,1699,	sig-7	protein coding gene	0	2	2	2	2	0	0	1	0	1	1	3	2	0	3	0	0	1	1	1	2	1	0	0
I	8658898	8659967	F39H2.1.1_WBGene00009562	60	+	8658898	8659967	255,0,0	3	139,71,284,	0,393,785,	flp-22	protein coding gene	38	40	28	21	25	25	21	26	15	39	22	29	18	26	20	27	16	33	21	21	22	44	18	16
I	8660830	8663105	F39H2.5.1_WBGene00045237	60	+	8660830	8663105	255,0,0	8	185,169,338,132,336,219,255,245,	0,232,451,838,1019,1410,1675,2030,	mrt-1	protein coding gene	41	49	44	39	48	49	34	49	19	62	47	51	29	45	75	49	28	35	35	33	33	51	36	23
I	8663044	8664445	F39H2.4.2_WBGene00006377	60	-	8663044	8664445	255,0,0	6	392,67,254,48,109,64,	0,438,569,866,967,1337,	syp-3	protein coding gene	25	32	43	28	34	58	26	37	21	56	43	41	25	26	37	39	24	37	22	37	24	37	18	17
I	8663047	8664120	F39H2.4.1_WBGene00006377	60	-	8663047	8664120	255,0,0	5	389,67,254,48,109,	0,435,566,863,964,	syp-3	protein coding gene	30	28	24	23	26	20	11	13	8	31	23	34	15	18	19	16	10	23	17	13	14	26	18	10
I	8664975	8666497	F39H2.3.1_WBGene00009563	60	+	8664975	8666497	255,0,0	6	104,233,158,85,95,431,	0,159,434,662,881,1091,		protein coding gene	132	107	138	111	122	130	96	92	53	133	105	116	84	64	112	81	58	70	60	81	81	96	55	63
I	8666594	8669797	K07A12.1.1_WBGene00010620	60	+	8666594	8669797	255,0,0	8	312,238,85,146,293,224,162,587,	0,384,1129,1259,1624,2053,2323,2616,		protein coding gene	83	61	56	81	68	66	49	64	16	68	77	68	47	58	62	62	34	43	60	67	44	87	45	58
I	8669802	8671045	K07A12.8b.1_WBGene00086557	60	-	8669802	8671045	255,0,0	3	287,58,157,	0,360,1086,		protein coding gene	2	0	0	1	2	3	0	3	0	0	3	3	1	0	4	1	1	2	0	1	0	2	1	2
I	8669803	8673623	K07A12.8c.1_WBGene00086557	60	-	8669803	8673623	255,0,0	3	286,58,103,	0,359,3717,		protein coding gene	7	1	1	1	1	2	0	0	1	0	1	2	0	2	3	2	0	0	1	0	0	3	0	2
I	8676665	8681325	K07A12.2.1_WBGene00010621	60	-	8676665	8681325	255,0,0	9	632,1019,669,120,355,89,120,192,187,	0,709,1789,2520,2684,3085,3366,4233,4473,	egg-6	protein coding gene	68	140	109	86	206	105	57	207	60	117	214	122	50	166	119	54	30	54	54	56	37	61	25	31
I	8687633	8690937	K07A12.4a.1_WBGene00010622	60	-	8687633	8690937	255,0,0	12	334,110,194,106,68,219,230,110,219,311,60,51,	0,413,571,814,962,1077,1352,1633,2441,2785,3144,3253,		protein coding gene	23	37	33	36	47	31	32	30	13	43	40	27	26	24	38	26	13	20	17	26	10	25	13	11
I	8687635	8690929	K07A12.4a.2_WBGene00010622	60	-	8687635	8690929	255,0,0	12	332,110,194,106,68,219,230,110,219,311,60,43,	0,411,569,812,960,1075,1350,1631,2439,2783,3142,3251,		protein coding gene	6	4	1	4	5	5	1	2	2	4	5	6	2	3	5	6	2	1	0	3	3	5	2	1
I	8691038	8692622	K07A12.7.1_WBGene00010624	60	-	8691038	8692622	255,0,0	9	244,150,165,71,220,89,64,81,84,	0,322,524,735,853,1118,1257,1372,1500,	mrps-15	protein coding gene	30	27	34	16	27	36	13	23	15	51	29	23	11	14	13	7	10	14	12	18	16	23	6	12
I	8691038	8692497	K07A12.7.2-0_WBGene00010624	60	-	8691038	8692497	255,0,0	8	244,150,165,71,220,89,64,87,	0,322,524,735,853,1118,1257,1372,	mrps-15	protein coding gene	41	51	37	37	49	30	26	36	20	34	42	22	20	32	38	25	18	20	23	27	14	30	17	21
I	8692707	8693468	single_exon_productive_isoform_199_I:8692000	60	+	8692707	8693468	255,0,0	1	761,	0,	NA	NA	29	22	30	32	17	24	13	18	9	24	17	18	18	12	13	17	13	17	13	23	18	18	12	3
I	8692945	8693468	K07A12.3.1_WBGene00000209	60	+	8692945	8693468	255,0,0	2	227,249,	0,274,	asg-1	protein coding gene	986	713	929	670	647	729	502	575	314	822	629	653	477	424	608	547	373	470	401	508	345	520	351	279
I	8693455	8694646	K07A12.5c.1-0_WBGene00010623	60	-	8693455	8694646	255,0,0	6	200,303,118,95,119,126,	0,246,597,759,900,1065,		protein coding gene	2	1	3	1	1	1	6	7	3	10	5	4	5	2	6	4	4	1	3	7	2	4	3	3
I	8695204	8696301	F39H11.5.1_WBGene00003953	60	-	8695204	8696301	255,0,0	5	440,112,179,106,41,	0,517,674,904,1056,	pbs-7	protein coding gene	441	399	458	334	426	407	290	324	189	439	339	356	225	245	313	288	164	232	218	222	188	278	178	149
I	8696602	8697596	F39H11.1.1_WBGene00009565	60	+	8696602	8697596	255,0,0	5	103,233,45,163,231,	0,151,431,551,763,		protein coding gene	155	116	105	129	109	118	84	98	57	150	107	144	87	67	116	90	72	94	74	92	68	92	53	51
I	8697503	8701971	F39H11.2a.1_WBGene00006577	60	-	8697503	8701971	255,0,0	11	869,67,317,279,96,237,116,82,111,118,52,	0,945,1064,2291,2616,2759,3255,3837,4023,4213,4416,	tlf-1	protein coding gene	31	28	24	27	44	26	19	41	11	36	37	33	15	25	38	30	13	19	21	23	15	35	17	14
I	8697661	8701973	F39H11.2b.1_WBGene00006577	60	-	8697661	8701973	255,0,0	11	711,67,317,279,96,237,116,82,111,127,54,	0,787,906,2133,2458,2601,3097,3679,3865,4055,4258,	tlf-1	protein coding gene	12	22	17	22	23	10	9	17	6	26	31	18	16	20	17	16	7	8	8	15	3	18	6	4
I	8702091	8702383	single_exon_unproductive_isoform_79_I:8702000	60	-	8702091	8702383	255,0,0	1	292,	0,	NA	NA	0	0	0	0	1	1	1	2	1	0	2	0	0	0	1	1	1	0	0	0	1	2	2	1
I	8702465	8705825	F39H11.3.1_WBGene00000409	60	+	8702465	8705825	255,0,0	12	101,240,188,97,136,122,99,160,84,216,96,471,	0,150,514,753,899,1081,1253,1733,1941,2079,2343,2889,	cdk-8	protein coding gene	36	47	36	35	54	30	29	52	27	75	70	70	27	50	48	40	25	37	31	42	22	42	22	22
I	8705667	8710955	C36B1.1c.1_WBGene00000527	60	-	8705667	8710955	255,0,0	9	387,104,83,305,132,191,609,133,327,	0,498,651,1406,1760,2561,3127,4257,4961,	cle-1	protein coding gene	20	14	11	8	12	7	4	6	3	11	13	5	7	17	13	3	3	11	5	8	10	8	3	5
I	8727217	8728487	C36B1.4.1_WBGene00003925	60	-	8727217	8728487	255,0,0	4	235,297,252,99,	0,315,658,1171,	pas-4	protein coding gene	461	437	475	358	472	451	292	398	191	449	414	384	247	293	370	238	173	255	232	257	181	320	226	156
I	8728763	8730054	C36B1.3.1_WBGene00007971	60	+	8728763	8730054	255,0,0	6	128,135,126,248,89,218,	0,182,364,642,939,1073,	rpb-3	protein coding gene	317	283	298	254	284	271	195	280	143	378	320	291	182	203	295	233	160	198	157	191	148	198	130	117
I	8730155	8730921	C36B1.14.1_WBGene00044614	60	+	8730155	8730921	255,0,0	3	146,52,263,	0,192,503,		protein coding gene	102	77	107	96	115	119	90	99	62	150	147	126	95	79	120	141	69	90	71	93	78	111	57	61
I	8732218	8733434	C36B1.6a.1_WBGene00007973	60	+	8732218	8733434	255,0,0	3	152,256,289,	0,204,927,		protein coding gene	0	0	1	0	1	0	0	0	1	3	2	1	2	0	2	1	1	2	1	3	1	2	2	1
I	8733412	8735717	C36B1.5.1_WBGene00007972	60	-	8733412	8735717	255,0,0	9	223,208,231,118,168,280,138,153,97,	0,270,556,1083,1250,1464,1786,1990,2208,	prp-4	protein coding gene	66	78	62	45	77	61	36	45	23	54	45	61	34	39	64	50	25	48	31	49	31	54	37	27
I	8736212	8737038	C36B1.7.1_WBGene00007974	60	+	8736212	8737038	255,0,0	4	144,131,153,266,	0,188,365,560,	dhfr-1	protein coding gene	260	215	259	236	253	223	200	244	109	323	218	271	174	177	227	205	150	193	121	171	134	183	118	102
I	8737071	8742545	C36B1.8a.1_WBGene00007975	60	+	8737071	8742545	255,0,0	18	147,151,188,77,94,330,320,194,239,109,237,116,193,164,171,82,195,741,	0,196,1049,1335,1464,1605,2032,2400,2679,2966,3120,3487,3646,3889,4126,4344,4477,4733,	gls-1	protein coding gene	6	3	3	5	9	5	4	6	4	7	7	3	4	5	7	2	1	3	5	6	1	6	4	2
I	8737071	8742548	C36B1.8b.1_WBGene00007975	60	+	8737071	8742548	255,0,0	18	147,151,188,77,94,330,320,194,239,109,237,116,193,164,180,82,195,744,	0,196,1049,1335,1464,1605,2032,2400,2679,2966,3120,3487,3646,3889,4117,4344,4477,4733,	gls-1	protein coding gene	14	21	9	10	32	11	16	21	6	12	16	17	6	10	23	8	3	5	12	5	3	10	0	0
I	8737135	8741947	C36B1.8c.1_WBGene00007975	60	+	8737135	8741947	255,0,0	18	83,151,188,77,94,330,320,194,239,109,237,116,193,164,180,82,195,143,	0,132,985,1271,1400,1541,1968,2336,2615,2902,3056,3423,3582,3825,4053,4280,4413,4669,	gls-1	protein coding gene	0	4	2	0	0	2	1	2	1	2	2	5	1	4	2	3	2	0	1	2	1	6	1	1
I	8743848	8746985	C36B1.9.1_WBGene00007976	60	-	8743848	8746985	255,0,0	5	622,605,263,144,451,	0,929,1746,2055,2686,		protein coding gene	2	4	0	3	4	2	0	1	2	4	3	2	3	1	3	2	4	0	1	4	1	5	2	2
I	8752235	8755678	C36B1.12a.1_WBGene00007979	60	+	8752235	8755678	255,0,0	11	70,378,90,90,155,179,138,359,115,290,425,	0,115,664,797,930,1138,1364,1552,2141,2306,3018,	imp-1	protein coding gene	26	33	21	20	26	25	17	29	11	28	38	22	15	21	24	24	8	7	11	17	14	15	10	7
I	8752235	8755678	C36B1.12b.1_WBGene00007979	60	+	8752235	8755678	255,0,0	11	70,378,90,90,155,179,138,359,115,254,425,	0,115,664,797,930,1138,1364,1552,2141,2306,3018,	imp-1	protein coding gene	114	127	117	114	155	142	90	171	59	184	171	165	90	123	160	107	50	76	54	81	46	102	65	60
I	8755845	8757603	C36B1.11.1_WBGene00007978	60	-	8755845	8757603	255,0,0	8	192,185,194,67,147,126,350,56,	0,242,567,808,939,1131,1307,1702,		protein coding gene	195	204	194	185	216	186	158	205	64	265	193	192	129	119	210	113	93	110	100	107	53	106	66	60
I	8758155	8758996	DY3.8.1_WBGene00008440	60	-	8758155	8758996	255,0,0	3	297,177,277,	0,340,564,		protein coding gene	250	250	271	222	281	311	204	271	116	347	271	340	172	204	301	197	143	173	141	162	132	154	113	83
I	8759205	8759788	DY3.1.1_WBGene00006574	60	-	8759205	8759788	255,0,0	2	301,126,	0,457,	tin-13	protein coding gene	338	224	232	180	199	226	166	138	123	212	160	167	139	109	212	168	122	149	128	139	127	164	110	110
I	8763040	8765631	DY3.2.1_WBGene00003052	60	+	8763040	8765631	255,0,0	6	113,85,114,234,1041,576,	0,202,335,604,890,2015,	lmn-1	protein coding gene	304	287	254	245	271	262	184	242	106	328	277	242	166	179	268	197	106	126	172	177	117	222	138	133
I	8765744	8771251	DY3.4a.2_WBGene00006618	60	+	8765744	8771251	255,0,0	11	95,132,185,173,257,169,154,157,258,66,205,	0,2776,2993,3226,3455,3954,4164,4363,4854,5189,5302,	trt-1	protein coding gene	36	24	21	26	30	24	16	35	23	52	48	53	39	28	34	34	22	25	23	30	28	34	21	26
I	8766839	8768082	DY3.3.1_WBGene00001960	60	-	8766839	8768082	255,0,0	3	295,225,184,	0,342,1059,	hlh-16	protein coding gene	2	1	2	0	0	2	3	0	1	1	0	0	0	0	4	4	0	0	9	13	5	7	5	6
I	8768520	8771248	DY3.4a.1_WBGene00006618	60	+	8768520	8771248	255,0,0	10	132,185,173,257,169,154,157,258,66,202,	0,217,450,679,1178,1388,1587,2078,2413,2526,	trt-1	protein coding gene	3	2	0	2	1	0	3	7	2	1	6	3	7	5	4	5	2	3	4	4	2	5	4	6
I	8768520	8771244	DY3.4b.1_WBGene00006618	60	+	8768520	8771244	255,0,0	10	132,193,173,257,169,154,157,258,66,198,	0,209,450,679,1178,1388,1587,2078,2413,2526,	trt-1	protein coding gene	21	16	13	18	27	18	17	34	14	35	28	32	28	23	30	28	18	28	17	21	17	23	12	7
I	8768717	8771181	DY3.4b.2_WBGene00006618	60	+	8768717	8771181	255,0,0	9	205,173,257,169,154,157,258,66,135,	0,253,482,981,1191,1390,1881,2216,2329,	trt-1	protein coding gene	2	3	0	0	1	3	1	2	0	3	2	1	4	0	3	0	1	2	2	5	1	1	0	0
I	8779730	8785415	DY3.6.1_WBGene00008439	60	-	8779730	8785415	255,0,0	6	900,168,144,149,214,128,	0,2233,2479,3653,4687,5557,	mfb-1	protein coding gene	11	11	7	7	12	8	7	6	4	13	8	4	8	10	11	11	6	6	12	15	9	20	16	6
I	8792963	8797295	DY3.7.2_WBGene00006324	60	+	8792963	8797295	255,0,0	14	275,83,125,62,131,382,69,136,192,449,220,239,156,869,	0,326,452,621,751,1170,1609,1727,1914,2182,2675,2942,3260,3463,	sup-17	protein coding gene	3	5	4	1	8	4	4	7	1	7	8	6	2	10	5	2	2	2	4	3	2	5	0	1
I	8792964	8797288	DY3.7.1_WBGene00006324	60	+	8792964	8797288	255,0,0	15	73,153,83,125,62,131,382,69,136,192,449,220,239,156,862,	0,121,325,451,620,750,1169,1608,1726,1913,2181,2674,2941,3259,3462,	sup-17	protein coding gene	25	50	22	27	59	25	21	56	16	54	55	44	14	50	38	24	12	15	16	19	15	27	11	13
I	8797455	8801704	F36A2.3.2_WBGene00009453	60	+	8797455	8801704	255,0,0	11	38,94,95,77,107,99,153,151,107,207,178,	0,1329,1721,1864,1992,2144,2586,2786,2984,3819,4071,		protein coding gene	17	18	29	6	14	11	2	5	8	6	6	15	0	5	8	5	2	7	8	6	2	13	8	3
I	8798784	8801648	F36A2.3.1_WBGene00009453	60	+	8798784	8801648	255,0,0	10	94,95,77,107,99,153,151,107,207,122,	0,392,535,663,815,1257,1457,1655,2490,2742,		protein coding gene	8	14	11	2	6	8	1	6	1	3	5	2	1	4	0	5	0	1	2	1	2	6	2	6
I	8801611	8804697	F36A2.2.1_WBGene00009452	60	-	8801611	8804697	255,0,0	12	189,176,101,79,159,119,93,130,275,148,173,79,	0,238,511,659,782,993,1158,1295,1702,2027,2220,3007,		protein coding gene	45	37	35	37	46	45	23	56	18	54	52	39	23	40	40	42	16	22	30	25	26	32	16	12
I	8804798	8808048	F36A2.1a.1_WBGene00009451	60	-	8804798	8808048	255,0,0	14	406,130,144,216,102,145,299,244,147,80,104,133,115,118,	0,657,834,1031,1293,1441,1645,1998,2293,2491,2622,2776,2959,3132,	cids-2	protein coding gene	10	7	5	5	12	11	2	15	6	7	14	6	3	13	10	8	3	9	6	8	4	7	2	7
I	8804799	8808039	F36A2.1c.1_WBGene00009451	60	-	8804799	8808039	255,0,0	14	405,130,144,216,102,145,299,244,147,92,104,133,115,109,	0,656,833,1030,1292,1440,1644,1997,2292,2490,2621,2775,2958,3131,	cids-2	protein coding gene	20	20	17	13	20	16	8	26	6	29	23	23	10	18	21	10	8	12	10	7	8	11	10	5
I	8804802	8808081	F36A2.1d.1_WBGene00009451	60	-	8804802	8808081	255,0,0	14	402,130,144,216,102,145,299,244,147,92,104,133,121,151,	0,653,830,1027,1289,1437,1641,1994,2289,2487,2618,2772,2955,3128,	cids-2	protein coding gene	17	22	24	10	19	17	12	22	10	19	45	19	15	19	21	13	6	19	8	12	11	11	1	6
I	8808655	8813300	F36A2.8.2_WBGene00009455	60	+	8808655	8813300	255,0,0	4	158,83,90,265,	0,206,4225,4380,	phip-1	protein coding gene	17	43	62	31	39	48	37	31	22	71	36	51	22	29	33	39	23	40	37	45	19	43	32	26
I	8808859	8813298	F36A2.8.1_WBGene00009455	60	+	8808859	8813298	255,0,0	3	85,90,263,	0,4021,4176,	phip-1	protein coding gene	58	39	53	68	46	44	35	39	21	63	53	44	41	25	42	49	31	17	28	44	41	43	21	21
I	8813760	8814979	F36A2.7.1_WBGene00009454	60	+	8813760	8814979	255,0,0	4	97,113,131,259,	0,327,783,960,		protein coding gene	1015	817	885	513	614	679	434	513	270	706	609	548	401	477	573	481	330	362	408	493	364	597	365	272
I	8815571	8816193	F36A2.6.1_WBGene00004484	60	-	8815571	8816193	255,0,0	3	154,223,115,	0,209,507,	rps-15	protein coding gene	7252	4742	5538	3768	3935	4203	2766	2645	1642	3881	2860	2937	2123	2157	3010	2829	1942	2537	2414	2902	2257	3564	2358	2121
I	8816973	8821359	F36A2.9b.1_WBGene00009456	60	+	8816973	8821359	255,0,0	11	276,105,212,215,146,115,207,105,111,117,476,	0,634,783,1062,1888,2087,2247,3299,3470,3640,3910,		protein coding gene	85	90	67	85	82	82	46	81	36	91	73	88	48	56	74	77	32	33	35	51	33	59	42	18
I	8819498	8820103	F36A2.10.1_WBGene00009457	60	-	8819498	8820103	255,0,0	2	124,435,	0,170,		protein coding gene	43	3	3	0	6	0	0	1	0	0	7	0	0	2	0	0	0	2	3	1	0	3	3	0
I	8826166	8826670	F36A2.12.1_WBGene00009459	60	-	8826166	8826670	255,0,0	2	256,159,	0,345,		protein coding gene	11	0	0	0	0	0	0	1	0	2	1	0	1	0	0	1	0	0	1	0	0	0	1	0
I	8845808	8851116	F29D10.4.1_WBGene00002035	60	-	8845808	8851116	255,0,0	20	287,313,131,212,138,107,177,108,351,82,402,121,110,82,133,213,144,130,143,153,	0,337,700,1541,1808,1994,2150,2378,2534,2931,3076,3591,3759,3914,4042,4264,4526,4717,4901,5155,	hum-1	protein coding gene	28	41	41	37	44	28	25	62	22	58	61	56	32	43	52	42	15	15	18	26	19	24	14	11
I	8853588	8861278	F55H12.6a.1_WBGene00010137	60	-	8853588	8861278	255,0,0	6	486,153,138,156,75,163,	0,560,918,6775,7172,7527,	ztf-26	protein coding gene	4	3	6	2	2	5	3	2	0	1	1	4	0	1	2	3	1	2	1	3	0	0	1	2
I	8853685	8855449	F55H12.6b.1_WBGene00010137	60	-	8853685	8855449	255,0,0	4	389,153,138,332,	0,463,821,1432,	ztf-26	protein coding gene	4	4	2	1	1	2	1	2	1	2	5	4	0	6	4	4	4	2	2	2	0	3	2	2
I	8864019	8865549	F55H12.7a.1_WBGene00219283	60	-	8864019	8865549	255,0,0	2	221,121,	0,1409,		protein coding gene	2	1	1	0	1	1	0	1	1	0	0	1	1	0	0	1	0	0	2	2	0	2	0	0
I	8865944	8866624	F55H12.8_WBGene00219592	60	+	8865944	8866624	255,0,0	1	680,	0,	linc-84	lincRNA gene	1	4	2	0	0	0	0	1	0	0	0	1	0	0	0	0	1	1	1	1	1	2	0	0
I	8867940	8868296	single_exon_productive_isoform_200_I:8867000	60	+	8867940	8868296	255,0,0	1	356,	0,	NA	NA	40	41	78	25	31	57	29	24	13	43	27	21	18	15	12	30	11	19	26	18	17	13	22	5
I	8893310	8894137	F55H12.4.1_WBGene00010135	60	-	8893310	8894137	255,0,0	2	475,255,	0,572,		protein coding gene	211	183	150	72	98	88	86	87	35	112	95	89	48	76	90	26	24	34	22	31	18	11	15	10
I	8902740	8905447	T08G11.4a.1_WBGene00011631	60	-	8902740	8905447	255,0,0	8	245,320,398,140,174,275,116,140,	0,321,773,1213,1573,1794,2123,2567,		protein coding gene	90	79	78	90	87	69	48	96	26	125	126	78	63	68	83	62	40	60	52	77	35	64	38	42
I	8902847	8904906	T08G11.4b.1_WBGene00011631	60	-	8902847	8904906	255,0,0	7	138,320,398,140,174,275,43,	0,214,666,1106,1466,1687,2016,		protein coding gene	1	5	0	0	1	2	1	0	1	3	2	0	0	3	0	0	0	0	1	0	0	1	3	1
I	8928749	8931089	F53B6.1.1_WBGene00006641	60	+	8928749	8931089	255,0,0	6	90,192,186,104,160,393,	0,580,1112,1348,1573,1947,	tsp-15	protein coding gene	5	3	8	1	2	7	3	4	4	1	4	0	1	4	4	3	2	4	5	4	2	3	5	2
I	8945532	8946244	F53B6.9.1_WBGene00009964	60	-	8945532	8946244	255,0,0	2	305,120,	0,592,	fip-6	protein coding gene	10	3	4	3	1	1	3	10	2	14	30	11	22	23	3	2	0	12	1	3	5	0	2	1
I	8947303	8948711	F53B6.4a.1_WBGene00009959	60	-	8947303	8948711	255,0,0	4	192,306,426,210,	0,237,588,1198,		protein coding gene	31	16	3	1	14	0	0	5	0	0	0	0	0	1	0	0	0	0	0	0	2	0	1	1
I	8949447	8951737	F53B6.13.1_WBGene00219450	60	-	8949447	8951737	255,0,0	2	234,111,	0,2179,		protein coding gene	2	1	4	1	0	2	1	0	1	0	0	0	0	0	2	0	1	2	0	0	0	3	0	0
I	8962321	8966129	F32H2.1b.1_WBGene00001568	60	+	8962321	8966129	255,0,0	13	106,600,227,190,285,213,155,70,225,321,210,90,329,	0,155,827,1099,1409,1772,2054,2264,2378,2660,3029,3287,3479,	snpc-4	protein coding gene	50	43	32	35	34	31	17	51	13	70	41	51	23	44	33	22	14	30	19	22	19	22	19	10
I	8966113	8967001	F32H2.2b.1_WBGene00007026	60	+	8966113	8967001	255,0,0	4	44,102,165,281,	0,183,392,607,	mdt-31	protein coding gene	50	44	49	37	41	39	34	38	27	76	68	61	40	33	69	68	40	56	47	56	44	65	27	32
I	8966306	8967004	F32H2.2a.1_WBGene00007026	60	+	8966306	8967004	255,0,0	3	92,165,284,	0,199,414,	mdt-31	protein coding gene	11	4	11	12	4	8	8	5	4	8	8	6	11	8	9	7	3	8	6	9	5	7	7	7
I	8966984	8970081	F32H2.3.1_WBGene00004953	60	-	8966984	8970081	255,0,0	8	441,294,146,709,286,378,240,101,	0,488,823,1100,1960,2288,2713,2996,	spd-2	protein coding gene	45	95	54	68	122	81	46	139	38	86	151	74	45	120	91	59	32	36	55	36	27	46	31	18
I	8970290	8971031	F32H2.10.1_WBGene00009346	60	+	8970290	8971031	255,0,0	4	104,214,109,181,	0,149,408,560,		protein coding gene	120	105	108	112	100	100	98	92	44	130	127	106	68	60	105	90	60	91	77	83	57	95	55	47
I	8971138	8973037	F32H2.4.1_WBGene00009341	60	+	8971138	8973037	255,0,0	6	105,150,112,107,272,325,	0,182,378,535,748,1574,	thoc-3	protein coding gene	80	80	101	86	96	80	79	107	34	142	145	116	50	100	132	94	64	73	75	91	74	116	55	58
I	8975365	8986540	F32H2.5.1_WBGene00009342	60	-	8975365	8986540	255,0,0	11	684,121,263,4436,1550,508,232,251,236,83,87,	0,762,932,1245,5736,7342,7904,8228,8752,9335,11088,	fasn-1	protein coding gene	26	16	8	13	11	8	5	10	7	4	10	14	2	14	5	7	6	3	16	7	4	8	1	4
I	8998529	8999575	F32H2.6.1_WBGene00009343	60	-	8998529	8999575	255,0,0	3	334,242,76,	0,521,970,		protein coding gene	0	2	2	0	1	2	3	0	0	2	1	0	0	1	3	2	2	0	8	8	10	15	8	10
I	9001910	9003963	F36F2.4.1_WBGene00009478	60	-	9001910	9003963	255,0,0	6	325,96,291,78,80,100,	0,480,719,1692,1817,1953,	syx-7	protein coding gene	81	79	95	81	68	86	65	69	41	121	97	99	68	59	113	90	51	74	59	86	51	86	50	55
I	9004512	9008708	F36F2.6.1_WBGene00009479	60	-	9004512	9008708	255,0,0	9	645,129,472,188,288,243,129,177,198,	0,913,1086,1602,1879,2582,3296,3776,3998,	fcp-1	protein coding gene	14	17	4	10	7	10	8	13	8	11	10	6	8	2	10	5	6	8	12	13	7	14	7	8
I	9012939	9013885	unproductive_splice_isoform_51_WBGene00009477	60	-	9012939	9013885	255,0,0	5	251,80,79,110,174,	0,356,483,614,772,	rbpl-1	protein coding gene	23	14	21	6	17	17	8	8	2	20	11	4	6	9	9	13	4	7	12	10	7	23	13	10
I	9016754	9017994	F36F2.2.1_WBGene00009476	60	+	9016754	9017994	255,0,0	4	115,81,531,203,	0,314,444,1037,		protein coding gene	12	7	20	11	10	24	9	11	11	19	7	12	11	11	14	27	20	15	16	18	13	30	15	15
I	9018669	9020304	F36F2.1a.1_WBGene00009475	60	+	9018669	9020304	255,0,0	5	89,57,108,134,300,	0,821,923,1144,1335,		protein coding gene	20	4	8	4	5	7	3	2	2	7	8	5	6	5	4	6	4	3	3	2	2	6	1	2
I	9042395	9042578	C31H5.4.1_WBGene00007855	60	-	9042395	9042578	255,0,0	1	183,	0,		protein coding gene	62	78	124	71	111	94	67	62	52	72	83	85	47	46	73	62	40	35	55	74	63	67	30	41
I	9043320	9046575	C31H5.6a.1_WBGene00007857	60	-	9043320	9046575	255,0,0	10	360,87,139,89,111,105,190,106,107,108,	0,431,590,776,1278,1440,1604,1938,2994,3147,		protein coding gene	11	7	9	3	5	12	2	3	2	5	6	9	5	7	4	3	5	4	2	7	5	1	7	1
I	9048187	9049349	C31H5.5.1_WBGene00007856	60	-	9048187	9049349	255,0,0	3	423,128,169,	0,560,993,		protein coding gene	6	4	4	5	4	3	3	3	2	2	3	2	2	4	1	0	1	4	2	3	3	4	2	0
I	9049459	9055457	W06D4.1.1_WBGene00001843	60	-	9049459	9055457	255,0,0	9	202,182,127,105,215,84,370,90,140,	0,262,488,823,971,1248,1381,1900,5858,	hgo-1	protein coding gene	79	68	64	42	48	39	20	38	10	37	38	35	18	23	30	19	13	14	12	8	8	13	13	12
I	9060492	9063160	W06D4.4.1_WBGene00012298	60	-	9060492	9063160	255,0,0	9	304,263,318,112,128,290,384,125,102,	0,376,728,1237,1399,1573,1914,2350,2566,	prmt-7	protein coding gene	24	40	28	21	46	23	21	22	10	46	30	35	33	24	29	31	16	24	21	20	20	28	15	20
I	9063277	9064403	W06D4.5.1_WBGene00006503	60	-	9063277	9064403	255,0,0	4	562,221,66,101,	0,650,917,1025,	snx-3	protein coding gene	76	70	75	54	69	74	33	57	35	72	59	63	36	51	61	36	25	26	32	52	21	48	16	34
I	9065078	9070264	W06D4.6.1_WBGene00004298	60	+	9065078	9070264	255,0,0	17	112,79,244,140,346,125,119,78,127,108,109,167,342,98,112,75,291,	0,526,678,965,1204,1623,1793,1956,2081,2256,2409,2829,3386,4155,4374,4529,4895,	rad-54.L	protein coding gene	23	29	32	20	20	24	8	29	10	24	35	27	14	26	17	17	5	13	9	10	17	18	9	9
I	9070245	9075079	T06D10.1.3_WBGene00011531	60	-	9070245	9075079	255,0,0	6	659,198,218,83,89,497,	0,1318,2209,2895,3061,4337,	rsbp-1	protein coding gene	16	3	5	5	5	8	3	0	3	1	10	4	4	1	5	5	2	3	7	5	2	4	2	3
I	9077564	9080024	T06D10.2.1_WBGene00011532	60	-	9077564	9080024	255,0,0	8	676,69,130,68,409,272,78,73,	0,770,891,1370,1483,1944,2264,2387,	chaf-1	protein coding gene	19	15	13	21	17	22	15	16	9	23	15	17	14	19	22	18	10	26	21	30	14	23	21	16
I	9085351	9085848	T06D10.3.1_WBGene00077558	60	-	9085351	9085848	255,0,0	3	141,109,61,	0,212,436,		protein coding gene	0	2	2	1	0	2	3	0	1	3	2	0	1	0	0	1	1	0	4	1	0	2	0	1
I	9095956	9100862	W10D5.1.1_WBGene00003182	60	+	9095956	9100862	255,0,0	5	109,113,417,224,1019,	0,2486,2651,3116,3887,	mef-2	protein coding gene	5	4	2	2	0	1	1	2	0	4	2	2	0	3	0	0	0	2	2	2	0	1	3	1
I	9101322	9107582	productive_splice_isoform_130_WBGene00001574	60	-	9101322	9107582	255,0,0	14	350,166,138,257,266,473,97,95,126,201,30,114,36,115,	0,515,942,1318,1724,2726,3283,3425,3576,4537,5679,5788,5984,6145,	gei-17	protein coding gene	23	35	36	19	45	31	18	55	22	35	50	42	19	47	44	35	9	25	27	31	12	25	19	23
I	9101322	9107848	W10D5.3f.1_WBGene00001574	60	-	9101322	9107848	255,0,0	14	350,166,138,257,314,473,97,95,126,201,30,114,36,381,	0,515,942,1318,1676,2726,3283,3425,3576,4537,5679,5788,5984,6145,	gei-17	protein coding gene	12	21	19	15	16	11	8	14	4	15	22	13	5	14	13	12	8	11	18	19	8	15	5	6
I	9108172	9110607	W10D5.2.1_WBGene00012376	60	-	9108172	9110607	255,0,0	4	343,216,200,106,	0,1234,1738,2329,	nduf-7	protein coding gene	54	42	31	21	27	29	22	34	15	35	31	29	15	23	30	26	19	21	30	28	12	43	22	12
I	9108172	9110918	W10D5.2.2_WBGene00012376	60	-	9108172	9110918	255,0,0	5	343,216,200,106,242,	0,1234,1738,2329,2504,	nduf-7	protein coding gene	200	136	167	111	140	127	79	102	51	119	97	96	65	97	102	91	66	67	73	99	65	134	83	60
I	9118114	9123181	ZK858.1.1_WBGene00014115	60	+	9118114	9123181	255,0,0	9	153,168,144,174,138,1084,447,209,1441,	0,234,526,779,1002,1184,2366,2867,3626,	gld-4	protein coding gene	34	38	28	30	45	38	32	48	17	59	38	34	20	32	40	18	16	11	19	31	7	32	15	13
I	9122341	9123404	single_exon_unproductive_isoform_80_I:9122000	60	+	9122341	9123404	255,0,0	1	1063,	0,	NA	NA	4	32	18	0	35	26	25	35	15	49	44	40	8	26	37	20	14	11	18	17	8	22	8	7
I	9123181	9124472	ZK858.2.1_WBGene00014116	60	-	9123181	9124472	255,0,0	5	114,274,228,72,129,	0,160,521,934,1162,		protein coding gene	10	1	0	0	3	0	0	1	0	0	0	0	0	0	0	0	0	1	0	1	0	0	0	0
I	9126139	9127101	single_exon_productive_isoform_201_I:9126000	60	-	9126139	9127101	255,0,0	1	962,	0,	NA	NA	1	0	2	4	3	0	3	1	2	3	1	1	2	2	3	1	0	1	1	1	1	1	0	0
I	9126139	9127101	ZK858.3.1_WBGene00014117	60	-	9126139	9127101	255,0,0	3	287,370,195,	0,345,767,	clec-91	protein coding gene	401	431	492	399	435	547	372	462	236	649	491	498	327	320	463	346	225	314	289	359	235	411	209	225
I	9132537	9135753	ZK858.4a.1_WBGene00003209	60	+	9132537	9135753	255,0,0	6	380,156,189,258,108,613,	0,428,1340,1643,2449,2603,	mel-26	protein coding gene	92	95	89	79	77	75	56	77	32	120	74	120	38	57	96	78	50	67	62	83	46	103	41	49
I	9132537	9135753	ZK858.4b.1_WBGene00003209	60	+	9132537	9135753	255,0,0	6	380,156,189,258,120,613,	0,428,1340,1643,2437,2603,	mel-26	protein coding gene	106	102	98	103	98	133	83	138	55	188	120	153	103	108	168	124	87	99	69	84	51	92	51	55
I	9135763	9138365	ZK858.5.1_WBGene00014118	60	-	9135763	9138365	255,0,0	11	233,117,163,92,75,120,86,185,97,104,50,	0,294,457,858,999,1135,1497,1635,1882,2405,2552,		protein coding gene	37	27	29	19	25	31	30	54	21	63	48	55	21	31	45	42	25	31	31	44	39	29	11	21
I	9138405	9145632	ZK858.6a.1_WBGene00014119	60	-	9138405	9145632	255,0,0	11	509,82,175,482,204,260,171,260,126,105,3,	0,557,965,1186,1719,2098,2416,2640,2992,7087,7224,		protein coding gene	59	73	71	50	72	58	43	77	27	68	78	60	44	69	62	30	21	34	37	42	17	46	22	25
I	9138406	9141523	ZK858.6b.1_WBGene00014119	60	-	9138406	9141523	255,0,0	9	508,82,175,482,204,260,171,260,126,	0,556,964,1185,1718,2097,2415,2639,2991,		protein coding gene	1	2	5	3	3	3	0	1	1	3	5	3	1	3	3	0	0	1	3	3	0	0	0	0
I	9141970	9144376	ZK858.7.1_WBGene00014120	60	-	9141970	9144376	255,0,0	7	280,198,198,226,375,83,76,	0,396,650,897,1237,2163,2330,		protein coding gene	111	75	100	86	90	95	64	93	36	128	116	111	74	89	82	68	38	82	57	75	37	58	52	35
I	9149672	9153252	H32K16.1.1_WBGene00010421	60	+	9149672	9153252	255,0,0	10	235,91,89,93,85,171,290,179,142,292,	0,734,874,1011,1153,1565,2145,2854,3076,3288,	slc-36.4	protein coding gene	5	2	1	1	1	1	1	1	0	1	2	4	0	1	1	0	1	0	0	0	0	1	0	0
I	9158794	9159053	single_exon_productive_isoform_202_WBGene00077773	60	+	9158794	9159053	255,0,0	1	259,	0,		protein coding gene	3	9	5	2	7	4	1	3	1	11	7	3	3	7	5	4	2	2	7	5	6	5	0	6
I	9159025	9159524	single_exon_productive_isoform_203_WBGene00009128	60	-	9159025	9159524	255,0,0	1	499,	0,	mrpl-54	protein coding gene	103	72	92	76	71	75	61	57	37	82	61	60	41	45	50	62	46	39	39	42	36	51	27	24
I	9159120	9159522	F25H5.6.1_WBGene00009128	60	-	9159120	9159522	255,0,0	1	402,	0,	mrpl-54	protein coding gene	0	0	0	0	0	0	0	0	0	0	0	0	0	1	0	0	0	0	0	0	0	0	0	0
I	9159895	9163266	F25H5.5a.1_WBGene00009127	60	-	9159895	9163266	255,0,0	8	565,217,705,183,313,63,307,101,	0,764,1048,2167,2455,2811,2919,3270,	clsp-1	protein coding gene	25	26	30	19	27	25	11	18	3	20	20	28	18	21	27	19	12	16	13	13	5	19	15	10
I	9163530	9166952	F25H5.4a.2_WBGene00001167	60	+	9163530	9166952	255,0,0	7	126,215,355,177,1504,418,5,	0,418,679,1082,1305,2863,3417,	eef-2	protein coding gene	151	672	500	87	662	471	317	677	236	569	628	426	73	479	452	378	191	246	352	403	249	457	222	216
I	9163576	9166810	F25H5.4a.1_WBGene00001167	60	+	9163576	9166810	255,0,0	6	80,215,355,177,1504,417,	0,372,633,1036,1259,2817,	eef-2	protein coding gene	25	179	111	21	144	106	64	134	35	144	159	103	11	105	90	64	42	42	53	77	39	96	45	43
I	9163981	9166698	F25H5.4b.1_WBGene00001167	60	+	9163981	9166698	255,0,0	5	182,355,177,1504,305,	0,228,631,854,2412,	eef-2	protein coding gene	163	100	74	85	86	63	39	71	27	78	114	46	60	80	51	39	22	33	53	56	43	74	45	51
I	9168431	9177488	F25H5.3a.1_WBGene00009126	60	+	9168431	9177488	255,0,0	7	58,116,208,675,120,499,416,	0,3045,6563,6848,7570,8085,8641,	pyk-1	protein coding gene	153	212	138	105	180	109	82	169	60	144	164	111	71	98	107	92	36	38	49	60	28	66	37	31
I	9168431	9177485	F25H5.3d.1_WBGene00009126	60	+	9168431	9177485	255,0,0	7	46,116,208,675,120,499,413,	0,3045,6563,6848,7570,8085,8641,	pyk-1	protein coding gene	22	13	11	12	17	12	10	15	6	7	17	10	9	6	8	13	4	7	6	2	1	4	2	1
I	9170253	9177116	F25H5.3e.1_WBGene00009126	60	+	9170253	9177116	255,0,0	7	1080,116,208,675,120,499,44,	0,1223,4741,5026,5748,6263,6819,	pyk-1	protein coding gene	1	2	5	3	4	8	3	1	3	6	4	2	0	3	5	1	1	2	0	1	0	2	1	1
I	9173858	9177488	F25H5.3c.1_WBGene00009126	60	+	9173858	9177488	255,0,0	6	481,208,675,120,499,416,	0,1136,1421,2143,2658,3214,	pyk-1	protein coding gene	10	9	9	8	7	2	5	13	3	11	5	7	5	5	5	1	1	1	5	5	6	8	1	3
I	9177663	9178703	F25H5.8.1_WBGene00009130	60	-	9177663	9178703	255,0,0	2	215,63,	0,977,		protein coding gene	27	18	28	5	15	22	6	18	2	17	21	12	12	14	21	15	10	13	23	13	10	39	12	13
I	9181817	9210337	F25H5.1f.1-0_WBGene00006407	60	-	9181817	9210337	255,0,0	15	831,143,357,72,103,201,99,117,237,95,98,146,60,105,111,	0,886,1329,2014,2433,3048,9739,10220,10550,12595,13209,23769,27572,28035,28409,	lim-9	protein coding gene	2	5	4	1	6	3	1	3	1	3	2	2	1	2	3	1	3	2	0	5	1	2	1	0
I	9181820	9220728	F25H5.1i.1_WBGene00006407	60	-	9181820	9220728	255,0,0	18	828,143,357,72,103,201,99,117,237,95,98,146,60,105,111,216,124,71,	0,883,1326,2011,2430,3045,9736,10217,10547,12592,13206,23766,27569,28032,28406,36675,37104,38837,	lim-9	protein coding gene	9	5	2	1	5	3	4	7	4	5	4	2	4	2	7	2	1	2	2	2	3	2	1	1
I	9221817	9226390	C45G3.1.1_WBGene00008107	60	-	9221817	9226390	255,0,0	8	626,74,371,954,637,324,703,68,	0,770,892,1622,2622,3363,3751,4505,	aspm-1	protein coding gene	25	28	33	20	27	32	6	19	9	21	25	20	11	25	12	14	11	11	7	11	11	13	8	11
I	9226904	9228184	C45G3.3.1_WBGene00001590	60	+	9226904	9228184	255,0,0	5	182,237,119,201,348,	0,231,519,687,932,	lipt-1	protein coding gene	25	24	27	25	32	27	19	20	12	31	20	24	17	11	19	12	8	13	13	15	7	14	12	8
I	9228162	9232096	C45G3.5.1_WBGene00044008	60	+	9228162	9232096	255,0,0	9	58,143,276,270,477,174,152,223,236,	0,105,772,1181,1769,2702,3095,3319,3698,	gip-2	protein coding gene	56	50	60	46	56	63	26	57	21	70	66	85	27	34	46	40	23	37	28	28	29	48	16	28
I	9232067	9233560	VF36H2L.1.1_WBGene00000147	60	-	9232067	9233560	255,0,0	4	441,388,159,116,	0,524,1170,1377,	aph-1	protein coding gene	56	57	64	46	47	63	46	64	22	87	66	78	39	48	63	59	25	44	51	51	38	81	36	51
I	9234173	9245924	F36H2.1b.1_WBGene00009498	60	-	9234173	9245924	255,0,0	11	693,149,257,575,598,337,247,510,151,80,111,	0,1500,1695,2737,3791,4736,5515,5816,6726,11514,11640,	tat-5	protein coding gene	14	28	10	12	22	15	6	21	7	10	33	11	8	17	9	6	7	10	9	9	8	15	8	3
I	9234177	9245926	F36H2.1d.1_WBGene00009498	60	-	9234177	9245926	255,0,0	11	689,149,257,575,598,337,247,510,160,80,113,	0,1496,1691,2733,3787,4732,5511,5812,6722,11510,11636,	tat-5	protein coding gene	2	1	3	3	3	0	0	2	0	0	5	5	0	2	2	1	0	1	1	2	1	1	0	2
I	9246027	9249358	F36H2.2a.1_WBGene00009499	60	-	9246027	9249358	255,0,0	9	337,191,83,109,342,211,112,82,222,	0,728,977,1110,1604,2242,2507,2664,3109,	ent-6	protein coding gene	92	99	101	89	79	89	82	95	50	124	109	113	67	54	127	95	62	66	58	66	53	82	52	37
I	9271478	9278689	F14B4.2b.1_WBGene00008780	60	-	9271478	9278689	255,0,0	7	535,844,122,138,68,94,172,	0,607,1527,1697,1880,1996,7039,	hxk-1	protein coding gene	36	22	27	23	28	20	15	20	11	29	30	26	19	14	29	14	15	9	13	16	3	35	14	14
I	9271479	9273794	F14B4.2a.1_WBGene00008780	60	-	9271479	9273794	255,0,0	7	534,844,122,138,68,94,128,	0,606,1526,1696,1879,1995,2187,	hxk-1	protein coding gene	222	272	294	205	309	241	156	313	109	302	296	304	129	221	244	165	93	130	128	135	83	134	100	75
I	9280922	9286576	F14B4.3.1_WBGene00008781	60	-	9280922	9286576	255,0,0	10	683,198,109,792,281,126,427,836,144,188,	0,964,1213,1771,2749,3085,3440,4269,5267,5466,	rpoa-2	protein coding gene	31	39	37	20	36	33	12	42	14	32	41	45	24	38	40	18	10	19	14	25	7	27	7	6
I	9287442	9289770	F26H9.1a.1_WBGene00009173	60	+	9287442	9289770	255,0,0	10	131,120,111,150,128,177,175,171,140,597,	0,179,344,498,694,868,1101,1319,1539,1731,	prom-1	protein coding gene	68	70	80	82	89	92	52	80	48	90	97	110	43	62	87	52	33	41	44	50	25	41	29	22
I	9289718	9303928	F26H9.2.2_WBGene00009174	60	-	9289718	9303928	255,0,0	10	502,215,115,139,638,64,137,208,75,68,	0,569,832,1390,1622,2842,3708,3937,4242,14142,		protein coding gene	37	36	34	26	44	48	36	42	10	40	50	54	36	36	49	25	20	12	28	28	14	25	15	10
I	9289752	9294035	F26H9.2.1_WBGene00009174	60	-	9289752	9294035	255,0,0	9	468,215,115,139,638,64,137,208,75,	0,535,798,1356,1588,2808,3674,3903,4208,		protein coding gene	15	8	6	3	8	6	2	7	1	9	8	5	7	9	6	9	0	2	4	3	2	1	3	2
I	9305750	9306844	F26H9.4.1_WBGene00009176	60	-	9305750	9306844	255,0,0	4	466,124,110,97,	0,672,840,997,	nmat-2	protein coding gene	86	62	66	56	66	71	44	48	30	72	61	62	42	46	67	53	34	47	43	41	23	49	28	27
I	9308441	9310221	F26H9.6.1_WBGene00004268	60	+	9308441	9310221	255,0,0	4	94,89,312,586,	0,390,682,1194,	rab-5	protein coding gene	242	247	254	225	225	225	178	205	87	271	253	224	145	178	227	210	107	123	155	186	95	211	126	84
I	9310318	9312637	F26H9.7a.1_WBGene00006732	60	+	9310318	9312637	255,0,0	7	71,139,175,207,174,97,251,	0,435,621,1056,1658,1885,2068,	uev-3	protein coding gene	47	31	38	39	41	39	35	39	13	62	44	46	30	27	47	36	29	40	25	23	39	42	19	36
I	9310318	9312642	F26H9.7b.1_WBGene00006732	60	+	9310318	9312642	255,0,0	7	71,139,61,207,174,97,256,	0,435,621,1056,1658,1885,2068,	uev-3	protein coding gene	8	6	11	10	8	10	9	13	6	27	6	14	10	16	15	11	7	7	10	6	7	11	7	8
I	9312630	9314891	F26H9.5.2_WBGene00009177	60	-	9312630	9314891	255,0,0	6	684,294,82,70,157,89,	0,836,1321,1581,1701,2172,		protein coding gene	77	100	96	74	99	99	76	111	47	156	141	134	59	85	124	104	63	70	66	90	61	102	63	42
I	9312634	9314488	F26H9.5.1_WBGene00009177	60	-	9312634	9314488	255,0,0	5	680,294,82,70,157,	0,832,1317,1577,1697,		protein coding gene	9	12	10	5	21	17	14	17	3	15	29	7	7	15	14	13	8	13	18	15	8	13	10	12
I	9320324	9322519	C12C8.1.1_WBGene00002026	60	-	9320324	9322519	255,0,0	3	945,999,113,	0,1006,2082,	hsp-70	protein coding gene	13	10	3	2	4	1	11	7	2	5	3	1	1	2	8	4	2	6	4	4	1	15	4	9
I	9327856	9330928	C12C8.2a.1_WBGene00007533	60	+	9327856	9330928	255,0,0	8	116,57,535,86,112,246,140,268,	0,161,918,1523,1986,2147,2440,2804,	cbl-1	protein coding gene	13	14	7	2	13	11	3	8	2	7	8	9	4	5	2	1	1	0	0	3	1	0	3	0
I	9334799	9341919	C12C8.3a.2_WBGene00003026	60	-	9334799	9341919	255,0,0	15	1327,271,678,213,372,80,314,97,124,272,272,141,50,262,158,	0,1373,1691,2414,2987,3408,3703,4056,5220,5398,6057,6376,6560,6653,6962,	lin-41	protein coding gene	0	2	0	0	1	2	1	0	0	1	6	2	0	5	1	0	1	1	0	0	0	0	0	0
I	9334806	9342496	C12C8.3b.1_WBGene00003026	60	-	9334806	9342496	255,0,0	16	1320,271,678,213,372,80,302,97,124,272,272,141,50,262,152,179,	0,1366,1684,2407,2980,3401,3696,4049,5213,5391,6050,6369,6553,6646,6955,7511,	lin-41	protein coding gene	3	4	2	1	8	4	1	13	4	6	14	2	1	15	5	2	0	2	4	2	0	1	3	0
I	9334807	9342496	C12C8.3a.1_WBGene00003026	60	-	9334807	9342496	255,0,0	16	1319,271,678,213,372,80,314,97,124,272,272,141,50,262,152,179,	0,1365,1683,2406,2979,3400,3695,4048,5212,5390,6049,6368,6552,6645,6954,7510,	lin-41	protein coding gene	8	8	2	4	5	7	2	8	0	12	25	7	3	10	5	2	1	0	0	1	1	0	0	0
I	9334807	9341919	C12C8.3b.2-0_WBGene00003026	60	-	9334807	9341919	255,0,0	15	1319,271,678,213,372,80,302,97,124,272,272,141,50,262,158,	0,1365,1683,2406,2979,3400,3695,4048,5212,5390,6049,6368,6552,6645,6954,	lin-41	protein coding gene	0	0	0	0	1	0	0	0	0	0	0	0	0	1	0	0	0	0	0	0	1	0	0	0
I	9352846	9355223	M04C9.3a.1_WBGene00010858	60	-	9352846	9355223	255,0,0	8	189,81,257,89,81,34,63,620,	0,234,566,869,1262,1393,1647,1757,		protein coding gene	12	6	8	8	2	9	2	6	0	2	5	5	2	0	4	4	1	5	2	1	3	0	0	1
I	9352881	9354273	M04C9.3b.1_WBGene00010858	60	-	9352881	9354273	255,0,0	6	154,81,257,89,81,34,	0,199,531,834,1227,1358,		protein coding gene	4	1	0	0	0	1	1	1	0	1	0	0	0	0	0	0	1	1	0	0	0	0	0	0
I	9364159	9389633	F16A11.3a.1_WBGene00008878	60	-	9364159	9389633	255,0,0	24	686,261,75,286,82,101,306,122,61,564,174,262,378,155,180,443,69,60,114,159,218,134,178,71,	0,730,1046,1176,1645,1773,1944,2303,2484,2663,3381,3685,4759,5707,6303,6617,7175,7296,7794,18312,23845,24506,24736,25403,	ppfr-1	protein coding gene	3	21	3	5	11	3	1	11	4	1	7	5	1	6	3	2	1	1	1	1	0	2	0	2
I	9364159	9389639	F16A11.3b.1-0_WBGene00008878	60	-	9364159	9389639	255,0,0	23	686,261,75,286,82,101,306,122,61,564,174,262,155,180,443,69,60,114,159,218,134,178,77,	0,730,1046,1176,1645,1773,1944,2303,2484,2663,3381,3685,5707,6303,6617,7175,7296,7794,18312,23845,24506,24736,25403,	ppfr-1	protein coding gene	1	7	3	2	13	2	4	13	3	7	11	6	2	19	8	1	1	2	0	4	1	4	2	1
I	9390832	9393095	F16A11.2a.1_WBGene00008877	60	-	9390832	9393095	255,0,0	4	349,383,661,247,	0,399,1128,2016,	rtcb-1	protein coding gene	48	54	41	48	65	53	25	36	17	76	37	43	28	40	49	41	17	24	25	18	20	24	18	16
I	9390833	9393094	F16A11.2b_WBGene00008877	60	-	9390833	9393094	255,0,0	5	348,383,450,159,246,	0,398,1127,1629,2015,	rtcb-1	protein coding gene	6	9	6	7	5	9	6	6	0	8	2	3	3	4	5	2	2	4	4	7	0	7	4	3
I	9393947	9398399	F16A11.1b.1_WBGene00008876	60	-	9393947	9398399	255,0,0	8	582,211,742,220,303,94,162,69,	0,874,1705,3067,3337,3977,4119,4383,		protein coding gene	47	58	58	40	68	58	34	50	17	78	78	62	53	62	59	42	39	38	40	51	28	54	25	22
I	9412305	9413222	C17E4.2.1_WBGene00007642	60	+	9412305	9413222	255,0,0	2	593,277,	0,640,		protein coding gene	7	8	6	6	8	13	6	5	5	3	9	11	3	7	14	8	8	13	19	17	14	29	9	18
I	9414549	9416703	C17E4.20.1_WBGene00219313	60	+	9414549	9416703	255,0,0	3	222,834,537,	0,730,1617,		protein coding gene	24	26	16	16	18	16	16	7	7	17	16	17	14	11	10	18	7	14	17	20	13	22	14	5
I	9416703	9418885	C17E4.3.1_WBGene00007643	60	-	9416703	9418885	255,0,0	6	444,166,141,281,236,236,	0,941,1150,1338,1664,1946,	2024-03-03	protein coding gene	165	167	156	135	178	192	116	215	73	238	217	194	133	116	184	123	83	114	90	112	85	116	75	62
I	9419456	9419998	C17E4.4.1_WBGene00007644	60	+	9419456	9419998	255,0,0	3	118,62,270,	0,169,272,		protein coding gene	37	31	56	30	36	34	46	44	15	71	56	58	46	42	48	37	39	43	21	37	31	29	15	25
I	9419977	9420813	C17E4.11.1_WBGene00044236	60	-	9419977	9420813	255,0,0	3	512,91,142,	0,559,694,		protein coding gene	34	38	27	38	33	31	34	42	21	53	46	42	37	22	51	47	31	36	34	38	31	41	34	22
I	9420911	9421992	C17E4.5.1_WBGene00003904	60	-	9420911	9421992	255,0,0	3	593,293,93,	0,643,988,	pabp-2	protein coding gene	256	206	180	172	211	197	177	201	101	241	234	223	151	132	234	165	127	197	153	165	104	190	113	95
I	9422555	9431120	C17E4.6.1_WBGene00007645	60	+	9422555	9431120	255,0,0	7	111,160,123,323,130,168,705,	0,160,364,534,997,7237,7860,		protein coding gene	48	40	34	31	46	34	19	46	16	35	45	41	38	23	39	19	13	18	21	26	10	28	20	12
I	9431248	9433828	C17E4.9a.1_WBGene00007646	60	+	9431248	9433828	255,0,0	5	56,155,327,303,1260,	0,104,327,722,1320,	nkb-1	protein coding gene	9	17	9	8	23	11	14	13	5	18	18	17	6	12	18	14	9	8	14	16	6	16	12	6
I	9431248	9433811	C17E4.9b_WBGene00007646	60	+	9431248	9433811	255,0,0	5	56,155,327,303,1243,	0,104,327,722,1320,	nkb-1	protein coding gene	3	6	3	2	4	5	1	4	3	6	1	8	2	3	3	3	0	2	1	2	1	7	2	0
I	9435464	9441029	C17E4.10a.1_WBGene00007647	60	+	9435464	9441029	255,0,0	6	108,185,499,134,172,411,	0,783,1015,3037,3220,5154,		protein coding gene	78	60	59	74	90	66	46	82	38	89	101	85	61	64	70	67	42	61	60	85	45	99	55	62
I	9441009	9444227	F46A9.6.1_WBGene00003172	60	-	9441009	9444227	255,0,0	4	509,339,348,315,	0,931,2027,2903,	mec-8	protein coding gene	13	16	21	15	23	15	9	10	7	11	23	13	3	25	8	14	4	3	15	17	3	11	8	3
I	9441014	9444227	F46A9.6.2_WBGene00003172	60	-	9441014	9444227	255,0,0	3	1265,348,315,	0,2022,2898,	mec-8	protein coding gene	1	2	0	1	1	3	0	2	0	1	0	1	1	1	0	2	1	3	2	8	1	3	1	0
I	9463759	9468863	F46A9.3b.1_WBGene00006681	60	+	9463759	9468863	255,0,0	9	123,249,73,340,68,91,196,217,88,	0,1323,2127,2917,3560,4273,4503,4746,5016,	twk-29	protein coding gene	2	4	0	0	1	0	0	0	1	0	0	0	0	0	0	1	0	1	1	4	4	10	1	3
I	9469653	9470637	F46A9.4.1_WBGene00004808	60	+	9469653	9470637	255,0,0	3	131,270,357,	0,312,627,	skr-2	protein coding gene	45	41	43	35	34	34	28	32	13	28	24	17	20	17	27	21	16	14	15	23	9	15	12	15
I	9471549	9472641	F46A9.5.1_WBGene00004807	60	+	9471549	9472641	255,0,0	3	95,276,492,	0,279,600,	skr-1	protein coding gene	271	259	313	226	296	293	245	302	123	406	355	320	215	265	344	317	209	226	253	305	216	316	190	187
I	9472641	9474801	F30A10.1.1_WBGene00009260	60	-	9472641	9474801	255,0,0	4	273,148,153,109,	0,567,1290,2051,	calm-1	protein coding gene	13	22	16	20	22	17	14	7	3	20	9	13	7	8	7	14	9	19	9	12	10	4	6	7
I	9476596	9477181	F30A10.14.1_WBGene00045473	60	+	9476596	9477181	255,0,0	2	82,453,	0,132,		protein coding gene	5	4	9	4	8	6	3	1	3	5	4	3	1	3	8	5	7	2	2	3	2	10	0	3
I	9478469	9479091	F30A10.13a.1_WBGene00044680	60	-	9478469	9479091	255,0,0	2	276,63,	0,559,		protein coding gene	23	22	28	20	35	33	22	43	21	72	42	42	29	30	33	28	12	25	27	29	26	33	21	26
I	9482742	9483591	F30A10.15.1_WBGene00195244	60	+	9482742	9483591	255,0,0	2	227,369,	0,480,		protein coding gene	4	4	4	4	3	4	2	3	2	7	6	6	3	2	5	3	4	6	5	2	2	3	1	3
I	9486644	9488029	F30A10.5a.1_WBGene00006061	60	-	9486644	9488029	255,0,0	5	496,308,159,136,50,	0,577,949,1150,1335,	stl-1	protein coding gene	73	61	73	55	69	58	50	69	29	115	102	81	45	69	85	66	40	71	46	62	51	80	43	44
I	9486644	9488029	unproductive_splice_isoform_52_WBGene00006061	60	-	9486644	9488029	255,0,0	5	496,308,163,136,50,	0,577,945,1150,1335,	stl-1	protein coding gene	1	1	2	2	4	1	2	7	2	3	4	7	6	4	4	3	2	5	1	3	4	2	3	3
I	9486815	9488029	F30A10.5b.1_WBGene00006061	60	-	9486815	9488029	255,0,0	5	325,304,163,136,50,	0,406,774,979,1164,	stl-1	protein coding gene	10	17	19	11	21	17	15	17	15	21	19	22	4	21	20	15	19	19	13	12	11	19	11	16
I	9488487	9492620	F30A10.6.1_WBGene00009264	60	+	9488487	9492620	255,0,0	5	166,535,671,324,232,	0,213,987,3499,3901,	sac-1	protein coding gene	104	114	132	108	142	116	75	151	61	176	142	182	92	124	174	118	71	97	79	93	72	129	61	67
I	9492609	9494555	F30A10.3.1_WBGene00009262	60	-	9492609	9494555	255,0,0	6	378,81,166,556,124,82,	0,425,547,839,1634,1864,		protein coding gene	91	95	109	103	88	116	78	106	46	170	147	141	88	81	126	91	54	55	62	72	57	98	49	61
I	9501265	9505164	F30A10.8.2_WBGene00006062	60	+	9501265	9505164	255,0,0	6	152,122,916,96,104,157,	0,1610,2173,3200,3462,3742,	stn-1	protein coding gene	3	6	3	1	2	3	3	3	3	5	1	2	1	5	6	3	2	1	2	4	1	1	1	0
I	9504402	9505768	F30A10.9.1_WBGene00009266	60	-	9504402	9505768	255,0,0	5	574,158,149,66,77,	0,756,965,1168,1289,		protein coding gene	77	51	74	44	63	59	47	49	23	79	53	45	34	39	52	57	39	48	63	67	51	96	41	41
I	9504618	9505768	F30A10.9.1-0_WBGene00009266	60	-	9504618	9505768	255,0,0	5	358,158,149,66,77,	0,540,749,952,1073,		protein coding gene	26	16	28	17	14	16	10	14	9	20	17	28	10	11	13	12	10	15	15	18	17	24	12	14
I	9506546	9511184	F30A10.10b.1_WBGene00009267	60	+	9506546	9511184	255,0,0	10	191,258,82,302,335,1096,274,657,495,457,	0,243,551,681,1027,1458,2601,2922,3630,4181,	usp-48	protein coding gene	4	5	11	5	13	7	3	13	3	3	10	10	1	10	3	7	0	0	4	3	8	3	3	1
I	9506552	9511182	F30A10.10a.1_WBGene00009267	60	+	9506552	9511182	255,0,0	10	185,258,82,302,335,1096,274,663,495,455,	0,237,545,675,1021,1452,2595,2910,3624,4175,	usp-48	protein coding gene	11	26	12	8	27	16	4	23	9	9	32	23	2	14	19	6	4	9	3	3	9	1	0	3
I	9511173	9512236	C41G7.1a.1_WBGene00004887	60	-	9511173	9512236	255,0,0	5	324,241,66,78,162,	0,371,660,769,901,	smn-1	protein coding gene	110	107	122	75	107	95	69	94	48	141	118	117	73	76	111	108	71	77	68	91	64	94	57	49
I	9511173	9512022	C41G7.1a.2_WBGene00004887	60	-	9511173	9512022	255,0,0	4	324,241,66,80,	0,371,660,769,	smn-1	protein coding gene	17	18	11	21	7	16	16	12	12	15	19	13	20	11	15	21	11	19	15	6	8	20	6	8
I	9511282	9512098	C41G7.1b.1_WBGene00004887	60	-	9511282	9512098	255,0,0	5	215,241,66,78,24,	0,262,551,660,792,	smn-1	protein coding gene	19	22	29	24	22	26	23	20	11	33	33	23	24	17	20	19	13	15	17	24	11	19	11	10
I	9512451	9514637	C41G7.2.1_WBGene00002226	60	+	9512451	9514637	255,0,0	4	228,788,436,509,	0,358,1194,1677,	klp-16	protein coding gene	96	97	94	84	101	85	60	88	35	117	116	95	70	92	80	68	44	51	66	48	39	56	24	25
I	9514997	9515795	C41G7.9a.1_WBGene00077771	60	-	9514997	9515795	255,0,0	4	246,282,102,21,	0,295,624,777,	tspo-1	protein coding gene	12	13	17	3	13	12	1	11	5	21	26	13	7	15	15	10	7	10	9	10	7	9	11	3
I	9515001	9516776	C41G7.9b.1_WBGene00077771	60	-	9515001	9516776	255,0,0	5	242,282,102,65,79,	0,291,620,773,1696,	tspo-1	protein coding gene	247	203	271	186	212	237	165	168	99	296	204	199	158	154	232	211	135	137	133	171	112	217	113	109
I	9517025	9518736	C41G7.3.1_WBGene00008061	60	-	9517025	9518736	255,0,0	7	606,198,68,151,133,169,112,	0,654,897,1008,1199,1379,1599,	mina-1	protein coding gene	103	117	108	62	122	113	55	90	36	114	129	111	67	75	104	84	40	45	38	64	26	67	45	33
I	9519243	9521275	C41G7.4.1_WBGene00008062	60	+	9519243	9521275	255,0,0	7	116,308,241,132,546,120,190,	0,163,517,871,1051,1677,1842,	set-32	protein coding gene	25	22	37	18	30	20	22	33	15	38	28	37	18	29	30	17	16	17	17	17	15	28	15	12
I	9531626	9532869	C41G7.8.1_WBGene00077525	60	-	9531626	9532869	255,0,0	3	315,301,123,	0,531,1120,		protein coding gene	1	5	6	1	3	8	1	6	2	3	2	3	1	5	7	3	1	1	3	3	4	4	3	2
I	9531663	9532869	C41G7.8.2_WBGene00077525	60	-	9531663	9532869	255,0,0	3	278,301,123,	0,494,1083,		protein coding gene	1	1	0	1	0	0	0	1	0	1	0	1	0	1	0	1	0	0	1	3	0	1	0	0
I	9536464	9540966	C36F7.1.1_WBGene00007984	60	-	9536464	9540966	255,0,0	5	734,211,360,462,102,	0,1740,2451,3406,4400,	irx-1	protein coding gene	8	7	3	5	4	7	6	4	2	3	3	1	1	2	2	3	1	0	0	1	0	3	3	1
I	9544732	9558098	C36F7.2.1_WBGene00007985	60	+	9544732	9558098	255,0,0	9	81,102,67,86,129,126,73,99,293,	0,3495,3648,3845,9725,9923,10099,12146,13073,	swah-1	protein coding gene	61	39	51	46	58	44	53	63	42	84	66	73	45	47	82	46	26	39	38	42	28	42	20	19
I	9548226	9558099	C36F7.2.2_WBGene00007985	60	+	9548226	9558099	255,0,0	8	103,67,86,129,126,73,99,294,	0,154,351,6231,6429,6605,8652,9579,	swah-1	protein coding gene	6	4	1	1	6	6	6	7	1	10	4	8	1	3	5	2	5	6	6	3	1	4	1	2
I	9578525	9581267	F42H11.2.1_WBGene00002276	60	-	9578525	9581267	255,0,0	7	321,77,86,370,1123,175,154,	0,371,493,627,1187,2363,2588,	lem-3	protein coding gene	47	56	51	54	44	46	30	55	18	64	80	54	35	62	68	38	16	35	40	42	17	38	17	17
I	9581785	9582583	K07A1.17.1_WBGene00044987	60	-	9581785	9582583	255,0,0	4	202,133,201,121,	0,250,425,677,		protein coding gene	170	136	208	136	134	171	117	120	71	172	147	129	83	117	117	105	71	83	72	83	59	96	75	39
I	9582680	9583533	K07A1.1.1_WBGene00010608	60	-	9582680	9583533	255,0,0	4	192,90,130,297,	0,242,382,556,		protein coding gene	256	227	280	234	217	208	180	214	119	310	217	256	145	174	236	218	110	182	135	138	136	176	131	103
I	9583868	9584735	K07A1.13.1_WBGene00010617	60	-	9583868	9584735	255,0,0	5	233,90,130,87,103,	0,305,444,622,764,		protein coding gene	29	16	25	14	11	13	8	5	3	19	11	10	14	11	9	10	10	10	7	7	8	13	11	8
I	9585416	9587203	K07A1.2.1_WBGene00010609	60	+	9585416	9587203	255,0,0	6	385,122,346,122,367,207,	0,431,599,994,1162,1580,	dut-1	protein coding gene	370	399	377	374	409	369	282	421	209	538	537	439	322	392	403	379	240	270	256	289	198	297	194	167
I	9587147	9588153	K07A1.3.1_WBGene00010610	60	-	9587147	9588153	255,0,0	5	214,104,185,119,209,	0,262,410,638,797,		protein coding gene	7	5	5	5	3	3	2	5	2	3	4	2	2	3	3	2	0	2	0	0	2	4	2	2
I	9591938	9593103	K07A1.6.1_WBGene00010613	60	-	9591938	9593103	255,0,0	5	177,72,89,79,49,	0,255,371,989,1116,		protein coding gene	41	35	36	17	24	26	13	15	12	17	13	13	10	16	16	21	13	15	9	10	11	8	8	8
I	9605895	9609047	K07A1.16a.1_WBGene00000177	60	+	9605895	9609047	255,0,0	8	46,135,153,73,101,148,121,198,	0,357,541,2328,2454,2600,2789,2954,	aqp-9	protein coding gene	12	10	12	1	4	2	1	7	4	9	3	3	5	6	3	1	0	0	1	0	1	1	2	0
I	9608927	9609721	K07A1.15.1_WBGene00010619	60	-	9608927	9609721	255,0,0	4	255,115,153,135,	0,304,462,659,		protein coding gene	1	6	5	5	3	8	4	5	7	12	9	6	3	4	5	15	8	4	5	8	6	1	4	1
I	9608928	9609548	K07A1.15.2_WBGene00010619	60	-	9608928	9609548	255,0,0	3	254,115,159,	0,303,461,		protein coding gene	8	9	10	6	9	12	12	5	4	12	20	13	7	7	12	8	8	6	10	8	8	7	4	4
I	9609543	9611534	K07A1.8.1_WBGene00002070	60	-	9609543	9611534	255,0,0	6	519,719,250,114,70,82,	0,568,1331,1625,1787,1909,	ile-1	protein coding gene	135	168	149	123	144	125	97	131	56	148	143	132	63	110	101	77	53	62	58	68	37	90	61	38
I	9611812	9615081	K07A1.9d.1_WBGene00010615	60	-	9611812	9615081	255,0,0	8	548,156,306,128,190,64,84,107,	0,594,1093,1449,2013,2527,2918,3162,	ate-1	protein coding gene	6	9	4	3	9	6	6	8	1	10	8	8	5	4	9	11	2	11	5	10	2	4	3	5
I	9611814	9615082	K07A1.9a.1_WBGene00010615	60	-	9611814	9615082	255,0,0	8	546,156,306,128,190,67,84,108,	0,592,1091,1447,2011,2328,2916,3160,	ate-1	protein coding gene	17	21	35	39	33	32	18	36	12	34	34	43	22	19	35	19	12	11	18	22	18	29	17	20
I	9611814	9615082	K07A1.9b.1_WBGene00010615	60	-	9611814	9615082	255,0,0	7	546,156,306,128,190,67,108,	0,592,1091,1447,2011,2328,3160,	ate-1	protein coding gene	13	6	13	12	16	13	5	9	10	21	18	13	10	11	24	20	6	12	11	19	10	13	5	10
I	9611818	9615082	K07A1.9c.1_WBGene00010615	60	-	9611818	9615082	255,0,0	9	542,156,306,128,190,67,64,84,108,	0,588,1087,1443,2007,2324,2521,2912,3156,	ate-1	protein coding gene	0	1	1	1	2	2	1	1	0	3	1	2	0	1	0	0	1	2	1	2	0	2	0	0
I	9615191	9616333	K07A1.10.1_WBGene00010616	60	-	9615191	9616333	255,0,0	3	389,255,99,	0,736,1043,		protein coding gene	105	95	82	94	84	101	54	49	43	119	86	78	46	48	61	70	47	48	52	72	33	70	51	42
I	9616515	9618107	K07A1.11.1_WBGene00004312	60	-	9616515	9618107	255,0,0	6	150,187,255,152,441,150,	0,200,445,760,954,1442,	rba-1	protein coding gene	168	137	129	147	168	183	131	146	74	202	169	196	131	147	192	137	93	86	106	141	96	151	105	77
I	9618195	9619760	K07A1.12.1_WBGene00003036	60	-	9618195	9619760	255,0,0	3	721,584,159,	0,768,1406,	lin-53	protein coding gene	223	300	282	196	335	288	184	289	117	305	364	272	159	250	256	242	127	139	200	225	140	261	168	129
I	9620226	9622373	productive_splice_isoform_131_WBGene00011488	60	+	9620226	9622373	255,0,0	7	84,152,127,544,124,592,234,	0,129,328,513,1108,1272,1913,	nra-2	protein coding gene	34	32	38	35	40	34	27	35	7	47	53	33	19	29	33	22	16	15	25	22	8	25	13	8
I	9620226	9622373	T05F1.1b.1_WBGene00011488	60	+	9620226	9622373	255,0,0	7	84,152,127,544,133,592,234,	0,129,328,513,1099,1272,1913,	nra-2	protein coding gene	85	98	107	90	133	96	73	126	48	122	130	116	55	84	106	63	33	57	52	44	24	47	41	28
I	9620232	9622377	T05F1.1a.1_WBGene00011488	60	+	9620232	9622377	255,0,0	7	78,152,127,544,124,583,238,	0,123,322,507,1102,1275,1907,	nra-2	protein coding gene	39	31	34	18	29	24	11	21	10	21	22	11	16	17	29	13	11	11	10	18	7	16	15	8
I	9622612	9624724	T05F1.2.1_WBGene00011489	60	+	9622612	9624724	255,0,0	6	87,452,463,263,287,315,	0,143,640,1156,1465,1797,		protein coding gene	170	212	245	186	288	238	126	263	109	330	313	297	166	231	244	164	110	135	139	144	102	155	91	76
I	9625048	9625796	T05F1.3.1_WBGene00004488	60	-	9625048	9625796	255,0,0	3	118,170,216,	0,319,532,	rps-19	protein coding gene	7115	4781	5342	3811	3982	4317	2700	2700	1755	4084	3129	3157	2339	2310	3226	3097	2249	2578	2536	3058	2291	3829	2357	2079
I	9626240	9630848	T05F1.6.1_WBGene00002027	60	+	9626240	9630848	255,0,0	10	59,37,67,429,1206,109,1040,215,286,574,	0,226,310,421,898,2151,2308,3394,3702,4034,	hsr-9	protein coding gene	18	34	14	19	32	9	13	22	7	24	38	21	15	26	22	15	10	16	17	15	10	16	10	9
I	9631387	9632401	T05F1.4.1_WBGene00011490	60	+	9631387	9632401	255,0,0	5	148,146,189,107,236,	0,193,387,621,778,		protein coding gene	93	80	87	78	96	82	85	90	38	159	124	116	82	72	105	71	53	43	68	88	44	79	56	43
I	9647602	9649238	T05F1.10.1_WBGene00000968	60	-	9647602	9649238	255,0,0	7	163,126,155,96,74,118,322,	0,207,622,882,1023,1146,1314,	dhs-4	protein coding gene	3	3	2	2	3	2	0	0	1	1	0	0	0	0	0	0	0	1	0	1	0	0	0	1
I	9650498	9652946	T05F1.13.1_WBGene00011497	60	+	9650498	9652946	255,0,0	6	179,107,157,310,293,241,	0,331,482,1005,1632,2207,		protein coding gene	5	4	4	6	1	6	4	2	3	5	3	0	3	4	6	6	0	5	2	6	3	4	3	0
I	9657011	9658023	C03D6.6.1_WBGene00007278	60	-	9657011	9658023	255,0,0	4	359,123,100,287,	0,410,579,725,	lab-1	protein coding gene	46	22	27	21	30	29	20	30	13	39	28	27	18	33	43	36	15	31	20	33	20	36	21	16
I	9657011	9657810	C03D6.6.1-0_WBGene00007278	60	-	9657011	9657810	255,0,0	4	359,123,100,74,	0,410,579,725,	lab-1	protein coding gene	9	3	8	7	8	8	5	4	0	11	11	5	6	5	8	7	0	8	4	6	2	8	6	6
I	9658273	9660080	C03D6.5.1_WBGene00007277	60	+	9658273	9660080	255,0,0	5	112,293,171,151,264,	0,155,1075,1295,1543,	asfl-1	protein coding gene	93	67	66	64	75	84	66	37	30	74	76	48	42	50	68	59	36	43	52	76	51	85	47	40
I	9658730	9659039	single_exon_productive_isoform_204_WBGene00219796	60	-	9658730	9659039	255,0,0	1	309,	0,		protein coding gene	12	11	17	15	16	34	11	8	3	5	9	6	1	7	8	14	3	8	12	15	15	11	5	10
I	9660173	9664915	C03D6.4.1_WBGene00003800	60	-	9660173	9664915	255,0,0	7	569,605,1099,817,118,946,188,	0,620,1364,2511,3376,3564,4554,	npp-14	protein coding gene	11	34	14	12	63	21	8	64	17	21	55	32	12	42	12	13	5	19	8	4	6	11	0	5
I	9665250	9668650	C03D6.3a.1_WBGene00000466	60	+	9665250	9668650	255,0,0	13	141,183,201,226,128,128,145,66,237,86,154,119,332,	0,189,423,822,1094,1269,1447,1636,1747,2034,2173,2399,3068,	cel-1	protein coding gene	47	41	31	45	45	39	33	31	18	52	59	44	34	33	59	39	19	33	34	31	30	44	21	24
I	9665266	9667816	C03D6.3b.1_WBGene00000466	60	+	9665266	9667816	255,0,0	12	125,183,201,226,128,128,145,66,237,86,154,167,	0,173,407,806,1078,1253,1431,1620,1731,2018,2157,2383,	cel-1	protein coding gene	4	3	5	8	6	8	1	6	2	8	10	5	4	7	8	3	4	3	2	6	4	3	3	2
I	9668626	9670726	C03D6.1.1_WBGene00007275	60	-	9668626	9670726	255,0,0	5	189,311,201,112,73,	0,237,1621,1870,2027,		protein coding gene	2	2	5	1	2	4	1	0	0	1	0	4	2	0	2	2	2	0	4	1	2	0	2	3
I	9669414	9670098	C03D6.8.1_WBGene00004437	60	+	9669414	9670098	255,0,0	3	87,227,269,	0,142,415,	rpl-24.2	protein coding gene	341	222	272	158	205	208	142	157	108	251	191	190	160	171	220	268	165	223	264	311	211	387	232	260
I	9673663	9678557	C04F12.1.1_WBGene00007297	60	-	9673663	9678557	255,0,0	10	312,292,340,115,87,155,243,569,831,144,	0,362,1002,1744,2059,2197,2398,2686,3392,4750,		protein coding gene	6	21	14	12	18	19	5	28	3	18	24	11	5	25	6	15	4	9	12	7	5	21	4	10
I	9685397	9688653	C04F12.3.1_WBGene00002069	60	+	9685397	9688653	255,0,0	9	228,124,83,248,83,134,270,346,495,	0,774,947,1173,1471,1863,2053,2370,2761,	ikb-1	protein coding gene	2	3	3	2	3	1	2	0	0	1	2	0	1	3	3	3	1	1	9	9	0	9	2	1
I	9689196	9690081	C04F12.4.1_WBGene00004426	60	+	9689196	9690081	255,0,0	3	110,195,143,	0,456,742,	rpl-14	protein coding gene	6265	4062	4678	3020	3361	3484	2306	2185	1435	3162	2354	2424	1755	1774	2460	2309	1704	1908	1880	2372	1696	3090	1883	1675
I	9690078	9690557	C04F12.5.1_WBGene00007299	60	-	9690078	9690557	255,0,0	2	312,120,	0,359,		protein coding gene	41	35	52	40	46	50	52	42	31	83	78	54	58	56	64	53	45	72	68	89	52	60	42	34
I	9695706	9696762	C04F12.7.1_WBGene00007301	60	-	9695706	9696762	255,0,0	3	238,269,191,	0,287,865,		protein coding gene	24	6	1	0	1	0	0	2	0	0	3	0	0	2	0	0	0	1	0	0	1	0	0	1
I	9697236	9699566	C04F12.8.1_WBGene00007302	60	-	9697236	9699566	255,0,0	4	565,359,95,168,	0,915,1890,2162,		protein coding gene	4	6	8	2	7	4	3	5	2	7	10	9	5	4	2	0	1	2	1	3	4	6	0	2
I	9710087	9710745	C04F12.9.1_WBGene00007303	60	-	9710087	9710745	255,0,0	4	123,189,92,90,	0,192,428,568,	rnh-1.3	protein coding gene	16	33	47	15	77	41	10	76	28	17	87	58	20	53	50	8	92	15	5	129	6	24	91	7
I	9711065	9712719	C04F12.10.1_WBGene00001405	60	-	9711065	9712719	255,0,0	5	450,68,721,142,90,	0,495,609,1376,1564,	fce-1	protein coding gene	86	94	87	66	88	73	69	83	42	111	90	70	47	54	79	58	37	56	43	46	39	57	35	28
I	9712810	9715232	C16C2.4b.1_WBGene00007621	60	-	9712810	9715232	255,0,0	5	296,326,293,246,107,	0,771,1423,1755,2315,		protein coding gene	55	32	27	48	43	26	24	33	14	51	45	44	28	37	57	31	26	46	34	27	29	31	30	20
I	9712824	9715230	C16C2.4a.1_WBGene00007621	60	-	9712824	9715230	255,0,0	5	282,326,281,246,105,	0,757,1409,1741,2301,		protein coding gene	98	64	50	79	80	49	68	61	21	106	100	86	47	74	83	85	44	62	60	61	64	84	49	61
I	9715320	9720912	C16C2.3a.2_WBGene00007620	60	-	9715320	9720912	255,0,0	12	437,107,136,400,45,69,259,362,294,118,129,162,	0,480,636,1114,2006,2279,2876,3497,4175,5007,5251,5430,	ocrl-1	protein coding gene	0	1	2	1	2	0	2	3	0	3	3	2	1	2	4	0	0	0	0	0	0	1	0	1
I	9715321	9728006	C16C2.3a.1_WBGene00007620	60	-	9715321	9728006	255,0,0	13	436,107,136,400,45,69,259,362,294,118,129,156,73,	0,479,635,1113,2005,2278,2875,3496,4174,5006,5250,5429,12612,	ocrl-1	protein coding gene	49	51	40	48	62	34	18	62	23	57	55	54	23	45	52	31	19	36	25	35	22	28	13	17
I	9722720	9726284	C16C2.2a.1_WBGene00001145	60	+	9722720	9726284	255,0,0	10	104,120,84,94,79,297,114,511,86,883,	0,154,384,532,670,1126,1560,1721,2278,2681,	eat-16	protein coding gene	6	5	7	5	8	0	3	6	2	2	1	3	2	1	3	1	1	2	2	2	4	5	2	2
I	9725538	9726397	single_exon_unproductive_isoform_81_I:9725000	60	+	9725538	9726397	255,0,0	1	859,	0,	NA	NA	0	0	1	0	1	0	1	1	1	0	0	0	0	0	1	1	0	0	0	2	2	1	0	0
I	9727168	9728034	C16C2.1.1_WBGene00000430	60	+	9727168	9728034	255,0,0	3	192,143,265,	0,414,601,	ceh-5	protein coding gene	0	0	1	0	0	1	0	0	1	0	0	0	0	0	1	2	0	1	3	0	7	4	2	0
I	9737815	9744146	K02A11.1a.2_WBGene00001582	60	+	9737815	9744146	255,0,0	7	71,81,91,586,561,130,760,	0,2723,2854,3556,4548,5164,5571,	gfi-2	protein coding gene	3	5	3	3	5	3	4	2	1	4	3	1	3	2	1	6	1	5	4	1	2	4	1	2
I	9737815	9744146	K02A11.1b.1_WBGene00001582	60	+	9737815	9744146	255,0,0	7	71,81,91,586,561,142,760,	0,2723,2854,3556,4548,5152,5571,	gfi-2	protein coding gene	1	5	5	5	4	9	2	3	2	8	6	5	6	6	8	3	3	4	2	3	3	6	0	3
I	9737815	9744146	K02A11.1b.2_WBGene00001582	60	+	9737815	9744146	255,0,0	7	71,83,91,586,561,142,760,	0,2723,2854,3556,4548,5152,5571,	gfi-2	protein coding gene	40	50	38	46	64	41	27	54	9	67	74	71	37	36	65	41	32	32	34	34	23	39	21	20
I	9737822	9744145	K02A11.1a.1_WBGene00001582	60	+	9737822	9744145	255,0,0	7	64,83,91,586,561,130,759,	0,2716,2847,3549,4541,5157,5564,	gfi-2	protein coding gene	22	31	14	14	22	19	19	28	10	34	23	42	13	23	28	23	11	9	16	29	9	25	13	11
I	9740536	9744146	K02A11.1a.4_WBGene00001582	60	+	9740536	9744146	255,0,0	6	85,91,586,561,130,760,	0,133,835,1827,2443,2850,	gfi-2	protein coding gene	4	5	6	1	0	5	5	6	2	8	6	6	1	3	7	5	5	5	1	7	2	6	3	2
I	9745966	9747923	K02A11.3.1_WBGene00010488	60	-	9745966	9747923	255,0,0	7	146,60,141,108,125,351,71,	0,477,584,776,926,1184,1886,	endu-1	protein coding gene	16	17	15	5	8	20	10	15	2	12	14	10	17	14	16	15	9	17	15	22	23	37	19	18
I	9748516	9749921	K02A11.4.1_WBGene00044607	60	-	9748516	9749921	255,0,0	3	211,83,122,	0,366,1283,		protein coding gene	16	6	23	11	10	7	4	9	4	12	9	9	6	10	7	6	5	9	2	10	4	3	4	0
I	9754121	9757900	F26E4.1.1_WBGene00006352	60	+	9754121	9757900	255,0,0	10	312,98,257,136,70,165,125,137,175,1053,	0,650,802,1108,1491,1612,1825,1999,2182,2726,	sur-6	protein coding gene	155	134	117	142	145	128	84	139	73	214	171	204	109	142	176	119	71	120	91	130	71	144	78	74
I	9757853	9760787	F26E4.2.1_WBGene00009157	60	-	9757853	9760787	255,0,0	4	175,130,45,101,	0,1397,1574,2833,		protein coding gene	14	9	10	11	9	17	6	8	7	14	4	7	8	9	9	10	8	8	12	15	13	23	11	10
I	9762402	9767846	F26E4.3.1_WBGene00009158	60	-	9762402	9767846	255,0,0	12	249,140,255,84,135,87,159,90,46,78,123,144,	0,515,702,1166,1298,1479,1798,2787,3124,3267,3487,5300,		protein coding gene	12	8	8	1	6	3	2	1	0	0	1	2	1	3	3	0	2	0	1	1	0	1	0	0
I	9771060	9772565	F26E4.4.1_WBGene00009159	60	-	9771060	9772565	255,0,0	4	929,188,131,115,	0,976,1212,1390,		protein coding gene	130	99	107	112	101	100	90	107	68	152	145	124	83	83	130	92	72	74	75	70	56	95	55	41
I	9773171	9774012	F26E4.6.1_WBGene00009161	60	+	9773171	9774012	255,0,0	2	136,253,	0,588,	cox-7C	protein coding gene	1299	819	1138	710	767	866	598	585	359	955	725	778	493	504	749	647	487	529	555	607	461	726	432	403
I	9774164	9779542	F26E4.7a.1_WBGene00009162	60	+	9774164	9779542	255,0,0	14	208,151,122,84,110,115,208,207,267,148,118,90,82,457,	0,270,823,988,1385,1563,1726,2920,3381,3694,4160,4324,4454,4921,		protein coding gene	5	5	2	0	6	1	4	5	2	3	2	2	5	0	1	2	3	1	7	5	4	3	0	2
I	9780348	9781413	F26E4.12.1_WBGene00009165	60	+	9780348	9781413	255,0,0	3	68,87,410,	0,124,655,	gpx-1	protein coding gene	49	23	40	20	19	18	27	11	6	27	27	23	16	11	10	19	16	13	17	13	10	26	9	9
I	9781323	9785724	F26E4.10b.1_WBGene00009163	60	-	9781323	9785724	255,0,0	8	186,124,1081,871,223,231,320,359,	0,240,418,1912,2837,3106,3672,4042,	drsh-1	protein coding gene	2	4	1	2	3	2	2	4	3	4	2	3	2	4	3	3	0	1	3	3	1	9	2	2
I	9781325	9785722	F26E4.10a.1_WBGene00009163	60	-	9781325	9785722	255,0,0	8	193,124,1087,871,223,231,320,357,	0,238,416,1910,2835,3104,3670,4040,	drsh-1	protein coding gene	22	22	13	14	27	14	11	30	6	21	28	26	11	18	24	20	11	19	11	18	12	18	14	7
I	9781325	9785724	productive_splice_isoform_132_WBGene00009163	60	-	9781325	9785724	255,0,0	8	184,124,1087,871,223,231,320,359,	0,238,416,1910,2835,3104,3670,4040,	drsh-1	protein coding gene	7	8	6	4	13	6	3	12	3	7	5	12	4	9	8	10	5	6	1	3	4	2	3	4
I	9785780	9787390	F26E4.8a.1_WBGene00006528	60	-	9785780	9787390	255,0,0	3	668,614,233,	0,713,1377,	tba-1	protein coding gene	610	701	499	437	826	521	413	730	292	736	720	474	336	549	514	411	198	274	401	428	239	484	284	240
I	9785932	9787624	F26E4.8b.1_WBGene00006528	60	-	9785932	9787624	255,0,0	4	516,614,233,2,	0,561,1225,1690,	tba-1	protein coding gene	32	41	26	11	50	36	22	46	20	38	50	27	28	45	24	20	12	17	20	22	23	25	25	18
I	9788724	9790050	F26E4.9.2_WBGene00000371	60	+	9788724	9790050	255,0,0	4	140,186,100,400,	0,284,775,926,	cox-5B	protein coding gene	1239	879	1114	673	717	769	507	646	345	807	647	675	445	430	663	559	446	435	483	552	381	622	355	325
I	9789008	9789851	F26E4.9.1_WBGene00000371	60	+	9789008	9789851	255,0,0	3	186,100,201,	0,491,642,	cox-5B	protein coding gene	73	51	86	35	65	62	41	34	21	55	57	42	17	38	54	37	30	34	38	44	36	64	29	24
I	9793755	9796675	F26E4.11.1_WBGene00009164	60	+	9793755	9796675	255,0,0	6	309,131,127,144,813,664,	0,357,532,979,1171,2256,	hrdl-1	protein coding gene	90	74	91	81	105	83	74	99	40	104	122	122	62	103	112	66	34	63	48	66	50	64	31	41
I	9813004	9815348	F35C12.7.2_WBGene00304992	60	-	9813004	9815348	255,0,0	5	356,104,144,66,140,	0,412,769,1123,2204,		protein coding gene	7	5	8	0	4	0	1	3	3	1	5	1	0	2	6	4	3	1	1	3	0	1	0	0
I	9813033	9814193	F35C12.7.1_WBGene00304992	60	-	9813033	9814193	255,0,0	4	327,104,144,66,	0,383,740,1094,		protein coding gene	2	3	0	0	2	1	0	0	1	0	3	1	0	0	3	0	0	0	0	1	2	1	1	2
I	9839597	9844803	Y67A6A.2a.1_WBGene00003652	60	+	9839597	9844803	255,0,0	6	258,127,59,792,206,213,	0,1399,3092,3845,4691,4993,	nhr-62	protein coding gene	1	2	1	4	1	2	0	3	2	6	2	5	2	6	1	3	0	1	3	0	3	6	1	1
I	9847405	9850082	K10C3.3.1_WBGene00006978	60	+	9847405	9850082	255,0,0	7	169,115,69,86,85,162,334,	0,215,1116,1252,1533,1668,2343,	zig-1	protein coding gene	18	8	4	6	6	2	5	3	2	6	2	4	3	2	3	3	3	4	1	5	3	3	0	2
I	9850019	9851791	K10C3.2.1_WBGene00010730	60	-	9850019	9851791	255,0,0	4	658,90,228,238,	0,1024,1165,1534,	ensa-1	protein coding gene	312	296	260	242	300	276	209	266	117	348	295	295	192	251	308	230	163	182	192	245	158	283	155	124
I	9853653	9863495	K10C3.4a.1_WBGene00010731	60	+	9853653	9863495	255,0,0	7	73,78,120,516,238,166,1275,	0,5618,6843,7011,7572,7859,8567,		protein coding gene	15	11	12	21	27	34	16	17	10	29	28	35	11	23	18	19	7	10	16	25	6	30	21	10
I	9853653	9863495	K10C3.4a.2_WBGene00010731	60	+	9853653	9863495	255,0,0	7	73,78,114,516,238,166,1275,	0,5618,6849,7011,7572,7859,8567,		protein coding gene	1	1	0	1	0	2	2	2	3	2	4	1	2	1	3	0	1	1	2	0	1	2	0	1
I	9863583	9869064	K10C3.5b.1_WBGene00010732	60	+	9863583	9869064	255,0,0	5	57,103,1091,546,470,	0,248,401,2253,5011,		protein coding gene	1	1	2	1	1	0	1	1	0	2	3	2	0	0	1	0	2	2	1	1	1	1	2	1
I	9863589	9869054	K10C3.5a.1_WBGene00010732	60	+	9863589	9869054	255,0,0	6	51,103,1091,546,567,460,	0,242,395,2247,3672,5005,		protein coding gene	23	22	18	12	16	14	15	22	6	35	24	26	19	28	22	20	7	18	18	19	10	25	11	12
I	9869650	9874673	K10C3.6b.2_WBGene00003639	60	+	9869650	9874673	255,0,0	7	137,98,142,353,564,111,714,	0,1577,2261,3043,3448,4060,4309,	nhr-49	protein coding gene	6	9	4	3	12	7	5	11	5	15	16	21	5	10	14	9	4	9	8	3	8	11	9	5
I	9869651	9874680	K10C3.6a.2_WBGene00003639	60	+	9869651	9874680	255,0,0	7	136,98,142,356,564,111,721,	0,1576,2260,3042,3447,4059,4308,	nhr-49	protein coding gene	14	25	17	8	32	26	16	31	5	16	44	23	14	25	28	27	15	13	15	28	17	37	10	12
I	9871227	9874590	K10C3.6a.1_WBGene00003639	60	+	9871227	9874590	255,0,0	6	98,142,356,564,111,631,	0,684,1466,1871,2483,2732,	nhr-49	protein coding gene	5	4	6	1	2	6	2	5	2	3	8	2	3	2	5	4	7	8	4	6	2	4	1	4
I	9871227	9874626	K10C3.6b.1_WBGene00003639	60	+	9871227	9874626	255,0,0	6	98,142,353,564,111,667,	0,684,1466,1871,2483,2732,	nhr-49	protein coding gene	2	3	1	1	4	1	1	0	0	5	1	3	1	3	2	1	0	2	1	5	2	3	2	2
I	9879182	9881504	T23H4.2.1_WBGene00003659	60	-	9879182	9881504	255,0,0	9	276,99,106,180,146,156,143,66,168,	0,547,691,844,1079,1419,1791,1983,2154,	nhr-69	protein coding gene	15	4	9	7	15	6	6	7	5	9	9	10	5	8	5	8	0	7	8	4	5	3	6	4
I	9886188	9888224	T23H4.3.1_WBGene00003524	60	+	9886188	9888224	255,0,0	8	71,104,110,124,69,119,149,418,	0,125,286,439,616,969,1135,1618,	nas-5	protein coding gene	0	2	0	1	4	0	3	2	1	7	3	5	5	4	5	4	7	5	6	6	7	1	2	2
I	9895691	9900817	F52F12.3.1_WBGene00003396	60	-	9895691	9900817	255,0,0	11	426,116,112,104,219,382,127,80,99,167,287,	0,966,1133,1933,2086,2648,3643,4187,4312,4514,4839,	mom-4	protein coding gene	41	60	38	50	63	53	38	53	16	87	66	70	36	55	73	46	35	24	33	41	19	57	19	22
I	9901075	9902950	F52F12.4.2_WBGene00009937	60	+	9901075	9902950	255,0,0	8	83,66,85,241,267,109,99,214,	0,203,316,448,925,1355,1514,1661,	lsl-1	protein coding gene	94	89	106	82	98	96	60	98	42	119	87	98	62	75	96	74	49	61	53	80	45	74	51	55
I	9901278	9902929	F52F12.4.1_WBGene00009937	60	+	9901278	9902929	255,0,0	7	66,85,241,267,109,99,193,	0,113,245,722,1152,1311,1458,	lsl-1	protein coding gene	23	37	42	20	35	38	31	30	15	54	40	49	19	35	38	41	17	32	24	38	22	37	16	22
I	9902907	9904184	single_exon_unproductive_isoform_82_I:9902000	60	-	9902907	9904184	255,0,0	1	1277,	0,	NA	NA	2	1	0	1	1	3	1	1	0	4	2	6	1	6	1	0	1	0	2	4	4	5	3	1
I	9904302	9910545	F52F12.6a.1_WBGene00009939	60	-	9904302	9910545	255,0,0	8	441,79,295,120,214,225,158,199,	0,796,925,1429,1817,2843,3305,6044,	ztf-11	protein coding gene	4	8	7	4	7	5	3	5	4	2	5	9	2	3	3	3	1	3	5	7	4	10	1	6
I	9928992	9930885	F52F12.7a.1_WBGene00009940	60	+	9928992	9930885	255,0,0	5	78,74,303,143,303,	0,734,885,1240,1590,	strl-1	protein coding gene	126	87	96	105	92	106	94	104	41	150	117	117	90	98	142	85	74	98	73	95	81	81	67	68
I	9929726	9930885	F52F12.7b.1_WBGene00009940	60	+	9929726	9930885	255,0,0	4	74,303,143,303,	0,151,506,856,	strl-1	protein coding gene	12	10	10	14	14	12	5	8	4	11	12	11	14	10	8	14	8	10	8	2	6	12	10	5
I	9930987	9931882	Y106G6A.4.1_WBGene00013696	60	+	9930987	9931882	255,0,0	3	67,178,428,	0,119,467,		protein coding gene	27	6	2	0	3	1	0	3	0	0	2	0	0	1	1	0	0	0	0	2	0	0	0	1
I	9931869	9934290	Y106G6A.2a.1_WBGene00013695	60	-	9931869	9934290	255,0,0	6	236,378,399,166,136,138,	0,282,1220,1662,1992,2283,	epg-8	protein coding gene	11	18	19	16	22	21	21	35	10	35	32	39	20	22	30	32	14	27	15	29	18	29	13	23
I	9931869	9934290	Y106G6A.2b-0_WBGene00013695	60	-	9931869	9934290	255,0,0	5	236,378,399,166,138,	0,282,1220,1662,2283,	epg-8	protein coding gene	66	65	59	61	68	64	33	46	31	62	50	62	47	34	49	27	19	44	28	42	26	38	25	17
I	9931994	9934249	Y106G6A.2b_WBGene00013695	60	-	9931994	9934249	255,0,0	5	111,378,399,166,97,	0,157,1095,1537,2158,	epg-8	protein coding gene	6	7	5	10	16	14	6	8	4	16	6	5	10	5	11	8	3	5	6	14	6	4	1	2
I	9934636	9935679	Y106G6A.5b.1_WBGene00013697	60	-	9934636	9935679	255,0,0	4	359,359,63,94,	0,415,831,949,	dsbn-1	protein coding gene	3	4	3	4	4	6	4	3	1	4	3	3	3	1	3	1	3	2	4	2	1	2	1	3
I	9934638	9936022	Y106G6A.5a.1_WBGene00013697	60	-	9934638	9936022	255,0,0	4	357,359,63,121,	0,413,829,1263,	dsbn-1	protein coding gene	76	80	92	69	79	82	64	87	39	114	116	95	78	51	99	81	51	73	61	71	47	83	49	63
I	9936124	9938301	Y106G6A.1.1_WBGene00013694	60	-	9936124	9938301	255,0,0	7	294,354,167,128,122,162,346,	0,342,742,958,1136,1610,1831,	mekk-3	protein coding gene	14	19	14	4	14	11	7	8	6	20	11	13	8	7	12	6	5	9	11	13	13	8	11	8
I	9947803	9953390	T24D1.1b.1_WBGene00005023	60	+	9947803	9953390	255,0,0	7	408,677,484,428,346,78,833,	0,1289,2406,3138,3766,4162,4754,	sqv-5	protein coding gene	24	22	18	16	20	18	10	18	9	26	32	23	9	17	32	16	8	9	17	17	12	26	7	14
I	9947811	9953387	T24D1.1c.1_WBGene00005023	60	+	9947811	9953387	255,0,0	7	400,683,484,428,346,78,830,	0,1275,2398,3130,3758,4154,4746,	sqv-5	protein coding gene	42	61	38	31	55	56	27	51	20	63	68	57	29	52	55	23	8	16	17	20	15	27	14	10
I	9949104	9953391	T24D1.1a.1_WBGene00005023	60	+	9949104	9953391	255,0,0	6	665,484,428,346,78,834,	0,1105,1837,2465,2861,3453,	sqv-5	protein coding gene	4	0	0	1	1	1	0	0	0	0	1	2	1	2	0	0	0	1	1	0	1	0	1	0
I	9953408	9955873	T24D1.2.1_WBGene00011985	60	-	9953408	9955873	255,0,0	6	356,93,630,67,353,89,	0,605,831,1518,1973,2376,		protein coding gene	111	96	102	114	112	106	67	94	47	152	144	134	82	118	131	90	59	74	59	84	48	94	60	39
I	9956149	9958357	T24D1.5.1_WBGene00011988	60	-	9956149	9958357	255,0,0	6	232,240,150,249,147,338,	0,282,807,1211,1670,1870,	har-2	protein coding gene	100	100	87	103	86	101	79	88	28	128	112	98	69	71	120	82	59	79	59	72	40	95	33	52
I	9958781	9960095	T24D1.3.1_WBGene00011986	60	-	9958781	9960095	255,0,0	3	316,807,97,	0,363,1217,		protein coding gene	258	323	313	278	337	303	240	355	141	362	373	347	183	284	301	224	156	170	139	203	92	201	127	87
I	9960426	9961977	T24D1.4.1_WBGene00007043	60	-	9960426	9961977	255,0,0	5	892,119,176,105,64,	0,935,1102,1326,1487,	algn-10	protein coding gene	34	42	32	46	36	37	42	51	21	50	58	37	27	25	35	40	16	25	17	29	18	36	15	11
I	9965573	9970037	T23D8.1a.1_WBGene00003397	60	+	9965573	9970037	255,0,0	7	540,365,139,242,121,219,851,	0,1039,1468,2147,2501,2969,3613,	mom-5	protein coding gene	2	9	4	5	10	4	1	13	0	1	5	9	3	7	6	2	2	7	8	10	5	10	4	9
I	9965579	9970037	T23D8.1b.1_WBGene00003397	60	+	9965579	9970037	255,0,0	7	534,371,139,242,121,219,851,	0,1027,1462,2141,2495,2963,3607,	mom-5	protein coding gene	4	3	2	1	3	2	1	4	0	1	3	2	0	1	4	0	0	0	0	3	1	3	1	1
I	9969597	9970141	single_exon_unproductive_isoform_83_I:9969000	60	+	9969597	9970141	255,0,0	1	544,	0,	NA	NA	0	1	1	0	1	1	1	1	0	2	0	2	1	2	0	0	0	0	2	0	0	1	1	0
I	9973380	9976315	T23D8.3.1_WBGene00011944	60	-	9973380	9976315	255,0,0	5	242,447,117,441,212,	0,686,1181,1951,2723,		protein coding gene	139	103	84	63	103	93	60	75	47	122	94	114	60	75	107	112	60	102	98	141	106	204	103	109
I	9976425	9979662	T23D8.4.1_WBGene00001226	60	-	9976425	9979662	255,0,0	5	670,1118,886,234,103,	0,721,1885,2852,3134,	eif-3.C	protein coding gene	132	144	137	107	161	116	70	117	63	116	124	92	64	70	103	69	43	52	53	64	52	84	28	41
I	9980062	9984794	T23D8.9a.1_WBGene00006379	60	-	9980062	9984794	255,0,0	10	514,505,327,226,536,78,108,313,185,83,	0,566,1122,1680,1962,2543,2676,2833,4177,4649,	sys-1	protein coding gene	10	13	9	12	16	7	5	16	8	9	13	9	10	20	7	13	5	4	9	10	8	21	9	6
I	9980062	9984786	T23D8.9b.1_WBGene00006379	60	-	9980062	9984786	255,0,0	10	514,505,327,226,536,78,119,313,185,75,	0,566,1122,1680,1962,2543,2676,2833,4177,4649,	sys-1	protein coding gene	1	1	3	1	1	1	0	2	2	0	4	1	1	4	1	3	0	2	1	4	1	1	0	2
[truncated: 12,465 more rows]

## Sheet: isoform counts summary
Number of novel and WormBase isofoms detected at each day
day	detected novel isoforms	detected Wormbase isoforms
[truncated: 9 more rows]
