# Supplementary material for: Full-length direct RNA sequencing reveals extensive remodeling of RNA expression, processing and modification in aging Caenorhabditis elegans
Source: bioRxiv. 2024 Jun 22:2024.06.18.599640. Preprint. [Version 1] doi: 10.1101/2024.06.18.599640 (PMC11213008; doi:10.1101/2024.06.18.599640)
Supplement: Supplement 1 — Document S1. Figures S1–S7 Table S1. Illumina RNA-seq DESeq2 results from days 2, 3, 4, 5, 7, 10, and 15 vs. day 1. Table S2. Nanopore DRS DESeq2 results using unfiltered reads from days 2, 3, 4, 5, 7, 10, and 15 vs. day 1. Table S3. Number of Nanopore DRS reads per replicate remaining after each filtering step (mapping, transcription start site filtering, and poly(A) filtering). Table S4. All detected Nanopore DRS full-length isoforms with columns 1-12 in BED format and the number of filtered reads for each isoform per replicate. Novel isoforms not in the WS279 WormBase annotation are labeled as productive if they span in frame annotated start and stop codons or unproductive if they do not span in frame annotated start and stop codons. Table S5. 3’UTR coordinates of Nanopore DRS full-length isoforms with columns 1-12 in BED format. 3’UTR sequences are compared to the WS279 WormBase annotation. Table S6. Alternative exon inclusion events with a significant (P<0.05) change in relative abundance (PSI) in days 2, 3, 4, 5, 7, 10, or 15 compared to day 1. Table S7. Percent of reads mapping to introns or intergenic regions and percent of splice junction reads that do not match WS279 WormBase annotations in young (days 1, 2, 3) and old (days 7, 10, 15) animals. Table S8. Median, mean, minimum, and maximum poly(A) tail lengths for isoforms with full-length support. Table S9. High confidence A-to-G edit site coordinates in BED format, features that overlap with A-to-G sites, and predicted codon changes resulting from editing. Table S10. High confidence pseudouridine edit site coordinates in BED format and overlapping features. Table S11. Annotated aging genes with novel features from this study indicated. [file media-1.zip › supplementary_files/01_DESeq_WS279_all_days_vDay1_Illumina.xlsx]

## Sheet: DESeq_day1_day2_Illumina
DESeq2 results from 3 replicates of WT day 2 vs. day 1 Illumina RNA-seq
WB.ID	baseMean	log2FoldChange	lfcSE	stat	pvalue	padj	day1_rep1	day1_rep2	day1_rep3	day2_rep1	day2_rep2	day2_rep3	common.name	transcript	biotype
WBGene00000001	2015.24	0.244804	0.124015	1.97398	0.0483836	0.232916	1656.1	1811.95	2061.88	2241.38	2079.59	2240.53	aap-1	Y110A7A.10	protein_coding_gene
WBGene00000002	70.5374	-0.316148	0.351201	-0.900193	0.368018	0.599062	97.1322	77.1529	61.5233	55.8912	78.64	52.8848	aat-1	F27C8.1	protein_coding_gene
WBGene00000003	72.2247	-0.223334	0.398199	-0.560861	0.574893	0.757023	106.845	60.3473	68.3592	45.8594	65.5334	86.4033	aat-2	F07C3.7	protein_coding_gene
WBGene00000004	219.5	0.249111	0.202388	1.23086	0.218375	0.471368	181.313	195.556	224.731	217.832	227.182	270.383	aat-3	F52H2.2	protein_coding_gene
WBGene00000005	182.657	-0.452191	0.215002	-2.10319	0.0354491	0.200854	234.736	223.82	175.17	159.075	156.406	146.737	aat-4	T13A10.10	protein_coding_gene
WBGene00000006	104.19	-0.871419	0.386278	-2.25594	0.0240744	0.173841	187.789	122.986	94.8484	60.1905	100.484	58.8437	aat-5	C55C2.5	protein_coding_gene
WBGene00000007	107.855	-0.665751	0.262603	-2.53519	0.0112385	0.119732	158.649	128.334	111.084	83.1202	84.7565	81.1893	aat-6	T11F9.4	protein_coding_gene
WBGene00000008	19.3648	-0.583102	0.561337	-1.03877	0.29891	NA	19.4264	22.1528	27.3437	21.4966	13.1067	12.6626	aat-7	F54D12.3	protein_coding_gene
WBGene00000009	9.19625	-1.27702	0.789453	-1.6176	0.10575	NA	14.5698	9.16669	15.3808	5.73243	4.36889	5.95885	aat-8	F28F9.4	protein_coding_gene
WBGene00000010	1068.09	0.117911	0.196516	0.60001	0.548499	0.737441	961.609	920.488	1192.01	1011.77	945.428	1377.24	aat-9	Y53H1C.1	protein_coding_gene
WBGene00000012	6.81666	-0.575979	0.985019	-0.584739	0.558723	NA	8.09435	10.6945	5.98143	1.43311	8.73778	5.95885	abf-1	C50F2.9	protein_coding_gene
WBGene00000013	15.3163	1.54869	0.760586	2.03618	0.0417322	NA	8.09435	5.34723	10.2539	10.0317	35.8249	22.3457	abf-2	C50F2.10	protein_coding_gene
WBGene00000014	0	NA	NA	NA	NA	NA	0	0	0	0	0	0	abf-3	F54B8.5	protein_coding_gene
WBGene00000015	0	NA	NA	NA	NA	NA	0	0	0	0	0	0	abf-4	Y38H6C.22	protein_coding_gene
WBGene00000016	33.7544	-0.141913	0.459816	-0.30863	0.757603	NA	48.5661	28.2639	29.9072	37.2608	33.2036	25.3251	abf-5	T22H6.5	protein_coding_gene
WBGene00000017	54.2747	-0.432493	0.379998	-1.13814	0.25506	0.507795	84.1813	56.5279	47.8514	40.127	46.3102	50.6502	abf-6	T22H6.7	protein_coding_gene
WBGene00000018	1172.93	0.216708	0.129599	1.67215	0.0944945	0.319161	1044.17	1222.22	986.936	1251.1	1296.69	1236.46	abl-1	M79.1	protein_coding_gene
WBGene00000019	43.3465	-1.55456	0.749735	-2.07348	0.0381278	0.20647	126.272	40.4862	28.1982	10.0317	40.1938	14.8971	abt-1	C24F3.5	protein_coding_gene
WBGene00000020	380.822	-0.143788	0.169632	-0.847647	0.396634	0.621936	435.476	410.209	353.759	388.372	373.103	324.013	abt-2	F12B6.1	protein_coding_gene
WBGene00000021	4.29218	-0.872049	1.90888	-0.456839	0.647786	NA	12.951	3.81945	0	2.86621	6.11645	0	abt-3	F55G11.9	pseudogene
WBGene00000022	759.927	-0.485664	0.227012	-2.13938	0.0324049	0.194026	1100.83	947.224	614.378	599.039	644.848	653.239	abt-4	Y39D8C.1	protein_coding_gene
WBGene00000023	45.0944	-0.57504	0.701976	-0.819173	0.412688	0.634407	93.8945	52.7084	16.2353	21.4966	59.4169	26.8148	abt-5	Y53C10A.9	protein_coding_gene
WBGene00000024	1.76129	-4.26281	3.22771	-1.32069	0.186605	NA	9.71322	0	0.85449	0	0	0	abu-1	AC3.3	protein_coding_gene
WBGene00000025	0.28483	-1.80581	4.03906	-0.447086	0.654813	NA	0	0	1.70898	0	0	0	abu-2	F19G12.7	protein_coding_gene
WBGene00000026	0.554602	-0.0982932	3.5394	-0.0277711	0.977845	NA	0	0	1.70898	0	0.873778	0.744856	abu-3	F31A3.1	pseudogene
WBGene00000027	0.415441	-0.060025	4.08047	-0.0147103	0.988263	NA	1.61887	0	0	0	0.873778	0	abu-4	Y5H2A.3	protein_coding_gene
WBGene00000028	0	NA	NA	NA	NA	NA	0	0	0	0	0	0	abu-5	Y105C5A.4	protein_coding_gene
WBGene00000029	0.142415	-1.02181	4.08047	-0.250414	0.802268	NA	0	0	0.85449	0	0	0	abu-6	C03A7.7	protein_coding_gene
WBGene00000030	0.28483	-1.80581	4.03906	-0.447086	0.654813	NA	0	0	1.70898	0	0	0	abu-7	C03A7.8	protein_coding_gene
WBGene00000031	0.8061	-1.9476	2.63506	-0.739108	0.459842	NA	1.61887	0.76389	1.70898	0	0	0.744856	abu-8	C03A7.14	protein_coding_gene
WBGene00000032	0	NA	NA	NA	NA	NA	0	0	0	0	0	0	abu-9	R09F10.2	protein_coding_gene
WBGene00000033	2.91773	-1.20721	1.76635	-0.683448	0.494324	NA	9.71322	0	2.56347	2.86621	0.873778	1.48971	abu-10	F35A5.3	protein_coding_gene
WBGene00000034	3.21898	-1.79689	1.42878	-1.25764	0.208524	NA	8.09435	3.81945	3.41796	0	1.74756	2.23457	abu-11	T01D1.6	protein_coding_gene
WBGene00000035	125.249	-0.349145	0.247146	-1.41271	0.157741	0.405525	147.317	151.25	123.047	101.751	127.572	100.556	ace-1	W09B12.1	protein_coding_gene
WBGene00000036	232.033	-0.637482	0.267844	-2.38004	0.0173105	0.14602	343.201	192.5	312.743	193.469	173.008	177.276	ace-2	Y44E3A.2	protein_coding_gene
WBGene00000037	28.6151	-0.250953	0.560508	-0.447724	0.654352	NA	43.7095	25.9723	24.7802	14.3311	37.5725	25.3251	ace-3	Y48B6A.8	protein_coding_gene
WBGene00000038	8.26669	-1.081	0.876246	-1.23367	0.217327	NA	14.5698	7.6389	11.9629	2.86621	4.36889	8.19342	ace-4	Y48B6A.7	protein_coding_gene
WBGene00000039	48.9627	-0.417225	0.387012	-1.07807	0.281003	0.530902	71.2303	50.4168	47.8514	31.5284	48.0578	44.6914	acn-1	C42D8.5	protein_coding_gene
WBGene00000040	4045.31	-0.658369	0.204447	-3.22024	0.00128082	0.0336911	6629.27	4196.81	4034.9	3277.52	2969.97	3163.41	aco-1	ZK455.1	protein_coding_gene
WBGene00000041	4045.31	-0.17404	0.129662	-1.34226	0.179513	0.428236	26026.6	24339.8	22344.9	24049	21603.3	18798.7	aco-2	F54H12.1	protein_coding_gene
WBGene00000042	5.2286	-2.43445	1.24494	-1.95548	0.0505263	NA	16.1887	6.11112	4.27245	1.43311	2.62133	0.744856	acr-2	K11G12.2	protein_coding_gene
WBGene00000043	6.30888	0.32605	1.04771	0.311203	0.755646	NA	4.85661	2.29167	9.39939	11.4649	6.11645	3.72428	acr-3	K11G12.7	protein_coding_gene
WBGene00000044	9.35674	-1.22595	0.793413	-1.54516	0.122307	NA	9.71322	10.6945	18.7988	5.73243	5.24267	5.95885	acr-5	K03F8.2	protein_coding_gene
WBGene00000045	3.20177	0.0267347	1.33996	0.0199518	0.984082	NA	3.23774	5.34723	0.85449	4.29932	1.74756	3.72428	acr-6	ZK973.5	protein_coding_gene
WBGene00000046	6.57053	-0.266136	0.985324	-0.2701	0.787084	NA	4.85661	7.6389	8.5449	10.0317	6.11645	2.23457	acr-7	T09A5.3	protein_coding_gene
WBGene00000047	14.4056	-1.05927	0.738094	-1.43514	0.151246	NA	33.9963	13.75	11.1084	10.0317	7.864	9.68313	acr-8	ZC504.2	protein_coding_gene
WBGene00000048	5.61186	0.458432	1.08215	0.423629	0.671836	NA	4.85661	2.29167	6.83592	11.4649	5.24267	2.97943	acr-9	C40C9.2	protein_coding_gene
WBGene00000049	3.84753	-0.860839	1.23776	-0.695482	0.486753	NA	1.61887	4.58334	8.5449	2.86621	1.74756	3.72428	acr-10	R02E12.8	protein_coding_gene
WBGene00000050	24.5138	-0.620987	0.48475	-1.28105	0.200177	NA	37.234	26.7362	25.6347	18.6304	20.9707	17.8766	acr-11	D2092.3	protein_coding_gene
WBGene00000051	16.8155	-0.0863029	0.664967	-0.129785	0.896736	NA	12.951	25.9723	12.8174	12.898	23.592	12.6626	acr-12	R01E6.4	protein_coding_gene
WBGene00000053	1.95633	0.394053	1.63518	0.240985	0.809567	NA	1.61887	0.76389	2.56347	4.29932	1.74756	0.744856	acr-14	T05C12.2	protein_coding_gene
WBGene00000054	41.3457	-0.119269	0.427995	-0.278668	0.7805	0.880155	50.185	47.3612	31.6161	44.4263	45.4365	29.0494	acr-15	F25G6.4	protein_coding_gene
WBGene00000055	73.9295	-0.343565	0.358194	-0.95916	0.337478	0.575788	105.227	84.028	58.9598	78.8209	62.912	53.6297	acr-16	F25G6.3	protein_coding_gene
WBGene00000056	21.6408	-0.339485	0.501889	-0.676414	0.498778	NA	22.6642	21.3889	28.1982	21.4966	17.4756	18.6214	acr-17	F53E10.2	protein_coding_gene
WBGene00000057	35.482	-0.822093	0.427103	-1.92481	0.054253	0.244568	32.3774	52.7084	50.4149	24.3628	26.2133	26.8148	acr-18	F28F8.1	protein_coding_gene
WBGene00000058	10.8577	0.438559	0.771078	0.568761	0.569518	NA	14.5698	6.11112	7.69041	10.0317	9.61156	17.1317	acr-19	C31H5.3	protein_coding_gene
WBGene00000059	8.98168	-0.450606	0.791172	-0.569542	0.568988	NA	11.3321	12.9861	6.83592	7.16554	9.61156	5.95885	acr-20	R06A4.10	protein_coding_gene
WBGene00000060	7.67748	-0.792033	0.883626	-0.896344	0.370069	NA	14.5698	5.34723	9.39939	7.16554	4.36889	5.21399	acr-21	F27B3.2	protein_coding_gene
WBGene00000061	3.00534	-0.150295	1.40565	-0.106922	0.914851	NA	6.47548	2.29167	0.85449	4.29932	2.62133	1.48971	lgc-11	F48E3.7	protein_coding_gene
WBGene00000062	2.55847	-0.641959	1.54337	-0.415946	0.67745	NA	4.85661	3.05556	1.70898	0	3.49511	2.23457	acr-23	F59B1.9	protein_coding_gene
WBGene00000063	3791.72	-1.0205	0.240799	-4.23797	2.25546e-05	0.00183298	6307.12	3659.04	5275.62	2221.32	2081.34	3205.86	act-1	T04C12.6	protein_coding_gene
WBGene00000064	23793.3	-0.0206369	0.112734	-0.183059	0.854752	0.926021	24108.2	22414.8	25370.7	22141.5	22514.6	26210	act-2	T04C12.5	protein_coding_gene
WBGene00000065	4758.57	-0.701141	0.189097	-3.70783	0.000209047	0.00898699	6954.67	5183.76	5544.79	2983.73	3433.95	4450.52	act-3	T04C12.4	protein_coding_gene
WBGene00000066	11569	-0.863565	0.186433	-4.63203	3.62098e-06	0.000469435	17854.5	12872.3	14073.5	6977.8	7628.96	10007.1	act-4	M03F4.2	protein_coding_gene
WBGene00000067	8217.68	-0.954503	0.202321	-4.71776	2.38456e-06	0.000337245	13708.6	9253.77	9564.31	5481.63	4638.01	6659.76	act-5	T25C8.2	protein_coding_gene
WBGene00000068	182.048	-0.559719	0.381954	-1.46541	0.14281	0.387641	343.201	177.986	130.737	170.54	147.668	122.156	acy-1	F17C8.1	protein_coding_gene
WBGene00000069	22.4606	-0.503364	0.603208	-0.834478	0.404011	NA	42.0906	22.9167	14.5263	21.4966	16.6018	17.1317	acy-2	C10F3.3	protein_coding_gene
WBGene00000070	153.289	-0.793878	0.332839	-2.38517	0.0170711	0.145144	249.306	209.306	126.465	88.8526	136.309	109.494	acy-3	C44F1.5	protein_coding_gene
WBGene00000071	212.11	-0.323911	0.289841	-1.11755	0.26376	0.516194	302.729	245.209	160.644	196.336	210.58	157.165	acy-4	T01C2.1	protein_coding_gene
WBGene00000072	140.79	-0.0499423	0.320811	-0.155675	0.876289	0.938143	191.027	130.625	108.52	176.272	125.824	112.473	add-1	F39C12.2	protein_coding_gene
WBGene00000073	576.402	0.129655	0.127349	1.01811	0.308625	0.552239	529.371	541.598	580.199	578.975	636.11	592.161	add-2	F57F5.4	protein_coding_gene
WBGene00000074	679.271	0.274077	0.150287	1.82369	0.068199	0.273449	529.371	666.112	646.849	702.222	729.605	801.465	adm-2	C04A11.4	protein_coding_gene
WBGene00000075	705.112	0.256495	0.171156	1.4986	0.133977	0.377103	628.122	729.515	568.236	816.871	830.963	656.963	adm-4	ZK154.7	protein_coding_gene
WBGene00000079	3219.12	0.0876709	0.0838656	1.04537	0.29585	0.54324	3038.62	3119.73	3204.34	3299.01	3235.6	3417.4	adr-1	H15N14.1	protein_coding_gene
WBGene00000080	2881.12	0.202442	0.106609	1.89893	0.0575743	0.252106	2491.44	2649.94	2891.59	3238.82	2944.63	3070.3	adr-2	T20H4.4	protein_coding_gene
WBGene00000081	2030.89	-0.838357	0.223965	-3.74325	0.000181656	0.00825334	3530.76	2261.12	2024.29	1629.44	1409.4	1330.31	ads-1	Y50D7A.7	protein_coding_gene
WBGene00000082	30.7412	-1.19053	0.553619	-2.15045	0.0315198	NA	69.6114	30.5556	29.0527	15.7642	20.0969	19.3663	adt-1	C02B4.1	protein_coding_gene
WBGene00000083	769.028	-1.01239	0.311585	-3.24916	0.00115747	0.0313458	1453.75	1059.52	572.508	553.179	536.5	438.72	adt-2	F08C6.1	protein_coding_gene
WBGene00000084	175.893	-0.545603	0.225108	-2.42374	0.0153617	0.136898	226.642	220	181.152	126.113	165.144	136.309	aex-1	D2030.10	protein_coding_gene
WBGene00000085	11.877	-0.202842	0.684944	-0.296143	0.767121	NA	11.3321	14.5139	11.9629	12.898	13.1067	7.44856	aex-2	T14B1.2	protein_coding_gene
WBGene00000086	132.79	-0.368346	0.257496	-1.43049	0.152577	0.399055	174.838	132.153	142.7	127.547	94.368	125.136	aex-3	C02H7.3	protein_coding_gene
WBGene00000088	222.286	-0.254367	0.218325	-1.16508	0.243985	0.497578	254.163	243.681	226.44	233.596	214.949	160.889	aex-5	F32A7.6	protein_coding_gene
WBGene00000089	63.3074	-0.0852756	0.320484	-0.266084	0.790174	0.886382	74.468	51.9446	70.0682	58.7574	62.0382	62.5679	aex-6	Y87G2A.4	protein_coding_gene
WBGene00000090	3343.83	0.243197	0.104324	2.33117	0.0197442	0.156177	2902.63	3243.48	3036	3902.35	3513.46	3465.07	age-1	B0334.8	protein_coding_gene
WBGene00000092	711.573	0.104204	0.129165	0.806749	0.419811	0.640211	616.79	718.821	719.481	712.254	765.43	736.663	ags-3	F32A6.4	protein_coding_gene
WBGene00000093	591.751	0.171741	0.176991	0.97034	0.331877	0.572169	498.612	524.793	644.286	660.662	539.121	683.033	agt-1	Y62E10A.5	protein_coding_gene
WBGene00000094	782.939	0.211407	0.131935	1.60235	0.109078	0.339581	639.454	788.335	745.115	846.966	835.332	842.433	agt-2	F09E5.13	protein_coding_gene
WBGene00000095	510.082	0.0543742	0.150585	0.361086	0.718035	0.84653	445.189	557.64	496.459	497.288	546.985	516.93	aha-1	C25A1.11	protein_coding_gene
WBGene00000096	7.09929	-0.667156	0.937472	-0.711655	0.476679	NA	9.71322	3.81945	12.8174	4.29932	5.24267	6.70371	ahr-1	C41G7.5	protein_coding_gene
WBGene00000097	1029.42	-0.0139353	0.112853	-0.123481	0.901726	0.952342	964.847	1022.09	1113.4	1034.7	1013.58	1027.9	aip-1	F58E10.4	protein_coding_gene
WBGene00000098	5025.54	0.162412	0.115972	1.40044	0.161382	0.410237	4419.52	4516.88	5291	5174.95	5111.6	5639.31	air-1	K07C11.2	protein_coding_gene
WBGene00000099	2532.96	0.24297	0.126188	1.92547	0.0541707	0.244475	1997.69	2467.37	2489.98	2797.42	2643.18	2802.15	air-2	B0207.4	protein_coding_gene
WBGene00000100	1363.81	-0.416881	0.163078	-2.55633	0.0105784	0.115199	1860.08	1343.68	1479.98	1064.8	1176.98	1257.32	ajm-1	C25A11.4	protein_coding_gene
WBGene00000101	9106.81	0.242914	0.115216	2.10833	0.0350023	0.200206	8575.16	8895.5	7553.69	10539.1	10017	9060.43	aka-1	D1022.7	protein_coding_gene
WBGene00000102	6383.55	0.225035	0.107362	2.09604	0.0360785	0.20243	5599.67	6307.44	5749.01	7009.33	7313.52	6322.34	akt-1	C12D8.10	protein_coding_gene
WBGene00000103	287.103	-0.367953	0.187048	-1.96716	0.0491653	0.234623	336.725	287.987	347.777	232.163	234.173	283.79	akt-2	F28H6.1	protein_coding_gene
WBGene00000105	633.21	0.133091	0.154993	0.858686	0.390514	0.617203	629.741	555.348	629.759	613.37	614.266	756.774	alg-1	F48F7.1	protein_coding_gene
WBGene00000106	2502.54	0.195322	0.154849	1.26137	0.207175	0.460437	1928.07	2565.91	2503.66	2416.22	2671.14	2930.26	alg-2	T07D3.7	protein_coding_gene
WBGene00000107	7507.93	-0.182407	0.155749	-1.17116	0.241534	0.494977	9339.26	7306.61	7300.76	8018.23	6860.9	6221.79	alh-1	F54D8.3	protein_coding_gene
WBGene00000108	1.57502	-0.743578	1.93212	-0.384851	0.700348	NA	1.61887	1.52778	2.56347	2.86621	0.873778	0	alh-2	K04F1.15	protein_coding_gene
WBGene00000109	2990.14	-0.275333	0.11979	-2.29846	0.0215355	0.164151	3571.23	3080.77	3171.87	2952.2	2670.27	2494.52	alh-3	F36H1.6	protein_coding_gene
WBGene00000110	3392.81	-0.127343	0.107957	-1.17958	0.238169	0.490531	3410.96	3368.76	3845.21	3367.8	3034.63	3329.51	alh-4	T05H4.13	protein_coding_gene
WBGene00000111	122.623	-0.945171	0.321481	-2.94005	0.00328159	0.0613381	153.793	118.403	211.059	97.4513	86.504	68.5268	alh-5	T08B1.3	protein_coding_gene
WBGene00000112	1851.56	-0.646598	0.204201	-3.16648	0.00154297	0.038363	2928.54	2154.94	1698.73	1413.04	1501.15	1412.99	alh-6	F56D12.1	protein_coding_gene
WBGene00000113	1101.66	-0.00455887	0.105145	-0.0433578	0.965416	0.983939	1142.92	1038.89	1129.64	1120.69	1089.6	1088.24	alh-7	F45H10.1	protein_coding_gene
WBGene00000114	17912.8	-0.329936	0.155979	-2.11527	0.0344073	0.198248	20470.6	16900.3	22487.6	15312.7	14090.5	18214.7	alh-8	F13D12.4	protein_coding_gene
WBGene00000115	5837.32	-0.591815	0.189451	-3.12384	0.00178505	0.0420762	8299.95	7517.45	5237.17	5219.38	4388.11	4361.88	alh-9	F01F1.6	protein_coding_gene
WBGene00000116	610.508	-0.488164	0.169001	-2.88852	0.00387058	0.0668104	610.314	841.043	685.301	484.39	534.752	507.247	alh-10	C54D1.4	protein_coding_gene
WBGene00000117	1226.88	-0.125736	0.136329	-0.922301	0.356372	0.590069	1421.37	1245.14	1174.92	1295.53	1121.93	1102.39	alh-11	F42G9.5	protein_coding_gene
WBGene00000118	1459.01	-0.35676	0.262079	-1.36127	0.173429	0.422996	2221.09	1600.35	1095.46	1423.08	1383.19	1030.88	alh-12	Y69F12A.2	protein_coding_gene
WBGene00000120	782.164	0.445632	0.177181	2.51513	0.011899	0.122571	516.42	771.529	694.7	889.959	898.244	922.132	aly-1	C01F6.5	protein_coding_gene
WBGene00000121	6124.17	0.341492	0.157953	2.16199	0.0306189	0.190487	4532.84	6211.96	5459.34	6605.19	7750.41	6185.29	aly-2	F23B2.6	protein_coding_gene
WBGene00000122	5533.76	0.0942111	0.133097	0.707837	0.479046	0.685882	5455.59	5837.65	4763.78	6291.34	5745.96	5108.23	aly-3	M18.7	protein_coding_gene
WBGene00000123	12410.5	0.120903	0.113946	1.06105	0.288667	0.537537	12449.1	12830.3	10394	13107.2	12865.5	12816.7	ama-1	F36A4.7	protein_coding_gene
WBGene00000133	29.9789	-0.650179	0.470171	-1.38286	0.166708	NA	50.185	30.5556	29.9072	22.9297	20.9707	25.3251	amt-1	C05E11.4	protein_coding_gene
WBGene00000134	3.62775	-1.21211	1.34916	-0.898419	0.368962	NA	3.23774	5.34723	6.83592	0	2.62133	3.72428	amt-2	F49E11.3	protein_coding_gene
WBGene00000135	24.7867	-0.217405	0.484675	-0.448559	0.65375	NA	32.3774	25.2084	23.0712	18.6304	27.0871	22.3457	amt-3	M195.3	protein_coding_gene
WBGene00000136	756.878	0.0506709	0.303828	0.166775	0.867547	0.933372	1049.03	724.168	458.861	940.118	757.566	611.527	amt-4	C05E11.5	protein_coding_gene
WBGene00000137	804.115	0.29404	0.132179	2.22456	0.0261107	0.180652	645.929	798.266	719.481	879.928	909.603	871.482	amx-1	R13G10.2	protein_coding_gene
WBGene00000138	151.85	-0.474388	0.33666	-1.4091	0.158805	0.407307	262.257	135.973	133.3	136.145	110.096	133.329	amx-2	B0019.1	protein_coding_gene
WBGene00000139	81.8554	-0.41419	0.408337	-1.01434	0.310423	0.553546	135.985	87.8474	57.2508	87.4195	63.7858	58.8437	amx-3	F25C8.2	protein_coding_gene
WBGene00000140	5932.97	-0.423081	0.319838	-1.3228	0.185902	0.43509	10597.1	6059.18	3735.83	5610.61	5284.61	4310.48	anc-1	ZK973.6	protein_coding_gene
WBGene00000142	3152.24	0.118012	0.101175	1.16641	0.243451	0.49685	3015.96	2898.2	3153.07	3535.48	3142.11	3168.62	aos-1	C08B6.9	protein_coding_gene
WBGene00000143	2964.93	0.256278	0.0960327	2.66865	0.00761565	0.0984511	2556.2	2850.08	2695.06	3352.04	3233.85	3102.33	apc-2	K06H7.6	protein_coding_gene
WBGene00000144	798.571	0.099751	0.157795	0.632154	0.527286	0.721556	722.016	757.779	829.71	914.322	871.157	696.441	apc-10	F15H10.3	protein_coding_gene
WBGene00000145	827.433	0.151425	0.140858	1.07502	0.282367	0.531971	678.307	802.085	868.162	874.195	840.574	901.276	apc-11	F35G12.9	protein_coding_gene
WBGene00000146	6720.8	0.209122	0.110962	1.88462	0.0594813	0.256535	5632.05	6841.4	6224.11	7413.46	7337.99	6875.77	ape-1	F46F3.4	protein_coding_gene
WBGene00000147	633.201	-0.0184852	0.260651	-0.0709194	0.943462	0.9745	529.371	592.779	790.403	451.429	615.14	820.087	aph-1	VF36H2L.1	protein_coding_gene
WBGene00000148	1736.28	0.15653	0.117396	1.33336	0.182415	0.431119	1626.96	1577.43	1720.94	1924.66	1644.45	1923.22	aph-2	ZC434.6	protein_coding_gene
WBGene00000149	3058.11	-0.554702	0.178943	-3.09989	0.00193596	0.0442911	4539.31	3201.46	3181.27	2179.76	2625.7	2621.15	apl-1	C42D8.8	protein_coding_gene
WBGene00000150	341.496	-0.706043	0.235317	-3.00039	0.00269637	0.0543768	530.989	372.015	367.431	312.417	221.066	245.058	apm-1	F55A12.7	protein_coding_gene
WBGene00000151	1577.85	0.250522	0.230583	1.08647	0.277271	0.529174	1636.68	1619.45	1067.26	2003.48	1841.92	1298.28	apn-1	T05H10.2	protein_coding_gene
WBGene00000155	7171.2	0.13283	0.0951784	1.39559	0.162838	0.411343	6898.01	6601.54	7022.2	8031.13	7019.06	7455.27	app-1	W03G9.4	protein_coding_gene
WBGene00000156	6704.18	0.243598	0.0948749	2.56757	0.0102415	0.11369	5656.33	6528.97	6228.38	7195.63	7235.76	7380.04	2021-04-01	K04G2.8	protein_coding_gene
WBGene00000157	411.828	0.182705	0.161189	1.13348	0.257012	0.509344	352.914	436.181	365.722	447.129	457.86	411.161	aps-2	F02E8.3	protein_coding_gene
WBGene00000158	3418.48	0.0348929	0.0887292	0.393251	0.694134	0.833236	3517.81	3252.65	3362.42	3578.47	3335.21	3464.33	apg-1	Y105E8A.9	protein_coding_gene
WBGene00000159	1069.43	-0.0197437	0.138168	-0.142897	0.886372	0.943188	1136.45	1048.82	1046.75	1079.13	927.078	1178.36	aps-1	F29G9.3	protein_coding_gene
WBGene00000160	3106.95	0.0994493	0.109401	0.909035	0.363332	0.595452	3182.7	2901.26	2918.08	3319.08	2926.28	3394.31	apb-1	Y71H2B.10	protein_coding_gene
WBGene00000161	1409.42	0.0996631	0.107845	0.924134	0.355416	0.589803	1291.86	1455.21	1333.86	1411.61	1439.99	1523.98	apa-2	T20B5.1	protein_coding_gene
WBGene00000162	2936.86	0.150543	0.110838	1.35822	0.174392	0.423158	2640.38	3089.17	2619.01	3092.65	3018.03	3161.92	apd-3	W09G10.4	protein_coding_gene
WBGene00000163	3485.12	0.316893	0.140945	2.24835	0.0245541	0.175801	3114.71	3452.78	2742.06	4166.04	4033.36	3401.76	apb-3	R11A5.1	protein_coding_gene
WBGene00000164	426.131	0.190898	0.150391	1.26935	0.204317	0.456787	359.389	440.001	391.356	471.492	449.122	445.424	apm-3	F53H8.1	protein_coding_gene
WBGene00000165	3010.48	-0.0809044	0.170692	-0.473978	0.635516	0.798205	2637.14	2946.33	3700.8	2548.06	2942.01	3288.54	aps-3	Y48G8AL.14	protein_coding_gene
WBGene00000166	17.8214	-0.758446	0.652133	-1.16302	0.24482	NA	33.9963	19.8612	13.6718	15.7642	8.73778	14.8971	apt-9	W04G3.4	protein_coding_gene
WBGene00000168	1065.68	0.221658	0.254984	0.869302	0.384682	0.612391	783.533	916.669	1251.83	851.266	1101.83	1488.97	apx-1	K08D9.3	protein_coding_gene
WBGene00000169	495.203	-1.2107	0.342053	-3.53951	0.000400878	0.0146988	662.118	368.195	1044.19	316.717	296.211	283.79	aqp-1	F32A5.5	protein_coding_gene
WBGene00000170	400.606	-0.469687	0.292293	-1.6069	0.108076	0.338689	566.605	430.07	402.465	204.934	401.064	398.498	aqp-2	C01G6.1	protein_coding_gene
WBGene00000171	9.59851	-0.110866	0.747265	-0.148363	0.882057	NA	8.09435	12.9861	8.5449	10.0317	10.4853	7.44856	aqp-3	Y69E1A.7	protein_coding_gene
WBGene00000172	157.761	-0.70136	0.31276	-2.24249	0.0249299	0.176519	244.449	196.32	145.263	140.444	133.688	86.4033	aqp-4	F40F9.9	protein_coding_gene
WBGene00000173	1.76346	-0.794051	1.69929	-0.467284	0.640297	NA	1.61887	0.76389	4.27245	1.43311	1.74756	0.744856	aqp-5	C35A5.1	protein_coding_gene
WBGene00000174	9.21853	0.201864	0.872568	0.231345	0.817047	NA	14.5698	3.05556	8.5449	11.4649	8.73778	8.93828	aqp-6	C32C4.2	protein_coding_gene
WBGene00000175	1604.91	-1.25541	0.206779	-6.07127	1.26906e-09	5.52803e-07	2860.54	1728.68	2199.46	978.812	826.594	1035.35	aqp-7	M02F4.8	protein_coding_gene
WBGene00000176	754.997	-0.634001	0.248047	-2.55597	0.0105893	0.115202	867.715	751.668	1137.33	468.626	527.762	776.885	aqp-8	K02G10.7	protein_coding_gene
WBGene00000177	84.4701	-0.799571	0.356505	-2.2428	0.0249095	0.176519	135.985	116.875	70.0682	55.8912	69.9022	58.0988	aqp-9	K07A1.16	protein_coding_gene
WBGene00000178	701.147	-0.545197	0.167749	-3.25007	0.00115376	0.0313458	1002.08	739.446	757.933	576.109	544.364	586.947	aqp-10	ZK1321.3	protein_coding_gene
WBGene00000179	721.763	-0.429707	0.24448	-1.75763	0.0788099	0.29422	1063.6	849.446	573.363	686.458	627.373	530.338	aqp-11	ZK525.2	protein_coding_gene
WBGene00000180	245.082	-0.0890723	0.245865	-0.362281	0.717142	0.845929	301.11	244.445	212.768	269.424	259.512	183.235	arc-1	ZK1320.6	protein_coding_gene
WBGene00000181	3000.21	-0.220732	0.106042	-2.08155	0.0373839	0.204715	3461.14	3034.17	3193.23	2957.93	2660.65	2694.15	ard-1	F01G4.2	protein_coding_gene
WBGene00000182	3324.13	-0.17054	0.125488	-1.35901	0.174143	0.423101	3538.85	3400.08	3626.46	2734.37	3141.23	3503.8	arf-1	B0336.2	protein_coding_gene
WBGene00000183	5899.74	-0.00292503	0.104827	-0.0279034	0.977739	0.98992	5657.95	5917.86	6142.93	5399.95	5906.74	6372.99	arf-5	F57H12.1	protein_coding_gene
WBGene00000184	526.736	0.0818746	0.133251	0.614438	0.538926	0.730963	540.703	485.07	510.985	557.479	506.791	559.387	arf-6	Y116A8C.12	protein_coding_gene
WBGene00000185	0.526896	1.03239	3.62373	0.284897	0.775723	NA	0	0	0.85449	1.43311	0.873778	0	arg-1	F31A9.3	protein_coding_gene
WBGene00000186	1550.17	0.204306	0.100241	2.03814	0.041536	0.216736	1422.99	1500.28	1398.8	1596.48	1742.31	1640.17	ark-1	C01C7.1	protein_coding_gene
WBGene00000187	933.599	0.106267	0.127951	0.830531	0.406239	0.629832	869.333	979.308	846.8	987.411	1019.7	899.042	arl-1	F54C9.10	protein_coding_gene
WBGene00000188	93.3258	-0.567503	0.437181	-1.2981	0.194254	0.445448	137.604	119.931	78.6131	41.5601	69.0285	113.218	arl-3	F19H8.3	protein_coding_gene
WBGene00000189	402.279	0.441144	0.205424	2.14749	0.0317546	0.19306	291.397	326.945	403.319	487.256	387.084	517.675	arl-5	ZK632.8	protein_coding_gene
WBGene00000190	14.2229	-0.325463	0.641635	-0.50724	0.611987	NA	12.951	21.3889	12.8174	12.898	14.8542	10.428	warf-1	F45E4.1	protein_coding_gene
WBGene00000191	26.1469	0.764687	0.499892	1.52971	0.126089	NA	16.1887	20.625	20.5078	44.4263	25.3396	29.7943	arl-7	F20D1.5	pseudogene
WBGene00000192	2426.76	0.122266	0.147734	0.827604	0.407895	0.631064	2093.2	2265.7	2613.03	2258.58	2452.69	2877.38	arl-8	Y57G11C.13	protein_coding_gene
WBGene00000193	5.34886	-0.418557	1.05471	-0.396846	0.691481	NA	9.71322	4.58334	4.27245	4.29932	6.99022	2.23457	arl-6	C38D4.8	protein_coding_gene
WBGene00000195	607.378	0.246974	0.136847	1.80474	0.071115	0.279167	513.182	548.473	603.27	652.064	625.625	701.655	arr-1	F53H8.2	protein_coding_gene
WBGene00000196	1127.18	0.145107	0.217156	0.668217	0.503995	0.705872	1259.48	1132.85	819.456	1407.31	1188.34	955.651	aars-1	W02B12.6	protein_coding_gene
WBGene00000197	10048.5	0.193819	0.111491	1.73842	0.0821369	0.300259	9969	9689.95	8465.43	11277.1	10931	9958.73	aars-2	F28H1.3	protein_coding_gene
WBGene00000198	3354.98	-0.27783	0.144128	-1.92766	0.0538975	0.243849	4068.22	3360.35	3605.95	3016.69	2639.68	3439	art-1	C15F1.6	protein_coding_gene
WBGene00000199	2184.47	0.0167754	0.1005	0.16692	0.867433	0.933341	2243.75	2041.12	2231.07	2287.24	2089.2	2214.46	arx-1	Y71F9AL.16	protein_coding_gene
WBGene00000200	3122.36	0.0822082	0.0826407	0.994766	0.31985	0.562618	3001.39	3140.35	2956.54	3254.59	3201.52	3179.79	arx-2	K07C5.1	protein_coding_gene
WBGene00000201	2333.9	0.0923828	0.12872	0.717703	0.47294	0.681529	2106.15	2125.14	2544.67	2413.35	2236.87	2577.2	arx-3	Y79H2A.6	protein_coding_gene
WBGene00000202	2125.2	0.120019	0.127449	0.941703	0.346345	0.582411	1851.99	1968.55	2288.32	2135.33	2134.64	2372.37	exos-4.2	Y6D11A.1	protein_coding_gene
WBGene00000203	1361.61	0.10468	0.113071	0.925796	0.354552	0.589476	1189.87	1336.04	1407.35	1388.68	1429.5	1418.21	arx-5	Y37D8A.1	protein_coding_gene
WBGene00000204	1093.53	0.105717	0.232586	0.454527	0.64945	0.805433	877.428	906.738	1375.73	1036.14	970.767	1394.37	arx-6	C35D10.16	protein_coding_gene
WBGene00000205	920.624	0.155974	0.260908	0.597813	0.549965	0.738577	670.212	753.196	1188.6	844.1	847.565	1220.07	arx-7	M01B12.3	protein_coding_gene
WBGene00000206	5992.83	-0.00179777	0.0899977	-0.0199757	0.984063	0.992447	5666.05	5978.97	6339.46	6160.93	5989.75	5821.8	asb-1	F35G12.10	protein_coding_gene
WBGene00000207	5140.27	-0.724661	0.178288	-4.06456	4.81239e-05	0.00321515	8173.68	5702.44	5342.27	3793.43	3815.79	4014.03	asb-2	F02E8.1	protein_coding_gene
WBGene00000208	1383.69	0.11512	0.109694	1.04947	0.293963	0.541851	1311.29	1391.81	1282.59	1380.08	1545.71	1390.65	trip-4	Y53F4B.15	protein_coding_gene
WBGene00000209	3951.1	-0.0990935	0.113435	-0.873573	0.382351	0.6108	4005.09	3921.05	4329.7	4227.67	3646.28	3576.8	asg-1	K07A12.3	protein_coding_gene
WBGene00000210	1824.51	-0.598242	0.172029	-3.47756	0.000506001	0.0180077	2590.19	1824.93	2179.8	1509.06	1261.74	1581.33	asg-2	C53B7.4	protein_coding_gene
WBGene00000211	335.302	-0.00224454	0.171505	-0.0130873	0.989558	0.994949	297.872	330.001	377.685	322.449	323.298	360.51	asm-1	B0252.2	protein_coding_gene
WBGene00000212	300.632	-0.65543	0.366911	-1.78635	0.0740432	0.284471	552.035	217.709	335.815	212.1	179.998	306.136	asm-2	ZK455.4	protein_coding_gene
WBGene00000213	1806.79	-0.771395	0.31146	-2.47671	0.01326	0.127114	3495.14	2041.88	1300.53	1456.04	1336.01	1211.14	asm-3	W03G1.7	protein_coding_gene
WBGene00000214	39449	-0.659988	0.138451	-4.76693	1.87057e-06	0.000286908	48044.8	45738.7	51174.6	26041	35332.1	30362.6	asp-1	Y39B6A.20	protein_coding_gene
WBGene00000215	8839.27	-0.392567	0.226487	-1.73329	0.0830443	0.301953	10666.7	7168.35	12269.6	7714.42	6117.32	9099.17	asp-2	T18H9.2	protein_coding_gene
WBGene00000216	20251.3	-0.237416	0.138949	-1.70865	0.0875149	0.308653	23760.2	22684.5	19297.8	19120.5	20488.3	16156.7	asp-3	H22K11.1	protein_coding_gene
WBGene00000217	10920.8	0.449462	0.253573	1.77252	0.076309	0.28859	9947.96	11154.3	6596.66	15123.6	13987.4	8714.82	asp-4	R12H7.2	protein_coding_gene
WBGene00000218	10226.9	-0.305955	0.143792	-2.12776	0.0333572	0.196022	11047.2	9843.49	13031.8	8676.03	10157.7	8605.33	asp-5	F21F8.3	protein_coding_gene
WBGene00000219	22893.7	-0.0615485	0.233229	-0.263897	0.791859	0.887085	16722.9	21403.4	32016.9	21928	25483.7	19807.2	asp-6	F21F8.7	protein_coding_gene
WBGene00000220	13.1929	-0.501882	0.799919	-0.627416	0.530387	NA	24.2831	8.4028	14.5263	4.29932	15.728	11.9177	atf-2	K08F8.2	protein_coding_gene
WBGene00000221	297.054	-0.220404	0.263596	-0.836143	0.403075	0.627069	335.106	268.889	356.322	259.392	203.59	359.021	atf-4	T04C10.4	protein_coding_gene
WBGene00000222	297.949	0.292148	0.208501	1.40118	0.161159	0.409861	218.548	273.473	310.18	302.386	308.444	374.663	atf-6	F45E6.2	protein_coding_gene
WBGene00000223	3775.76	0.123342	0.101617	1.2138	0.224823	0.477816	3538.85	3520.01	3784.54	3900.92	3679.48	4230.78	atf-7	C07G2.2	protein_coding_gene
WBGene00000224	393.382	-0.496397	0.18636	-2.66365	0.00772987	0.0985138	543.94	401.806	437.499	341.079	291.842	344.124	atgp-1	F26D10.9	protein_coding_gene
WBGene00000225	491.724	-0.294121	0.189856	-1.54918	0.121339	0.357517	668.593	481.251	479.369	409.869	441.258	470.004	atgp-2	C38C6.2	protein_coding_gene
WBGene00000226	7258.21	0.143427	0.142541	1.00621	0.314313	0.556933	7467.85	7368.49	5856.68	8365.05	7613.23	6878	atl-1	T06E4.3	protein_coding_gene
WBGene00000227	3536.76	0.192256	0.0856353	2.24506	0.0247644	0.176228	3143.85	3361.88	3394.89	3789.14	3692.59	3838.24	atm-1	Y48G1BL.2	protein_coding_gene
WBGene00000228	2780.68	-1.00742	0.268126	-3.75727	0.000171777	0.0079054	5332.56	3269.45	2540.4	2208.42	1655.81	1677.42	atn-1	W04D2.1	protein_coding_gene
WBGene00000229	50695.9	-0.30825	0.109908	-2.80463	0.00503737	0.0779219	62846.2	54512	50920.8	45336.3	45107	45453.4	atp-2	C34E10.6	protein_coding_gene
WBGene00000230	8424.93	-0.217755	0.0935367	-2.32802	0.0199112	0.15724	9682.46	8518.91	8983.25	7558.21	7739.93	8066.79	atp-3	F27C1.7	protein_coding_gene
WBGene00000231	4763.83	0.0962006	0.123909	0.776379	0.437525	0.654673	4950.51	4300.7	4569.81	4464.13	4797.04	5500.76	atx-2	D2045.1	protein_coding_gene
WBGene00000232	58.793	-0.570046	0.438863	-1.29892	0.193973	0.444896	106.845	51.9446	52.9784	53.025	35.8249	52.1399	avr-14	B0207.12	protein_coding_gene
WBGene00000233	191.167	-0.770115	0.213899	-3.60037	0.000317765	0.0124926	284.921	226.875	213.623	130.413	145.921	145.247	avr-15	R11G10.1	protein_coding_gene
WBGene00000235	2068.59	-0.00757297	0.191979	-0.039447	0.968534	0.985364	1774.28	1892.92	2554.93	1758.42	2018.43	2412.59	baf-1	B0464.7	protein_coding_gene
WBGene00000236	1482.37	0.119826	0.114101	1.05018	0.293637	0.541341	1424.61	1383.41	1452.63	1666.7	1404.16	1562.71	bag-1	F57B10.11	protein_coding_gene
WBGene00000237	274.78	-0.010111	0.220798	-0.0457933	0.963475	0.98334	343.201	224.584	262.328	265.125	297.958	255.486	bam-2	Y71F9AR.1	protein_coding_gene
WBGene00000238	132.75	-0.311554	0.220242	-1.41459	0.157188	0.404792	155.412	142.848	144.409	104.617	124.076	125.136	bar-1	C54D1.6	protein_coding_gene
WBGene00000239	463.293	-0.487906	0.308254	-1.5828	0.113466	0.345925	759.25	537.015	327.27	457.161	366.113	332.951	bas-1	C05D2.4	protein_coding_gene
WBGene00000240	1837.33	-0.458873	0.202511	-2.26591	0.0234568	0.172075	2496.3	2290.14	1596.19	1556.35	1760.66	1324.35	pah-1	K08F8.4	protein_coding_gene
WBGene00000241	3.77461	0.181834	1.15723	0.157129	0.875143	NA	1.61887	5.34723	3.41796	4.29932	3.49511	4.46914	bbs-1	Y105E8A.5	protein_coding_gene
WBGene00000242	4.4058	0.834024	1.12332	0.742462	0.457808	NA	4.85661	1.52778	3.41796	4.29932	7.864	4.46914	bbs-2	F20D12.3	protein_coding_gene
WBGene00000244	12.1206	-0.634835	0.799523	-0.794017	0.427185	NA	25.9019	6.11112	12.8174	8.59864	9.61156	9.68313	bbs-8	T25F10.5	protein_coding_gene
WBGene00000245	454.009	-0.729235	0.254838	-2.86157	0.00421553	0.0703773	527.752	410.209	761.351	331.048	314.56	379.132	bca-1	T13C5.5	protein_coding_gene
WBGene00000246	81.251	-0.278462	0.289044	-0.963389	0.335352	0.574876	97.1322	95.4863	74.3406	83.1202	68.1547	69.2716	bcc-1	M7.3	protein_coding_gene
WBGene00000247	1445.64	0.142918	0.143618	0.995129	0.319674	0.562538	1217.39	1316.95	1584.22	1597.91	1410.28	1547.07	bec-1	T19E7.3	protein_coding_gene
WBGene00000248	1322.45	0.0515651	0.101836	0.506352	0.612609	0.781947	1327.47	1249.72	1321.04	1342.82	1288.82	1404.8	ben-1	C54C6.2	protein_coding_gene
WBGene00000249	1337.84	0.310872	0.254221	1.22284	0.221389	0.474778	900.092	1080.91	1600.46	1352.85	1222.42	1870.33	bir-1	T27F2.3	protein_coding_gene
WBGene00000250	1225.77	0.318901	0.224002	1.42365	0.154548	0.401293	870.952	985.419	1415.04	1215.27	1228.53	1639.43	bir-2	C50B8.2	protein_coding_gene
WBGene00000251	9.55322	-0.931357	1.06077	-0.877999	0.379944	NA	27.5208	3.05556	7.69041	2.86621	8.73778	7.44856	bli-1	C09G5.6	protein_coding_gene
WBGene00000252	3.84259	-3.00209	1.9523	-1.53772	0.124116	NA	16.1887	2.29167	1.70898	2.86621	0	0	bli-2	F59E12.12	protein_coding_gene
WBGene00000253	676.527	-0.364363	0.179746	-2.0271	0.0426523	0.21995	887.141	798.266	601.561	583.275	591.548	597.375	bli-3	F56C11.1	protein_coding_gene
WBGene00000254	6167.92	0.123197	0.0748314	1.64632	0.0996969	0.326526	5763.18	6024.8	5922.47	6532.1	6393.43	6371.5	bli-4	K04F10.4	protein_coding_gene
WBGene00000255	11.259	-0.970328	0.755112	-1.28501	0.198788	NA	21.0453	11.4584	12.8174	4.29932	10.4853	7.44856	bli-5	F45G2.5	protein_coding_gene
WBGene00000256	222.343	-4.20011	0.595518	-7.05287	1.75263e-12	1.19289e-09	811.054	294.862	158.081	38.6939	15.728	15.642	bli-6	Y73B6BL.34	protein_coding_gene
WBGene00000257	5291.06	0.0999688	0.148714	0.672223	0.501442	0.704153	5340.65	5654.32	4327.14	6027.65	5542.37	4854.23	bmk-1	F23B12.8	protein_coding_gene
WBGene00000259	1343.73	-0.0251507	0.142322	-0.176717	0.859731	0.929041	1439.18	1343.68	1281.74	1527.69	1298.43	1171.66	bpl-1	F13H8.10	protein_coding_gene
WBGene00000262	164.403	0.0923012	0.227259	0.406151	0.684632	0.827026	137.604	155.834	183.715	149.043	174.756	185.469	bra-1	F54B11.6	protein_coding_gene
WBGene00000263	3922.76	-0.291636	0.124264	-2.34691	0.0189297	0.153495	4126.5	4225.08	4604.85	3081.18	3678.61	3820.37		F23H11.5	protein_coding_gene
WBGene00000264	1847.31	0.251606	0.131932	1.90709	0.056509	0.249953	1576.78	1650.77	1828.61	2192.65	1775.52	2059.53	brc-1	C36A4.8	protein_coding_gene
WBGene00000265	1829.22	0.259344	0.11083	2.34002	0.0192825	0.153962	1546.02	1649.24	1796.14	2079.44	1892.6	2011.86	brd-1	K04C2.4	protein_coding_gene
WBGene00000266	274.841	-0.813224	0.28571	-2.84633	0.00442264	0.072425	500.231	291.042	261.474	206.367	204.464	185.469	bre-1	C53B4.7	protein_coding_gene
WBGene00000267	38.9947	-0.184834	0.482182	-0.383328	0.701477	0.837475	55.0416	34.3751	35.0341	48.7256	38.4462	22.3457	bre-2	Y39E4B.9	protein_coding_gene
WBGene00000268	1643.73	0.0981465	0.10616	0.924511	0.35522	0.589803	1497.46	1608.75	1656.86	1600.78	1710.86	1787.66	bre-3	B0464.4	protein_coding_gene
WBGene00000269	368.705	-0.00991787	0.148315	-0.0668702	0.946685	0.975742	341.582	394.167	372.558	365.442	355.628	382.856	bre-4	Y73E7A.7	protein_coding_gene
WBGene00000270	588.833	0.37796	0.178316	2.1196	0.0340397	0.197808	535.846	543.126	456.298	755.247	692.032	550.449	bre-5	T12G3.8	protein_coding_gene
WBGene00000271	3212.4	0.171978	0.0806862	2.13145	0.0330523	0.195431	2928.54	3076.19	3055.66	3430.86	3360.55	3422.62	brf-1	F45E12.2	protein_coding_gene
WBGene00000272	1.78037	0.705101	1.88134	0.374787	0.707819	NA	1.61887	0.76389	1.70898	2.86621	0	3.72428	bro-1	F56A3.5	protein_coding_gene
WBGene00000273	5698.77	0.118275	0.195233	0.605812	0.54464	0.734596	4615.4	5561.89	6218.98	4651.87	5835.96	7308.53	brp-1	Y79H2A.1	protein_coding_gene
WBGene00000274	3607.54	0.157763	0.156527	1.0079	0.313504	0.556611	3684.55	3763.69	2783.07	4156.01	3796.57	3461.35	btf-1	F15D4.1	protein_coding_gene
WBGene00000275	9023.62	0.231947	0.11995	1.93369	0.053151	0.242459	8367.94	8785.5	7742.53	10916	9437.68	8892.1	bub-1	R06C7.8	protein_coding_gene
WBGene00000276	2658.33	-0.133457	0.109686	-1.21671	0.223713	0.476665	2841.12	2628.55	2872.8	2718.6	2319.88	2569.01	byn-1	F57B9.5	protein_coding_gene
WBGene00000277	1380.71	-0.301158	0.120854	-2.49191	0.0127058	0.125088	1565.45	1423.13	1588.5	1117.82	1288.82	1300.52	cab-1	C23H4.1	protein_coding_gene
WBGene00000279	42.6085	-0.203785	0.426073	-0.478286	0.632446	0.796072	35.6151	36.6667	64.0868	40.127	36.6987	42.4568	cah-1	F54D8.4	protein_coding_gene
WBGene00000280	12.1069	0.000949817	0.64268	0.0014779	0.998821	NA	11.3321	12.9861	11.9629	11.4649	12.2329	12.6626	cah-2	D1022.8	protein_coding_gene
WBGene00000281	559.284	-0.437196	0.169335	-2.58184	0.00982763	0.11125	710.684	554.584	664.793	534.549	430.773	460.321	cah-3	K05G3.3	protein_coding_gene
WBGene00000282	1456.58	-0.51619	0.149021	-3.46387	0.000532471	0.018645	1526.59	1585.84	2028.56	1208.11	1232.9	1157.51	cah-4	R01E6.3	protein_coding_gene
WBGene00000283	438.044	-0.384863	0.189389	-2.03213	0.0421402	0.218768	603.839	410.973	476.805	371.175	387.084	378.387	cah-5	R173.1	protein_coding_gene
WBGene00000284	27.7619	-1.10547	0.484955	-2.27952	0.022636	NA	46.9472	38.1945	29.0527	15.7642	20.9707	15.642	cah-6	T28F2.3	protein_coding_gene
WBGene00000285	71.3444	-0.849085	0.415019	-2.04589	0.0407668	0.213849	137.604	72.5696	66.6502	45.8594	42.8151	62.5679	cal-1	C13C12.1	protein_coding_gene
WBGene00000286	105.405	-0.299829	0.254448	-1.17835	0.238658	0.491225	129.51	121.459	98.2664	100.317	93.4942	89.3828	cal-2	C18E9.1	protein_coding_gene
WBGene00000287	23.952	-0.650058	0.579895	-1.12099	0.26229	NA	38.8529	22.9167	25.6347	28.6621	15.728	11.9177	cal-3	M02B7.6	protein_coding_gene
WBGene00000288	46.0829	-0.517814	0.41498	-1.24781	0.212102	0.465872	76.0869	39.7223	47.8514	40.127	38.4462	34.2634	cal-4	T07G12.1	protein_coding_gene
WBGene00000289	2833.57	0.29793	0.1419	2.09957	0.0357666	0.202022	2185.48	2705.7	2732.66	2843.28	3077.45	3456.88	cam-1	C01G6.8	protein_coding_gene
WBGene00000292	2348.76	0.0956576	0.102094	0.936959	0.34878	0.583891	2117.48	2251.95	2438.71	2497.91	2418.62	2367.9	cap-1	D2024.6	protein_coding_gene
WBGene00000293	3072.22	0.0579232	0.117333	0.493666	0.621542	0.78787	2789.31	3308.41	2930.9	3065.42	3371.04	2968.25	cap-2	M106.5	protein_coding_gene
WBGene00000294	1489.35	0.0443087	0.10173	0.43555	0.663163	0.812542	1427.84	1432.29	1539.79	1460.34	1491.54	1584.31	cas-1	F41G4.2	protein_coding_gene
WBGene00000295	17.2615	-0.678927	0.56451	-1.20268	0.229099	NA	22.6642	22.9167	17.9443	15.7642	13.1067	11.1728	cat-1	W01C8.6	protein_coding_gene
WBGene00000296	12.7786	-0.36393	0.688727	-0.528409	0.597215	NA	21.0453	9.93058	12.8174	8.59864	13.1067	11.1728	cat-2	B0432.5	protein_coding_gene
WBGene00000298	986.91	-0.648776	0.118247	-5.48662	4.09691e-08	1.14398e-05	1181.78	1193.2	1236.45	844.1	737.469	728.47	cat-4	F32G8.6	protein_coding_gene
WBGene00000301	2734.8	0.337008	0.28048	1.20154	0.229542	0.482169	1529.83	2845.49	2873.65	2281.51	2920.17	3958.17	cav-1	T13F2.8	protein_coding_gene
WBGene00000302	15.4768	-0.430469	0.684223	-0.629135	0.529261	NA	22.6642	10.6945	20.5078	8.59864	19.2231	11.1728	cav-2	C56A3.7	protein_coding_gene
WBGene00000308	1.25978	0.416312	2.34846	0.17727	0.859296	NA	0	2.29167	0.85449	1.43311	0	2.97943		C04A11.t1	tRNA_gene
WBGene00000310	0.269772	1.64608	4.04451	0.406992	0.684014	NA	0	0	0	0	0.873778	0.744856		C05C9.t1	tRNA_gene
WBGene00000311	0	NA	NA	NA	NA	NA	0	0	0	0	0	0		C05C9.t2	tRNA_gene
WBGene00000366	9666.86	0.173479	0.11531	1.50446	0.132462	0.374972	8520.11	9693.01	9045.63	9523	9843.98	11375.4	cbp-1	R10E11.1	protein_coding_gene
WBGene00000367	279.077	-0.758001	0.346679	-2.18647	0.0287816	0.187909	514.801	312.431	225.585	246.494	225.435	149.716	cca-1	C54D2.5	protein_coding_gene
WBGene00000368	188.767	-0.208955	0.201771	-1.03561	0.300386	0.545995	220.166	205.487	182.861	166.24	193.979	163.868	ccb-1	T28F2.5	protein_coding_gene
WBGene00000369	2226.97	0.095327	0.161291	0.591026	0.554503	0.742382	1981.5	2113.68	2366.08	1983.42	2167.84	2749.26	ccf-1	Y56A3A.20	protein_coding_gene
WBGene00000370	1299.68	0.0748719	0.229331	0.32648	0.744061	0.859138	1390.61	1458.27	949.339	1352.85	1613.87	1033.12	ccg-1	Y73F8A.6	protein_coding_gene
WBGene00000371	5297.64	-0.291694	0.133469	-2.18548	0.0288536	0.187923	5452.36	5378.55	6663.31	4560.15	4507.82	5223.68	cox-5B	F26E4.9	protein_coding_gene
WBGene00000372	8.02886	0.684431	0.999302	0.684909	0.493401	NA	3.23774	2.29167	12.8174	7.16554	12.2329	10.428	cyp-13A7	T10B9.10	protein_coding_gene
WBGene00000373	377.717	0.122778	0.217457	0.564606	0.572342	0.755258	305.967	451.459	325.561	379.773	448.248	355.296	cyp-14A5	F08F3.7	protein_coding_gene
WBGene00000374	136.541	-0.349461	0.234186	-1.49223	0.135638	0.378659	161.887	137.5	159.79	128.98	102.232	128.86	cyp-31A1	C01F6.3	pseudogene
WBGene00000375	1178.37	0.308058	0.133442	2.30856	0.0209682	0.161946	1083.02	1043.47	1030.52	1490.43	1199.7	1223.05	cyp-44A1	ZK177.5	protein_coding_gene
WBGene00000376	7245.68	0.222523	0.158977	1.39972	0.161598	0.410642	6031.91	6182.17	7849.35	7291.65	7095.08	9023.93	ccr-4	ZC518.3	protein_coding_gene
WBGene00000377	13700.5	0.132779	0.0975359	1.36134	0.173408	0.422996	13112.9	13597.3	12497.8	15512	13678.1	13805.2	cct-1	T05C12.7	protein_coding_gene
WBGene00000378	12422.7	0.044822	0.0807175	0.555294	0.578693	0.759731	11994.2	12841.8	11850.9	12599.9	12874.2	12375	cct-2	T21B10.7	protein_coding_gene
WBGene00000379	11205.7	-0.0129884	0.0879425	-0.147692	0.882586	0.941679	11235	11249.8	11280.1	11880.5	10483.6	11105.1	cct-4	K01C8.10	protein_coding_gene
WBGene00000380	11986.8	-0.0117616	0.127024	-0.0925936	0.926226	0.964395	13099.9	11992.3	11014.4	13369.5	11617.8	10827.2	cct-5	C07G2.3	protein_coding_gene
WBGene00000381	11693.6	0.0421787	0.0878105	0.480338	0.630987	0.795215	11537.7	11284.2	11744.1	12442.2	11091.7	12061.5	cct-6	F01F1.8	protein_coding_gene
WBGene00000382	2675.45	0.218075	0.104731	2.08224	0.0373201	0.20467	2279.37	2556.74	2578.85	3029.59	2747.16	2860.99	cdc-6	C43E11.10	protein_coding_gene
WBGene00000383	4563.4	0.178254	0.114657	1.55467	0.120026	0.356152	3768.73	4602.44	4469.84	4712.06	4844.23	4983.09	cdc-14	C17G10.4	protein_coding_gene
WBGene00000386	7396.46	0.0527759	0.120391	0.43837	0.661118	0.811306	7019.42	6959.81	7801.49	8118.55	6645.08	7834.4	cdc-25.1	K06A5.7	protein_coding_gene
WBGene00000387	1137.76	0.372598	0.226885	1.64224	0.100541	0.327812	777.058	1000.7	1196.29	1050.47	1180.47	1621.55	cdc-25.2	F16B4.8	protein_coding_gene
WBGene00000388	1699.11	0.393973	0.152295	2.58692	0.00968394	0.110808	1249.77	1610.28	1539.79	2108.1	1981.73	1704.98	cdc-25.3	ZK637.11	protein_coding_gene
WBGene00000389	4.84505	-2.14023	2.18769	-0.978308	0.327922	NA	16.1887	7.6389	0	0	5.24267	0	cdc-25.4	R05H5.2	protein_coding_gene
WBGene00000390	3566.42	0.055491	0.169719	0.326958	0.7437	0.859022	2998.15	3567.37	3928.09	2972.26	3821.03	4111.61	cdc-42	R07G3.1	protein_coding_gene
WBGene00000391	104.788	-0.498078	0.364215	-1.36754	0.171457	0.420834	181.313	98.5419	89.7215	87.4195	98.7369	72.9959	cdd-1	C47D2.2	protein_coding_gene
WBGene00000392	860.729	0.193498	0.209426	0.923945	0.355515	0.589803	697.733	740.974	969.846	875.628	758.439	1121.75	cdd-2	F49E8.4	protein_coding_gene
WBGene00000393	624.757	-0.0513682	0.129097	-0.397905	0.6907	0.831314	657.261	664.585	587.889	584.708	614.266	639.832	cdf-1	C15B12.7	protein_coding_gene
WBGene00000395	630.851	0.712922	0.199111	3.58052	0.000342909	0.0132205	427.382	608.057	396.483	786.776	812.614	753.795	cdh-3	ZK112.7	protein_coding_gene
WBGene00000396	8706.7	0.368692	0.148843	2.47706	0.0132469	0.127114	7100.37	9087.24	6610.34	9812.48	10408.4	9221.32	cdh-4	F25F2.2	protein_coding_gene
WBGene00000397	59.2616	0.0440651	0.343872	0.128144	0.898035	0.95013	59.8982	58.8196	55.5419	77.3878	48.0578	55.8642	cdh-5	F08B4.2	protein_coding_gene
WBGene00000399	8.25053	-0.245033	0.84851	-0.28878	0.77275	NA	12.951	9.93058	4.27245	7.16554	6.99022	8.19342	cdh-7	R05H10.6	protein_coding_gene
WBGene00000401	18.5697	-0.0314959	0.692539	-0.0454789	0.963726	NA	30.7585	16.8056	9.39939	17.1973	25.3396	11.9177	cdh-9	F59C12.1	protein_coding_gene
WBGene00000402	22.3239	-1.04666	0.59627	-1.75535	0.0792001	NA	46.9472	25.9723	17.9443	14.3311	13.1067	15.642	cdh-10	C45G7.5	protein_coding_gene
WBGene00000403	964.736	-0.333578	0.131594	-2.53491	0.0112476	0.119732	1191.49	1011.39	1025.39	921.488	812.614	826.046	casy-1	B0034.3	protein_coding_gene
WBGene00000405	6345.18	0.250627	0.101236	2.47567	0.0132988	0.127374	5245.14	5953.76	6182.24	6848.82	6841.68	6999.42	cdk-1	T05G5.3	protein_coding_gene
WBGene00000406	427.263	0.418225	0.205691	2.03327	0.0420255	0.218557	286.54	456.043	351.195	498.721	483.199	487.881	cdk-4	F18H3.5	protein_coding_gene
WBGene00000407	1086.49	0.109023	0.166423	0.655095	0.512407	0.712203	880.666	1043.47	1210.81	1018.94	1111.45	1253.59	cdk-5	T27E9.3	protein_coding_gene
WBGene00000408	1990.9	0.199137	0.154455	1.28928	0.1973	0.448985	1667.44	1750.84	2138.79	2393.29	1890.86	2104.22	cdk-7	Y39G10AL.3	protein_coding_gene
WBGene00000409	2465.37	0.361907	0.110663	3.27035	0.00107416	0.0298408	2007.4	2349.73	2112.3	2748.7	2920.17	2653.92	cdk-8	F39H11.3	protein_coding_gene
WBGene00000410	1444.24	0.0895222	0.149256	0.599792	0.548645	0.737441	1293.48	1315.42	1589.35	1397.28	1385.81	1684.12	cdk-9	H25P06.2	protein_coding_gene
WBGene00000411	5698.65	0.191353	0.182672	1.04752	0.294859	0.542369	4272.2	5547.37	6142.93	5160.62	5953.92	7114.87	cdl-1	R06F6.1	protein_coding_gene
WBGene00000412	36.1332	-0.583005	0.432882	-1.3468	0.178045	0.426885	51.8039	46.5973	32.4706	22.9297	33.2036	29.7943	cdr-1	F35E8.11	protein_coding_gene
WBGene00000413	1930.44	0.24332	0.164358	1.48043	0.138759	0.381876	1531.45	1708.82	2061.88	2039.31	1857.65	2383.54	cdt-1	Y54E10A.15	protein_coding_gene
WBGene00000414	516.8	0.0310177	0.230134	0.134781	0.892785	0.94613	462.997	636.321	434.935	405.569	588.926	572.05	cec-1	ZK1236.2	protein_coding_gene
WBGene00000415	4146.69	0.275192	0.123987	2.21953	0.0264504	0.181041	3310.59	4166.26	3775.99	4399.64	4833.74	4393.91	ced-1	Y47H9C.4	protein_coding_gene
WBGene00000416	2093.77	0.245518	0.126766	1.93678	0.0527727	0.241938	1656.1	2021.25	2066.16	2257.14	2199.3	2362.68	ced-2	Y41D4B.13	protein_coding_gene
WBGene00000417	2990.93	0.22041	0.131977	1.67007	0.0949052	0.319184	2374.88	2888.27	3022.33	3032.45	3205.02	3422.62	ced-3	C48D1.2	protein_coding_gene
WBGene00000418	1641.64	0.176307	0.124955	1.41096	0.158257	0.406466	1400.32	1523.96	1696.16	1814.31	1614.74	1800.32	ced-4	C35D10.9	protein_coding_gene
WBGene00000419	5421.87	0.164994	0.128454	1.28446	0.198982	0.450668	5547.87	5344.18	4445.06	6205.35	5567.71	5421.06	ced-5	C02F4.1	protein_coding_gene
WBGene00000420	1695.29	0.244587	0.158941	1.53885	0.123841	0.360773	1314.52	1497.99	1840.57	1792.82	1737.07	1988.77	ced-6	F56D2.7	protein_coding_gene
WBGene00000421	7391.77	0.258383	0.112448	2.29779	0.0215736	0.164176	6708.6	7391.4	6093.37	8177.31	8363.8	7616.16	ced-7	C48B4.4	protein_coding_gene
WBGene00000422	206.145	0.242977	0.256839	0.946026	0.344135	0.580488	153.793	244.445	166.626	210.667	254.269	207.07	ced-8	F08F1.5	protein_coding_gene
WBGene00000423	2560.2	0.149865	0.128053	1.17033	0.241866	0.495331	2287.46	2718.69	2273.8	2616.85	2934.15	2530.28	ced-9	T07C4.8	protein_coding_gene
WBGene00000424	1221.53	-0.103065	0.152895	-0.674092	0.500253	0.703027	1146.16	1230.63	1419.31	1028.97	1185.72	1318.4	ced-10	C09G12.8	protein_coding_gene
WBGene00000425	146.377	-0.252819	0.284128	-0.889807	0.37357	0.603318	194.264	163.473	122.192	107.483	133.688	157.165	ced-11	ZK512.3	protein_coding_gene
WBGene00000426	2457.4	0.138825	0.129773	1.06975	0.284731	0.533871	2429.92	2465.07	2122.55	2658.41	2784.73	2283.73	ced-12	Y106G6E.5	protein_coding_gene
WBGene00000427	0	NA	NA	NA	NA	NA	0	0	0	0	0	0	ced-13	R09F10.9	protein_coding_gene
WBGene00000428	5.70023	-0.489215	0.969239	-0.504741	0.613741	NA	4.85661	9.16669	5.98143	2.86621	6.11645	5.21399	ceh-1	F16H11.4	protein_coding_gene
WBGene00000429	3.10055	0.759844	1.41136	0.538376	0.590318	NA	4.85661	0.76389	1.70898	1.43311	6.11645	3.72428	ceh-2	C27A12.5	protein_coding_gene
WBGene00000430	12.9458	1.11262	1.09954	1.0119	0.311586	NA	1.61887	3.05556	19.6533	8.59864	10.4853	34.2634	ceh-5	C16C2.1	protein_coding_gene
WBGene00000431	20.0276	0.123034	0.557894	0.220533	0.825456	NA	16.1887	19.0973	22.2167	18.6304	15.728	28.3045	ceh-6	K02B12.1	protein_coding_gene
WBGene00000432	0	NA	NA	NA	NA	NA	0	0	0	0	0	0	ceh-7	C34C6.8	protein_coding_gene
WBGene00000433	2.79961	-0.847521	1.39273	-0.608532	0.542835	NA	1.61887	3.81945	5.12694	2.86621	2.62133	0.744856	ceh-8	ZK265.4	protein_coding_gene
WBGene00000434	3.469	-1.98013	1.5525	-1.27545	0.20215	NA	8.09435	1.52778	6.83592	2.86621	0	1.48971	ceh-9	Y65B4BR.9	protein_coding_gene
WBGene00000435	5.56424	-0.223765	1.06677	-0.209759	0.833856	NA	8.09435	6.87501	3.41796	1.43311	6.11645	7.44856	ceh-10	W03A3.1	protein_coding_gene
WBGene00000436	0.812487	-1.91813	2.62429	-0.730912	0.464833	NA	1.61887	1.52778	0.85449	0	0.873778	0	ceh-12	F33D11.4	protein_coding_gene
WBGene00000437	125.755	0.30966	0.400865	0.772478	0.439831	0.656043	84.1813	108.472	144.409	91.7189	112.717	213.029	ceh-13	R13A5.5	protein_coding_gene
WBGene00000438	7.95195	-0.658603	0.889725	-0.740232	0.459159	NA	16.1887	8.4028	5.12694	4.29932	6.99022	6.70371	ceh-14	F46C8.5	protein_coding_gene
WBGene00000439	7.85283	0.0974839	0.973961	0.10009	0.920273	NA	1.61887	11.4584	9.39939	5.73243	6.99022	11.9177	ceh-16	C13G5.1	protein_coding_gene
WBGene00000440	1.82724	0.436715	1.80229	0.242311	0.808539	NA	1.61887	3.05556	0	1.43311	2.62133	2.23457	ceh-17	D1007.1	protein_coding_gene
WBGene00000441	174.96	-0.49759	0.26296	-1.89226	0.0584557	0.254023	252.544	198.612	164.062	156.209	159.901	118.432	ceh-18	ZC64.3	protein_coding_gene
WBGene00000442	4.10169	0.849925	1.47096	0.577802	0.563398	NA	0	7.6389	0.85449	4.29932	4.36889	7.44856	ceh-19	F20D12.6	protein_coding_gene
WBGene00000443	283.388	-0.0485129	0.287244	-0.168891	0.865883	0.932226	259.019	259.723	346.923	197.769	257.765	379.132	ceh-20	F31E3.1	protein_coding_gene
WBGene00000444	659.993	0.408866	0.169946	2.40585	0.0161347	0.140627	474.329	585.904	639.159	673.56	765.43	821.577	ceh-21	T26C11.6	protein_coding_gene
WBGene00000445	3.14442	0.901362	1.23072	0.732389	0.463931	NA	1.61887	2.29167	2.56347	4.29932	4.36889	3.72428	ceh-22	F29F11.5	protein_coding_gene
WBGene00000446	2.20216	1.23608	1.48046	0.834926	0.403759	NA	1.61887	1.52778	0.85449	2.86621	2.62133	3.72428	ceh-23	ZK652.5	protein_coding_gene
WBGene00000447	2.90624	-2.30156	1.43961	-1.59874	0.109878	NA	4.85661	6.11112	3.41796	1.43311	0.873778	0.744856	ceh-24	F55B12.1	protein_coding_gene
WBGene00000448	24.1363	-0.273157	0.497655	-0.548888	0.583082	NA	29.1397	19.8612	30.7616	18.6304	21.8445	24.5803	pros-1	K12H4.1	protein_coding_gene
WBGene00000449	39.2103	0.111776	0.661722	0.168917	0.865862	0.932226	22.6642	35.9029	54.6874	17.1973	28.8347	75.9754	ceh-27	F46F3.1	protein_coding_gene
WBGene00000450	0.272945	-0.060025	4.08047	-0.0147103	0.988263	NA	0	0.76389	0	0	0.873778	0	ceh-28	K03A11.3	protein_coding_gene
WBGene00000451	7.96872	-0.860474	0.957745	-0.898437	0.368953	NA	6.47548	9.16669	15.3808	2.86621	3.49511	10.428	ceh-30	C33D12.7	protein_coding_gene
WBGene00000452	2.41276	-0.902494	1.52551	-0.591601	0.554118	NA	3.23774	3.81945	2.56347	0	2.62133	2.23457	ceh-31	C33D12.1	protein_coding_gene
WBGene00000453	170.249	0.0498648	0.344046	0.144936	0.884761	0.942525	142.461	177.223	182.861	121.814	137.183	259.955	ceh-32	W05E10.3	protein_coding_gene
WBGene00000454	3.43217	-0.854221	1.33457	-0.640072	0.522126	NA	1.61887	3.81945	7.69041	2.86621	0.873778	3.72428	ceh-33	C10G8.7	protein_coding_gene
WBGene00000455	21.6577	-0.144735	0.554413	-0.261059	0.794047	NA	24.2831	23.6806	20.5078	20.0635	13.1067	28.3045	ceh-34	C10G8.6	protein_coding_gene
WBGene00000457	46.0302	0.343421	0.553034	0.620976	0.534615	0.7272	21.0453	54.2362	46.1425	27.229	51.5529	75.9754	ceh-36	C37E2.4	protein_coding_gene
WBGene00000458	91.7903	0.0322838	0.325944	0.0990471	0.921101	0.962161	82.5624	76.389	113.647	81.6871	79.5138	116.942	ceh-37	C37E2.5	protein_coding_gene
WBGene00000459	2819.75	0.194753	0.127615	1.5261	0.126984	0.365161	2373.26	2608.69	2906.12	2765.9	3005.8	3258.75	ceh-38	F22D3.1	protein_coding_gene
WBGene00000460	824.656	0.408901	0.251934	1.62305	0.104578	0.333878	492.137	802.849	828.855	791.075	850.186	1182.83	ceh-39	T26C11.7	protein_coding_gene
WBGene00000461	304.831	0.351478	0.246942	1.42332	0.154643	0.401444	186.17	289.514	325.561	319.583	326.793	381.366	ceh-40	F17A2.5	protein_coding_gene
WBGene00000462	244.988	0.608039	0.189686	3.2055	0.00134827	0.0350783	166.744	192.5	220.458	312.417	281.357	296.453	ceh-41	T26C11.5	protein_coding_gene
WBGene00000463	240.047	0.276493	0.377271	0.732878	0.463633	0.675112	134.366	234.514	281.982	176.272	228.056	385.091	ceh-43	C28A5.4	protein_coding_gene
WBGene00000464	3055.71	0.142135	0.140568	1.01115	0.311947	0.555263	2978.72	3091.46	2643.79	3513.98	3371.91	2734.37	ceh-44	Y54F10AM.4	protein_coding_gene
WBGene00000465	78073.8	0.264539	0.135567	1.95136	0.0510147	0.238271	61972	80174.9	70657.8	77721.7	93132.5	84784	cpg-1	C07G2.1	protein_coding_gene
WBGene00000466	2426.08	0.237251	0.109268	2.17128	0.0299096	0.18926	2143.38	2358.89	2173.82	2853.32	2544.44	2482.61	cel-1	C03D6.3	protein_coding_gene
WBGene00000467	2446.35	0.226638	0.108619	2.08654	0.0369296	0.204244	2305.27	2284.03	2172.11	2893.44	2554.05	2469.2	cep-1	F52B5.5	protein_coding_gene
WBGene00000468	1.71177	1.02715	1.74228	0.589544	0.555496	NA	0	1.52778	1.70898	1.43311	2.62133	2.97943	ces-1	F43G9.11	protein_coding_gene
WBGene00000469	23.1547	-0.0388844	0.580671	-0.0669646	0.94661	NA	11.3321	25.9723	32.4706	21.4966	20.0969	27.5597	ces-2	ZK909.4	protein_coding_gene
WBGene00000472	5735.85	-0.12728	0.174594	-0.729006	0.465998	0.676449	5521.97	6903.28	5542.22	4350.91	6216.06	5880.64	cey-1	F33A8.3	protein_coding_gene
WBGene00000473	50613.3	0.249058	0.141236	1.76342	0.0778293	0.292282	38767.1	46698.2	53297.1	52679.6	53856.2	58381.8	cey-2	F46F11.2	protein_coding_gene
WBGene00000474	19108.3	0.216962	0.112182	1.93401	0.0531115	0.242459	15845.5	18706.1	18463.8	21819.1	20591.5	19224	cey-3	M01E11.5	protein_coding_gene
WBGene00000475	15421.7	-0.122722	0.104387	-1.17565	0.239736	0.492823	15921.6	16668.9	15644.9	13259.1	15584.7	15451.3	cey-4	Y39A1C.3	protein_coding_gene
WBGene00000476	27.6502	-0.389189	0.442923	-0.878684	0.379572	NA	35.6151	30.5556	28.1982	24.3628	21.8445	25.3251	cfi-1	T23D8.8	protein_coding_gene
WBGene00000477	65.5633	-0.242498	0.320611	-0.756363	0.449432	0.663725	87.419	69.514	57.2508	60.1905	59.4169	59.5885	cft-1	C18C4.2	protein_coding_gene
WBGene00000478	172.158	0.32413	0.334309	0.969553	0.332269	0.572443	101.989	161.945	193.969	149.043	171.26	254.741	cfz-2	F27E11.3	protein_coding_gene
WBGene00000479	19399.2	0.0247983	0.217428	0.114053	0.909196	0.956168	18845.3	15109.8	23743.7	17472.4	16394.7	24829	cgh-1	C07H6.5	protein_coding_gene
WBGene00000480	3444.13	0.18597	0.12071	1.54064	0.123404	0.360501	2910.73	3106.74	3646.11	3717.48	3567.64	3716.09	cgp-1	Y38C9A.2	protein_coding_gene
WBGene00000481	37.266	-0.84907	0.433278	-1.95964	0.0500378	0.237124	61.5171	45.0695	37.5976	27.229	30.5822	21.6008	cha-1	ZC416.8	protein_coding_gene
WBGene00000482	2661.54	0.224522	0.137034	1.63843	0.101331	0.329107	2266.42	2809.59	2287.47	2664.15	2816.19	3125.42	chd-3	T14G8.1	protein_coding_gene
WBGene00000483	0	NA	NA	NA	NA	NA	0	0	0	0	0	0	che-1	C55B7.12	protein_coding_gene
WBGene00000484	5.39585	-0.910881	1.00935	-0.902444	0.366821	NA	9.71322	5.34723	5.98143	5.73243	2.62133	2.97943	che-2	F38G1.1	protein_coding_gene
WBGene00000485	111.124	-0.349379	0.35111	-0.995071	0.319702	0.562538	178.076	114.584	82.0311	108.916	95.2418	87.8931	che-3	F18C12.1	protein_coding_gene
WBGene00000487	3.29546	-0.318818	1.30427	-0.244442	0.806888	NA	1.61887	2.29167	6.83592	4.29932	1.74756	2.97943	che-6	C23H5.7	protein_coding_gene
WBGene00000488	13.1275	-0.302812	0.641288	-0.472193	0.636789	NA	17.8076	13.75	11.9629	14.3311	10.4853	10.428	che-7	F26D11.10	protein_coding_gene
WBGene00000490	13.5129	0.157727	0.733884	0.214921	0.829829	NA	14.5698	16.8056	6.83592	17.1973	17.4756	8.19342	che-11	C27A7.4	protein_coding_gene
WBGene00000491	22.928	0.253642	0.510708	0.496649	0.619437	NA	22.6642	20.625	19.6533	22.9297	32.3298	19.3663	che-12	B0024.8	protein_coding_gene
WBGene00000492	7.70278	-0.7764	0.899206	-0.863429	0.387902	NA	9.71322	10.6945	8.5449	7.16554	7.864	2.23457	che-13	F59C6.7	protein_coding_gene
WBGene00000493	28.6767	-0.242288	0.443457	-0.546362	0.584817	NA	33.9963	29.7917	29.9072	24.3628	22.7182	31.284	che-14	F56H1.1	protein_coding_gene
WBGene00000496	22654.2	0.238325	0.104139	2.28854	0.0221063	0.16637	19416.7	22490.5	20448.8	25589.6	25125.5	22854.4	chs-1	T25G3.2	protein_coding_gene
WBGene00000497	157.731	0.373144	0.262621	1.42084	0.155362	0.402368	140.842	161.181	110.229	174.839	208.833	150.461	chs-2	F48A11.1	protein_coding_gene
WBGene00000498	3080.27	0.152795	0.12515	1.22089	0.222126	0.475505	2582.1	2966.19	3200.07	3224.49	3040.75	3468.05	chk-1	Y39H10A.7	protein_coding_gene
WBGene00000499	940.693	0.118152	0.131792	0.896497	0.369987	0.600669	953.515	863.196	892.088	985.978	879.021	1070.36	chk-2	Y60A3A.12	protein_coding_gene
WBGene00000500	2034.09	0.184594	0.120575	1.53095	0.125782	0.363623	1682.01	1943.34	2081.54	2245.68	2127.65	2124.33	chn-1	T09B4.10	protein_coding_gene
WBGene00000501	39.2406	-0.527933	0.423381	-1.24695	0.212417	0.466076	55.0416	37.4306	46.997	34.3946	23.592	37.9877	cho-1	C48D1.3	protein_coding_gene
WBGene00000502	1920.14	0.0122323	0.129602	0.0943838	0.924804	0.963836	2060.82	1855.49	1819.21	2132.46	1938.91	1713.91	chp-1	Y110A7A.13	protein_coding_gene
WBGene00000503	1596.15	0.382717	0.26609	1.4383	0.150349	0.396087	1013.41	1540.77	1602.17	1308.43	1664.55	2447.6	cht-1	C04F6.3	protein_coding_gene
WBGene00000506	773.027	0.214499	0.120082	1.78628	0.0740547	0.284471	654.024	731.807	757.933	831.202	827.468	835.729	cic-1	H14E04.5	protein_coding_gene
WBGene00000507	1151.7	0.114049	0.131973	0.864179	0.38749	0.614909	1039.31	1151.18	1128.78	1076.26	1181.35	1333.29	cit-1.1	F44B9.4	protein_coding_gene
WBGene00000508	1217.22	0.0479034	0.192434	0.248935	0.803411	0.895054	1089.5	1110.7	1391.11	1132.15	1052.9	1526.96	cit-1.2	F44B9.3	protein_coding_gene
WBGene00000509	1577.82	0.131395	0.121076	1.08523	0.27782	0.529174	1455.36	1387.99	1673.09	1703.96	1578.04	1668.48	cka-1	C28D4.2	protein_coding_gene
WBGene00000510	67.81	-0.322546	0.367159	-0.878489	0.379678	0.608677	100.37	75.6252	51.2694	57.3243	66.4071	55.8642	cka-2	C52B9.1	protein_coding_gene
WBGene00000511	61.3958	-0.261769	0.415625	-0.62982	0.528812	0.722628	97.1322	57.2918	46.997	70.2222	49.8053	46.926	ckb-1	B0285.8	protein_coding_gene
WBGene00000512	385.686	0.016201	0.216088	0.074974	0.940235	0.972271	401.48	394.931	352.05	495.855	349.511	320.288	ckb-2	B0285.9	protein_coding_gene
WBGene00000513	0.666857	-2.88405	3.22839	-0.89334	0.371675	NA	1.61887	1.52778	0.85449	0	0	0	ckb-3	B0285.10	protein_coding_gene
WBGene00000514	259.588	0.0282013	0.181928	0.155014	0.87681	0.938424	268.732	275.001	227.294	272.29	274.366	239.844	ckb-4	F22F7.5	protein_coding_gene
WBGene00000515	372.675	-0.115783	0.257323	-0.449953	0.652745	0.80623	505.088	396.459	264.037	335.347	353.006	382.111	ckc-1	T27A10.3	protein_coding_gene
WBGene00000516	61.1571	0.0991621	0.391551	0.253255	0.800071	0.892611	43.7095	54.2362	78.6131	61.6236	49.8053	78.9548	cki-1	T05A6.1	protein_coding_gene
WBGene00000517	684.917	0.0382794	0.273221	0.140104	0.888578	0.94452	547.178	562.987	916.868	639.166	548.733	894.573	cki-2	T05A6.2	protein_coding_gene
WBGene00000518	81.8707	-0.249287	0.292641	-0.851853	0.394296	0.619882	89.0379	80.9724	96.5574	81.6871	60.2907	82.6791	ckk-1	C05H8.1	protein_coding_gene
WBGene00000519	2022.98	0.260183	0.135962	1.91364	0.0556661	0.248037	1817.99	1932.64	1768.79	2506.5	2193.18	1918.75	cku-70	Y47D3A.4	protein_coding_gene
WBGene00000520	2322.58	0.17507	0.111821	1.56563	0.117436	0.351884	2140.15	2215.28	2185.79	2731.5	2286.68	2376.09	cku-80	R07E5.8	protein_coding_gene
WBGene00000521	0.912012	1.85641	3.09828	0.599175	0.549056	NA	1.61887	0	0	0	0.873778	2.97943	cky-1	C15C8.2	protein_coding_gene
WBGene00000522	228.701	0.379805	0.184427	2.05938	0.0394576	0.210841	191.027	216.945	187.133	272.29	235.92	268.893	clc-1	C09F12.1	protein_coding_gene
WBGene00000523	50.7679	0.0193008	0.35753	0.0539837	0.956948	0.980354	46.9472	43.5418	60.6688	48.7256	58.5431	46.1811	clc-2	C01C10.1	protein_coding_gene
WBGene00000524	49.894	-0.389553	0.409166	-0.952067	0.341063	0.577992	67.9926	63.4029	39.3065	34.3946	53.3005	40.9671	clc-3	ZK563.4	protein_coding_gene
WBGene00000525	9.14349	0.174184	1.20946	0.144017	0.885487	NA	4.85661	18.3334	2.56347	1.43311	20.9707	6.70371	clc-4	T05A10.2	protein_coding_gene
WBGene00000526	48.3079	-0.63315	0.419536	-1.50917	0.131256	0.373322	42.0906	63.4029	70.9227	25.7959	43.6889	43.9465	clc-5	C01C10.4	protein_coding_gene
WBGene00000527	862.436	-0.638425	0.157288	-4.05897	4.92902e-05	0.00325315	1246.53	934.238	972.41	696.49	675.43	649.515	cle-1	C36B1.1	protein_coding_gene
WBGene00000528	606.59	-0.466711	0.206535	-2.25972	0.0238388	0.172937	851.526	583.612	677.611	574.676	420.287	531.827	clh-1	T27D12.2	protein_coding_gene
WBGene00000529	42.2886	-0.142133	0.397203	-0.357834	0.720468	0.848045	43.7095	47.3612	42.7245	30.0952	38.4462	51.3951	clh-2	B0491.8	protein_coding_gene
WBGene00000530	1103.7	0.269491	0.128856	2.09141	0.0364915	0.203478	883.903	1077.09	1037.35	1229.61	1142.9	1251.36	clh-3	E04F6.11	protein_coding_gene
WBGene00000531	33.9154	-0.995501	0.561643	-1.77248	0.0763152	0.28859	72.8492	41.2501	22.2167	21.4966	21.8445	23.8354	clh-4	T06F4.2	protein_coding_gene
WBGene00000532	2849.16	0.0797149	0.0886995	0.898707	0.368809	0.599631	2747.22	2905.84	2656.61	2963.67	2942.01	2879.61	clh-5	C07H4.2	protein_coding_gene
WBGene00000533	1842.8	0.278294	0.111204	2.50255	0.0123301	0.123415	1673.91	1733.27	1586.79	2201.25	1955.52	1906.09	clh-6	R07B7.1	protein_coding_gene
WBGene00000534	2722.94	0.118045	0.184492	0.639837	0.522279	0.717609	2133.67	2455.14	3244.5	2569.56	2744.54	3190.22	cpi-2	R01B10.1	protein_coding_gene
WBGene00000535	1970.87	0.523771	0.261949	1.99951	0.0455527	0.226173	1508.79	2265.7	1074.95	2489.31	2515.61	1970.89	cpi-1	K08B4.6	protein_coding_gene
WBGene00000536	519.789	-0.0632544	0.144506	-0.437727	0.661584	0.811496	490.518	519.446	581.908	514.485	475.335	537.041	clk-1	ZC395.2	protein_coding_gene
WBGene00000537	2325.49	0.252498	0.0954572	2.64515	0.00816558	0.101164	2013.87	2146.53	2202.02	2632.62	2525.22	2432.7	clk-2	C07H6.6	protein_coding_gene
WBGene00000539	126.882	-0.470492	0.275265	-1.70923	0.0874082	0.30865	178.076	134.445	131.591	90.2857	129.319	97.5762	cln-3.1	F07B10.1	protein_coding_gene
WBGene00000540	382.625	0.251289	0.139754	1.79807	0.0721656	0.281442	362.627	349.862	335.815	432.798	412.423	402.222	cln-3.2	C01G8.2	protein_coding_gene
WBGene00000541	128.005	-0.42462	0.40026	-1.06086	0.288752	0.537537	179.695	164.236	95.7029	141.878	123.203	63.3128	cln-3.3	ZC190.1	protein_coding_gene
WBGene00000542	1567.94	-0.257414	0.19007	-1.35431	0.175637	0.424275	2023.59	1684.38	1416.74	1390.11	1684.64	1208.16	clp-1	C06G4.2	protein_coding_gene
WBGene00000543	1656.14	0.191617	0.117851	1.62592	0.103967	0.333402	1520.12	1671.39	1444.09	1906.03	1702.12	1693.06	clp-2	T04A8.16	protein_coding_gene
WBGene00000544	51.4147	-0.0520063	0.485836	-0.107045	0.914753	0.959328	72.8492	60.3473	24.7802	44.4263	57.6693	48.4157	clp-3	Y47H10A.1	protein_coding_gene
WBGene00000545	534.059	-0.288471	0.157383	-1.83292	0.0668138	0.272242	683.163	527.084	554.564	485.823	486.694	467.025	clp-4	Y39A3CL.5	protein_coding_gene
WBGene00000546	39.6648	-1.07313	0.697179	-1.53924	0.123745	0.360634	108.464	28.2639	25.6347	17.1973	37.5725	20.856	clp-6	Y77E11A.10	protein_coding_gene
WBGene00000547	1960.02	0.21654	0.126628	1.71005	0.0872569	0.308329	1885.98	1919.66	1632.93	2270.04	2132.02	1919.49	clp-7	Y77E11A.11	protein_coding_gene
WBGene00000548	4967.87	0.199641	0.0887328	2.24991	0.0244546	0.175551	4709.29	4788.83	4374.99	5503.13	5265.39	5165.58	clr-1	F56D1.4	protein_coding_gene
WBGene00000549	3230.93	0.00942889	0.0825376	0.114237	0.90905	0.956168	3271.74	3281.67	3109.49	3211.59	3207.64	3303.44	cls-2	R107.6	protein_coding_gene
WBGene00000550	12009.5	-0.0693986	0.0839442	-0.826723	0.408394	0.631286	12889.4	12306.3	11701.4	11990.8	11395.8	11773.2	clu-1	F55H2.6	protein_coding_gene
WBGene00000551	0	NA	NA	NA	NA	NA	0	0	0	0	0	0	clx-1	C50F7.2	protein_coding_gene
WBGene00000552	4188.05	-0.0674749	0.149094	-0.452565	0.650862	0.805787	4105.46	4058.55	4696.28	3509.68	3980.06	4778.25	cmd-1	T21H3.3	protein_coding_gene
WBGene00000553	26.7523	-0.750696	0.546967	-1.37247	0.169917	NA	42.0906	22.9167	36.7431	11.4649	22.7182	24.5803	cmk-1	K07A9.2	protein_coding_gene
WBGene00000554	339.819	-0.345978	0.157166	-2.20136	0.0277105	0.184342	403.099	353.681	387.084	275.157	304.075	315.819	cnb-1	F55C10.1	protein_coding_gene
WBGene00000555	0	NA	NA	NA	NA	NA	0	0	0	0	0	0	cnc-1	R09B5.2	protein_coding_gene
WBGene00000556	86.8736	1.90494	0.462377	4.11988	3.79066e-05	0.00269537	25.9019	55.764	27.3437	81.6871	150.29	180.255	cnc-2	R09B5.3	protein_coding_gene
WBGene00000557	103.189	0.147658	0.430946	0.342637	0.731872	0.853145	80.9435	152.014	59.8143	116.082	132.814	77.4651	cnc-3	R09B5.8	protein_coding_gene
WBGene00000558	128.341	0.477635	0.567991	0.84092	0.400393	0.625129	38.8529	72.5696	209.35	137.578	199.221	112.473	cnc-4	R09B5.9	protein_coding_gene
WBGene00000559	0	NA	NA	NA	NA	NA	0	0	0	0	0	0	cnc-5	R09B5.10	protein_coding_gene
WBGene00000560	2.49664	1.98745	1.62491	1.22311	0.221287	NA	1.61887	1.52778	0	2.86621	5.24267	3.72428	cnc-6	Y46E12A.1	protein_coding_gene
WBGene00000561	16.8602	-0.169603	0.730387	-0.23221	0.816375	NA	8.09435	14.5139	30.7616	11.4649	13.9804	22.3457	cnd-1	C34E10.7	protein_coding_gene
WBGene00000562	52.9001	0.392071	0.346586	1.13124	0.257956	0.510381	38.8529	44.3056	52.9784	70.2222	55.9218	55.1194	cng-1	F14H8.6	protein_coding_gene
WBGene00000563	2.80921	-2.20879	1.45845	-1.51448	0.129904	NA	6.47548	3.05556	4.27245	1.43311	0.873778	0.744856	cng-3	F38E11.12	protein_coding_gene
WBGene00000564	1350.49	0.167912	0.12663	1.326	0.184839	0.433534	1183.39	1245.14	1385.13	1456.04	1306.3	1526.96	cnk-1	R01H10.8	protein_coding_gene
WBGene00000565	1161.62	0.0652526	0.129132	0.505317	0.613336	0.782294	1113.78	1073.27	1220.21	1133.59	1114.94	1313.93	cnt-1	Y17G7B.15	protein_coding_gene
WBGene00000566	3041.04	0.120746	0.11699	1.03211	0.302023	0.546169	2833.02	3196.12	2709.59	3261.75	3317.74	2928.03	cnt-2	Y39A1A.15	protein_coding_gene
WBGene00000567	6903.01	0.17986	0.096585	1.8622	0.0625755	0.263006	6459.29	6742.86	6214.71	7682.89	7521.48	6796.81	cnx-1	ZK632.6	protein_coding_gene
WBGene00000583	27.4537	0.140549	0.466862	0.301051	0.763376	NA	32.3774	22.1528	24.7802	22.9297	29.7085	32.7737	cof-2	C48E7.5	protein_coding_gene
WBGene00000584	7.51799	-0.666011	0.922599	-0.721886	0.470365	NA	12.951	8.4028	6.83592	2.86621	4.36889	9.68313	cog-1	R03C1.3	protein_coding_gene
WBGene00000585	2971.49	0.274746	0.101222	2.71429	0.00664178	0.0922411	2659.8	2755.35	2648.92	3526.88	3184.05	3053.91	cogc-2	C06G3.10	protein_coding_gene
WBGene00000591	658.927	0.36433	0.149349	2.43946	0.0147092	0.134157	513.182	605.765	608.397	672.127	739.216	814.873	coh-1	K08A8.3	protein_coding_gene
WBGene00000592	1676.85	0.250506	0.114117	2.19517	0.0281514	0.185799	1503.93	1581.25	1505.61	2012.08	1745.81	1712.42	coh-3	F08H9.1	protein_coding_gene
WBGene00000593	3.90966	0.691013	1.23653	0.558831	0.576277	NA	1.61887	3.05556	4.27245	1.43311	7.864	5.21399	col-2	W01B6.7	protein_coding_gene
WBGene00000594	9.38485	-2.89848	1.46422	-1.97953	0.0477558	NA	43.7095	3.81945	2.56347	0	1.74756	4.46914	col-3	T28C6.6	protein_coding_gene
WBGene00000596	56.0716	-8.3182	2.37356	-3.50452	NA	NA	322.155	8.4028	5.12694	0	0	0.744856	col-7	C15A11.5	protein_coding_gene
WBGene00000597	25256.5	-1.12875	0.28154	-4.00921	6.09216e-05	0.00381285	35352.9	44187.2	24441.8	22476.9	13276.2	11803.7	col-8	F11H8.3	protein_coding_gene
WBGene00000598	0.645412	-0.419473	3.42004	-0.122652	0.902383	NA	1.61887	0.76389	0	0	0	1.48971	col-9	F54B11.1	protein_coding_gene
WBGene00000599	40.7776	-2.3869	0.653014	-3.6552	0.000256979	0.0104813	116.559	58.0557	31.6161	7.16554	20.0969	11.1728	col-10	B0222.8	protein_coding_gene
WBGene00000601	100.213	-6.8387	1.638	-4.17503	2.97948e-05	0.00223388	526.133	49.6529	20.5078	0	3.49511	1.48971	col-12	F15H10.1	protein_coding_gene
WBGene00000602	38.6353	-6.16099	1.39548	-4.41497	1.01026e-05	0.00104778	200.74	20.625	6.83592	2.86621	0	0.744856	col-13	F15H10.2	protein_coding_gene
WBGene00000603	36.4579	-4.48343	1.03143	-4.34679	1.38143e-05	0.0012749	171.6	25.9723	11.9629	2.86621	2.62133	3.72428	col-14	C46A5.3	protein_coding_gene
WBGene00000606	6.42962	-2.19926	1.40572	-1.5645	0.117699	NA	24.2831	6.11112	1.70898	0	3.49511	2.97943	col-17	F11G11.10	protein_coding_gene
WBGene00000608	21469	-2.03737	0.215711	-9.44493	3.55656e-21	3.8731e-17	42385.3	34694.4	26498.6	10531.9	7616.72	7087.31	col-19	ZK1193.1	protein_coding_gene
WBGene00000609	37820.5	-1.78687	0.241008	-7.41418	1.22375e-13	1.11055e-10	67561.9	63619.9	44751.4	23138.9	13660.6	14190.3	col-20	F11G11.11	protein_coding_gene
WBGene00000610	1.14777	0.20586	2.49253	0.0825908	0.934177	NA	1.61887	1.52778	0	2.86621	0.873778	0	col-33	F36A4.6	protein_coding_gene
WBGene00000611	95.8057	-1.07262	0.346633	-3.09441	0.00197207	0.0449285	171.6	119.167	99.1209	73.0885	46.3102	65.5474	col-34	F36A4.10	protein_coding_gene
WBGene00000612	0	NA	NA	NA	NA	NA	0	0	0	0	0	0	col-35	C15A11.1	protein_coding_gene
WBGene00000613	0.930245	2.14458	2.97532	0.720791	0.471038	NA	0	0	0.85449	0	1.74756	2.97943	col-36	C27H5.5	protein_coding_gene
WBGene00000614	0	NA	NA	NA	NA	NA	0	0	0	0	0	0	col-37	ZK863.2	protein_coding_gene
WBGene00000615	104.403	-0.736644	0.487244	-1.51186	0.13057	0.372851	236.355	69.514	87.158	75.9547	72.5236	84.9136	col-38	F54C9.4	protein_coding_gene
WBGene00000616	191.691	-4.91826	1.28252	-3.83484	NA	NA	997.224	73.3335	42.7245	14.3311	11.3591	11.1728	col-39	C09G5.4	protein_coding_gene
WBGene00000617	7.11396	-0.711951	0.896614	-0.794044	0.42717	NA	12.951	6.11112	7.69041	5.73243	3.49511	6.70371	col-40	T13B5.4	protein_coding_gene
WBGene00000618	1.61558	-1.47246	2.3481	-0.627087	0.530602	NA	6.47548	0	0.85449	0	0.873778	1.48971	col-41	T10B10.1	protein_coding_gene
WBGene00000620	276.386	-0.0795038	0.545899	-0.145638	0.884207	0.94245	194.264	564.515	92.2849	292.354	309.317	205.58	col-43	ZC513.8	protein_coding_gene
WBGene00000621	0.14563	0.901748	4.08047	0.220991	0.825099	NA	0	0	0	0	0.873778	0	col-44	F54B11.2	protein_coding_gene
WBGene00000622	7.64118	-1.01112	1.05127	-0.961808	0.336146	NA	21.0453	3.81945	5.98143	7.16554	2.62133	5.21399	col-45	F53G12.7	protein_coding_gene
WBGene00000623	2.72965	0.416127	1.40063	0.297101	0.76639	NA	3.23774	2.29167	1.70898	1.43311	1.74756	5.95885	col-46	Y18H1A.13	protein_coding_gene
WBGene00000624	0.375601	0.605135	4.0491	0.149449	0.881199	NA	0	0.76389	0	0	0	1.48971	col-47	Y18H1A.12	protein_coding_gene
WBGene00000625	38.0942	-0.836173	0.521238	-1.60421	0.108669	0.33923	79.3246	30.5556	37.5976	25.7959	31.456	23.8354	col-48	Y54E10BL.2	protein_coding_gene
WBGene00000626	18.6195	-6.71037	1.76772	-3.79607	0.000147008	NA	95.5134	13.75	1.70898	0	0	0.744856	col-49	K09H9.3	protein_coding_gene
WBGene00000627	0.25463	-1.69809	4.04498	-0.419802	0.67463	NA	0	1.52778	0	0	0	0	col-50	T28F2.6	protein_coding_gene
WBGene00000628	0	NA	NA	NA	NA	NA	0	0	0	0	0	0	col-51	T28F2.8	protein_coding_gene
WBGene00000629	1.53856	0.493638	1.98736	0.248389	0.803834	NA	3.23774	0.76389	0	2.86621	0.873778	1.48971	col-52	D1007.2	protein_coding_gene
WBGene00000630	24.1678	-0.145841	0.52291	-0.278903	0.780319	NA	35.6151	22.1528	18.7988	27.229	21.8445	19.3663	col-53	M01A12.1	protein_coding_gene
WBGene00000631	0.787827	-0.894905	2.68452	-0.333357	0.738865	NA	1.61887	0.76389	0.85449	0	0	1.48971	col-54	F33D11.3	protein_coding_gene
WBGene00000632	0.142415	-1.02181	4.08047	-0.250414	0.802268	NA	0	0	0.85449	0	0	0	col-55	T05E7.2	protein_coding_gene
WBGene00000633	0	NA	NA	NA	NA	NA	0	0	0	0	0	0	col-56	T08B2.2	protein_coding_gene
WBGene00000634	2.81326	-2.38708	1.73805	-1.37343	0.169619	NA	9.71322	3.81945	0.85449	0	1.74756	0.744856	col-58	F26B1.4	protein_coding_gene
WBGene00000636	43.5863	-2.53662	0.868309	-2.92133	0.00348539	0.0631077	179.695	25.9723	17.9443	10.0317	12.2329	15.642	col-60	F22D6.10	protein_coding_gene
WBGene00000637	1.83937	-2.04755	2.38772	-0.857534	0.39115	NA	8.09435	0.76389	0	1.43311	0	0.744856	col-61	C01H6.1	protein_coding_gene
WBGene00000638	72.2948	-3.25367	0.813101	-4.00156	6.29268e-05	0.00390475	294.634	48.1251	49.5604	18.6304	18.3493	4.46914	col-62	C15A11.6	protein_coding_gene
WBGene00000639	26.1976	-1.79921	0.886636	-2.02925	0.0424328	NA	95.5134	16.8056	10.2539	11.4649	10.4853	12.6626	col-63	ZK265.2	protein_coding_gene
WBGene00000640	20.0055	0.37994	0.589107	0.644941	0.518965	NA	21.0453	9.93058	21.3623	27.229	21.8445	18.6214	col-64	F52F12.2	protein_coding_gene
WBGene00000641	10.8944	-1.84884	1.12166	-1.6483	0.0992911	NA	38.8529	8.4028	4.27245	2.86621	8.73778	2.23457	col-65	K08C9.4	protein_coding_gene
WBGene00000642	0.91197	-0.402263	2.59342	-0.155109	0.876736	NA	1.61887	0.76389	0.85449	0	0	2.23457	col-66	F15D3.3	pseudogene
WBGene00000644	39.5378	0.259862	0.417953	0.621748	0.534107	0.726734	48.5661	29.7917	30.7616	42.9932	36.6987	48.4157	col-68	C50D2.4	protein_coding_gene
WBGene00000645	1.64337	-1.36593	2.23168	-0.612061	0.540497	NA	4.85661	1.52778	0.85449	0	2.62133	0	col-69	K01A2.7	protein_coding_gene
WBGene00000646	4.2363	-2.73489	1.49436	-1.83014	0.0672287	NA	12.951	4.58334	4.27245	2.86621	0	0.744856		H17B01.2	protein_coding_gene
WBGene00000647	73.2747	-0.928745	0.532398	-1.74446	0.0810797	0.298599	178.076	62.639	48.7059	50.1587	47.184	52.8848	col-71	Y49F6B.10	protein_coding_gene
WBGene00000648	0.536288	-1.28254	3.52251	-0.364098	0.715784	NA	0	0.76389	1.70898	0	0	0.744856	col-72	W09G10.1	protein_coding_gene
WBGene00000649	44.0727	-5.20624	1.29634	-4.01611	5.91662e-05	0.00373729	229.88	23.6806	4.27245	0	4.36889	2.23457	col-73	F11G11.12	protein_coding_gene
WBGene00000650	10.2825	1.97278	1.05781	1.86497	0.0621856	NA	1.61887	3.81945	6.83592	4.29932	33.2036	11.9177	col-74	ZK1248.2	protein_coding_gene
WBGene00000651	0.815701	-0.736112	3.18732	-0.23095	0.817354	NA	1.61887	1.52778	0	0	1.74756	0	col-75	K03H9.2	protein_coding_gene
WBGene00000652	181.901	0.205069	0.222337	0.922334	0.356354	0.590069	195.883	154.306	158.935	180.571	223.687	178.021	col-76	M110.1	protein_coding_gene
WBGene00000653	61.7166	-4.15552	0.92187	-4.50771	6.55315e-06	0.000751198	288.159	43.5418	18.7988	8.59864	5.24267	5.95885	col-77	M195.1	protein_coding_gene
WBGene00000654	0.248285	1.56691	4.0491	0.386977	0.698773	NA	0	0	0	0	0	1.48971	col-78	W07A12.5	protein_coding_gene
WBGene00000655	1.60365	-2.09925	2.3335	-0.899617	0.368324	NA	6.47548	1.52778	0	0	0.873778	0.744856	col-79	C09G5.3	protein_coding_gene
WBGene00000656	29536.2	-1.21329	0.215731	-5.62409	1.86494e-08	5.97328e-06	48910.9	47503.3	27403.5	18629	17554.2	17216.6	col-80	C09G5.5	protein_coding_gene
WBGene00000657	4329.61	-7.08648	1.19776	-5.91643	NA	NA	21972.9	2238.96	1575.68	100.317	48.0578	41.712	col-81	F38A3.1	protein_coding_gene
WBGene00000658	5.49268	-0.213878	0.973208	-0.219766	0.826053	NA	4.85661	6.87501	5.98143	4.29932	3.49511	7.44856	col-83	F33A8.9	protein_coding_gene
WBGene00000659	3.97767	1.10971	1.18861	0.933618	0.350501	NA	1.61887	1.52778	4.27245	5.73243	6.99022	3.72428	col-84	K12D12.3	protein_coding_gene
WBGene00000660	4.71682	0.403256	1.03433	0.389872	0.696631	NA	3.23774	3.81945	5.12694	4.29932	4.36889	7.44856	col-85	T21B4.2	protein_coding_gene
WBGene00000661	3.87946	0.713875	1.25121	0.570549	0.568306	NA	1.61887	4.58334	2.56347	1.43311	7.864	5.21399	col-86	Y81G3A.5	protein_coding_gene
WBGene00000662	1.51259	-2.00822	2.60604	-0.7706	0.440944	NA	0	3.05556	4.27245	0	1.74756	0	col-87	Y39G8C.4	protein_coding_gene
WBGene00000663	30.3737	-5.28045	1.31186	-4.02517	5.69337e-05	NA	145.698	23.6806	7.69041	4.29932	0.873778	0	col-88	W05G11.3	protein_coding_gene
WBGene00000664	8.69548	-1.86964	1.05543	-1.77146	0.0764848	NA	21.0453	9.16669	10.2539	8.59864	0.873778	2.23457	col-89	F17C8.2	protein_coding_gene
WBGene00000665	8.11363	-1.57924	1.16204	-1.35902	0.174141	NA	27.5208	6.11112	3.41796	1.43311	3.49511	6.70371	col-90	C29E4.1	protein_coding_gene
WBGene00000666	13.2081	-6.20024	1.65363	-3.74947	0.000177212	NA	63.1359	8.4028	6.83592	0	0.873778	0	col-91	F09G8.6	protein_coding_gene
WBGene00000667	626.233	-5.45486	1.1071	-4.92719	8.34226e-07	0.000146528	2646.85	531.668	495.604	14.3311	7.864	61.0782	col-92	W05B2.6	protein_coding_gene
WBGene00000668	17754.8	-2.4311	0.308257	-7.88659	3.10558e-15	4.8314e-12	34517.6	35327.6	20017.3	7986.71	3485.5	5193.88	col-93	W05B2.5	protein_coding_gene
WBGene00000669	352.861	-3.22287	0.373009	-8.6402	5.61142e-18	2.03694e-14	908.186	666.876	336.669	83.1202	51.5529	70.7614	col-94	W05B2.1	protein_coding_gene
WBGene00000670	23130	1.723	0.609752	2.82573	0.00471724	0.0747755	3759.02	19159.1	9345.56	32091.6	39316.5	35108.1	col-95	Y41C4A.16	protein_coding_gene
WBGene00000671	379.548	-0.643456	0.326035	-1.97358	0.0484296	0.232916	589.269	501.112	298.217	331.048	361.744	195.897	col-96	Y41C4A.19	protein_coding_gene
WBGene00000672	30.8858	-3.23276	0.960822	-3.36458	0.000766616	NA	134.366	20.625	12.8174	4.29932	8.73778	4.46914	col-97	ZK1010.7	protein_coding_gene
WBGene00000673	10607.3	-1.99029	0.275617	-7.2212	5.15312e-13	4.00319e-10	20342.7	20460.8	10041.1	5322.56	3779.96	3696.72	col-98	F14F7.1	protein_coding_gene
WBGene00000674	51.9868	-0.506422	0.334869	-1.5123	0.130458	0.372785	69.6114	58.8196	55.5419	38.6939	44.5627	44.6914	col-99	F29C4.8	protein_coding_gene
WBGene00000675	34003.9	-0.0394959	0.212948	-0.185472	0.852859	0.924695	27685.9	46925.8	28793.8	32166.1	36779.1	31672.8	col-101	K02D7.3	protein_coding_gene
WBGene00000676	0	NA	NA	NA	NA	NA	0	0	0	0	0	0	col-102	C18H7.3	protein_coding_gene
WBGene00000677	9400.38	-1.97285	0.26394	-7.47461	7.74329e-14	7.66586e-11	18181.5	17881.9	8886.7	4429.73	3315.99	3706.41	col-103	F56B3.1	protein_coding_gene
WBGene00000678	29.6803	-3.03415	0.972294	-3.12061	0.00180475	NA	129.51	17.5695	11.9629	5.73243	4.36889	8.93828	col-104	F58F6.1	protein_coding_gene
WBGene00000679	0.25463	-1.69809	4.04498	-0.419802	0.67463	NA	0	1.52778	0	0	0	0	col-105	F58F6.2	protein_coding_gene
WBGene00000680	32872.4	-0.535981	0.175549	-3.05318	0.00226432	0.049515	39197.7	47135.9	30393.4	28076	28247.5	24184	col-106	Y77E11A.15	protein_coding_gene
WBGene00000681	27.0881	-2.46119	0.976953	-2.51925	0.0117605	NA	101.989	25.2084	11.1084	1.43311	13.1067	9.68313	col-107	C34H4.4	protein_coding_gene
WBGene00000682	1.56064	-0.987625	2.70999	-0.364439	0.71553	NA	4.85661	1.52778	0	0	0	2.97943	col-108	Y41D4A.2	protein_coding_gene
WBGene00000683	18.8831	-2.80272	1.27717	-2.19448	0.0282011	NA	89.0379	6.87501	3.41796	2.86621	9.61156	1.48971	col-109	Y38C1BA.3	protein_coding_gene
WBGene00000684	60.3983	-3.34049	0.811072	-4.11861	3.81164e-05	0.00269537	184.551	122.222	22.2167	20.0635	9.61156	3.72428	col-110	F19C7.7	protein_coding_gene
WBGene00000685	40.7048	-0.30719	0.458249	-0.670357	0.50263	0.7052	51.8039	35.139	48.7059	35.8277	23.592	49.1605	col-111	F29B9.9	protein_coding_gene
WBGene00000687	13.5202	-1.04949	0.784693	-1.33745	0.181076	NA	29.1397	9.93058	16.2353	7.16554	5.24267	13.4074	col-113	C34D4.15	protein_coding_gene
WBGene00000688	1.42618	0.521588	1.9406	0.268776	0.788102	NA	0	0.76389	2.56347	2.86621	0.873778	1.48971	col-114	D2024.8	protein_coding_gene
WBGene00000689	2.13676	-1.46845	1.75256	-0.837893	0.402091	NA	6.47548	1.52778	1.70898	0	0.873778	2.23457	col-115	Y42H9B.1	protein_coding_gene
WBGene00000690	27.7489	0.368876	0.464712	0.793773	0.427328	NA	19.4264	22.1528	30.7616	28.6621	34.9511	30.5391	col-116	F17E9.1	protein_coding_gene
WBGene00000691	8.58827	-6.55795	1.92627	-3.40448	0.000662904	NA	43.7095	6.11112	1.70898	0	0	0	col-117	T28C6.4	protein_coding_gene
WBGene00000692	291.505	-1.37548	0.340107	-4.04427	5.24869e-05	0.00342265	642.692	302.501	317.87	192.036	129.319	164.613	col-118	T11B7.3	protein_coding_gene
WBGene00000693	70047.9	-0.649038	0.202287	-3.20849	0.00133432	0.0348459	76672.9	113131	66825.4	56399.9	57989.2	49268.5	col-119	C53B4.5	protein_coding_gene
WBGene00000694	22.632	-3.09414	0.966145	-3.20257	0.00136209	NA	93.8945	12.9861	14.5263	7.16554	3.49511	3.72428	col-120	Y11D7A.11	protein_coding_gene
WBGene00000695	7.54359	1.32041	0.962501	1.37186	0.170108	NA	3.23774	5.34723	4.27245	5.73243	19.2231	7.44856	col-121	F56D5.1	protein_coding_gene
WBGene00000696	42930	-0.630397	0.131936	-4.77806	1.76993e-06	0.000275351	53299.7	59025.1	44165.2	32408.3	34440.8	34241	col-122	T05A1.2	protein_coding_gene
WBGene00000697	1.72132	-1.69039	2.11323	-0.799909	0.423764	NA	4.85661	1.52778	1.70898	0	0	2.23457	col-123	W08D2.6	protein_coding_gene
WBGene00000698	30868.8	-3.69046	0.499676	-7.38572	1.51632e-13	1.27021e-10	73990.5	61159.4	36746.5	7006.46	3162.2	3147.76	col-124	C24F3.6	protein_coding_gene
WBGene00000699	104.419	-4.06644	0.861835	-4.71835	2.37766e-06	0.000337245	493.755	60.3473	37.5976	7.16554	15.728	11.9177	col-125	C29F4.1	protein_coding_gene
WBGene00000700	0.269812	-1.02181	4.08047	-0.250414	0.802268	NA	1.61887	0	0	0	0	0	col-126	F54D1.2	protein_coding_gene
WBGene00000701	0.794254	-3.12021	3.89434	-0.801217	0.423006	NA	3.23774	1.52778	0	0	0	0	col-127	F54D1.3	protein_coding_gene
WBGene00000702	1.31544	-2.75128	2.31265	-1.18966	0.234179	NA	3.23774	3.05556	0.85449	0	0	0.744856	col-128	F12F6.9	protein_coding_gene
WBGene00000703	5666.17	-6.95519	1.14336	-6.08313	1.17857e-09	5.34776e-07	27839.7	3491.74	2393.43	143.311	65.5334	63.3128	col-129	M18.1	protein_coding_gene
WBGene00000704	17.1959	-2.78366	0.982667	-2.83276	0.00461482	NA	67.9926	12.2222	10.2539	2.86621	6.11645	3.72428	col-130	F08G5.4	protein_coding_gene
WBGene00000705	0.685253	-1.55587	3.99771	-0.389192	0.697134	NA	3.23774	0	0	0	0.873778	0	col-131	C39E9.3	protein_coding_gene
WBGene00000706	7.44261	0.0163689	0.862157	0.0189859	0.984852	NA	9.71322	7.6389	5.12694	5.73243	10.4853	5.95885	col-132	C39E9.9	protein_coding_gene
WBGene00000707	435.38	-7.56781	1.57365	-4.80909	NA	NA	2428.31	122.222	47.8514	7.16554	5.24267	1.48971	col-133	F52B11.4	protein_coding_gene
WBGene00000708	1026.46	-0.982217	0.167027	-5.88058	4.08822e-09	1.48402e-06	1151.02	1534.66	1399.65	725.152	747.954	600.354	col-135	M199.5	protein_coding_gene
WBGene00000709	3.06943	0.0402085	1.26325	0.0318294	0.974608	NA	1.61887	3.05556	4.27245	2.86621	4.36889	2.23457	col-136	Y51H4A.28	pseudogene
WBGene00000710	17.563	-4.1316	1.45281	-2.84387	0.00445699	NA	89.0379	6.87501	3.41796	4.29932	1.74756	0	col-137	Y51H4A.9	protein_coding_gene
WBGene00000711	43.3496	-5.37011	1.2081	-4.4451	8.78512e-06	0.000947227	212.072	30.5556	11.1084	2.86621	3.49511	0	col-138	C52D10.13	protein_coding_gene
WBGene00000712	5189.75	-6.75742	1.08873	-6.20673	5.40991e-10	2.94569e-07	25090.9	3291.6	2470.33	164.807	62.0382	58.8437	col-139	F41F3.4	protein_coding_gene
WBGene00000713	56726.4	-1.01448	0.191045	-5.31015	1.09535e-07	2.48507e-05	85110.5	85717.7	56833.8	43013.3	36960.8	32722.3	col-140	F26F12.1	protein_coding_gene
WBGene00000714	25.1047	-3.46139	1.02923	-3.36309	0.000770758	NA	97.1322	28.2639	11.9629	10.0317	1.74756	1.48971	col-141	T15B7.5	protein_coding_gene
WBGene00000715	3196.15	-4.20543	0.790722	-5.31848	1.0464e-07	2.43144e-05	12418.4	3594.1	2178.1	424.2	296.211	265.914	col-142	T15B7.4	protein_coding_gene
WBGene00000716	28465	-0.197657	0.214562	-0.92121	0.356941	0.590306	30219.5	39336.5	21679.3	25969.3	29652.5	23933	col-143	T15B7.3	protein_coding_gene
WBGene00000717	69.8915	-1.52475	0.565162	-2.69791	0.00697765	0.0942688	191.027	74.8613	46.1425	32.9615	44.5627	29.7943	col-144	B0222.6	protein_coding_gene
WBGene00000718	21.6223	-4.14866	1.1582	-3.58199	0.000340985	NA	103.608	11.4584	7.69041	2.86621	2.62133	1.48971	col-145	B0222.7	protein_coding_gene
WBGene00000719	46.4716	-4.97009	1.22687	-4.05102	5.09947e-05	0.00334538	244.449	17.5695	8.5449	1.43311	0.873778	5.95885	col-146	T06E4.6	protein_coding_gene
WBGene00000720	234.522	-6.30669	1.63028	-3.86846	NA	NA	1329.09	30.5556	29.9072	5.73243	9.61156	2.23457	col-147	T06E4.4	protein_coding_gene
WBGene00000721	0.539542	-2.56415	3.49108	-0.734484	0.462654	NA	1.61887	0.76389	0.85449	0	0	0	col-148	C12D8.8	protein_coding_gene
WBGene00000722	293.276	-5.1507	1.41117	-3.64995	NA	NA	1584.87	79.4446	46.997	22.9297	15.728	9.68313	col-149	B0024.1	protein_coding_gene
WBGene00000723	113.541	-1.04116	0.467285	-2.22809	0.0258743	0.17993	244.449	145.139	69.2137	91.7189	68.1547	62.5679	col-150	B0024.2	protein_coding_gene
WBGene00000724	2.21722	2.00695	1.64629	1.21908	0.222815	NA	0	0.76389	1.70898	2.86621	3.49511	4.46914	col-151	AC3.6	protein_coding_gene
WBGene00000725	1.731	-4.24348	3.10234	-1.36783	0.171365	NA	8.09435	2.29167	0	0	0	0	col-152	F32G8.5	protein_coding_gene
WBGene00000726	76.691	-1.12122	0.371356	-3.01927	0.00253386	0.0524597	147.317	89.3752	80.3221	38.6939	51.5529	52.8848	col-153	F17C11.3	protein_coding_gene
WBGene00000727	25.6676	-4.40994	1.24625	-3.53857	0.000402305	NA	126.272	15.2778	5.98143	0	3.49511	2.97943	col-154	F55C10.2	protein_coding_gene
WBGene00000728	355.063	-1.56246	0.356805	-4.37902	1.19213e-05	0.00115914	817.53	482.779	292.236	180.571	200.095	157.165	col-155	F55C10.3	protein_coding_gene
WBGene00000729	9.29505	-4.2592	1.81267	-2.34969	0.0187893	NA	46.9472	5.34723	0.85449	0	2.62133	0	col-156	F57B7.3	protein_coding_gene
WBGene00000730	25.3699	-1.44402	0.601059	-2.40247	0.0162849	NA	59.8982	27.5001	24.7802	10.0317	16.6018	13.4074	col-157	T11F9.9	protein_coding_gene
WBGene00000731	178.505	0.872767	0.45028	1.93828	0.0525897	0.24177	66.3737	226.112	83.74	263.692	221.066	210.049	col-158	D2023.7	protein_coding_gene
WBGene00000732	3955.39	-4.31463	0.848246	-5.08653	3.64683e-07	7.09177e-05	15766.2	4291.54	2538.69	530.25	268.25	337.42	col-159	F57B1.3	protein_coding_gene
WBGene00000733	20147	-1.32633	0.209601	-6.32788	2.48554e-10	1.4246e-07	35615.1	29563.3	21241.8	12427.9	9425.44	12608.2	col-160	F57B1.4	protein_coding_gene
WBGene00000734	60.5428	-7.05128	1.39261	-5.06337	4.11899e-07	7.86944e-05	325.393	25.9723	9.39939	0	1.74756	0.744856	col-161	C50B6.4	protein_coding_gene
WBGene00000735	44.1862	-2.25911	0.839239	-2.69186	0.00710552	0.0950603	171.6	32.0834	16.2353	11.4649	16.6018	17.1317	col-162	Y2H9A.3	protein_coding_gene
WBGene00000736	1.84551	-0.00489389	1.59033	-0.00307727	0.997545	NA	1.61887	3.05556	0.85449	1.43311	2.62133	1.48971	col-163	F46B3.17	protein_coding_gene
WBGene00000737	0.397087	0.685564	3.88919	0.176274	0.860078	NA	0	0.76389	0	0	0.873778	0.744856	col-164	T21D9.1	protein_coding_gene
WBGene00000738	8.32897	1.6697	1.00442	1.66235	0.0964418	NA	3.23774	6.11112	2.56347	4.29932	21.8445	11.9177	col-165	F14H12.1	protein_coding_gene
WBGene00000739	454.399	-1.02293	0.340021	-3.00843	0.00262605	0.0536757	958.371	498.82	372.558	255.093	314.56	326.992	col-166	T07H6.3	protein_coding_gene
WBGene00000740	77.7023	-4.71742	1.66568	-2.83214	NA	NA	414.431	22.9167	11.9629	1.43311	13.9804	1.48971	col-167	T10E10.2	protein_coding_gene
WBGene00000741	21.356	-4.84184	1.4249	-3.39801	0.000678784	NA	110.083	9.16669	4.27245	2.86621	1.74756	0	col-168	T10E10.1	protein_coding_gene
WBGene00000742	8.72679	-3.64986	1.42904	-2.55407	0.0106472	NA	42.0906	3.05556	3.41796	1.43311	0.873778	1.48971	col-169	T10E10.5	protein_coding_gene
WBGene00000743	6.31776	-4.30869	2.04043	-2.11166	0.0347158	NA	33.9963	2.29167	0	0	0.873778	0.744856	col-170	T10E10.6	protein_coding_gene
WBGene00000744	0	NA	NA	NA	NA	NA	0	0	0	0	0	0	col-171	T10E10.7	protein_coding_gene
WBGene00000745	0.905711	2.09586	2.50402	0.836997	0.402595	NA	0	0.76389	0	1.43311	1.74756	1.48971	col-172	F38B6.5	protein_coding_gene
WBGene00000746	3.69384	-2.04311	1.85159	-1.10344	0.269837	NA	16.1887	0.76389	0.85449	2.86621	0	1.48971	col-173	F41C6.5	protein_coding_gene
WBGene00000747	1.6371	-3.04298	2.80071	-1.0865	0.277257	NA	8.09435	0	0.85449	0	0.873778	0	col-174	F46C8.2	protein_coding_gene
WBGene00000748	22.5154	-6.98779	1.81284	-3.8546	0.000115918	NA	116.559	16.8056	0.85449	0	0.873778	0	col-175	C35B8.1	protein_coding_gene
WBGene00000749	11.4401	-1.46903	0.899277	-1.63357	0.102349	NA	32.3774	8.4028	10.2539	4.29932	4.36889	8.93828	col-176	ZC373.7	protein_coding_gene
WBGene00000750	7.31118	-1.72464	1.08482	-1.58979	0.111882	NA	21.0453	5.34723	7.69041	1.43311	6.11645	2.23457	col-177	F59F3.2	protein_coding_gene
WBGene00000751	30157.3	-0.948982	0.123426	-7.68866	1.48688e-14	1.79913e-11	41668.1	42839.7	34689.7	22078.4	19213.5	20454.5	col-178	C34F6.2	protein_coding_gene
WBGene00000752	5146.68	-1.46455	0.178895	-8.18664	2.68613e-16	4.87532e-13	8817.99	8049.11	5800.28	2899.18	2446.58	2866.95	col-179	C34F6.3	protein_coding_gene
WBGene00000753	61.6886	-4.00278	0.984008	-4.06783	4.7452e-05	0.00318983	294.634	38.9584	15.3808	2.86621	7.864	10.428	col-180	C44C10.1	protein_coding_gene
WBGene00000754	50244.6	-0.606129	0.130358	-4.64973	3.32373e-06	0.000436089	61377.9	68844.9	51718.9	38400.1	40199	40926.9	col-181	W03G11.1	protein_coding_gene
WBGene00000755	1.35532	-1.7329	2.80438	-0.617924	0.536625	NA	4.85661	1.52778	0	0	1.74756	0	col-182	R09A8.4	pseudogene
WBGene00000756	0.647824	0.154425	3.4232	0.0451113	0.964019	NA	0	0	1.70898	1.43311	0	0.744856	col-183	F02D10.1	protein_coding_gene
WBGene00000757	25811.3	-0.530089	0.178315	-2.97276	0.00295136	0.0579105	32421.1	35388.8	23690.7	23213.5	21855.8	18298.1	col-184	F15A2.1	protein_coding_gene
WBGene00000758	0.127315	-1.02181	4.08047	-0.250414	0.802268	NA	0	0.76389	0	0	0	0	col-185	H06A10.2	protein_coding_gene
WBGene00000759	10.8501	-1.38739	0.860491	-1.61232	0.106892	NA	27.5208	9.16669	11.1084	2.86621	6.99022	7.44856	col-186	E03G2.4	protein_coding_gene
WBGene00000760	6.64502	-0.0573824	0.883985	-0.0649133	0.948243	NA	4.85661	7.6389	7.69041	5.73243	8.73778	5.21399	col-187	C30F2.1	protein_coding_gene
WBGene00000761	1128.01	0.101037	0.130992	0.771326	0.440514	0.656521	1055.5	1176.39	1030.52	1243.94	1213.68	1048.01	coq-1	C24A11.9	protein_coding_gene
WBGene00000762	747.139	-0.00788939	0.128424	-0.0614322	0.951015	0.977957	686.401	734.099	824.583	743.783	755.818	738.153	coq-2	F57B9.4	protein_coding_gene
WBGene00000763	739.245	0.0874669	0.132992	0.657685	0.510741	0.711067	725.254	671.46	752.806	822.603	694.654	768.692	coq-3	Y57G11C.11	protein_coding_gene
WBGene00000764	384.394	0.0685422	0.164671	0.416237	0.677236	0.821954	356.151	350.626	416.991	429.932	360.87	391.794	coq-4	T03F1.2	protein_coding_gene
WBGene00000765	1556.24	0.0651363	0.141213	0.461263	0.64461	0.803549	1560.59	1571.32	1428.71	1824.35	1564.06	1388.41	coq-5	ZK652.9	protein_coding_gene
WBGene00000766	950.808	0.0729861	0.111664	0.653625	0.513354	0.712266	953.515	910.557	915.159	1041.87	954.166	929.581	coq-6	K07B1.2	protein_coding_gene
WBGene00000767	2945.79	0.00321318	0.137257	0.02341	0.981323	0.991195	3187.56	2987.58	2651.48	3353.47	2790.85	2703.83	coq-8	C35D10.4	protein_coding_gene
WBGene00000768	192.229	-1.05115	0.429011	-2.45016	0.0142792	0.131892	430.62	218.473	129.882	130.413	144.173	99.8108	cor-1	R01H10.3	protein_coding_gene
WBGene00000770	978.327	0.299666	0.23174	1.29311	0.195972	0.447781	702.59	880.766	1047.6	839.801	1024.94	1374.26	cpb-1	C40H1.1	protein_coding_gene
WBGene00000771	26.7472	-2.29252	2.41568	-0.949018	0.342611	NA	92.2756	35.139	5.98143	0	27.0871	0	cpb-2	C30B5.3	protein_coding_gene
WBGene00000772	5027.91	0.0549965	0.09932	0.55373	0.579763	0.76022	4827.47	4678.83	5290.15	5053.14	4922.87	5394.99	cpb-3	B0414.5	protein_coding_gene
WBGene00000773	2610.24	0.178226	0.109719	1.62438	0.104294	0.333721	2297.18	2547.57	2496.82	3018.12	2679.88	2621.89	cpf-1	F28C6.3	protein_coding_gene
WBGene00000774	2074.57	0.198518	0.114297	1.73686	0.0824127	0.300964	1719.24	1986.12	2085.81	2239.95	2191.44	2224.89	cpf-2	F56A8.6	protein_coding_gene
WBGene00000775	162.477	-0.378179	0.23946	-1.5793	0.114267	0.3472	215.31	184.098	152.099	151.909	148.542	122.901	cpin-1	F38E11.3	protein_coding_gene
WBGene00000776	32023.9	-0.319447	0.127313	-2.50914	0.0121024	0.122714	39994.2	30959	35716	28699.4	26735.9	30039.3	cpl-1	T03E6.7	protein_coding_gene
WBGene00000777	5639.49	0.214121	0.128807	1.66234	0.0964445	0.322088	4647.78	5019.52	5994.25	6143.73	5759.94	6271.69	cpn-1	F43G9.9	protein_coding_gene
WBGene00000778	47.3466	-0.239091	0.438579	-0.545148	0.585652	0.764307	74.468	46.5973	34.1796	35.8277	49.8053	43.2017	cpn-2	D1069.2	protein_coding_gene
WBGene00000779	2767.74	-1.01629	0.179992	-5.64634	1.63904e-08	5.40883e-06	4246.3	2996.74	3872.55	1765.59	1592.02	2133.27	cpn-3	F28H1.2	protein_coding_gene
WBGene00000780	541.58	-0.706816	0.2309	-3.06114	0.00220495	0.0486874	901.711	530.14	585.326	434.231	401.064	397.008	cpn-4	F49D11.8	protein_coding_gene
WBGene00000781	3990.21	-1.04188	0.963601	-1.08124	0.279592	0.52966	2303.65	1559.1	12251.7	2472.11	1847.17	3507.53	cpr-1	C52E4.1	protein_coding_gene
WBGene00000782	0.533115	-0.178867	4.00736	-0.0446346	0.964399	NA	0	0	1.70898	0	0	1.48971	cpr-2	F36D3.9	protein_coding_gene
WBGene00000783	219.348	0.704044	0.354554	1.98572	0.0470643	0.229044	163.506	241.389	94.8484	315.284	276.114	224.947	cpr-3	T10H4.12	protein_coding_gene
WBGene00000784	2335.17	-0.130938	0.351408	-0.372608	0.70944	0.841957	2420.21	1259.66	3642.69	2813.19	1568.43	2306.82	cpr-4	F44C4.3	protein_coding_gene
WBGene00000785	5915.95	-0.802598	0.677494	-1.18466	0.236153	0.48864	7427.38	4152.51	10981.1	5415.71	1512.51	6006.52	cpr-5	W07B8.5	protein_coding_gene
WBGene00000786	23869.1	0.0411643	0.175528	0.234517	0.814583	0.90178	23786.1	28077.6	18720.2	26908	24522.6	21200.1	cpr-6	C25B8.3	protein_coding_gene
WBGene00000787	920.645	-0.140482	0.169207	-0.830241	0.406403	0.629996	1112.16	918.96	865.598	991.71	881.642	753.795	cps-6	C41D11.8	protein_coding_gene
WBGene00000788	9744.68	-0.0634673	0.185844	-0.341509	0.73272	0.853495	10903.1	11679.9	7295.64	9071.57	10089.5	9428.39	cpz-1	F32B5.8	protein_coding_gene
WBGene00000789	989.203	-0.479949	0.285903	-1.67871	0.0932086	0.317801	1631.82	1107.64	718.626	934.386	844.07	698.675	cpz-2	M04G12.2	protein_coding_gene
WBGene00000792	194.775	0.17565	0.193957	0.905612	0.365141	0.597111	178.076	201.667	169.189	194.903	203.59	221.222	crb-1	F11C7.4	protein_coding_gene
WBGene00000793	1284.04	0.0947207	0.170417	0.555817	0.578336	0.759537	1121.88	1257.36	1347.53	1074.83	1367.46	1535.15	crh-1	Y41C4A.4	protein_coding_gene
WBGene00000794	3538.89	0.223482	0.137388	1.62665	0.103811	0.333109	2988.43	3701.05	3101.8	4061.43	3987.05	3393.57	crn-1	Y47G6A.8	protein_coding_gene
WBGene00000795	424.506	0.195539	0.196087	0.997203	0.318666	0.561624	365.865	362.084	457.152	521.651	379.22	461.066	crn-2	CD4.2	protein_coding_gene
WBGene00000796	4156.84	0.105528	0.154683	0.68222	0.4951	0.699078	4217.16	4441.26	3355.58	4611.74	4561.99	3753.33	crn-3	C14A4.4	protein_coding_gene
WBGene00000797	514.313	0.116866	0.158694	0.736428	0.46147	0.67419	427.382	493.473	556.273	560.345	502.422	545.98	crn-4	AH9.2	protein_coding_gene
WBGene00000798	660.107	0.100528	0.148812	0.675535	0.499336	0.702373	592.507	608.057	707.518	753.814	629.12	669.626	crn-5	C14A4.5	protein_coding_gene
WBGene00000799	211.78	-0.23701	0.35049	-0.676223	0.498899	0.701968	186.17	184.861	317.016	139.011	169.513	274.107	crn-6	K04H4.6	protein_coding_gene
WBGene00000800	7123.38	0.0151858	0.133533	0.113723	0.909457	0.956168	7513.18	7451.75	6291.61	7879.22	7282.94	6321.6	cars-1	Y23H5A.7	protein_coding_gene
WBGene00000801	186.787	0.28934	0.186364	1.55255	0.120531	0.356983	163.506	159.653	181.152	200.635	207.959	207.815	cars-2	Y23H5A.1	pseudogene
WBGene00000802	23658.2	-0.000249776	0.127782	-0.0019547	0.99844	0.999174	24514.6	25767.6	20698.3	24199.4	25279.3	21489.9	crt-1	Y38A10A.5	protein_coding_gene
WBGene00000803	806.444	0.358292	0.13771	2.60179	0.00927393	0.108595	632.978	783.752	698.973	965.914	872.904	884.145	csb-1	F53H4.1	protein_coding_gene
WBGene00000804	2584.9	0.284508	0.206503	1.37774	0.168283	0.418346	1826.09	2175.56	2989.01	2618.29	2602.98	3297.48	csc-1	Y48E1B.12	protein_coding_gene
WBGene00000812	2347.41	0.0595264	0.0964278	0.617316	0.537026	0.729387	2175.76	2326.05	2390.86	2474.98	2289.3	2427.49	csk-1	Y48G1C.2	protein_coding_gene
WBGene00000813	2956.16	0.124586	0.109332	1.13952	0.254484	0.507795	2721.32	2771.39	2989.86	3267.48	2810.07	3176.81	csn-1	Y59A8A.1	protein_coding_gene
WBGene00000814	3204.48	0.128695	0.183617	0.700889	0.483372	0.689426	3283.07	3516.19	2385.74	3488.18	3688.22	2865.46	csn-2	B0025.2	protein_coding_gene
WBGene00000815	2656.71	0.239198	0.0856736	2.79197	0.00523882	0.0797686	2366.79	2465.84	2475.46	2923.54	2782.11	2926.54	csn-3	Y38C1AA.2	protein_coding_gene
WBGene00000816	2226.64	0.266554	0.12427	2.14497	0.0319554	0.19339	1784	2090	2185.79	2493.61	2270.95	2535.49	csn-4	Y55F3AM.15	protein_coding_gene
WBGene00000817	2517.19	0.105476	0.12422	0.849106	0.395822	0.621374	2237.28	2313.82	2720.7	2760.16	2444.83	2626.36	csn-5	B0547.1	protein_coding_gene
WBGene00000818	2696.98	0.151707	0.101957	1.48795	0.136764	0.379637	2368.41	2579.66	2713.01	2927.84	2720.07	2872.91	csn-6	Y67H2A.6	protein_coding_gene
WBGene00000819	50.744	1.39172	0.43035	3.23392	0.00122103	0.0325908	16.1887	38.9584	27.3437	71.6554	64.6596	85.6585	csp-1	Y48E1B.13	protein_coding_gene
WBGene00000820	14.5809	-0.826907	0.899293	-0.919509	0.35783	NA	37.234	11.4584	7.69041	10.0317	16.6018	4.46914	csp-2	Y73B6BL.7	protein_coding_gene
WBGene00000821	5.10201	2.40662	1.17669	2.04525	0.0408298	NA	1.61887	2.29167	0.85449	12.898	6.99022	5.95885	csp-3	Y47H9C.6	protein_coding_gene
WBGene00000822	3298.46	-0.697611	0.246401	-2.8312	0.00463732	0.0738311	5421.6	3852.3	2968.5	3062.55	2500.75	1985.04	csq-1	F40E10.3	protein_coding_gene
WBGene00000829	27537.7	-0.527754	0.326779	-1.61501	0.106308	0.336537	29432.7	35333	32793.6	10342.7	30274.7	27049.5	ctb-1	MTCE.21	protein_coding_gene
WBGene00000830	97.1401	-0.673776	0.312608	-2.15534	0.0311353	0.191397	131.129	123.75	103.393	75.9547	93.4942	55.1194	ctl-1	Y54G11A.6	protein_coding_gene
WBGene00000831	838.973	-0.532345	0.215257	-2.47307	0.0133957	0.12774	840.194	896.807	1238.16	636.3	830.963	591.416	ctl-2	Y54G11A.5	protein_coding_gene
WBGene00000832	453.023	0.0169962	0.17913	0.0948815	0.924409	0.963805	471.091	491.182	389.647	432.798	520.772	412.65	ctn-1	Y23H5A.5	protein_coding_gene
WBGene00000833	15775.5	-0.410749	0.144026	-2.85191	0.00434574	0.0713803	18617	15207.5	20195.9	13286.3	12429.5	14916.5	cts-1	T20G5.2	protein_coding_gene
WBGene00000834	4686.17	0.169988	0.117686	1.44442	0.14862	0.394108	4673.68	4556.61	4000.72	5326.86	5020.73	4538.41	cua-1	Y76A2A.2	protein_coding_gene
WBGene00000835	800.363	0.0690116	0.216451	0.318832	0.749854	0.862882	746.299	660.001	937.376	828.336	643.974	986.19	cuc-1	ZK652.11	protein_coding_gene
WBGene00000836	4135.08	0.110452	0.0946017	1.16755	0.24299	0.496651	3856.15	4286.19	3785.39	4336.58	4273.65	4272.5	cul-1	D2045.6	protein_coding_gene
WBGene00000837	6836.38	0.162786	0.100405	1.62128	0.104957	0.334466	6020.58	6582.44	6747.05	7211.39	6794.5	7662.34	cul-2	ZK520.4	protein_coding_gene
WBGene00000838	6256.87	0.103194	0.0726339	1.42074	0.155392	0.402368	5931.54	6031.68	6135.24	6431.78	6506.15	6504.83	cul-3	Y108G3AL.1	protein_coding_gene
WBGene00000839	3008.27	0.0670053	0.0891738	0.751401	0.452411	0.666408	2910.73	3007.44	2894.16	3220.19	2934.15	3082.96	cul-4	F45E12.3	protein_coding_gene
WBGene00000840	2815.04	0.147528	0.118482	1.24515	0.213075	0.466217	2625.81	2888.27	2495.97	3198.69	2971.72	2709.79	cul-5	ZK856.1	protein_coding_gene
WBGene00000841	57.3495	-0.209288	0.360743	-0.580159	0.561807	0.747384	55.0416	77.1529	51.2694	63.0567	45.4365	52.1399	cul-6	K08E7.7	protein_coding_gene
WBGene00000843	2935.84	0.176484	0.114546	1.54072	0.123384	0.360501	2608	2874.52	2782.22	3296.15	3260.94	2793.21	cup-2	F25D7.1	protein_coding_gene
WBGene00000845	96.1995	-0.243564	0.282825	-0.861183	0.389137	0.616181	113.321	113.82	87.158	73.0885	89.9991	99.8108	cup-4	C02C2.3	protein_coding_gene
WBGene00000846	2158.94	0.160614	0.164034	0.979153	0.327504	0.568551	1750	2021.25	2344.72	1981.99	2261.34	2594.33	cup-5	R13A5.1	protein_coding_gene
WBGene00000851	1.48163	0.666574	2.67791	0.248916	0.803426	NA	0	0	3.41796	0	1.74756	3.72428	cut-1	C47G2.1	protein_coding_gene
WBGene00000853	11.4729	0.57897	0.844493	0.685583	0.492976	NA	6.47548	14.5139	5.98143	22.9297	12.2329	6.70371	cut-6	M142.2	protein_coding_gene
WBGene00000854	1951.1	0.195824	0.170998	1.14518	0.252134	0.506408	1918.36	1989.93	1546.63	2444.88	2033.28	1773.5	cux-7	C07H6.8	protein_coding_gene
WBGene00000857	125.35	0.233228	0.240058	0.971549	0.331275	0.571725	134.366	105.417	107.666	134.712	123.203	146.737	cwn-1	K10B4.6	protein_coding_gene
WBGene00000858	56.3721	0.0699386	0.350848	0.199342	0.841995	0.919692	59.8982	64.1668	41.0155	61.6236	54.1742	57.3539	cwn-2	W01B6.1	protein_coding_gene
WBGene00000859	1.09178	0.168518	3.68753	0.0456995	0.96355	NA	0	3.05556	0	0	3.49511	0	cwp-1	C37H5.10	protein_coding_gene
WBGene00000860	2.08247	-0.655271	2.52673	-0.259336	0.795376	NA	0	7.6389	0	0	2.62133	2.23457	cwp-2	C37H5.11	protein_coding_gene
WBGene00000861	0.14563	0.901748	4.08047	0.220991	0.825099	NA	0	0	0	0	0.873778	0	cwp-3	C37H5.4	protein_coding_gene
WBGene00000862	10.035	-2.01435	0.866114	-2.32573	0.0200331	NA	19.4264	21.3889	7.69041	2.86621	4.36889	4.46914	cwp-4	K11D12.1	protein_coding_gene
WBGene00000863	2051.94	0.126059	0.171566	0.734752	0.462491	0.674737	1730.57	1870	2285.76	1999.18	1899.59	2526.55	cya-1	ZK507.6	protein_coding_gene
WBGene00000864	18.6196	0.0414127	0.547572	0.0756297	0.939714	NA	17.8076	20.625	16.2353	22.9297	19.2231	14.8971	cya-2	F59H6.7	protein_coding_gene
WBGene00000865	11223.8	0.297336	0.178019	1.67025	0.0948695	0.319184	8227.1	10230.8	11754.4	10683.8	11886	14560.5	cyb-1	ZC168.4	protein_coding_gene
WBGene00000866	3872.08	0.159424	0.167134	0.953869	0.34015	0.577405	2943.11	3968.41	4061.39	3585.63	4145.2	4528.73	cyb-2.1	Y43E12A.1	protein_coding_gene
WBGene00000867	7199.61	0.241462	0.126876	1.90313	0.0570232	0.251308	5659.57	7062.93	7069.2	7341.81	7985.46	8078.71	cyb-2.2	H31G24.4	protein_coding_gene
WBGene00000868	19374.3	0.304211	0.180388	1.68643	0.0917133	0.315569	13797.6	17603.1	20614.6	18984.4	20412.3	24833.5	cyb-3	T06E6.2	protein_coding_gene
WBGene00000869	7024.66	-0.267818	0.085279	-3.14049	0.00168663	0.0408164	8079.78	7347.86	7601.54	6311.4	6257.12	6550.27	cyc-1	C54G4.8	protein_coding_gene
WBGene00000870	113.104	0.181332	0.415187	0.436748	0.662294	0.811931	84.1813	100.834	133.3	83.1202	86.504	190.683	cyd-1	Y38F1A.5	protein_coding_gene
WBGene00000871	3795.87	0.126369	0.110621	1.14237	0.253301	0.50709	3569.61	3497.85	3822.13	3923.85	3634.92	4326.87	cye-1	C37A2.4	protein_coding_gene
WBGene00000872	2460.5	0.175158	0.128445	1.36368	0.172668	0.422267	2334.41	2266.46	2334.47	2575.29	2294.54	2957.82	cyk-1	F11H8.4	protein_coding_gene
WBGene00000874	3499.36	0.118221	0.100602	1.17514	0.23994	0.492878	3385.06	3418.41	3261.59	3932.45	3609.58	3389.1	cyk-3	ZK328.1	protein_coding_gene
WBGene00000875	7957.06	0.147816	0.118671	1.24559	0.212915	0.466217	6710.22	7962.79	7974.1	7700.08	8585.74	8809.42	cyk-4	K08E3.6	protein_coding_gene
WBGene00000876	2917.24	0.195236	0.119572	1.63279	0.102514	0.331466	2514.11	2965.42	2677.97	3019.56	3394.63	2931.75	cyl-1	C52E4.6	protein_coding_gene
WBGene00000877	2987.16	-0.159843	0.153044	-1.04443	0.296287	0.543467	3503.24	3154.87	2798.46	3261.75	2738.42	2466.22	cyn-1	Y49A3A.5	protein_coding_gene
WBGene00000878	124.973	-1.67259	0.665557	-2.51307	0.0119686	0.122571	391.767	123.75	56.3963	34.3946	94.368	49.1605	cyn-2	ZK520.5	protein_coding_gene
WBGene00000879	4883.05	-0.0330352	0.172886	-0.191081	0.848462	0.922624	4489.13	4484.04	5843	4755.05	4084.04	5643.03	cyn-3	Y75B12B.5	protein_coding_gene
WBGene00000880	2307.37	0.187789	0.08962	2.09539	0.0361362	0.20243	2132.05	2138.89	2198.6	2565.26	2361.82	2447.6	cyn-4	F59E10.2	protein_coding_gene
WBGene00000881	7751.5	-0.243927	0.112439	-2.16941	0.0300512	0.189597	9373.26	8101.82	7743.39	7442.12	6946.54	6901.84	cyn-5	F31C3.1	protein_coding_gene
WBGene00000882	441.555	-0.108708	0.142866	-0.76091	0.446711	0.661613	462.997	485.834	426.391	417.034	407.181	449.893	cyn-6	F42G9.2	protein_coding_gene
WBGene00000883	28977.7	0.0278453	0.190414	0.146236	0.883735	0.942132	23243.7	26917.2	35932.2	26237.3	27385.1	34150.9	cyn-7	Y75B12B.2	protein_coding_gene
WBGene00000884	1195.16	0.445478	0.20816	2.14008	0.0323486	0.194026	793.246	1270.35	969.846	1248.24	1610.37	1278.92	cyn-8	D1009.2	protein_coding_gene
WBGene00000885	1201.32	0.230303	0.154557	1.49008	0.136203	0.378812	1094.36	1193.2	1026.24	1484.7	1306.3	1103.13	cyn-9	T27D1.1	protein_coding_gene
WBGene00000886	1103.76	0.229584	0.132899	1.72751	0.0840769	0.302677	909.805	1091.6	1041.62	1276.9	1208.43	1094.19	cyn-10	B0252.4	protein_coding_gene
WBGene00000887	1220.99	0.0138643	0.136573	0.101516	0.919141	0.96143	1160.73	1137.43	1344.11	1324.19	1255.62	1103.88	cyn-11	T01B7.4	protein_coding_gene
WBGene00000888	1152.27	0.0995933	0.149865	0.664555	0.506335	0.707155	1002.08	1021.32	1312.5	1169.42	1167.37	1240.93	cyn-12	C34D4.12	protein_coding_gene
WBGene00000889	2243.53	0.126643	0.124151	1.02007	0.307695	0.551391	2230.8	2194.66	2008.05	2598.22	2326	2103.47	cyn-13	Y116A8C.34	protein_coding_gene
WBGene00000890	1737.24	0.14095	0.128595	1.09608	0.273042	0.525505	1709.53	1652.3	1593.62	2019.25	1853.28	1595.48	sig-7	F39H2.2	protein_coding_gene
WBGene00000891	2615.03	0.10103	0.126445	0.799004	0.424288	0.644729	2561.05	2629.31	2377.19	3016.69	2710.46	2395.46	cyn-15	Y87G2A.6	protein_coding_gene
WBGene00000892	1292.95	0.134525	0.179082	0.751192	0.452537	0.666494	1264.34	1381.88	1050.17	1524.83	1430.37	1106.11	cyn-16	Y17G7B.9	protein_coding_gene
WBGene00000893	2.61709	2.1911	1.9804	1.10639	0.268558	NA	3.23774	0	0	5.73243	5.24267	1.48971	cyn-17	ZC250.1	protein_coding_gene
WBGene00000894	8019.42	0.235277	0.182775	1.28725	0.198006	0.449413	6240.75	6978.14	8880.72	8058.36	7598.37	10360.2	dab-1	M110.5	protein_coding_gene
WBGene00000895	23.0724	-0.949135	0.617716	-1.53652	0.12441	NA	48.5661	19.8612	23.0712	20.0635	10.4853	16.3868	dac-1	B0412.1	protein_coding_gene
WBGene00000896	2629.47	0.00571874	0.210404	0.0271798	0.978316	0.990051	2154.72	2381.05	3336.78	2219.88	2521.72	3162.66	dad-1	F57B10.10	protein_coding_gene
WBGene00000897	1117.87	0.310596	0.146876	2.11468	0.0344572	0.198297	827.243	1075.56	1086.91	1212.41	1232.9	1272.21	daf-1	F29C4.1	protein_coding_gene
WBGene00000898	5877.88	0.215202	0.0989009	2.17594	0.0295601	0.188866	5012.02	5456.47	5848.98	6138	6428.38	6383.42	daf-2	Y55D5A.5	protein_coding_gene
WBGene00000899	572.386	0.115498	0.131285	0.879746	0.378997	0.608312	529.371	579.793	539.183	571.81	575.82	638.342	daf-3	F25E2.5	protein_coding_gene
WBGene00000900	1080.37	0.294079	0.118196	2.48806	0.0128442	0.125646	882.284	971.669	1054.44	1190.91	1176.98	1205.92	daf-4	C05D2.1	protein_coding_gene
WBGene00000901	551.304	0.0413208	0.168984	0.244525	0.806824	0.897387	569.842	567.571	495.604	494.422	528.636	651.749	daf-5	W01G7.1	protein_coding_gene
WBGene00000902	11.8331	-1.18946	0.704812	-1.68763	0.0914823	NA	21.0453	13.75	14.5263	8.59864	7.864	5.21399	daf-6	F31F6.5	protein_coding_gene
WBGene00000903	55.0394	-0.42494	0.3495	-1.21585	0.224042	0.477079	74.468	51.1807	64.0868	48.7256	51.5529	40.2222	daf-7	B0412.2	protein_coding_gene
WBGene00000904	345.364	-0.13653	0.197795	-0.690259	0.490031	0.695063	401.48	353.681	328.979	396.971	300.58	290.494	daf-8	R05D11.1	protein_coding_gene
WBGene00000905	17.9214	-0.817705	0.729509	-1.1209	0.262332	NA	40.4718	9.16669	19.6533	11.4649	14.8542	11.9177	daf-9	T13C5.1	protein_coding_gene
WBGene00000906	18.4972	-0.268987	0.574591	-0.468137	0.639686	NA	25.9019	17.5695	17.9443	11.4649	20.9707	17.1317	daf-10	F23B2.4	protein_coding_gene
WBGene00000907	6.16223	-0.632732	0.967514	-0.653978	0.513126	NA	11.3321	5.34723	5.98143	5.73243	2.62133	5.95885	daf-11	B0240.3	protein_coding_gene
WBGene00000908	162.721	-0.385453	0.280343	-1.37493	0.169152	0.418465	237.974	135.209	181.152	154.776	124.95	142.268	daf-12	F11A1.3	protein_coding_gene
WBGene00000910	239.619	-0.195256	0.203662	-0.958727	0.337696	0.575788	259.019	251.32	255.493	255.093	235.046	181.745	daf-14	F01G10.8	protein_coding_gene
WBGene00000911	8248.25	0.159733	0.116883	1.36661	0.171748	0.421101	7746.29	8639.6	6988.87	8836.54	9054.96	8223.21	daf-15	C10C5.6	protein_coding_gene
WBGene00000912	1428.2	0.00110025	0.205576	0.00535202	0.99573	0.997654	1471.55	1155	1658.57	1274.03	1237.27	1772.76	daf-16	R13H8.1	protein_coding_gene
WBGene00000913	21177.8	0.389054	0.148845	2.61381	0.00895383	0.106294	17741.2	20821.4	16452.4	26370.6	25274.9	20406.1	daf-18	T07A9.6	protein_coding_gene
WBGene00000914	392.828	0.256803	0.200508	1.28076	0.200277	0.451972	280.065	380.417	411.01	405.569	405.433	474.474	daf-19	F33H1.1	protein_coding_gene
WBGene00000915	110312	0.0711949	0.134211	0.530469	0.595787	0.771616	112427	115155	95189.3	124491	115561	99051	hsp-90	C47E8.5	protein_coding_gene
WBGene00000917	908.164	0.0508761	0.142189	0.357806	0.720488	0.848045	840.194	847.155	986.082	1011.77	832.71	931.07	daf-25	Y48G1A.3	protein_coding_gene
WBGene00000920	11.2871	-0.850743	0.873999	-0.973392	0.330359	NA	11.3321	12.9861	19.6533	2.86621	5.24267	15.642	daf-28	Y116F11B.1	protein_coding_gene
WBGene00000923	2074.77	-0.0186296	0.148828	-0.125175	0.900385	0.951873	1895.7	2027.37	2342.16	1788.52	2086.58	2308.31	daf-31	K07H8.3	protein_coding_gene
WBGene00000928	49.4234	0.397267	0.452435	0.878065	0.379908	0.608949	30.7585	52.7084	44.4335	32.9615	66.4071	69.2716	dao-2	M03A1.7	protein_coding_gene
WBGene00000929	633.845	-0.0614582	0.150422	-0.408573	0.682853	0.825427	620.027	732.571	589.598	573.243	639.605	648.025	dao-3	K07E3.3	protein_coding_gene
WBGene00000930	3.0736	-2.13652	1.79665	-1.18917	0.234375	NA	12.951	1.52778	0.85449	0	0.873778	2.23457	dao-4	ZC373.6	protein_coding_gene
WBGene00000931	9802.37	-0.234527	0.1321	-1.77538	0.0758348	0.287749	12115.6	10637.2	9043.92	8802.14	9035.74	9179.61	dao-5	C25A1.10	protein_coding_gene
WBGene00000932	9.72581	-0.00608512	0.827491	-0.0073537	0.994133	NA	12.951	3.81945	12.8174	8.59864	10.4853	9.68313	dao-6	T05G5.12	protein_coding_gene
WBGene00000933	1685.3	-0.0866897	0.148734	-0.582852	0.559993	0.746248	1924.84	1676.74	1605.59	1883.1	1567.56	1453.96	dap-3	C14A4.2	protein_coding_gene
WBGene00000934	12.403	-1.02588	0.766486	-1.33842	0.180759	NA	27.5208	8.4028	14.5263	7.16554	7.864	8.93828	dat-1	T23G5.5	protein_coding_gene
WBGene00000935	5904.54	0.19551	0.193927	1.00816	0.313376	0.556534	4905.18	4996.61	6613.75	5468.74	5586.94	7856	daz-1	F56D1.7	protein_coding_gene
WBGene00000936	62.3199	-0.650739	0.373536	-1.7421	0.0814903	0.299504	80.9435	85.5557	63.2323	31.5284	56.7956	55.8642	dbl-1	T25F10.2	protein_coding_gene
WBGene00000937	1556.82	0.203939	0.112121	1.81891	0.0689246	0.275345	1447.27	1465.14	1425.29	1835.81	1577.17	1590.27	dbr-1	C55B7.8	protein_coding_gene
WBGene00000938	2161.46	-0.00503825	0.116142	-0.0433802	0.965398	0.983939	2159.57	2385.63	1949.95	2162.56	2124.15	2186.9	dcp-66	C26C6.5	protein_coding_gene
WBGene00000939	6977.77	0.198711	0.156512	1.26962	0.204221	0.456763	7127.89	6988.83	5377.31	8227.47	7609.73	6535.37	dcr-1	K12H4.8	protein_coding_gene
WBGene00000940	1043.69	0.224563	0.205979	1.09022	0.275615	0.527496	904.949	807.432	1174.92	1169.42	907.855	1297.54	dcs-1	Y113G7A.9	protein_coding_gene
WBGene00000941	1200.21	-0.247868	0.183812	-1.34849	0.177501	0.42662	1204.44	1140.49	1564.57	1034.7	975.136	1281.9	ddp-1	Y39A3CR.4	protein_coding_gene
WBGene00000942	977.822	-1.19037	0.305321	-3.89875	9.66887e-05	0.00515986	2094.82	1134.38	851.927	620.535	557.47	607.803	deb-1	ZC477.9	protein_coding_gene
WBGene00000950	41.4747	-0.528539	0.400361	-1.32016	0.186783	0.435669	59.8982	42.014	45.288	37.2608	37.5725	26.8148	deg-1	C47C12.6	protein_coding_gene
WBGene00000951	19.3202	-0.536814	0.63754	-0.842008	0.399783	NA	25.9019	15.2778	28.1982	8.59864	14.8542	23.0905	deg-3	K03B8.9	protein_coding_gene
WBGene00000952	10.4939	-0.393809	0.770364	-0.511198	0.609213	NA	19.4264	8.4028	8.5449	7.16554	10.4853	8.93828	del-1	E02H4.1	protein_coding_gene
WBGene00000953	10.8373	-0.401371	1.09941	-0.365078	0.715053	NA	24.2831	12.2222	0.85449	8.59864	13.1067	5.95885	del-2	F58G6.6	protein_coding_gene
WBGene00000955	36.5704	-0.760617	0.442964	-1.71711	0.0859598	0.306316	56.6605	32.0834	49.5604	30.0952	22.7182	28.3045	des-2	T26H10.1	protein_coding_gene
WBGene00000958	72.5362	-0.865938	0.420919	-2.05725	0.0396618	0.21139	145.698	69.514	66.6502	58.7574	45.4365	49.1605	dgk-1	C09E10.2	protein_coding_gene
WBGene00000959	515.286	-0.236838	0.133935	-1.76831	0.0770097	0.290386	518.039	562.223	591.307	452.862	492.811	474.474	dgk-2	F46H6.2	protein_coding_gene
WBGene00000960	5.53653	-0.83067	1.10235	-0.753545	0.451122	NA	9.71322	3.05556	8.5449	4.29932	6.11645	1.48971	dgk-3	F54G8.2	protein_coding_gene
WBGene00000961	318.106	0.128824	0.237158	0.543201	0.586992	0.765528	317.299	284.167	311.034	338.213	243.784	414.14	dgn-1	T21B6.1	protein_coding_gene
WBGene00000962	37227.2	0.00121994	0.156804	0.00778003	0.993792	0.996562	42333.5	39569.5	29732.8	39932.1	37272.7	34522.6	dhc-1	T21E12.4	protein_coding_gene
WBGene00000963	287.981	-0.489866	0.258597	-1.89432	0.0581822	0.253555	373.959	393.404	242.675	223.565	285.725	208.56	dhp-1	R06C7.3	protein_coding_gene
WBGene00000964	258.978	-0.230273	0.232678	-0.989663	0.322339	0.564885	354.533	267.362	218.749	252.227	236.794	224.202	dhp-2	C47E12.8	protein_coding_gene
WBGene00000965	1616.25	0.124946	0.114141	1.09466	0.273664	0.525768	1406.8	1617.16	1609.86	1735.49	1737.94	1590.27	dhs-1	C01G8.3	protein_coding_gene
WBGene00000966	198.332	-0.0983969	0.237027	-0.41513	0.678047	0.82232	229.88	190.209	195.678	199.202	224.561	150.461	dhs-2	F55A12.4	protein_coding_gene
WBGene00000967	1325.34	0.0217782	0.288516	0.0754834	0.93983	0.972271	1499.07	1641.6	804.93	1579.28	1441.73	985.445	dhs-3	T02E1.5	protein_coding_gene
WBGene00000968	50.9065	-0.51945	0.411203	-1.26325	0.206501	0.459406	76.0869	50.4168	53.8329	48.7256	27.9609	48.4157	dhs-4	T05F1.10	protein_coding_gene
WBGene00000969	89.8572	-0.674814	0.351736	-1.91852	0.0550447	0.246276	132.747	71.0418	129.028	60.1905	71.6498	74.4856	dhs-5	F56D1.5	protein_coding_gene
WBGene00000970	2222.52	-0.0722935	0.124991	-0.578387	0.563003	0.74806	2080.25	2258.82	2489.98	2377.52	2073.48	2055.06	dhs-6	C17G10.8	protein_coding_gene
WBGene00000971	61.496	-0.652208	0.325072	-2.00635	0.0448188	0.224817	89.0379	72.5696	64.0868	53.025	46.3102	43.9465	dhs-7	E04F6.7	protein_coding_gene
WBGene00000972	33.3741	0.13918	0.537131	0.259118	0.795544	NA	43.7095	32.8473	19.6533	25.7959	50.6791	27.5597	dhs-8	K10H10.3	protein_coding_gene
WBGene00000973	524.945	-0.135592	0.196009	-0.691766	0.489084	0.69461	611.933	488.126	547.728	609.07	472.714	420.099	dhs-9	Y32H12A.3	protein_coding_gene
WBGene00000974	538.949	-0.0437115	0.153462	-0.284835	0.77577	0.877572	500.231	541.598	595.58	591.873	517.277	487.136	dhs-11	Y39A1A.11	protein_coding_gene
WBGene00000975	1717.74	-0.00464399	0.115913	-0.0400645	0.968042	0.985325	1716	1646.18	1796.14	1884.54	1673.28	1590.27	dhs-12	K08F4.9	protein_coding_gene
WBGene00000976	1340.74	0.00993416	0.225682	0.0440183	0.96489	0.983939	1167.21	1148.13	1693.6	1122.12	1223.29	1690.08	dhs-13	F36H9.3	protein_coding_gene
WBGene00000977	435.152	-0.183117	0.237315	-0.771621	0.440339	0.656436	556.891	360.556	470.824	505.887	354.754	362	dhs-14	R05D8.8	protein_coding_gene
WBGene00000978	16.0834	-0.896144	0.691681	-1.2956	0.195112	NA	30.7585	19.0973	12.8174	15.7642	11.3591	6.70371	dhs-15	R05D8.10	protein_coding_gene
WBGene00000979	5.98091	-0.79052	1.17075	-0.675222	0.499534	NA	6.47548	4.58334	11.9629	1.43311	1.74756	9.68313	dhs-16	C10F3.2	protein_coding_gene
WBGene00000980	442.98	0.306973	0.141658	2.167	0.0302346	0.189597	362.627	409.445	412.719	517.352	470.093	485.646	dhs-17	F29G9.6	protein_coding_gene
WBGene00000981	370.589	-1.16145	0.436892	-2.65844	0.00785026	0.0986134	323.774	275.764	936.521	235.03	193.979	258.465	dhs-18	C45B11.3	protein_coding_gene
WBGene00000982	582.535	0.0814474	0.130531	0.623972	0.532646	0.725972	534.227	592.015	570.799	591.873	567.956	638.342	dhs-19	T11F9.11	protein_coding_gene
WBGene00000983	175.411	-0.613179	0.276088	-2.22095	0.0263542	0.181041	213.691	183.334	239.257	136.145	176.503	103.535	dhs-20	F35B12.2	protein_coding_gene
WBGene00000984	251.938	-0.190679	0.373419	-0.510631	0.609609	0.779692	356.151	300.209	149.536	288.055	261.26	156.42	dhs-21	R11D1.11	protein_coding_gene
WBGene00000985	3735.85	0.310785	0.138877	2.23784	0.0252316	0.177731	2939.87	3170.15	3890.49	4385.31	3971.32	4057.98	dhs-22	C15H11.4	protein_coding_gene
WBGene00000986	83.1158	-1.54613	0.826083	-1.87164	0.0612562	0.260419	29.1397	35.139	306.762	53.025	26.2133	48.4157	dhs-23	R08H2.1	protein_coding_gene
WBGene00000987	1631.69	-0.0271759	0.132276	-0.205448	0.837222	0.917114	1745.14	1601.88	1592.77	1808.58	1619.11	1422.68	dhs-24	Y60A3A.10	protein_coding_gene
WBGene00000988	3049.58	-0.848926	0.34885	-2.4335	0.0149538	0.135158	5471.78	2675.91	3617.91	2849.02	1137.66	2545.17	dhs-25	F09E10.3	protein_coding_gene
WBGene00000989	424.47	-0.202123	1.33357	-0.151565	0.87953	0.940334	1227.1	86.3196	49.5604	322.449	673.683	187.704	dhs-26	ZK816.5	protein_coding_gene
WBGene00000990	172.835	-0.00890769	0.211527	-0.0421114	0.96641	0.984214	153.793	199.375	164.917	183.438	168.639	166.848	dhs-27	C04F6.5	protein_coding_gene
WBGene00000991	1965.74	-0.916061	0.154459	-5.93078	3.01492e-09	1.13216e-06	2651.71	2106.05	2951.41	1392.98	1391.05	1301.26	dhs-28	M03A8.1	protein_coding_gene
WBGene00000992	93.8219	-0.641148	0.342532	-1.87179	0.0612358	0.260419	123.034	96.2502	125.61	47.2925	76.8925	93.8519	dhs-29	F27D9.6	protein_coding_gene
WBGene00000993	706.796	0.0218056	0.143392	0.15207	0.879132	0.940272	634.597	740.974	724.608	759.547	742.711	638.342	dhs-30	T25G12.7	protein_coding_gene
WBGene00000994	2116.73	0.151714	0.108836	1.39397	0.163325	0.412002	1926.46	2099.17	1985.84	2427.68	2145.13	2116.14	ints-6	F08B4.1	protein_coding_gene
WBGene00000995	1306.15	0.338505	0.193087	1.75312	0.0795807	0.295578	930.85	1212.29	1315.91	1317.03	1303.68	1757.12	die-1	C18D1.1	protein_coding_gene
WBGene00000996	2142.99	-0.0924874	0.188566	-0.490478	0.623796	0.788857	1913.5	1927.3	2792.47	2119.57	1828.82	2276.28	dif-1	F49E8.5	protein_coding_gene
WBGene00000998	6292.62	-0.693573	0.566488	-1.22434	0.220825	0.474129	13329.8	5858.28	4142.57	6152.33	4606.56	3666.18	dig-1	K07E12.1	protein_coding_gene
WBGene00001000	1842.94	-1.60018	0.3007	-5.32152	1.02905e-07	2.43144e-05	4299.72	2106.05	1910.64	981.678	768.925	990.659	dim-1	C18A11.7	protein_coding_gene
WBGene00001001	4078.29	-0.0268734	0.14546	-0.184748	0.853427	0.925034	4464.84	4302.23	3581.17	4471.29	4132.97	3517.21	dis-3	C04G2.6	protein_coding_gene
WBGene00001002	2673.69	0.24433	0.10131	2.41171	0.0158777	0.139668	2253.47	2546.81	2538.69	2916.37	2796.96	2989.85	div-1	R01H10.1	protein_coding_gene
WBGene00001005	6406.38	0.0964068	0.217445	0.443362	0.657504	0.809339	4882.51	5907.93	7786.11	5576.22	6022.08	8263.44	dlc-1	T26A5.9	protein_coding_gene
WBGene00001006	1043.66	0.14332	0.134057	1.0691	0.285025	0.534212	898.473	1046.53	1029.66	987.411	1179.6	1120.26	dlg-1	C25F6.2	protein_coding_gene
WBGene00001007	2632.91	0.0255602	0.09158	0.279102	0.780167	0.880155	2642	2571.26	2613.89	2801.72	2524.34	2644.24	dli-1	C39E9.14	protein_coding_gene
WBGene00001008	632.43	-0.237635	0.197058	-1.20592	0.22785	0.480218	846.669	648.543	559.691	637.733	577.567	524.379	dlk-1	F33E2.2	protein_coding_gene
WBGene00001016	4565.59	0.272258	0.118672	2.29421	0.0217786	0.164815	4045.56	4535.98	3822.99	5368.42	5023.35	4597.25	dna-2	F43G6.1	protein_coding_gene
WBGene00001017	5344.19	0.0454884	0.141044	0.322511	0.747065	0.860939	5583.48	5702.44	4493.76	5728.13	5718	4839.33	dnc-1	ZK593.5	protein_coding_gene
WBGene00001018	2077.05	0.0966257	0.142791	0.676695	0.4986	0.701881	2033.3	2035	1950.8	2530.87	2016.68	1895.66	dnc-2	C28H8.12	protein_coding_gene
WBGene00001019	1991.49	0.0842606	0.0932302	0.903791	0.366106	0.597825	1984.74	1943.34	1872.19	2119.57	1959.88	2069.21	dnj-1	B0035.14	protein_coding_gene
WBGene00001020	1170.03	0.171556	0.189803	0.903865	0.366067	0.597825	1193.11	1203.89	904.051	1394.41	1322.9	1001.83	dnj-2	B0035.2	protein_coding_gene
WBGene00001021	241.639	-0.195952	0.191496	-1.02327	0.306182	0.550126	273.589	256.667	242.675	262.259	205.338	209.305	dnj-3	C01G10.12	protein_coding_gene
WBGene00001022	435.023	0.234167	0.166489	1.4065	0.159577	0.408651	352.914	403.334	439.208	527.383	440.384	446.914	dnj-4	C01G8.4	protein_coding_gene
WBGene00001023	8581.03	0.28392	0.10983	2.58508	0.00973555	0.111082	7082.56	8088.07	8045.88	8690.36	9536.41	10042.9	dnj-5	C04A2.7	protein_coding_gene
WBGene00001025	900.824	-0.158613	0.160129	-0.990534	0.321913	0.564536	1078.17	967.849	805.784	920.055	860.671	772.416	dnj-7	C55B6.2	protein_coding_gene
WBGene00001026	3182.98	0.184726	0.105244	1.75522	0.079221	0.294845	2999.77	3032.65	2902.7	3697.42	3331.72	3133.61	dnj-8	C56C10.13	protein_coding_gene
WBGene00001027	2728.62	0.097374	0.0908183	1.07218	0.283637	0.533013	2515.72	2740.84	2648.06	2924.97	2769	2773.1	dnj-9	F11G11.7	protein_coding_gene
WBGene00001028	1460.56	0.176793	0.155577	1.13637	0.255802	0.508151	1458.6	1509.45	1145.02	1688.2	1553.58	1408.52	dnj-10	F22B7.5	protein_coding_gene
WBGene00001029	7883.89	-0.00940554	0.150254	-0.0625976	0.950087	0.977555	7692.87	9201.06	6833.36	7847.69	8662.64	7065.71	dnj-11	F38A5.13	protein_coding_gene
WBGene00001030	4541.66	-0.090659	0.179267	-0.50572	0.613053	0.782117	4777.29	5458.76	3817.86	3971.14	5198.98	4025.95	dnj-12	F39B2.10	protein_coding_gene
WBGene00001031	5930.6	0.0920796	0.133112	0.691746	0.489097	0.69461	5816.6	6213.49	5192.74	6374.46	6649.45	5336.9	dnj-13	F54D5.8	protein_coding_gene
WBGene00001032	402.469	0.299346	0.251634	1.18961	0.234201	0.486655	296.253	430.834	355.468	321.016	472.714	538.531	dnj-14	K02G10.8	protein_coding_gene
WBGene00001033	656.488	0.115518	0.149932	0.770469	0.441022	0.656738	584.412	647.779	654.539	772.445	606.402	673.35	dnj-15	K08D10.2	protein_coding_gene
WBGene00001034	2015.26	0.0943185	0.127558	0.739415	0.459655	0.672552	2043.01	1850.14	1953.36	2356.03	1994.84	1894.17	dnj-16	R74.4	protein_coding_gene
WBGene00001035	1381.99	0.111702	0.172868	0.646171	0.518169	0.714297	1322.62	1527.02	1135.62	1380.08	1666.29	1260.3	dnj-17	T03F6.2	protein_coding_gene
WBGene00001036	720.17	0.234285	0.140225	1.67079	0.0947639	0.319184	610.314	641.668	729.735	848.399	740.09	750.815	dnj-18	T04A8.9	protein_coding_gene
WBGene00001037	8544.9	0.0493256	0.13422	0.367497	0.713248	0.843718	8447.27	9369.88	7377.67	9091.63	9194.77	7788.22	dnj-19	T05C3.5	protein_coding_gene
WBGene00001038	1850.47	-0.385033	0.182865	-2.10556	0.0352427	0.200461	2420.21	1752.36	2119.99	1385.81	1511.64	1912.79	dnj-20	T15H9.7	protein_coding_gene
WBGene00001039	362.821	-0.0544549	0.213456	-0.255111	0.798638	0.891651	383.672	298.681	427.245	369.742	300.58	397.008	dnj-21	T19B4.4	protein_coding_gene
WBGene00001040	1684.88	0.176068	0.188608	0.933513	0.350555	0.585873	1753.24	1720.28	1273.19	1953.32	1953.77	1455.45	dnj-22	T23B12.7	protein_coding_gene
WBGene00001041	2064.6	0.039191	0.111527	0.351405	0.725285	0.850303	1884.37	2218.34	2002.07	2159.69	2127.65	1995.47	dnj-23	T24H10.3	protein_coding_gene
WBGene00001042	185.515	-0.486815	0.293311	-1.65972	0.0969699	0.322926	267.114	200.903	184.57	104.617	175.629	180.255	dnj-24	W03A5.7	protein_coding_gene
WBGene00001043	2538.44	0.0791206	0.102674	0.770599	0.440945	0.656738	2389.45	2662.92	2352.41	2566.69	2719.2	2539.96	dnj-25	W07A8.3	protein_coding_gene
WBGene00001044	795.434	0.15184	0.132172	1.14881	0.250636	0.504659	770.582	788.335	700.682	889.959	863.293	759.754	dnj-26	Y39C12A.8	protein_coding_gene
WBGene00001045	977.142	0.26686	0.13403	1.99104	0.0464762	0.228148	799.722	988.474	869.871	1057.63	1017.95	1129.2	dnj-27	Y47H9C.5	protein_coding_gene
WBGene00001046	973.479	0.195209	0.206228	0.946568	0.343859	0.580381	859.62	1105.35	756.224	1106.36	1176.11	837.219	dnj-28	Y54E10BL.4	protein_coding_gene
WBGene00001047	5143.37	0.0946057	0.102083	0.926749	0.354057	0.589283	5123.72	5276.96	4524.53	5328.29	5447.13	5159.62	dnj-29	Y63D3A.6	protein_coding_gene
WBGene00001048	1134.99	0.170005	0.118246	1.43773	0.15051	0.396194	959.99	1108.41	1131.34	1232.47	1207.56	1170.17	dnj-30	Y71F9B.16	protein_coding_gene
WBGene00001049	1453.58	0.257728	0.10668	2.41589	0.0156967	0.139141	1222.25	1367.36	1380	1527.69	1603.38	1620.81	dog-1	F33H2.1	protein_coding_gene
WBGene00001050	1034.95	0.30001	0.127716	2.34903	0.0188223	0.15308	862.858	968.613	946.775	1262.57	1069.5	1099.41	dom-3	F54C1.2	protein_coding_gene
WBGene00001051	2773.3	0.207439	0.292716	0.70867	0.478529	0.685865	1890.84	2178.62	3652.95	2333.1	2517.35	4066.92	cks-1	C09G4.3	protein_coding_gene
WBGene00001052	24.8812	-0.449055	0.505333	-0.888632	0.374201	NA	33.9963	29.7917	22.2167	25.7959	21.8445	15.642	dop-1	F15A8.5	protein_coding_gene
WBGene00001053	35.7375	-0.247703	0.405238	-0.611253	0.541032	0.731906	30.7585	45.0695	40.161	30.0952	34.0773	34.2634	dop-2	K09G1.4	protein_coding_gene
WBGene00001054	74.2924	-0.651361	0.328321	-1.98392	0.0472652	0.229477	118.178	83.2641	71.7772	61.6236	55.048	55.8642	dpf-1	T23F1.7	protein_coding_gene
WBGene00001055	783.056	-0.0800172	0.165657	-0.483028	0.629076	0.793632	819.148	850.974	745.115	700.789	905.234	677.074	dpf-2	C27C12.7	protein_coding_gene
WBGene00001056	9523.49	0.214709	0.0814243	2.63691	0.00836651	0.102834	8560.59	9143.77	8738.87	10595	10201.4	9901.38	dpf-3	K02F2.1	protein_coding_gene
WBGene00001057	2316.64	0.00535003	0.168994	0.0316581	0.974745	0.988635	2559.43	2322.99	2053.34	2804.59	2146.87	2012.6	dpf-4	F01F1.5	protein_coding_gene
WBGene00001058	7398.16	0.182282	0.101951	1.78794	0.0737853	0.284153	6344.35	7348.63	7094.83	8109.95	8024.78	7466.44	dpf-5	R11E3.8	protein_coding_gene
WBGene00001059	91.0041	-1.11338	0.271941	-4.09419	4.23647e-05	0.00290158	113.321	119.167	140.991	53.025	62.912	56.6091	dpf-6	F44B9.1	protein_coding_gene
WBGene00001060	2316.52	0.194355	0.113413	1.7137	0.0865845	0.307138	2041.4	2153.41	2282.34	2698.54	2298.91	2424.51	dpf-7	R11E3.7	protein_coding_gene
WBGene00001061	3848.76	0.198241	0.112474	1.76255	0.0779767	0.292282	3237.74	3649.87	3864	3916.68	4073.55	4350.71	dpl-1	T23G7.1	protein_coding_gene
WBGene00001062	0	NA	NA	NA	NA	NA	0	0	0	0	0	0	dpr-1	R10D12.2	protein_coding_gene
WBGene00001063	9.66593	-0.483463	0.718531	-0.67285	0.501043	NA	11.3321	11.4584	11.1084	7.16554	8.73778	8.19342	dpy-1	M01E10.2	protein_coding_gene
WBGene00001064	15.275	-0.630253	0.893525	-0.705356	0.480589	NA	21.0453	20.625	14.5263	1.43311	23.592	10.428	dpy-2	T14B4.6	protein_coding_gene
WBGene00001065	9.79581	0.116077	1.01193	0.114709	0.908676	NA	16.1887	2.29167	10.2539	5.73243	18.3493	5.95885	dpy-3	EGAP7.1	protein_coding_gene
WBGene00001066	39.0181	-4.0247	1.06976	-3.76223	0.000168402	0.0078708	184.551	24.4445	11.9629	1.43311	8.73778	2.97943	dpy-4	Y41E3.2	protein_coding_gene
WBGene00001067	38.6154	-4.76218	1.28047	-3.7191	0.000199937	0.00874425	197.502	24.4445	1.70898	1.43311	4.36889	2.23457	dpy-5	F27C1.8	protein_coding_gene
WBGene00001068	48.6364	-1.01933	0.606928	-1.6795	0.093055	0.31767	101.989	70.2779	23.0712	44.4263	29.7085	22.3457	dpy-6	F16F9.2	protein_coding_gene
WBGene00001069	11.1659	-0.624848	0.793247	-0.787709	0.430867	NA	17.8076	12.2222	11.1084	4.29932	14.8542	6.70371	dpy-7	F46C8.6	protein_coding_gene
WBGene00001070	4.84027	-1.31922	1.23158	-1.07116	0.284096	NA	14.5698	2.29167	4.27245	1.43311	3.49511	2.97943	dpy-8	C31H2.2	protein_coding_gene
WBGene00001071	20.4799	-0.479539	0.683035	-0.702071	0.482635	NA	38.8529	23.6806	9.39939	20.0635	17.4756	13.4074	dpy-9	T21D12.2	protein_coding_gene
WBGene00001072	97.6207	0.54368	0.278271	1.95378	0.0507276	0.238011	72.8492	95.4863	69.2137	113.215	128.445	106.514	dpy-10	T14B4.7	protein_coding_gene
WBGene00001073	1865.92	-0.131775	0.142655	-0.92373	0.355627	0.589823	1892.46	2044.93	1918.33	1540.59	1734.45	2064.74	dpy-11	F46E10.9	protein_coding_gene
WBGene00001074	44.2892	-4.59592	1.04575	-4.39484	1.10854e-05	0.00108804	208.834	33.6112	12.8174	2.86621	6.11645	1.48971	dpy-13	F30B5.1	protein_coding_gene
WBGene00001075	129.443	0.353512	0.444533	0.795244	0.426472	0.646655	84.1813	139.792	117.065	68.7891	224.561	142.268	dpy-14	H27M09.4	protein_coding_gene
WBGene00001076	278.989	0.22403	0.360889	0.620771	0.53475	0.727293	145.698	266.598	358.886	206.367	353.006	343.379	dpy-17	F54D8.1	protein_coding_gene
WBGene00001077	641.479	0.0372782	0.171622	0.217211	0.828044	0.910756	691.258	692.085	518.676	597.606	693.78	655.474	dpy-18	Y47D3B.10	protein_coding_gene
WBGene00001078	289.662	0.233747	0.165281	1.41424	0.157291	0.404792	239.593	291.806	264.892	321.016	309.317	311.35	dpy-19	F22B7.10	protein_coding_gene
WBGene00001079	1.12206	0.18397	2.51512	0.0731456	0.94169	NA	1.61887	0.76389	0.85449	0	3.49511	0	dpy-20	T22B3.1	protein_coding_gene
WBGene00001080	2294.83	0.133878	0.186279	0.718696	0.472328	0.681419	1853.61	2406.25	2305.41	1921.8	2403.76	2878.13	dpy-21	Y59A8B.1	protein_coding_gene
WBGene00001081	3414.07	0.128135	0.179203	0.715026	0.474593	0.682646	3365.63	3927.92	2494.26	3521.14	3767.73	3407.72	dpy-22	F47A4.2	protein_coding_gene
WBGene00001082	831.489	0.152669	0.114329	1.33534	0.181764	0.430822	744.68	811.252	805.784	838.368	876.399	912.449	dpy-23	R160.1	protein_coding_gene
WBGene00001085	6036.75	0.126084	0.113974	1.10625	0.268617	0.521619	5884.59	6252.44	5180.77	6656.78	6278.09	5967.79	dpy-26	C25G4.5	protein_coding_gene
WBGene00001086	2213.85	0.275188	0.146959	1.87254	0.0611313	0.260419	1876.27	2377.23	1754.27	2411.92	2500.75	2362.68	dpy-27	R13G10.1	protein_coding_gene
WBGene00001087	4287.39	0.25704	0.102345	2.51149	0.0120223	0.122571	3801.11	3705.63	4210.93	4786.58	4403.84	4816.24	dpy-28	Y39A1B.3	protein_coding_gene
WBGene00001088	2983.04	0.127099	0.262372	0.484423	0.628086	0.792751	2159.57	2462.78	3932.36	2538.03	2789.97	4015.52	dpy-30	ZK863.6	protein_coding_gene
WBGene00001089	847.827	0.050826	0.132522	0.383529	0.701328	0.837475	783.533	913.613	800.657	809.705	928.826	850.626	dre-1	K04A8.6	protein_coding_gene
WBGene00001090	2610.24	0.300797	0.121918	2.4672	0.0136175	0.129123	2342.51	2408.55	2262.69	3264.62	2726.19	2656.9	drh-1	F15B10.2	protein_coding_gene
WBGene00001091	379.617	-0.246942	0.272214	-0.90716	0.364322	0.596253	516.42	414.793	305.053	415.601	369.608	256.231	drh-2	C01B10.1	pseudogene
WBGene00001092	1592.21	0.0825728	0.148893	0.554579	0.579182	0.759938	1304.81	1557.57	1774.78	1570.69	1597.27	1748.18	dro-1	F53A2.5	protein_coding_gene
WBGene00001093	5373.53	0.221501	0.107817	2.05442	0.0399346	0.211694	4867.94	5338.83	4674.92	6145.16	5854.31	5359.99	drp-1	T12E12.4	protein_coding_gene
WBGene00001094	6022.98	-0.0460954	0.0974789	-0.472876	0.636302	0.798413	6227.79	5723.83	6405.26	6229.72	5619.27	5932.04	dars-1	B0464.1	protein_coding_gene
WBGene00001095	994.992	0.136023	0.141489	0.961367	0.336368	0.575133	1024.74	970.141	849.363	1145.05	1035.43	945.223	dars-2	F10C2.6	protein_coding_gene
WBGene00001096	0.408973	-0.844027	4.03906	-0.208966	0.834475	NA	0	0	1.70898	0	0	0.744856	dsc-1	C18B12.3	protein_coding_gene
WBGene00001099	924.439	-0.56252	0.213904	-2.62978	0.00854397	0.103793	1358.23	1024.38	924.558	885.66	754.944	598.865	dsc-4	K02D7.4	protein_coding_gene
WBGene00001101	700.799	0.246169	0.135244	1.82019	0.0687301	0.27487	618.408	706.599	598.143	716.554	798.633	766.457	dsh-1	C34F11.9	protein_coding_gene
WBGene00001102	4248.9	0.228941	0.110326	2.07513	0.0379743	0.205947	3475.71	4222.79	4033.19	4597.41	4626.65	4537.67	dsh-2	C27A2.6	protein_coding_gene
WBGene00001103	67.1367	0.789864	0.441325	1.78976	0.0734932	0.283608	25.9019	57.2918	63.2323	71.6554	70.776	113.963	dsl-1	W09G12.4	protein_coding_gene
WBGene00001104	561.952	0.712118	0.270433	2.63325	0.00845715	0.103481	265.495	544.654	464.843	606.204	782.905	707.614	dsl-2	W09G12.1	protein_coding_gene
WBGene00001105	37.7829	0.00723745	0.480724	0.0150553	0.987988	0.994139	32.3774	35.9029	45.288	22.9297	35.8249	54.3745	dsl-3	Y41D4B.10	protein_coding_gene
WBGene00001106	0.238851	0.901748	4.08047	0.220991	0.825099	NA	0	0	0	1.43311	0	0	dsl-4	F16B12.2	protein_coding_gene
WBGene00001107	0.849034	0.0588647	3.12854	0.0188154	0.984988	NA	0	0.76389	1.70898	0	2.62133	0	dsl-5	F58B3.8	protein_coding_gene
WBGene00001108	4.2392	-0.415486	1.07529	-0.386394	0.699205	NA	3.23774	6.11112	5.12694	2.86621	4.36889	3.72428	dsl-6	H02I12.4	protein_coding_gene
WBGene00001109	0.990052	1.32878	3.00702	0.441894	0.658566	NA	0	1.52778	0	1.43311	0	2.97943	dsl-7	F15B9.9	protein_coding_gene
WBGene00001110	2194.22	0.263881	0.114664	2.30134	0.0213722	0.163673	2007.4	2034.24	1937.98	2645.52	2182.7	2357.47	duo-1	F38B7.5	protein_coding_gene
WBGene00001111	10.3804	-0.379221	0.794831	-0.477109	0.633285	NA	9.71322	13.75	11.1084	15.7642	5.24267	6.70371	duo-2	F29C4.5	pseudogene
WBGene00001112	3081.49	0.21855	0.132236	1.65273	0.0983857	0.324521	2870.26	3128.9	2543.82	3657.29	3245.21	3043.48	duo-3	Y106G6H.12	protein_coding_gene
WBGene00001113	100.377	-0.491861	0.322045	-1.52731	0.126685	0.364877	152.174	113.82	88.0125	67.356	95.2418	85.6585	dur-1	F25H8.5	protein_coding_gene
WBGene00001115	143.002	-0.313051	0.247888	-1.26287	0.206635	0.459562	155.412	138.264	182.861	108.916	125.824	146.737	dyb-1	F47G6.1	protein_coding_gene
WBGene00001116	81.1858	-0.762768	0.333842	-2.28482	0.0223235	0.167311	132.747	100.834	74.3406	54.4581	62.912	61.8231	dyc-1	C33G3.1	protein_coding_gene
WBGene00001117	21.0326	-0.142441	0.59131	-0.240891	0.80964	NA	16.1887	32.0834	17.0898	27.229	15.728	17.8766	dyf-1	F54C1.5	protein_coding_gene
WBGene00001118	54.3527	-0.225614	0.321312	-0.702165	0.482577	0.688657	61.5171	59.5835	54.6874	51.5919	53.3005	45.4362	dyf-2	ZK520.3	protein_coding_gene
WBGene00001119	147.597	0.0826567	0.237247	0.348399	0.727541	0.851194	121.415	164.236	143.554	136.145	171.26	148.971	dyf-3	C04C3.5	protein_coding_gene
WBGene00001121	8.1618	-0.352059	0.857216	-0.4107	0.681292	NA	9.71322	6.87501	11.1084	5.73243	4.36889	11.1728	dyf-5	M04C9.5	protein_coding_gene
WBGene00001122	13.3501	-0.159347	0.6676	-0.238686	0.811349	NA	14.5698	11.4584	16.2353	14.3311	7.864	15.642	dyf-6	F46F6.4	protein_coding_gene
WBGene00001123	13.52	-0.329782	0.616639	-0.534806	0.592784	NA	14.5698	14.5139	16.2353	10.0317	13.1067	12.6626	dyf-7	C43C3.3	protein_coding_gene
WBGene00001127	12.4045	-0.727318	0.731656	-0.994072	0.320188	NA	12.951	23.6806	9.39939	11.4649	8.73778	8.19342	dyf-11	C02H7.1	protein_coding_gene
WBGene00001129	5.7236	-1.49041	1.07022	-1.39262	0.163735	NA	12.951	3.81945	8.5449	4.29932	1.74756	2.97943	dyf-13	C27H5.7	protein_coding_gene
WBGene00001130	1480.75	0.0989853	0.107688	0.919184	0.358	0.590968	1486.12	1468.96	1334.71	1597.91	1541.34	1455.45	dyn-1	C02C6.1	protein_coding_gene
WBGene00001131	1396.3	-0.296189	0.236157	-1.2542	0.209768	0.46313	1971.78	1614.1	1033.08	1351.42	1282.71	1124.73	dys-1	F15D3.1	protein_coding_gene
WBGene00001132	872.039	-1.4244	0.299132	-4.76177	1.91907e-06	0.000290259	1879.51	1116.81	816.038	550.313	466.597	402.967	alp-1	T11B7.4	protein_coding_gene
WBGene00001133	6.82185	-1.24523	1.00536	-1.23859	0.215497	NA	17.8076	4.58334	6.83592	2.86621	4.36889	4.46914	eat-2	Y48B6A.4	protein_coding_gene
WBGene00001134	5257.95	0.0649314	0.182629	0.355538	0.722187	0.849133	5483.11	5851.4	4083.61	5940.23	5738.1	4451.26	eat-3	D2013.5	protein_coding_gene
WBGene00001135	33.5554	-1.02138	0.434353	-2.3515	0.0186979	NA	53.4227	43.5418	38.4521	21.4966	18.3493	26.07	eat-4	ZK512.6	protein_coding_gene
WBGene00001136	6.57911	-0.654228	0.972717	-0.672578	0.501216	NA	12.951	3.81945	7.69041	4.29932	6.99022	3.72428	eat-5	F13G3.8	protein_coding_gene
WBGene00001137	19183.7	-0.0904937	0.126239	-0.716844	0.47347	0.681932	22638.3	19449.4	17272.7	18302.2	19102.5	18336.9	eat-6	B0365.3	protein_coding_gene
WBGene00001145	232.916	-0.175266	0.168825	-1.03815	0.2992	0.545565	254.163	245.209	242.675	214.966	208.833	231.65	eat-16	C16C2.2	protein_coding_gene
WBGene00001147	2.08821	-1.06958	2.08462	-0.513082	0.607894	NA	4.85661	3.81945	0	0	0.873778	2.97943	eat-18	Y105E8A.7	protein_coding_gene
WBGene00001148	778.21	0.269154	0.19237	1.39915	0.161768	0.410642	587.65	789.099	739.988	702.222	853.681	996.618	eat-20	H30A04.1	protein_coding_gene
WBGene00001149	3123.17	-0.346419	0.17025	-2.03476	0.0418746	0.217876	4351.52	3152.58	2989.01	2788.83	2566.29	2890.79	bcat-1	K02A4.1	protein_coding_gene
WBGene00001150	77.3341	-0.699726	0.377513	-1.85351	0.0638089	0.265669	137.604	77.1529	74.3406	47.2925	67.2809	60.3334	ech-1.1	C29F3.1	protein_coding_gene
WBGene00001151	785.94	0.0225378	0.13324	0.169152	0.865677	0.932226	741.443	799.029	794.676	887.093	741.838	751.56	ech-2	F38H4.8	protein_coding_gene
WBGene00001152	158.293	-0.300826	0.207536	-1.44951	0.147194	0.392598	179.695	165.764	178.588	146.177	152.911	126.626	ech-3	F43H9.1	protein_coding_gene
WBGene00001153	2394.09	0.0906049	0.119732	0.756732	0.449211	0.663686	2099.67	2261.88	2590.81	2563.83	2393.28	2455.05	ech-4	R06F6.9	protein_coding_gene
WBGene00001154	1251.49	-0.146156	0.148465	-0.984447	0.324896	0.566552	1478.03	1283.34	1183.47	1321.32	1181.35	1061.42	ech-5	F56B3.5	protein_coding_gene
WBGene00001155	7702.45	-0.179485	0.162062	-1.10751	0.268075	0.521058	8359.85	7049.18	9131.94	8420.94	6140.91	7111.89	ech-6	T05G5.6	protein_coding_gene
WBGene00001156	1126.41	-0.668504	0.353025	-1.89365	0.058272	0.253607	2005.78	1521.67	622.069	932.953	868.535	807.424	ech-7	Y105E8A.4	protein_coding_gene
WBGene00001157	204.887	-0.343084	0.198027	-1.73251	0.0831828	0.301953	234.736	224.584	226.44	210.667	171.26	161.634	ech-8	F01G10.2	protein_coding_gene
WBGene00001158	6.37102	-1.22332	1.10514	-1.10693	0.268322	NA	8.09435	8.4028	10.2539	2.86621	7.864	0.744856	ech-9	F01G10.3	protein_coding_gene
WBGene00001159	52.6854	-0.253621	0.358246	-0.707953	0.478974	0.685869	72.8492	46.5973	53.8329	42.9932	50.6791	49.1605	eff-1	C26D10.5	protein_coding_gene
WBGene00001160	3669.11	-0.00645725	0.106898	-0.0604058	0.951832	0.97815	3456.29	3567.37	4005	3766.21	3457.54	3762.27	efk-1	F42A10.4	protein_coding_gene
WBGene00001161	1942.02	0.314501	0.113238	2.77735	0.00548049	0.0817569	1542.78	1847.09	1798.7	2133.9	2184.45	2145.19	efl-1	Y102A5C.18	protein_coding_gene
WBGene00001162	600.582	0.190502	0.160423	1.1875	0.235032	0.48706	484.042	555.348	640.868	644.898	596.79	681.544	efl-2	Y48C3A.17	protein_coding_gene
WBGene00001163	52.4134	-0.408287	0.394113	-1.03597	0.300218	0.545995	79.3246	59.5835	41.0155	50.1587	41.9413	42.4568	efn-2	C43F9.8	protein_coding_gene
WBGene00001164	85.1413	-0.882409	0.351474	-2.51059	0.0120528	0.122571	131.129	93.1946	105.957	83.1202	44.5627	52.8848	efn-3	F15A2.5	protein_coding_gene
WBGene00001165	243.925	0.0960427	0.218314	0.439928	0.659989	0.81076	195.883	248.264	261.474	257.959	213.202	286.77	efn-4	F56A11.3	protein_coding_gene
WBGene00001166	8722.07	0.0927984	0.0801303	1.15809	0.246826	0.50036	8366.32	8244.67	8712.38	9204.85	8657.39	9146.84	eftu-2	ZK328.2	protein_coding_gene
WBGene00001167	144025	-0.238205	0.147584	-1.61402	0.106522	0.336865	180818	155847	131001	141141	135162	120180	eef-2	F25H5.4	protein_coding_gene
WBGene00001168	258630	-0.12622	0.110669	-1.14052	0.25407	0.507419	283375	280905	245529	250764	263968	227238	eef-1A.1	F31E3.5	protein_coding_gene
WBGene00001169	4031.04	-0.367394	0.246551	-1.49013	0.136189	0.378812	6396.16	3774.38	3458.12	3294.71	3108.03	4154.81	eef-1A.2	R03G5.1	protein_coding_gene
WBGene00001170	13.479	1.05715	0.670155	1.57747	0.114687	NA	6.47548	7.6389	11.9629	14.3311	21.8445	18.6214	egl-1	F23B12.9	protein_coding_gene
WBGene00001171	49.3234	-0.805713	0.441759	-1.82387	0.0681712	0.273438	87.419	61.8751	40.161	28.6621	42.8151	35.0082	egl-2	F16B3.1	protein_coding_gene
WBGene00001172	891.784	-0.448356	0.134683	-3.32897	0.000871691	0.0257592	1165.59	947.224	979.246	732.318	747.954	778.375	egl-3	C51E3.7	protein_coding_gene
WBGene00001173	6997.16	0.0112499	0.0930026	0.120964	0.90372	0.953542	7479.18	6905.57	6529.16	7033.69	7133.52	6901.84	egl-4	F55A8.2	protein_coding_gene
WBGene00001174	12.9544	-1.19146	0.842217	-1.41467	0.157164	NA	21.0453	11.4584	22.2167	2.86621	5.24267	14.8971	egl-5	C08C3.1	protein_coding_gene
WBGene00001175	163.32	0.0732191	0.22139	0.330724	0.740853	0.857298	129.51	177.986	168.335	160.508	173.008	170.572	egl-6	C46F4.1	protein_coding_gene
WBGene00001177	1462.87	-0.347429	0.178008	-1.95176	0.0509666	0.238271	2030.06	1506.39	1380.86	1371.48	1175.23	1313.18	egl-8	B0348.4	protein_coding_gene
WBGene00001178	718.007	-0.0914772	0.193275	-0.473302	0.635998	0.798388	718.778	661.529	843.382	624.835	608.149	851.371	egl-9	F22E12.4	protein_coding_gene
WBGene00001179	571.677	-0.152326	0.129572	-1.1756	0.239754	0.492823	652.405	590.487	565.672	528.817	539.995	552.683	egl-10	F28C1.2	protein_coding_gene
WBGene00001182	50.7061	-0.587067	0.396866	-1.47926	0.139072	0.382147	84.1813	45.0695	54.6874	37.2608	42.8151	40.2222	egl-13	T22B7.1	protein_coding_gene
WBGene00001184	207.345	-0.552479	0.243793	-2.26618	0.0234406	0.172075	229.88	210.834	299.926	139.011	193.105	171.317	egl-15	F58A3.2	protein_coding_gene
WBGene00001185	3.34248	-1.69725	1.41412	-1.20021	0.230056	NA	9.71322	1.52778	4.27245	1.43311	0.873778	2.23457	egl-17	F38G1.2	protein_coding_gene
WBGene00001186	820.196	0.430531	0.281258	1.53073	0.125836	0.363626	474.329	730.279	890.379	709.388	893.001	1223.8	egl-18	F55A8.1	protein_coding_gene
WBGene00001187	259.595	-0.526859	0.286735	-1.83744	0.0661447	0.271162	430.62	257.431	233.276	217.832	235.92	182.49	egl-19	C48A7.1	protein_coding_gene
WBGene00001188	49.1674	-0.459263	0.342686	-1.34018	0.180186	0.429182	53.4227	53.4723	64.0868	37.2608	42.8151	43.9465	egl-20	W08D2.1	protein_coding_gene
WBGene00001189	725.894	-0.304095	0.180093	-1.68855	0.0913065	0.31486	916.281	684.446	807.493	686.458	547.859	712.828	egl-21	F01D4.4	protein_coding_gene
WBGene00001190	78.5557	-0.501603	0.391537	-1.28111	0.200154	0.451972	101.989	110	63.2323	90.2857	55.9218	49.9054	egl-23	Y37A1B.11	protein_coding_gene
WBGene00001193	548.169	0.395781	0.167431	2.36385	0.0180863	0.149998	385.291	509.515	522.093	597.606	646.596	627.914	egl-26	C23H3.1	protein_coding_gene
WBGene00001194	4520.13	0.123207	0.120311	1.02407	0.305803	0.549718	3962.99	4407.65	4609.97	4434.03	4482.48	5223.68	egl-27	C04A2.3	protein_coding_gene
WBGene00001196	635.401	-0.233463	0.246194	-0.948289	0.342983	0.579642	927.613	553.057	582.762	576.109	492.811	680.054	egl-30	M01D7.7	protein_coding_gene
WBGene00001202	33.0547	-0.476783	0.414165	-1.15119	0.249654	NA	43.7095	35.139	36.7431	30.0952	23.592	29.0494	egl-36	R07A4.1	protein_coding_gene
WBGene00001204	7.19645	-0.37571	0.965613	-0.38909	0.69721	NA	9.71322	9.93058	5.12694	2.86621	4.36889	11.1728	egl-38	C04G2.7	protein_coding_gene
WBGene00001207	58.602	0.202751	0.375017	0.540643	0.588753	0.766745	35.6151	70.2779	56.3963	58.7574	62.0382	68.5268	egl-43	R53.3	protein_coding_gene
WBGene00001208	218.087	-0.250992	0.280329	-0.895348	0.370601	0.60093	259.019	174.167	278.564	209.234	152.911	234.63	egl-44	F28B12.2	protein_coding_gene
WBGene00001209	16911.5	-0.00801142	0.0762356	-0.105088	0.916306	0.960106	17391.5	17288.4	16197.7	16829	16868.3	16894.1	egl-45	C27D11.1	protein_coding_gene
WBGene00001210	7.89083	-0.0173529	0.915619	-0.0189521	0.984879	NA	9.71322	3.05556	11.1084	10.0317	5.24267	8.19342	egl-46	K11G9.4	protein_coding_gene
WBGene00001211	4.33575	-0.639017	1.18463	-0.539422	0.589596	NA	9.71322	3.05556	3.41796	2.86621	1.74756	5.21399	egl-47	C50H2.2	protein_coding_gene
WBGene00001214	8620.28	0.219152	0.142759	1.53512	0.124755	0.362193	8474.79	8288.21	7135.85	10705.3	8980.69	8136.81	ego-1	F26A3.3	protein_coding_gene
WBGene00001215	2899.63	0.0853091	0.108668	0.785044	0.432428	0.650793	2650.09	2923.41	2868.52	2742.97	3013.66	3199.16	ego-2	Y53H1C.2	protein_coding_gene
WBGene00001223	0.127315	-1.02181	4.08047	-0.250414	0.802268	NA	0	0.76389	0	0	0	0	ehn-3	ZK616.10	protein_coding_gene
WBGene00001224	2342.72	0.0764726	0.147663	0.517885	0.604538	0.77708	1999.3	2437.57	2404.54	2090.9	2429.1	2694.89	ehs-1	ZK1248.3	protein_coding_gene
WBGene00001225	8126.43	-0.0202977	0.0702983	-0.288736	0.772783	0.87617	8259.48	8169.81	8121.93	8134.32	7969.73	8103.29	eif-3.B	Y54E2A.11	protein_coding_gene
WBGene00001226	12974.1	0.000960507	0.105893	0.00907051	0.992763	0.996515	13883.4	13132	11894.5	13838.1	12779	12317.7	eif-3.C	T23D8.4	protein_coding_gene
WBGene00001227	7141.13	-0.0647988	0.130648	-0.495979	0.619909	0.786871	7935.7	7331.06	6636.82	7886.39	6670.42	6386.4	eif-3.D	R08D7.3	protein_coding_gene
WBGene00001228	4960.12	-0.0640529	0.081021	-0.790571	0.429194	0.648554	5196.57	5152.44	4862.9	4869.7	4920.24	4758.89	eif-3.E	B0511.10	protein_coding_gene
WBGene00001229	3241.39	-0.121755	0.0925688	-1.31529	0.188412	0.437953	3438.48	3348.9	3344.47	3300.45	3078.32	2937.71	eif-3.F	D2013.7	protein_coding_gene
WBGene00001230	3172.08	-0.0741131	0.0876968	-0.845106	0.398052	0.622978	3297.64	3256.47	3204.34	3247.42	3064.34	2962.29	eif-3.G	F22B5.2	protein_coding_gene
WBGene00001231	3112.44	-0.0509594	0.0875078	-0.582341	0.560337	0.746248	3228.03	3112.09	3162.47	3138.5	2904.44	3129.14	eif-3.H	C41D11.2	protein_coding_gene
WBGene00001232	4586.73	-0.021374	0.0971391	-0.220035	0.825844	0.909254	4876.04	4700.98	4286.12	4734.99	4495.59	4426.68	eif-3.I	Y74C10AR.1	protein_coding_gene
WBGene00001233	2517.41	0.0311027	0.115359	0.269616	0.787456	0.884426	2447.73	2313.82	2708.73	2595.36	2361.82	2677.01	eif-3.K	T16G1.11	protein_coding_gene
WBGene00001234	2478.58	-0.209561	0.0842756	-2.48662	0.0128963	0.125798	2659.8	2609.45	2707.02	2245.68	2358.33	2291.18	eif-6	C47B2.5	protein_coding_gene
WBGene00001235	1445.09	0.176389	0.207066	0.851846	0.394299	0.619882	1063.6	1328.41	1677.36	1311.29	1488.04	1801.81	elb-1	Y41C4A.10	protein_coding_gene
WBGene00001236	1361.73	0.0514685	0.131757	0.390632	0.696069	0.83418	1282.15	1381.11	1350.95	1198.08	1481.05	1477.05	elc-1	Y82E9BR.15	protein_coding_gene
WBGene00001237	2.63088	-3.02418	1.89024	-1.59989	0.109624	NA	6.47548	6.11112	1.70898	0	0	1.48971	elc-2	W03H1.2	protein_coding_gene
WBGene00001239	4751.73	-0.445813	0.127416	-3.49887	0.000467228	0.0168481	6232.65	5215.84	4997.91	3776.24	3991.42	4296.33	elo-1	F56H11.4	protein_coding_gene
WBGene00001240	2661.09	-0.652531	0.260339	-2.50647	0.0121945	0.123189	4340.19	3406.19	2014.89	1910.33	1944.16	2350.77	elo-2	F11E6.5	protein_coding_gene
WBGene00001241	1977.41	-0.0173091	0.123697	-0.139932	0.888714	0.944573	1947.5	2151.12	1870.48	1784.22	2142.5	1968.66	elo-3	D2024.3	protein_coding_gene
WBGene00001242	43.5836	0.40587	0.435978	0.930942	0.351884	0.58701	48.5661	35.139	29.0527	63.0567	50.6791	35.0082	elo-4	C40H1.4	protein_coding_gene
WBGene00001243	2948.79	-0.493089	0.33666	-1.46465	0.143017	0.387715	5152.86	3438.27	1753.41	2932.14	2487.65	1928.43	elo-5	F41H10.7	protein_coding_gene
WBGene00001244	4246.87	-0.755393	0.314382	-2.40279	0.0162708	0.141167	7773.82	5419.8	2809.56	3390.73	3465.4	2621.89	elo-6	F41H10.8	protein_coding_gene
WBGene00001245	9.63222	-1.54124	1.63802	-0.940919	0.346746	NA	33.9963	8.4028	0.85449	1.43311	13.1067	0	elo-7	F56H11.3	protein_coding_gene
WBGene00001246	13.9907	-2.13834	1.127	-1.89737	0.0577797	NA	43.7095	19.0973	5.98143	1.43311	12.2329	1.48971	elo-8	Y47D3A.30	protein_coding_gene
WBGene00001247	149.14	-0.420934	0.281372	-1.49601	0.134652	0.377831	195.883	166.528	151.245	121.814	96.9894	162.379	elo-9	Y53F4B.2	protein_coding_gene
WBGene00001248	145.316	-0.238009	0.287355	-0.828276	0.407514	0.630837	202.359	144.375	125.61	160.508	125.824	113.218	elp-1	F38A6.2	protein_coding_gene
WBGene00001249	404.998	0.379541	0.271723	1.39679	0.162475	0.411343	255.782	385.765	413.573	362.576	414.171	598.12	elt-1	W09C2.1	protein_coding_gene
WBGene00001250	143.522	-0.273122	0.234493	-1.16473	0.244127	0.497667	161.887	142.848	167.48	123.247	114.465	151.206	elt-2	C33D3.1	protein_coding_gene
WBGene00001251	119.203	-0.778322	0.289208	-2.69122	0.00711908	0.0951248	163.506	119.931	170.044	73.0885	82.1351	106.514	elt-3	K02B9.4	protein_coding_gene
WBGene00001252	6.17273	-0.959453	0.960664	-0.998739	0.317921	NA	4.85661	7.6389	11.9629	2.86621	5.24267	4.46914	elt-4	C39B10.6	protein_coding_gene
WBGene00001253	69.6069	0.274711	0.38458	0.714315	0.475033	0.682895	45.3284	58.8196	84.5945	55.8912	82.1351	90.8725	elt-6	F52C12.5	protein_coding_gene
WBGene00001258	8267.58	-0.00607032	0.111642	-0.0543732	0.956638	0.980199	9009.01	8187.38	7659.65	8812.18	8276.43	7660.85	emb-4	Y80D3A.2	protein_coding_gene
WBGene00001259	14057	0.162888	0.176123	0.924856	0.355041	0.589803	14058.3	15337.4	10396.6	16197	15523.5	12829.4	emb-5	T04A8.14	protein_coding_gene
WBGene00001262	3074.66	-0.139247	0.122827	-1.13369	0.256926	0.509269	3344.59	2869.17	3455.56	3072.58	2693.86	3012.2	emb-8	K10D2.6	protein_coding_gene
WBGene00001263	13727.5	-0.88405	0.311949	-2.83396	0.00459753	0.0734121	26484.7	16800.2	10136	10871.6	10775.4	7297.36	emb-9	K04H4.1	protein_coding_gene
WBGene00001281	3267.38	0.286032	0.108807	2.62881	0.00856851	0.103875	2682.47	2964.66	3181.27	3713.18	3422.59	3640.11	emb-27	F10B5.6	protein_coding_gene
WBGene00001284	3546.12	0.225643	0.162405	1.38938	0.164717	0.413883	3522.66	3489.45	2795.04	4381.01	3865.59	3222.99	emb-30	F54C8.3	protein_coding_gene
WBGene00001303	5015.09	-0.131021	0.154157	-0.84992	0.395369	0.620847	5316.37	4623.83	5789.17	4736.42	4102.39	5522.37	sec-61.G	F32D8.6	protein_coding_gene
WBGene00001309	1556.42	0.172129	0.179561	0.958614	0.337753	0.575788	1288.62	1326.11	1775.63	1536.29	1507.27	1904.6	emr-1	M01D7.6	protein_coding_gene
WBGene00001310	38.915	0.331936	0.537946	0.617043	0.537206	0.729539	21.0453	34.3751	47.8514	22.9297	50.6791	56.6091	end-1	F58E10.2	protein_coding_gene
WBGene00001311	22.1392	0.355871	0.621593	0.572515	0.566973	NA	8.09435	21.3889	28.1982	18.6304	29.7085	26.8148	end-3	F58E10.5	protein_coding_gene
WBGene00001320	2954.48	0.128473	0.276687	0.464325	0.642415	0.802107	2476.87	2174.8	3817.86	2605.39	2405.51	4246.43	ent-1	ZK809.4	protein_coding_gene
WBGene00001324	1981.93	0.167873	0.104431	1.60751	0.107943	0.338657	1740.29	1944.87	1912.35	2069.41	2013.18	2211.48	eor-1	R11E3.6	protein_coding_gene
WBGene00001325	779.729	0.362476	0.149015	2.43248	0.014996	0.135187	589.269	778.404	675.902	849.832	870.283	914.684	eor-2	C44H4.7	protein_coding_gene
WBGene00001328	6734.23	-0.705495	0.30098	-2.34399	0.0190785	0.153882	12816.6	7463.21	4768.91	5139.12	4879.18	5338.39	epi-1	K08C7.3	protein_coding_gene
WBGene00001329	1748.27	0.215192	0.23172	0.928672	0.353059	0.588072	1304.81	1549.93	1999.51	1483.27	1733.58	2418.55	epn-1	T04C10.2	protein_coding_gene
WBGene00001330	798.088	-0.333908	0.165804	-2.01387	0.0440229	0.223146	1066.84	845.627	761.351	699.356	682.421	732.939	eps-8	Y57G11C.24	protein_coding_gene
WBGene00001331	1066.89	-0.0138201	0.12982	-0.106456	0.915221	0.959361	1126.73	1141.25	950.193	1016.07	1117.56	1049.5	erd-2.1	F09B9.3	protein_coding_gene
WBGene00001332	1887.67	0.317039	0.127453	2.4875	0.0128646	0.125646	1461.84	1856.25	1719.23	2171.16	2079.59	2037.93	eri-1	T07A9.5	protein_coding_gene
WBGene00001333	4809.61	-0.137649	0.117682	-1.16967	0.242135	0.495648	5552.73	4564.25	5003.04	4732.12	4257.05	4748.46	erm-1	C01G8.5	protein_coding_gene
WBGene00001334	1872.63	0.185651	0.107656	1.72449	0.0846201	0.303617	1635.06	1811.95	1805.54	2073.71	1861.15	2048.36	ero-1	Y105E8B.8	protein_coding_gene
WBGene00001335	307.114	0.236733	0.218963	1.08116	0.279627	0.52966	223.404	291.042	329.833	310.984	302.327	385.091		F35A5.8	protein_coding_gene
WBGene00001336	6558.18	-0.055133	0.132073	-0.417444	0.676353	0.821399	7315.68	6751.26	5983.14	7182.73	6272.85	5843.4	qars-1	Y41E3.4	protein_coding_gene
WBGene00001337	10008.8	-0.100973	0.12435	-0.812005	0.416789	0.638014	11550.6	10077.2	9449.81	10606.4	9210.49	9158.01	ears-1	ZC434.5	protein_coding_gene
WBGene00001338	497.192	-0.00553803	0.170254	-0.0325281	0.974051	0.988617	526.133	509.515	457.152	580.408	472.714	437.231	ears-2	T07A9.2	protein_coding_gene
WBGene00001340	2690.95	0.174696	0.15399	1.13446	0.256601	0.508902	2151.48	2510.91	2920.65	2583.89	2831.04	3147.76	etr-1	T01D1.2	protein_coding_gene
WBGene00001345	186.836	-0.3938	0.289032	-1.36248	0.173047	0.422859	241.212	167.292	229.003	167.674	116.212	199.622	fos-1	F29G9.4	protein_coding_gene
WBGene00001352	5377	0.171662	0.1764	0.973141	0.330483	0.570902	5518.73	5721.54	3932.36	6095	6019.46	4974.9	evl-14	H38K22.1	protein_coding_gene
WBGene00001358	567.275	0.137026	0.219973	0.622924	0.533335	0.726365	461.378	465.973	692.137	620.535	505.917	657.708	evl-20	F22B5.1	protein_coding_gene
WBGene00001362	19.2479	0.0367127	0.549708	0.0667857	0.946752	NA	16.1887	25.2084	15.3808	18.6304	19.2231	20.856	exc-1	C46E1.3	protein_coding_gene
WBGene00001365	1017.87	0.206565	0.14461	1.42843	0.153168	0.399397	882.284	880.002	1071.53	1112.09	992.612	1168.68	exc-4	Y105E8A.22	protein_coding_gene
WBGene00001366	197.029	-0.383471	0.304627	-1.25882	0.208094	0.461537	314.061	181.042	175.17	204.934	152.037	154.93	exc-5	C33D9.1	protein_coding_gene
WBGene00001368	97.5221	-0.181307	0.368288	-0.492298	0.622509	0.788453	105.227	78.6807	128.174	68.7891	76.8925	127.37	exc-7	F35H8.5	protein_coding_gene
WBGene00001371	739.185	0.118448	0.121235	0.977011	0.328564	0.569265	668.593	737.154	716.917	815.438	766.303	730.704	exl-1	F26H11.5	protein_coding_gene
WBGene00001372	2329.7	-0.00647593	0.108098	-0.0599082	0.952229	0.978275	2345.74	2397.09	2258.42	2548.06	2246.48	2182.43	exo-3	R09B3.1	protein_coding_gene
WBGene00001373	6.79212	-0.801647	0.998435	-0.802904	0.42203	NA	11.3321	4.58334	10.2539	2.86621	8.73778	2.97943	exp-1	H35N03.1	protein_coding_gene
WBGene00001374	49.012	-0.270945	0.48941	-0.553616	0.579842	0.760231	89.0379	40.4862	32.4706	47.2925	44.5627	40.2222	exp-2	F12F3.1	protein_coding_gene
WBGene00001377	127.108	0.220303	0.308897	0.713194	0.475726	0.683103	92.2756	129.861	129.882	108.916	121.455	180.255	eya-1	C49A1.4	protein_coding_gene
WBGene00001385	11536.2	-0.153009	0.181783	-0.841714	0.399948	0.62494	14299.5	12539.3	9606.18	10516.1	12670.7	9585.56	far-1	F02A9.2	protein_coding_gene
WBGene00001386	39879.5	0.0100293	0.09562	0.104887	0.916465	0.960106	41919	38416.8	38893	37333.9	42537.3	40176.8	far-2	F02A9.3	protein_coding_gene
WBGene00001387	116.171	0.426507	0.282135	1.51171	0.130608	0.372851	82.5624	108.472	104.248	161.941	105.727	134.074	far-3	F15B9.1	protein_coding_gene
WBGene00001388	7.6958	-0.0749504	0.88219	-0.0849595	0.932294	NA	9.71322	10.6945	3.41796	7.16554	6.99022	8.19342	far-4	F15B9.2	protein_coding_gene
WBGene00001389	103.469	-0.667463	0.333379	-2.00211	0.0452725	0.225741	155.412	134.445	92.2849	68.7891	101.358	68.5268	far-5	F15B9.3	protein_coding_gene
WBGene00001390	1316.89	0.480549	0.177732	2.70378	0.00685551	0.0931462	974.56	1080.91	1243.28	1276.9	1503.77	1821.92	far-6	W02A2.2	protein_coding_gene
WBGene00001391	40.6643	-0.781044	0.522974	-1.49347	0.135315	0.378619	59.8982	26.7362	68.3592	21.4966	38.4462	29.0494	far-7	K01A2.2	protein_coding_gene
WBGene00001392	1184.27	0.0532797	0.153993	0.345987	0.729352	0.852124	1248.15	1119.1	1118.53	1410.18	1169.11	1040.56	far-8	K02F3.3	protein_coding_gene
WBGene00001393	7831.03	-0.130202	0.112632	-1.15599	0.247684	0.501352	8730.57	8107.17	7716.9	7449.29	8159.34	6822.88	fat-1	Y67H2A.8	protein_coding_gene
WBGene00001394	8734.81	-0.124082	0.15623	-0.794223	0.427066	0.646876	10474.1	8731.27	8128.76	7979.54	9712.92	7382.27	fat-2	W02A2.1	protein_coding_gene
WBGene00001395	2387.75	-0.418762	0.281107	-1.48969	0.136306	0.378812	3067.76	1695.84	3434.2	1739.79	1737.94	2650.94	fat-3	W08D2.4	protein_coding_gene
WBGene00001396	4843.59	-0.101608	0.0964178	-1.05384	0.291958	0.540534	5326.08	4943.9	4774.04	4799.48	4804.03	4414.02	fat-4	T13F2.1	protein_coding_gene
WBGene00001397	637.382	0.655981	0.266955	2.45727	0.0139996	0.131317	393.386	716.529	372.558	771.012	822.225	748.581	fat-5	W06D12.3	protein_coding_gene
WBGene00001398	4738.69	-0.015899	0.198831	-0.0799626	0.936267	0.970488	5925.07	4922.51	3450.43	4489.92	5026.84	4617.36	fat-6	VZK822L.1	protein_coding_gene
WBGene00001399	358.629	-0.757671	0.383203	-1.97721	0.0480182	0.232124	764.107	336.112	253.784	266.558	273.493	257.72	fat-7	F10D2.9	protein_coding_gene
WBGene00001400	2.46128	-1.3991	2.07834	-0.673182	0.500832	NA	1.61887	9.16669	0	0	1.74756	2.23457	fax-1	F56E3.4	protein_coding_gene
WBGene00001401	1421.38	0.0629279	0.101178	0.62195	0.533975	0.726697	1377.66	1337.57	1456.05	1451.74	1400.67	1504.61	fbf-1	H12I13.4	protein_coding_gene
WBGene00001402	1374.32	-0.147234	0.136267	-1.08048	0.279926	0.529696	1610.78	1313.13	1410.76	1415.91	1191.83	1303.5	fbf-2	F21H12.5	protein_coding_gene
WBGene00001403	277.066	-0.433604	0.254782	-1.70186	0.0887808	0.310476	407.955	310.903	237.548	252.227	253.396	200.366	fbl-1	F56H11.1	protein_coding_gene
WBGene00001404	3745.11	-0.189986	0.0938836	-2.02363	0.0430082	0.220731	4256.01	3804.94	3915.27	3622.89	3429.58	3441.98	fbp-1	K07A3.1	protein_coding_gene
WBGene00001405	2357.09	0.0810808	0.0842389	0.962511	0.335793	0.574876	2261.56	2301.6	2309.69	2364.63	2490.27	2414.82	fce-1	C04F12.10	protein_coding_gene
WBGene00001406	729.185	0.176738	0.146313	1.20794	0.22707	0.479319	605.458	710.418	736.57	710.821	767.177	844.667	fce-2	F48F5.5	protein_coding_gene
WBGene00001410	61.7827	-0.901059	0.438624	-2.05429	0.0399478	0.211694	119.796	70.2779	52.9784	31.5284	50.6791	45.4362	feh-1	Y54F10AM.2	protein_coding_gene
WBGene00001411	1982.06	0.103051	0.0895623	1.1506	0.249895	0.503955	1881.13	1894.45	1956.78	2089.47	1978.23	2092.3	fem-1	F35D6.1	protein_coding_gene
WBGene00001412	3372.68	0.180608	0.13387	1.34913	0.177294	0.426304	2977.1	3556.67	2947.99	3756.17	3802.68	3195.43	fem-2	T19C3.8	protein_coding_gene
WBGene00001413	1563.62	0.0979896	0.102549	0.955537	0.339306	0.577261	1414.89	1506.39	1606.44	1645.21	1619.98	1588.78	fem-3	C01F6.4	protein_coding_gene
WBGene00001414	52.7268	-1.12371	0.85096	-1.32052	0.186661	0.435648	147.317	57.2918	12.8174	24.3628	61.1645	13.4074	fer-1	F43G9.6	protein_coding_gene
WBGene00001423	11950.8	-0.538732	0.18422	-2.9244	0.00345124	0.0628759	15411.6	16039.4	11020.4	9041.47	11453.5	8738.65	fib-1	T01C3.7	protein_coding_gene
WBGene00001424	9.85018	-2.84513	1.62291	-1.75311	0.0795831	NA	38.8529	10.6945	2.56347	0	6.99022	0	fis-1	F41G3.4	protein_coding_gene
WBGene00001425	449.554	0.379032	0.203246	1.8649	0.0621956	0.261813	293.016	423.195	452.88	505.887	482.325	540.021	fis-2	F13B9.8	protein_coding_gene
WBGene00001426	2915.96	0.0762449	0.0966293	0.789045	0.430086	0.649152	2640.38	2859.24	3013.79	2945.03	3040.75	2996.56	fkb-1	F36H1.1	protein_coding_gene
WBGene00001427	6111.93	0.0088014	0.201994	0.0435725	0.965245	0.983939	4994.22	5594.73	7690.41	5302.5	5742.47	7347.26	fkb-2	Y18D10A.19	protein_coding_gene
WBGene00001428	353.792	-0.668559	0.28571	-2.33999	0.0192841	0.153962	537.465	495.765	270.019	306.685	269.997	242.823	fkb-3	C05C8.3	protein_coding_gene
WBGene00001429	8.22489	-0.629668	0.88008	-0.715466	0.474321	NA	16.1887	9.16669	5.12694	4.29932	7.864	6.70371	fkb-4	ZC455.10	protein_coding_gene
WBGene00001430	458.261	-0.368781	0.28797	-1.28062	0.200326	0.451972	679.926	559.168	312.743	355.411	433.394	408.926	fkb-5	C50F2.6	protein_coding_gene
WBGene00001431	7720.46	0.1045	0.141825	0.73682	0.461232	0.674072	7688.02	7958.21	6674.42	9011.38	8131.38	6859.38	fkb-6	F31D4.3	protein_coding_gene
WBGene00001432	59.6798	0.165159	0.447583	0.369003	0.712126	0.843123	59.8982	63.4029	45.288	78.8209	33.2036	77.4651	fkb-7	B0511.1	protein_coding_gene
WBGene00001433	35.3509	-0.353772	0.431915	-0.819076	0.412743	0.634407	46.9472	32.0834	41.0155	24.3628	29.7085	37.9877	fkb-8	Y18D10A.25	protein_coding_gene
WBGene00001434	45.3308	0.301319	0.603255	0.499488	0.617436	0.785132	24.2831	41.2501	56.3963	20.0635	48.0578	81.9342	fkh-2	T14G12.4	protein_coding_gene
WBGene00001435	341.777	0.268573	0.217588	1.23432	0.217084	0.470364	244.449	337.64	346.923	309.551	400.19	411.906	fkh-3	C29F7.4	protein_coding_gene
WBGene00001436	260.335	0.321824	0.311082	1.03453	0.300889	0.546026	140.842	260.487	291.381	226.431	328.541	314.329	fkh-4	C29F7.5	protein_coding_gene
WBGene00001437	38.9614	0.493931	0.582565	0.847855	0.396519	0.621934	9.71322	43.5418	42.7245	38.6939	50.6791	48.4157	fkh-5	F26A1.2	protein_coding_gene
WBGene00001438	17.9104	-0.783481	0.640986	-1.22231	0.221592	NA	32.3774	16.0417	20.5078	7.16554	15.728	15.642	fkh-6	B0286.5	protein_coding_gene
WBGene00001439	322.746	0.231632	0.378159	0.612526	0.54019	0.731541	229.88	219.237	441.771	250.794	277.861	516.93	fkh-7	F26D12.1	protein_coding_gene
WBGene00001440	12.3606	-0.0204276	0.693272	-0.0294655	0.976493	NA	16.1887	10.6945	11.1084	7.16554	14.8542	14.1523	fkh-8	F40H3.4	protein_coding_gene
WBGene00001441	124.672	-0.466148	0.477696	-0.975825	0.329151	0.569594	140.842	66.4585	227.294	81.6871	86.504	145.247	fkh-9	K03C7.2	protein_coding_gene
WBGene00001442	6.49926	-0.571138	0.990472	-0.576632	0.564188	NA	9.71322	4.58334	9.39939	2.86621	3.49511	8.93828	fkh-10	C25A1.2	protein_coding_gene
WBGene00001443	3768.46	0.0344126	0.134655	0.255561	0.79829	0.891609	3975.95	3961.54	3232.54	4151.71	3810.55	3478.48	fli-1	B0523.5	protein_coding_gene
WBGene00001444	205.054	-0.387694	0.184611	-2.10006	0.0357238	0.201885	252.544	227.639	218.749	169.107	188.736	173.552	flp-1	F23B2.5	protein_coding_gene
WBGene00001445	28.7953	-0.361149	0.487871	-0.740255	0.459145	NA	29.1397	29.0278	39.3065	20.0635	20.9707	34.2634	flp-2	W07E11.3	protein_coding_gene
WBGene00001446	116.107	-0.294204	0.274191	-1.07299	0.283275	0.532425	123.034	122.222	137.573	111.782	122.329	79.6996	flp-3	W07E11.2	protein_coding_gene
WBGene00001447	51.3119	-0.790305	0.354182	-2.23135	0.0256579	0.178768	58.2793	61.1112	76.0496	31.5284	38.4462	42.4568	flp-4	C18D1.3	protein_coding_gene
WBGene00001448	90.9032	-0.649579	0.26386	-2.46183	0.013823	0.130106	108.464	103.889	121.338	64.4898	69.0285	78.2099	flp-5	C03G5.7	protein_coding_gene
WBGene00001449	264.287	0.463232	0.274849	1.6854	0.0919108	0.315569	179.695	269.653	217.04	223.565	308.444	387.325	flp-6	F07D3.2	protein_coding_gene
WBGene00001450	72.2987	-0.615427	0.320215	-1.92192	0.0546163	0.245238	103.608	79.4446	81.1766	45.8594	55.9218	67.7819	flp-7	F49E10.3	protein_coding_gene
WBGene00001451	86.6942	-0.782294	0.313643	-2.49422	0.0126235	0.124633	131.129	87.8474	110.229	68.7891	70.776	51.3951	flp-8	F31F6.4	protein_coding_gene
WBGene00001452	188.782	-0.382876	0.235187	-1.62796	0.103533	0.332883	186.17	192.5	262.328	149.043	161.649	181	flp-9	C36H8.3	protein_coding_gene
WBGene00001453	36.167	-0.252235	0.645567	-0.390718	0.696006	0.83418	24.2831	25.2084	68.3592	28.6621	18.3493	52.1399	flp-10	T06C10.4	protein_coding_gene
WBGene00001454	107.408	-0.384389	0.329397	-1.16695	0.243231	0.496727	121.415	90.903	153.808	70.2222	97.8631	110.239	flp-11	K02G10.4	protein_coding_gene
WBGene00001455	104.644	-0.128028	0.255571	-0.500948	0.616408	0.784375	129.51	99.3058	100.83	94.5851	97.8631	105.77	flp-12	C05E11.8	protein_coding_gene
WBGene00001456	68.5615	-0.414636	0.379853	-1.09157	0.275023	0.52701	85.8001	77.1529	73.4862	35.8277	79.5138	59.5885	flp-13	F33D4.3	protein_coding_gene
WBGene00001457	253.362	-0.326815	0.174362	-1.87435	0.0608822	0.259624	299.491	254.376	292.236	237.896	214.949	221.222	flp-14	Y37D8A.15	protein_coding_gene
WBGene00001458	48.764	0.062472	0.359662	0.173696	0.862104	0.930413	37.234	49.6529	55.5419	48.7256	46.3102	55.1194	flp-15	ZK525.1	protein_coding_gene
WBGene00001459	106.526	-0.523523	0.270756	-1.93356	0.0531669	0.242459	110.083	123.75	143.554	73.0885	87.3778	101.3	flp-16	F15D4.8	protein_coding_gene
WBGene00001460	119.356	-0.460071	0.290138	-1.5857	0.112808	0.345177	145.698	114.584	154.663	107.483	76.0187	117.687	flp-17	C52D10.11	protein_coding_gene
WBGene00001461	173.043	-0.273775	0.239505	-1.14309	0.253003	0.507025	189.408	184.861	194.824	133.279	196.6	139.288	flp-18	Y48D7A.2	protein_coding_gene
WBGene00001462	48.1972	-0.432545	0.459142	-0.942073	0.346155	0.582341	63.1359	32.0834	71.7772	32.9615	39.32	49.9054	flp-19	M79.4	protein_coding_gene
WBGene00001463	29.7727	-0.343522	0.486956	-0.705448	0.480532	NA	45.3284	29.0278	26.4892	21.4966	33.2036	23.0905	flp-20	E01H11.3	protein_coding_gene
WBGene00001464	14.9041	-1.09806	0.994319	-1.10433	0.269448	NA	12.951	9.93058	38.4521	2.86621	4.36889	20.856	flp-21	C26F1.10	protein_coding_gene
WBGene00001465	94.6671	-0.389109	0.342941	-1.13462	0.256533	0.50886	132.747	116.875	73.4862	74.5216	99.6107	70.7614	flr-1	F02D10.5	protein_coding_gene
WBGene00001466	16.5867	-0.335307	0.58028	-0.577836	0.563375	NA	22.6642	16.0417	17.0898	14.3311	17.4756	11.9177	flr-2	F58H1.4	protein_coding_gene
WBGene00001468	31.3381	-0.0397072	0.449918	-0.0882543	0.929675	NA	40.4718	24.4445	30.7616	35.8277	29.7085	26.8148	flr-4	F09B12.6	protein_coding_gene
WBGene00001470	1900.25	0.28278	0.15013	1.88356	0.059624	0.257049	1605.92	2024.31	1510.74	2148.23	2170.46	1941.84	baz-2	ZK783.4	protein_coding_gene
WBGene00001475	111.532	-0.457196	0.256878	-1.77982	0.0751059	0.286462	150.555	119.931	118.774	80.254	101.358	98.321	fmi-1	F15B9.7	protein_coding_gene
WBGene00001476	191.037	-1.42286	0.333148	-4.27096	1.9463e-05	0.00161795	225.023	196.32	412.719	110.349	105.727	96.0865	fmo-1	K08C7.2	protein_coding_gene
WBGene00001477	42.6363	1.37741	0.599744	2.29666	0.0216384	0.164344	16.1887	15.2778	39.3065	40.127	98.7369	46.1811	fmo-2	K08C7.5	protein_coding_gene
WBGene00001478	183.939	-0.81754	0.318889	-2.56371	0.010356	0.114176	299.491	260.487	144.409	151.909	121.455	125.881	fmo-3	Y39A1A.19	protein_coding_gene
WBGene00001479	546.767	-0.658344	0.233619	-2.81802	0.00483204	0.075932	796.484	470.557	743.406	391.238	474.461	404.457	fmo-4	F53F4.5	protein_coding_gene
WBGene00001480	261.272	-0.423255	0.182074	-2.32463	0.0200917	0.157977	328.631	288.751	280.273	247.928	220.192	201.856	fmo-5	H24K24.5	protein_coding_gene
WBGene00001481	652.259	0.166489	0.139437	1.19401	0.232473	0.484988	534.227	662.293	643.431	697.923	691.158	684.523	fog-1	Y54E10A.4	protein_coding_gene
WBGene00001482	1136.69	0.153778	0.143161	1.07417	0.282748	0.531987	1040.93	957.155	1229.61	1229.61	1116.69	1246.14	fog-2	Y113G7B.5	protein_coding_gene
WBGene00001483	16.4155	-1.38901	0.684658	-2.02877	0.0424816	NA	29.1397	21.3889	21.3623	4.29932	14.8542	7.44856	fog-3	C03C11.2	protein_coding_gene
WBGene00001484	473.271	0.435006	0.259056	1.6792	0.0931132	0.31777	294.634	419.376	492.186	441.397	501.549	690.482	fox-1	T07D1.4	protein_coding_gene
WBGene00001485	1716.95	0.228307	0.116699	1.95637	0.0504214	0.23737	1524.98	1550.7	1664.55	2030.71	1707.36	1823.41	fre-1	Y113G7A.8	protein_coding_gene
WBGene00001486	318.942	0.0773101	0.169334	0.456555	0.647991	0.804763	336.725	280.348	314.452	359.71	311.065	311.35	frh-1	F59G1.7	protein_coding_gene
WBGene00001487	16.7378	-2.16316	1.18863	-1.81987	0.0687787	NA	55.0416	19.8612	7.69041	0	14.8542	2.97943	frk-1	T04B2.2	protein_coding_gene
WBGene00001488	4854.49	-0.0723318	0.165274	-0.437648	0.661641	0.811496	6130.66	4458.83	4342.52	5081.8	4365.39	4747.71	frm-1	ZK270.2	protein_coding_gene
WBGene00001489	350.909	0.0257875	0.148967	0.173109	0.862565	0.930494	327.012	371.251	344.36	338.213	362.618	362	frm-2	T04C9.6	protein_coding_gene
WBGene00001490	181.918	0.184963	0.211973	0.872576	0.382894	0.611037	147.317	195.556	165.771	200.635	202.716	179.51	frm-3	H05G16.1	protein_coding_gene
WBGene00001491	2683.6	0.119614	0.098197	1.2181	0.223185	0.476193	2585.34	2442.16	2689.93	2850.45	2641.43	2892.28	frm-4	C24A11.8	protein_coding_gene
WBGene00001492	298.673	0.190768	0.154237	1.23685	0.216144	0.469354	276.827	292.57	267.455	315.284	308.444	331.461	frm-5.1	Y38C1AB.8	protein_coding_gene
WBGene00001493	1545.94	0.139747	0.120925	1.15565	0.247823	0.501448	1411.65	1417.78	1582.52	1655.24	1476.68	1731.79	frm-7	C51F7.1	protein_coding_gene
WBGene00001494	177.005	0.0174997	0.207902	0.084173	0.932919	0.9684	192.646	183.334	152.099	190.603	176.503	166.848	frm-8	H09G03.2	protein_coding_gene
WBGene00001495	25.4175	-0.412286	0.513377	-0.803087	0.421924	NA	19.4264	34.3751	32.4706	25.7959	16.6018	23.8354		F31B12.3	protein_coding_gene
WBGene00001496	2085.96	0.0960687	0.156878	0.612378	0.540288	0.731541	2162.81	2005.21	1879.88	2549.5	2097.94	1820.43	frm-10	F25H9.5	protein_coding_gene
WBGene00001497	4767.64	0.0435097	0.133003	0.327133	0.743568	0.859022	4901.94	4773.55	4409.17	5593.42	4593.45	4334.32	fars-1	T08B2.9	protein_coding_gene
WBGene00001498	4541.97	-0.120947	0.116935	-1.03431	0.300991	0.546026	4890.61	4358	4947.5	4699.16	3932.87	4423.7	fars-3	F22B5.9	protein_coding_gene
WBGene00001499	2912.98	0.217602	0.16853	1.29118	0.196642	0.448329	2198.43	2666.74	3212.88	3072.58	2870.36	3456.88	fsn-1	C26E6.5	protein_coding_gene
WBGene00001500	29.2337	0.684877	0.618839	1.10671	0.268418	NA	38.8529	9.16669	20.5078	34.3946	41.9413	30.5391	ftn-1	C54F6.14	protein_coding_gene
WBGene00001501	2888.21	-0.102204	0.166393	-0.614229	0.539064	0.730991	3695.88	2547.57	2733.51	2642.65	2778.61	2931.01	ftn-2	D1037.3	protein_coding_gene
WBGene00001502	4239.15	-0.05032	0.135433	-0.371549	0.710228	0.842369	4244.68	4102.86	4594.59	3695.98	3983.55	4813.26	ftt-2	F52D10.3	protein_coding_gene
WBGene00001503	4844.88	-0.139401	0.104795	-1.33022	0.183445	0.432024	5238.66	4705.57	5296.13	4411.1	4472	4945.85	fum-1	H14A12.2	protein_coding_gene
WBGene00001505	110.783	-0.271392	0.31437	-0.86329	0.387978	0.615028	161.887	106.181	96.5574	108.916	109.222	81.9342	fut-1	K08F8.3	protein_coding_gene
WBGene00001506	2.97949	-2.5315	1.64351	-1.54029	0.123489	NA	9.71322	1.52778	4.27245	0	0.873778	1.48971	fut-2	EGAP9.2	protein_coding_gene
WBGene00001507	16.3436	-0.353468	0.644272	-0.548632	0.583258	NA	11.3321	25.9723	17.0898	15.7642	17.4756	10.428	fut-4	K12H6.3	protein_coding_gene
WBGene00001508	108.999	-0.127985	0.373396	-0.342758	0.73178	0.85313	168.363	100.07	74.3406	116.082	110.97	84.1688	fut-8	C10F3.6	protein_coding_gene
WBGene00001509	3403.24	0.0921365	0.0983961	0.936384	0.349076	0.584297	3352.68	3347.37	3181.27	3790.57	3361.42	3386.12	fzo-1	ZK1248.14	protein_coding_gene
WBGene00001510	2288.41	0.0725395	0.200565	0.361676	0.717594	0.846139	1984.74	1988.41	2719.84	2069.41	2063.86	2904.2	fzr-1	ZK1307.6	protein_coding_gene
WBGene00001511	5860.96	0.229932	0.0908368	2.53127	0.0113651	0.120394	5005.55	5623	5550.77	6324.3	6418.77	6243.39	fzy-1	ZK177.6	protein_coding_gene
WBGene00001512	11.8625	-0.513575	0.665027	-0.772262	0.439959	NA	12.951	16.8056	11.9629	10.0317	10.4853	8.93828	gab-1	ZC482.1	protein_coding_gene
WBGene00001513	4813.27	0.283643	0.112256	2.52675	0.0115124	0.120995	3932.24	4397.72	4688.59	5637.84	5053.93	5169.3	gad-1	T05H4.14	protein_coding_gene
WBGene00001514	4772.03	0.18469	0.0979452	1.88564	0.0593432	0.256244	4118.41	4756.75	4521.96	4965.72	5043.45	5225.91	xnd-1	C05D2.5	protein_coding_gene
WBGene00001515	67.2605	-0.127546	0.346426	-0.368178	0.712741	0.843393	89.0379	58.0557	64.0868	77.3878	52.4267	62.5679	gap-1	T24C12.2	protein_coding_gene
WBGene00001516	1587.83	0.260557	0.110507	2.35783	0.018382	0.150738	1346.9	1537.71	1447.51	1659.54	1834.06	1701.25	gap-2	ZK899.8	protein_coding_gene
WBGene00001517	26.0775	-0.295717	0.582317	-0.507828	0.611574	NA	40.4718	22.1528	23.9257	25.7959	31.456	12.6626	gar-1	C15B12.5	protein_coding_gene
WBGene00001518	51.8666	-1.09446	0.440946	-2.48206	0.0130625	0.126445	98.7511	54.2362	60.6688	21.4966	35.8249	40.2222	gar-2	F47D12.1	protein_coding_gene
WBGene00001519	53.2423	-0.825957	0.378388	-2.18283	0.0290483	0.188116	92.2756	56.5279	56.3963	38.6939	37.5725	37.9877	gar-3	Y40H4A.1	protein_coding_gene
WBGene00001520	1995.41	-0.631847	0.19884	-3.17766	0.00148467	0.037513	3106.61	2310	1861.93	1676.74	1548.33	1468.86	gas-1	K09A9.5	protein_coding_gene
WBGene00001522	332.988	0.0738058	0.186398	0.395958	0.692136	0.832306	293.016	336.112	341.796	361.143	378.346	287.515	gbh-1	D2089.5	protein_coding_gene
WBGene00001523	263.719	-0.691602	0.231472	-2.98785	0.00280947	0.0559326	354.533	250.556	374.267	176.272	206.212	220.477	gbh-2	M05D6.7	protein_coding_gene
WBGene00001526	1958.96	0.0501117	0.117693	0.425782	0.670267	0.817475	2060.82	1776.81	1941.4	1944.73	1875.13	2154.87	gck-1	T19A5.2	protein_coding_gene
WBGene00001527	2942.7	0.0242955	0.0805259	0.30171	0.762873	0.870006	2923.68	2892.09	2937.74	2976.56	3029.39	2896.75	gcs-1	F37B12.2	protein_coding_gene
WBGene00001528	0.14563	0.901748	4.08047	0.220991	0.825099	NA	0	0	0	0	0.873778	0	gcy-1	AH6.1	protein_coding_gene
WBGene00001529	0.50926	-2.54102	3.99628	-0.635847	0.524876	NA	0	3.05556	0	0	0	0	gcy-2	R134.2	pseudogene
WBGene00001530	4.51595	-0.641898	1.27412	-0.503797	0.614404	NA	4.85661	7.6389	4.27245	0	4.36889	5.95885	gcy-3	R134.1	protein_coding_gene
WBGene00001531	1.02985	2.31725	2.41313	0.960269	0.33692	NA	0	0.76389	0	1.43311	1.74756	2.23457	gcy-4	ZK970.5	protein_coding_gene
WBGene00001532	2.01881	-0.913021	1.66746	-0.547553	0.583999	NA	1.61887	3.81945	2.56347	0	2.62133	1.48971	gcy-5	ZK970.6	protein_coding_gene
WBGene00001533	2.31936	0.119638	1.63022	0.0733877	0.941498	NA	3.23774	0.76389	2.56347	5.73243	0.873778	0.744856	gcy-6	B0024.6	protein_coding_gene
WBGene00001534	7.19783	-0.698417	0.964469	-0.724146	0.468976	NA	14.5698	5.34723	6.83592	8.59864	2.62133	5.21399	gcy-7	F52E1.4	protein_coding_gene
WBGene00001535	12.0765	0.681956	0.794257	0.858609	0.390556	NA	9.71322	9.16669	8.5449	27.229	9.61156	8.19342	gcy-8	C49H3.1	protein_coding_gene
WBGene00001536	22.7888	-1.60933	0.628126	-2.56211	0.0104038	NA	51.8039	17.5695	34.1796	10.0317	10.4853	12.6626	gcy-9	ZK455.2	protein_coding_gene
WBGene00001537	205.074	-0.0675213	0.20696	-0.326253	0.744233	0.859185	237.974	218.473	175.17	189.17	201.843	207.815	gcy-11	C30G4.3	protein_coding_gene
WBGene00001538	1448.44	-0.0939887	0.258534	-0.363545	0.716198	0.845792	2065.68	1406.32	1016.84	1567.82	1460.08	1173.89	gcy-12	F08B1.2	protein_coding_gene
WBGene00001539	0.927031	1.06611	3.04467	0.350155	0.726222	NA	0	0	1.70898	0	0.873778	2.97943	gcy-13	F23H12.6	protein_coding_gene
WBGene00001540	1.85748	-3.18279	2.07872	-1.53113	0.125737	NA	4.85661	2.29167	2.56347	1.43311	0	0	gcy-14	ZC412.2	protein_coding_gene
WBGene00001541	25.6421	-0.593528	0.549123	-1.08087	0.279757	NA	35.6151	35.139	21.3623	27.229	21.8445	12.6626	gcy-15	ZC239.7	protein_coding_gene
WBGene00001542	4.95177	-1.99966	1.36272	-1.4674	0.142266	NA	12.951	9.93058	0.85449	2.86621	0.873778	2.23457	gcy-17	W03F11.2	protein_coding_gene
WBGene00001543	39.7542	0.29092	0.571996	0.508606	0.611029	0.780637	50.185	37.4306	19.6533	67.356	39.32	24.5803	gcy-18	ZK896.8	protein_coding_gene
WBGene00001544	28.3733	0.605088	0.475227	1.27326	0.202926	NA	22.6642	26.7362	17.9443	38.6939	26.2133	37.9877	gcy-19	C17F4.6	protein_coding_gene
WBGene00001545	1.31223	-0.523275	1.98194	-0.264022	0.791763	NA	1.61887	2.29167	0.85449	0	0.873778	2.23457	gcy-20	F21H7.9	protein_coding_gene
WBGene00001546	62.108	-0.100832	0.394896	-0.255339	0.798461	0.891609	85.8001	60.3473	46.997	74.5216	60.2907	44.6914	gcy-21	F22E5.3	protein_coding_gene
WBGene00001547	8.83557	-0.584818	0.872313	-0.670422	0.502589	NA	19.4264	6.87501	5.98143	7.16554	6.11645	7.44856	gcy-22	T03D8.5	protein_coding_gene
WBGene00001548	18.5181	0.446856	0.672825	0.664149	0.506595	NA	14.5698	17.5695	14.5263	25.7959	29.7085	8.93828	gcy-23	T26C12.4	protein_coding_gene
WBGene00001549	1.72458	0.275693	1.91982	0.143604	0.885813	NA	1.61887	3.05556	0	1.43311	3.49511	0.744856	gcy-25	Y105C5B.2	protein_coding_gene
WBGene00001550	1.06407	-3.53847	3.56784	-0.991768	0.321311	NA	4.85661	1.52778	0	0	0	0	gcy-27	C06A12.4	protein_coding_gene
WBGene00001551	9.02461	-0.692025	0.78804	-0.878161	0.379857	NA	14.5698	11.4584	7.69041	5.73243	8.73778	5.95885	gcy-31	T07D1.1	protein_coding_gene
WBGene00001552	6.10267	-0.280528	1.05828	-0.265079	0.790948	NA	9.71322	6.11112	4.27245	7.16554	7.864	1.48971	gcy-32	C06B3.8	protein_coding_gene
WBGene00001553	15.0218	-0.317375	0.711515	-0.446056	0.655557	NA	21.0453	16.8056	11.9629	18.6304	15.728	5.95885	gcy-33	F57F5.2	protein_coding_gene
WBGene00001554	2.77452	0.293661	1.70525	0.172209	0.863273	NA	3.23774	0.76389	3.41796	5.73243	3.49511	0	gcy-34	M04G12.3	protein_coding_gene
WBGene00001555	16.7422	-0.34797	0.60802	-0.5723	0.567119	NA	19.4264	23.6806	12.8174	18.6304	13.9804	11.9177	gcy-35	T04D3.4	protein_coding_gene
WBGene00001556	8.25937	-0.365926	0.833619	-0.43896	0.66069	NA	12.951	9.93058	5.12694	8.59864	6.99022	5.95885	gcy-36	C46E1.2	protein_coding_gene
WBGene00001557	9.33174	-0.427399	0.751195	-0.568959	0.569384	NA	11.3321	10.6945	10.2539	7.16554	6.11645	10.428	gcy-37	C54E4.3	protein_coding_gene
WBGene00001558	8563.56	0.0408289	0.122811	0.332454	0.739546	0.856954	7532.6	8607.52	9185.77	7927.95	8819.04	9308.47	gdi-1	Y57G11C.10	protein_coding_gene
WBGene00001559	249.91	-0.481906	0.255147	-1.88874	0.0589269	0.255259	386.91	255.903	233.276	203.501	230.677	189.194	gei-1	F45H7.2	protein_coding_gene
WBGene00001560	575.557	-0.59717	0.225156	-2.65225	0.00799583	0.0997418	917.9	585.14	578.49	480.091	409.802	481.922	gei-3	T22H6.6	protein_coding_gene
WBGene00001561	1978.83	0.109522	0.155862	0.702685	0.482252	0.688657	1840.66	1824.93	2046.5	1947.59	1769.4	2443.87	gei-4	W07B3.2	protein_coding_gene
WBGene00001562	841.628	0.307196	0.172925	1.77648	0.0756544	0.287265	676.688	718.821	861.326	842.667	859.798	1090.47	lin-66	B0513.1	protein_coding_gene
WBGene00001563	3964.14	0.134156	0.0933054	1.43782	0.150486	0.396194	3773.59	3999.73	3564.93	4260.63	4018.51	4167.47	gei-6	C05C8.4	protein_coding_gene
WBGene00001564	9995.37	-0.799626	0.580668	-1.37708	0.168487	0.418378	8680.38	7266.13	22143.3	6205.35	6189.84	9487.24	icl-1	C05E4.9	protein_coding_gene
WBGene00001565	1822.91	0.183256	0.0927196	1.97645	0.0481036	0.232202	1660.96	1734.03	1726.07	1911.76	1883.87	2020.8	gei-8	C14B9.6	protein_coding_gene
WBGene00001566	1903.43	0.00325159	0.140174	0.0231969	0.981493	0.991195	1975.02	1895.98	1830.32	2195.52	1876.88	1646.88	acdh-13	C28C12.9	protein_coding_gene
WBGene00001568	4474.18	0.206639	0.113966	1.81316	0.0698067	0.27723	4207.44	4387.02	3865.71	5223.68	4767.33	4393.91	snpc-4	F32H2.1	protein_coding_gene
WBGene00001569	3475.42	0.311792	0.124001	2.51443	0.0119226	0.122571	2705.13	3466.53	3127.43	3769.07	3946.86	3837.5	meg-3	F52D2.4	protein_coding_gene
WBGene00001570	34.2939	-0.7405	0.492283	-1.50422	0.132525	0.375029	61.5171	25.9723	41.87	27.229	25.3396	23.8354	gei-13	F58A4.11	protein_coding_gene
WBGene00001571	2780.62	0.198595	0.109688	1.81055	0.070211	0.278087	2646.85	2737.78	2382.32	3177.2	2900.94	2838.65	gei-14	K01C8.5	protein_coding_gene
WBGene00001572	154.202	-0.850553	0.341744	-2.48886	0.0128154	0.125646	294.634	170.348	131.591	114.649	107.475	106.514	gei-15	M03A8.4	protein_coding_gene
WBGene00001574	4415.27	0.180639	0.104912	1.72182	0.0851017	0.304454	3788.16	4230.43	4396.35	4508.55	4622.29	4945.85	gei-17	W10D5.3	protein_coding_gene
WBGene00001575	6.93129	-1.03056	0.915742	-1.12538	0.260427	NA	8.09435	12.2222	7.69041	2.86621	6.99022	3.72428	gei-18	Y37A1B.15	protein_coding_gene
WBGene00001577	282.763	0.588034	0.177799	3.3073	0.000941992	0.0274286	191.027	233.75	250.366	333.914	343.395	344.124	gem-4	T12A7.1	protein_coding_gene
WBGene00001578	529.143	-0.496069	0.192874	-2.57198	0.010112	0.113472	678.307	481.251	698.973	454.295	450.869	411.161	ges-1	R12A1.4	protein_coding_gene
WBGene00001579	2303.28	0.266648	0.130001	2.05112	0.0402552	0.212313	2009.02	2303.89	1955.93	2767.33	2504.25	2279.26	gex-2	F56A11.1	protein_coding_gene
WBGene00001580	4271.11	0.119552	0.101908	1.17314	0.240741	0.493975	4032.61	3997.44	4251.09	4618.9	4063.07	4663.55	gex-3	F28D1.10	protein_coding_gene
WBGene00001581	3587.61	-0.65103	0.194613	-3.34524	0.000822103	0.0247312	5680.62	3702.58	3772.57	2516.54	2793.47	3059.87	gfi-1	F57F4.3	protein_coding_gene
WBGene00001582	3280.16	0.1614	0.0971304	1.66168	0.0965772	0.322088	2973.86	3254.94	3061.64	3254.59	3600.84	3535.09	gfi-2	K02A11.1	protein_coding_gene
WBGene00001583	794.279	0.400843	0.148264	2.70357	0.00685981	0.0931462	602.22	781.46	667.357	875.628	878.147	960.865	gfi-3	M163.4	protein_coding_gene
WBGene00001584	3699.71	0.241322	0.119156	2.02526	0.0428411	0.220482	3422.29	3649.87	3098.38	4327.98	4024.62	3675.12	nrde-4	F45E4.10	protein_coding_gene
WBGene00001585	936.196	0.215218	0.142704	1.50814	0.131519	0.373511	799.722	834.932	962.156	1061.93	899.991	1058.44	gfl-1	M04B2.3	protein_coding_gene
WBGene00001586	10.8969	-0.677282	0.694864	-0.974697	0.32971	NA	12.951	14.5139	12.8174	7.16554	10.4853	7.44856	ggr-1	C09G5.1	protein_coding_gene
WBGene00001587	10.6462	0.00356747	0.773755	0.00461059	0.996321	NA	11.3321	8.4028	11.9629	15.7642	5.24267	11.1728	ggr-2	C45B2.4	protein_coding_gene
WBGene00001588	14.7971	-0.573837	0.717469	-0.799808	0.423822	NA	25.9019	13.75	13.6718	12.898	16.6018	5.95885	ggr-3	F09C12.1	protein_coding_gene
WBGene00001589	2310.25	0.148444	0.098324	1.50974	0.13111	0.373319	2047.87	2287.85	2235.35	2416.22	2356.58	2517.61	gip-1	H04J21.3	protein_coding_gene
WBGene00001590	448.074	0.0406168	0.162171	0.250456	0.802234	0.893925	429.001	485.834	409.301	474.358	402.812	487.136	lipt-1	C45G3.3	protein_coding_gene
WBGene00001591	388.946	-0.428036	0.353075	-1.21231	0.225395	0.478262	246.068	399.515	692.137	283.755	339.026	373.173	glc-1	F11A5.10	protein_coding_gene
WBGene00001592	90.3858	-0.686122	0.278556	-2.46313	0.0137728	0.130052	123.034	107.709	105.102	61.6236	62.912	81.9342	glc-2	F25F8.2	protein_coding_gene
WBGene00001593	6.16444	-0.333961	0.936576	-0.356576	0.721409	NA	4.85661	6.11112	9.39939	7.16554	3.49511	5.95885	glc-3	ZC317.3	protein_coding_gene
WBGene00001594	40.6482	-0.690411	0.479595	-1.43957	0.149989	0.395856	77.7058	38.9584	35.0341	30.0952	27.0871	35.0082	glc-4	C27H5.8	protein_coding_gene
WBGene00001595	12087.8	0.0429851	0.146841	0.292732	0.769727	0.873978	11532.8	11056.6	13136.1	10857.2	11516.4	14427.9	gld-1	T23G11.3	protein_coding_gene
WBGene00001596	3566.4	0.115209	0.108833	1.05858	0.289789	0.538723	3608.46	3170.91	3494.86	3846.46	3420.84	3856.87	gld-2	ZC308.1	protein_coding_gene
WBGene00001597	10291.8	0.3231	0.134684	2.39895	0.0164424	0.14193	7969.7	9191.13	10269.3	10615	11172.1	12533.7	gld-3	T07F8.3	protein_coding_gene
WBGene00001598	10635.1	-0.226538	0.18836	-1.20268	0.229099	0.481832	12949.3	12678.3	8779.03	9633.35	11318.9	8451.89	glh-1	T21G5.3	protein_coding_gene
WBGene00001599	5174.61	0.150196	0.183072	0.820419	0.411977	0.634163	4777.29	5962.93	3975.09	5430.04	6188.1	4714.2	glh-2	C55B7.1	protein_coding_gene
WBGene00001600	2200.25	0.207901	0.0976644	2.12873	0.0332764	0.195881	1949.12	2067.09	2104.61	2492.17	2328.62	2259.89	glh-3	B0414.6	protein_coding_gene
WBGene00001601	4537.27	0.181233	0.138543	1.30814	0.190826	0.442054	4286.77	4678.07	3792.23	4888.33	5331.79	4246.43	glh-4	T12F5.3	protein_coding_gene
WBGene00001602	454.47	-0.077797	0.149997	-0.518658	0.603999	0.776754	488.899	495.765	415.282	467.193	429.899	429.782	gln-1	C45B2.5	protein_coding_gene
WBGene00001603	83.5822	-2.19762	1.85624	-1.18391	0.236448	0.488786	299.491	89.3752	23.0712	1.43311	87.3778	0.744856	gln-2	K03H1.1	protein_coding_gene
WBGene00001604	1964.55	-0.615881	0.209494	-2.93985	0.00328376	0.0613381	3045.1	1873.82	2214.84	1808.58	1476.68	1368.3	gln-3	Y105C5B.28	protein_coding_gene
WBGene00001605	5.52866	-1.45676	1.55484	-0.936915	0.348802	NA	11.3321	12.9861	0	2.86621	5.24267	0.744856	gln-4	T25C8.3	pseudogene
WBGene00001606	9120.97	0.217213	0.111804	1.9428	0.05204	0.240236	7450.04	8919.19	8931.13	10040.3	9956.7	9428.39	gln-5	F26D10.10	protein_coding_gene
WBGene00001607	19520.3	0.265913	0.126832	2.09657	0.0360313	0.20243	16009	19871.1	17294	21969.5	22684.2	19294	gln-6	C28D4.3	protein_coding_gene
WBGene00001608	7.64368	-0.363491	0.984404	-0.36925	0.711942	NA	16.1887	3.81945	5.98143	10.0317	6.11645	3.72428		R07B1.8	protein_coding_gene
WBGene00001609	11082.1	0.279004	0.153833	1.81368	0.0697276	0.277028	9800.64	11666.1	8573.1	12354.8	13360.1	10737.8	glp-1	F02A9.6	protein_coding_gene
WBGene00001612	12.3906	-0.105245	0.666477	-0.157912	0.874526	NA	14.5698	14.5139	9.39939	14.3311	9.61156	11.9177	glr-1	C06E1.4	protein_coding_gene
WBGene00001613	24.3988	-0.0698107	0.639237	-0.109209	0.913036	NA	35.6151	22.9167	16.2353	40.127	16.6018	14.8971	glr-2	B0280.12	protein_coding_gene
WBGene00001614	3.02785	-0.550999	1.47148	-0.374452	0.708068	NA	1.61887	2.29167	6.83592	1.43311	5.24267	0.744856	glr-3	K10D3.1	protein_coding_gene
WBGene00001615	67.1637	-0.81772	0.377312	-2.16722	0.0302179	0.189597	113.321	84.7918	59.8143	47.2925	56.7956	40.9671	glr-4	C06A8.9	protein_coding_gene
WBGene00001616	51.2214	-0.350491	0.419549	-0.835401	0.403492	0.62745	72.8492	61.1112	38.4521	51.5919	49.8053	33.5185	glr-5	ZC196.7	protein_coding_gene
WBGene00001617	112.162	-0.236461	0.294753	-0.802235	0.422417	0.643104	144.079	126.806	93.1394	123.247	87.3778	98.321	glr-6	F41B4.4	protein_coding_gene
WBGene00001618	7.60689	0.169614	0.926564	0.183057	0.854753	NA	12.951	3.05556	5.98143	8.59864	6.11645	8.93828	glr-7	C43H6.9	protein_coding_gene
WBGene00001619	3.74183	-0.125649	1.34139	-0.0936713	0.92537	NA	3.23774	6.87501	1.70898	1.43311	1.74756	7.44856	glr-8	F22A3.3	protein_coding_gene
WBGene00001620	1274.53	-0.209975	0.164263	-1.27829	0.201147	0.452897	1597.83	1406.32	1100.58	1153.65	1186.59	1202.2	glt-1	C12D12.2	protein_coding_gene
WBGene00001621	62.8991	-0.403263	0.423925	-0.951261	0.341472	0.578415	76.0869	42.7779	95.7029	67.356	46.3102	49.1605	glt-3	K08F4.4	protein_coding_gene
WBGene00001622	132.092	-0.451943	0.242867	-1.86086	0.0627633	0.26349	171.6	128.334	159.79	100.317	111.844	120.667	glt-4	T22E5.2	protein_coding_gene
WBGene00001623	42.8138	-0.669879	0.405308	-1.65277	0.0983786	0.324521	53.4227	42.7779	62.3778	24.3628	36.6987	37.2428	glt-5	Y53C12A.2	protein_coding_gene
WBGene00001624	33.0276	-1.05552	0.465011	-2.26989	0.0232143	NA	51.8039	35.139	46.997	21.4966	27.0871	15.642	glt-6	R05G6.6	protein_coding_gene
WBGene00001625	16.9565	-0.23682	0.667613	-0.354726	0.722795	NA	30.7585	12.9861	11.9629	15.7642	18.3493	11.9177	glt-7	W03G1.1	protein_coding_gene
WBGene00001626	1.69988	-0.258824	1.63228	-0.158566	0.874011	NA	1.61887	3.05556	0.85449	1.43311	1.74756	1.48971	gly-1	F44F4.6	protein_coding_gene
WBGene00001627	118.7	-0.427133	0.320005	-1.33477	0.181952	0.431018	179.695	110.764	118.774	111.782	114.465	76.7202	gly-2	C55B7.2	protein_coding_gene
WBGene00001628	2433.52	0.210965	0.0967135	2.18134	0.0291581	0.188223	2146.62	2300.84	2315.67	2728.64	2476.29	2633.07	gly-3	ZK688.8	protein_coding_gene
WBGene00001629	1334.67	-0.0234379	0.110415	-0.212271	0.831896	0.913793	1342.04	1260.42	1434.69	1319.89	1272.22	1378.73	gly-4	Y116F11B.12	protein_coding_gene
WBGene00001630	2430.52	-0.00831367	0.0929424	-0.0894497	0.928725	0.965757	2536.77	2470.42	2306.27	2487.87	2416.87	2364.92	gly-5	Y39E4B.12	protein_coding_gene
WBGene00001631	298.031	-0.883849	0.301916	-2.92747	0.00341732	0.0627188	552.035	288.751	320.434	229.297	166.018	231.65	gly-6	H38K22.5	protein_coding_gene
WBGene00001632	3756.86	0.13475	0.118482	1.13731	0.25541	0.507835	3642.46	3717.85	3381.22	4385.31	3836.76	3577.55	gly-7	Y46H3A.6	protein_coding_gene
WBGene00001633	666.235	-0.595899	0.336708	-1.76978	0.0767641	0.289862	989.13	965.558	450.316	686.458	536.5	369.449	gly-8	Y66A7A.6	protein_coding_gene
WBGene00001635	2790.83	0.19484	0.112693	1.72894	0.0838193	0.302656	2742.37	2731.67	2334.47	3118.44	2942.88	2875.15	gly-10	Y45F10D.3	protein_coding_gene
WBGene00001636	194.878	0.266726	0.183408	1.45428	0.145869	0.390587	181.313	177.986	171.753	210.667	227.182	200.366	gly-11	Y75B8A.9	protein_coding_gene
WBGene00001637	138.44	-0.0409486	0.250035	-0.163772	0.869911	0.934726	145.698	138.264	135.864	170.54	124.076	116.198	gly-12	F48E3.1	protein_coding_gene
WBGene00001638	554.213	0.140072	0.258992	0.540835	0.588621	0.766665	490.518	693.613	396.483	604.771	683.294	456.597	gly-13	B0416.6	protein_coding_gene
WBGene00001639	43.1564	0.422086	0.409895	1.02974	0.303132	0.547382	25.9019	35.9029	47.8514	50.1587	55.9218	43.2017	gly-14	M01F1.1	protein_coding_gene
WBGene00001640	0	NA	NA	NA	NA	NA	0	0	0	0	0	0	gly-15	C54C8.11	protein_coding_gene
WBGene00001641	0	NA	NA	NA	NA	NA	0	0	0	0	0	0	gly-16	T15D6.2	protein_coding_gene
WBGene00001642	0	NA	NA	NA	NA	NA	0	0	0	0	0	0	gly-17	T15D6.3	protein_coding_gene
WBGene00001643	4.39941	0.0642895	1.12648	0.0570709	0.954489	NA	6.47548	1.52778	5.12694	4.29932	5.24267	3.72428	gly-18	F22D6.11	protein_coding_gene
WBGene00001644	56.3934	-0.685823	0.360359	-1.90316	0.0570193	0.251308	90.6567	59.5835	59.8143	38.6939	41.9413	47.6708	gly-19	F22D6.12	protein_coding_gene
WBGene00001645	1406.46	0.254538	0.110234	2.30908	0.0209394	0.161946	1274.05	1320	1251.83	1595.05	1593.77	1404.05	gly-20	C03E10.4	protein_coding_gene
WBGene00001646	53.8116	-0.319039	0.390597	-0.816798	0.414044	0.635331	58.2793	78.6807	41.87	50.1587	50.6791	43.2017	gna-1	B0024.12	protein_coding_gene
WBGene00001647	3925.37	0.141922	0.0889052	1.59633	0.110416	0.341989	3619.79	3859.94	3712.76	4297.89	4131.22	3930.61	gna-2	T23G11.2	protein_coding_gene
WBGene00001648	2047.38	0.0756339	0.193837	0.390193	0.696394	0.834185	1945.88	1679.03	2357.54	1926.1	1805.23	2570.5	goa-1	C26C6.2	protein_coding_gene
WBGene00001649	1152.67	-0.168293	0.121158	-1.38904	0.164822	0.414004	1337.19	1221.46	1104	1080.56	1106.2	1066.63	gob-1	H13N06.3	protein_coding_gene
WBGene00001650	599.981	-0.489512	0.36401	-1.34478	0.178698	0.427379	1099.21	645.487	358.886	587.574	499.801	408.926	gon-1	F25H8.3	protein_coding_gene
WBGene00001651	2313.23	-0.143262	0.223517	-0.640946	0.521558	0.716961	2763.41	2840.91	1680.78	2146.79	2533.96	1913.54	gon-2	T01H8.5	protein_coding_gene
WBGene00001653	5398.35	0.247599	0.113572	2.1801	0.0292499	0.188231	4880.89	5382.37	4542.47	6192.46	5957.42	5434.47	gon-4	K04D7.5	protein_coding_gene
WBGene00001660	1528.88	-0.0619433	0.0945429	-0.655187	0.512347	0.712203	1544.4	1624.8	1515.87	1473.23	1488.04	1526.96	gop-1	C34E10.3	protein_coding_gene
WBGene00001661	1609.32	-0.0269037	0.102654	-0.26208	0.79326	0.887649	1610.78	1645.42	1613.28	1703.96	1586.78	1495.67	gop-2	C34E10.2	protein_coding_gene
WBGene00001662	2018.16	-0.00779554	0.108859	-0.0716113	0.942911	0.974315	1983.12	2050.28	2032.83	2212.72	1943.28	1886.72	gop-3	C34E10.1	protein_coding_gene
WBGene00001663	31.729	-0.0982415	0.45423	-0.216281	0.828769	NA	35.6151	35.9029	26.4892	38.6939	30.5822	23.0905	gpa-1	T19C4.6	protein_coding_gene
WBGene00001664	11.6594	-0.52331	0.662099	-0.79038	0.429306	NA	12.951	12.9861	15.3808	8.59864	9.61156	10.428	gpa-2	F38E1.5	protein_coding_gene
WBGene00001665	14.8138	-0.0761876	0.621795	-0.122529	0.90248	NA	19.4264	14.5139	11.9629	14.3311	17.4756	11.1728	gpa-3	E02C12.5	protein_coding_gene
WBGene00001666	44.2229	0.359768	0.391905	0.918	0.358619	0.591453	30.7585	45.0695	40.161	38.6939	53.3005	57.3539	gpa-4	T07A9.7	protein_coding_gene
WBGene00001667	2.42164	-0.629727	1.44511	-0.435764	0.663008	NA	3.23774	3.05556	2.56347	1.43311	3.49511	0.744856	gpa-5	F53B1.7	protein_coding_gene
WBGene00001668	4.31736	-0.871912	1.19237	-0.731245	0.464629	NA	8.09435	4.58334	4.27245	2.86621	0.873778	5.21399	gpa-6	F48C11.1	protein_coding_gene
WBGene00001669	75.0096	-0.319486	0.295618	-1.08074	0.279813	0.52966	76.0869	84.028	88.867	74.5216	55.048	71.5062	gpa-7	R10H10.5	protein_coding_gene
WBGene00001670	1.79924	-0.573115	2.09596	-0.273439	0.784516	NA	0	3.81945	2.56347	1.43311	0	2.97943	gpa-8	F56H9.3	protein_coding_gene
WBGene00001671	13.9875	-0.806649	0.690689	-1.16789	0.242851	NA	16.1887	21.3889	16.2353	5.73243	8.73778	15.642	gpa-9	F56H9.4	protein_coding_gene
WBGene00001672	10.4618	0.201845	0.733216	0.275287	0.783096	NA	9.71322	6.87501	12.8174	8.59864	11.3591	13.4074	gpa-10	C55H1.2	protein_coding_gene
WBGene00001673	5.4453	0.261913	1.04105	0.251586	0.801361	NA	4.85661	3.05556	6.83592	8.59864	2.62133	6.70371	gpa-11	C16A11.1	protein_coding_gene
WBGene00001674	66.9021	-0.552971	0.330172	-1.6748	0.093974	0.318611	97.1322	81.7363	60.6688	54.4581	51.5529	55.8642	gpa-12	F18G5.3	protein_coding_gene
WBGene00001675	7.75473	0.865392	0.869429	0.995358	0.319562	NA	4.85661	3.05556	8.5449	10.0317	9.61156	10.428	gpa-13	F18E2.5	protein_coding_gene
WBGene00001676	12.9559	0.353381	0.652063	0.541944	0.587857	NA	12.951	9.16669	11.9629	18.6304	13.1067	11.9177	gpa-14	B0207.3	protein_coding_gene
WBGene00001677	11.0555	-0.435794	0.841144	-0.518097	0.60439	NA	9.71322	9.93058	18.7988	2.86621	13.1067	11.9177	gpa-15	M04C7.1	protein_coding_gene
WBGene00001678	1875.08	0.0890455	0.147602	0.60328	0.546323	0.735681	1699.81	1657.64	2093.5	1913.2	1754.55	2131.78	gpa-16	Y95B8A.5	protein_coding_gene
WBGene00001679	1442.49	0.000500862	0.168049	0.00298046	0.997622	0.998858	1510.41	1258.13	1561.15	1314.16	1294.94	1716.15	gpb-1	F13D12.7	protein_coding_gene
WBGene00001680	151.181	-0.431329	0.289284	-1.49102	0.135956	0.378812	233.117	145.139	145.263	108.916	145.047	129.605	gpb-2	F52A8.2	protein_coding_gene
WBGene00001681	7.65931	-0.516239	0.95016	-0.543318	0.586911	NA	8.09435	10.6945	8.5449	1.43311	10.4853	6.70371	gpc-1	K02A4.2	protein_coding_gene
WBGene00001682	838.252	-0.042479	0.288822	-0.147077	0.883071	0.941701	662.118	688.265	1201.41	664.962	730.478	1082.28	gpc-2	F08B6.2	protein_coding_gene
WBGene00001683	11191.5	0.365669	0.121605	3.00703	0.00263812	0.0536993	8562.21	9838.15	10935.8	13158.8	12274	12380.3	gpd-1	T09F3.3	protein_coding_gene
WBGene00001684	3719.11	-0.844586	0.184099	-4.58768	4.48207e-06	0.000554656	6018.96	3805.7	4510.85	2800.29	2447.45	2731.39	gpd-2	K10B3.8	protein_coding_gene
WBGene00001685	6047.68	-0.758115	0.157387	-4.8169	1.45808e-06	0.000236221	8737.04	6402.17	7666.49	4644.7	3918.89	4916.8	gpd-3	K10B3.7	protein_coding_gene
WBGene00001686	6792.15	0.209805	0.127218	1.64918	0.0991106	0.325683	5475.02	6309.74	7107.65	7476.52	6936.92	7447.07	gpd-4	F33H1.2	protein_coding_gene
WBGene00001687	30.8252	0.155335	0.422409	0.367736	0.71307	NA	32.3774	29.7917	25.6347	31.5284	35.8249	29.7943	gpn-1	F59D12.4	protein_coding_gene
WBGene00001688	1032.85	0.193461	0.135231	1.4306	0.152546	0.399055	951.896	1038.13	898.069	1228.17	1017.95	1062.91	gpr-1	F22B7.13	protein_coding_gene
WBGene00001689	1285.96	0.10949	0.118333	0.925266	0.354827	0.589803	1236.82	1271.11	1200.56	1474.67	1242.51	1290.09	gpr-2	C38C10.4	protein_coding_gene
WBGene00001690	25.4885	-0.610954	0.51229	-1.19259	0.233028	NA	35.6151	29.7917	26.4892	28.6621	17.4756	14.8971	grd-1	R08B4.1	protein_coding_gene
WBGene00001691	0.685253	-1.55587	3.99771	-0.389192	0.697134	NA	3.23774	0	0	0	0.873778	0	grd-2	F46B3.5	protein_coding_gene
WBGene00001692	1381.12	-1.19704	0.200334	-5.97523	2.29768e-09	9.26732e-07	2130.43	2179.38	1459.47	902.857	906.982	707.614	grd-3	W05E7.1	protein_coding_gene
WBGene00001693	55.2341	0.0630649	0.46428	0.135834	0.891953	0.945935	43.7095	79.4446	37.5976	77.3878	51.5529	41.712	grd-4	T01B10.1	protein_coding_gene
WBGene00001694	844.971	-0.86812	0.142258	-6.10246	1.04451e-09	5.17031e-07	1058.74	1238.27	978.391	580.408	595.043	618.976	grd-5	F41E6.2	protein_coding_gene
WBGene00001695	2.69804	-4.87211	2.4681	-1.97404	0.0483775	NA	14.5698	0.76389	0.85449	0	0	0	grd-6	T18H9.1	protein_coding_gene
WBGene00001696	1.28436	1.76869	2.41555	0.732209	0.464041	NA	0	0.76389	0.85449	0	0.873778	5.21399	grd-7	F46H5.6	protein_coding_gene
WBGene00001697	0.366166	-0.060025	4.08047	-0.0147103	0.988263	NA	0	0.76389	0	1.43311	0	0	grd-8	C37C3.4	protein_coding_gene
WBGene00001698	0.536369	-1.17161	3.61093	-0.324463	0.745587	NA	1.61887	0	0.85449	0	0	0.744856	grd-9	C04E6.6	protein_coding_gene
WBGene00001699	59.4616	-4.81241	0.692272	-6.95161	3.61139e-12	2.31342e-09	205.597	74.0974	64.9412	4.29932	2.62133	5.21399	grd-10	F09D12.1	protein_coding_gene
WBGene00001700	18.416	0.272997	0.562075	0.485695	0.627183	NA	16.1887	14.5139	19.6533	14.3311	22.7182	23.0905	grd-11	K02E2.2	protein_coding_gene
WBGene00001701	0.554602	-0.0982932	3.5394	-0.0277711	0.977845	NA	0	0	1.70898	0	0.873778	0.744856	grd-12	F02D8.2	protein_coding_gene
WBGene00001702	72.8628	-2.97497	0.533306	-5.57835	2.42815e-08	7.34515e-06	208.834	108.472	70.0682	22.9297	10.4853	16.3868	grd-13	W05E7.3	protein_coding_gene
WBGene00001703	112.614	-1.36403	0.407582	-3.34665	0.000817955	0.0247214	199.121	202.431	86.3035	47.2925	69.0285	71.5062	grd-14	T01B10.2	protein_coding_gene
WBGene00001704	0.124143	0.901748	4.08047	0.220991	0.825099	NA	0	0	0	0	0	0.744856	grd-15	Y87G2A.15	protein_coding_gene
WBGene00001705	0.958159	0.670897	2.57702	0.260338	0.794603	NA	1.61887	0.76389	0	0	2.62133	0.744856	grd-16	Y69A2AL.1	protein_coding_gene
WBGene00001706	0.14563	0.901748	4.08047	0.220991	0.825099	NA	0	0	0	0	0.873778	0	grd-17	Y102A5C.34	pseudogene
WBGene00001707	54.3274	-0.153815	0.466816	-0.329498	0.74178	0.857707	77.7058	32.8473	61.5233	65.9229	35.8249	52.1399	grh-1	Y48G8AR.1	protein_coding_gene
WBGene00001708	1002.29	0.245634	0.140459	1.74879	0.0803266	0.296729	895.235	1030.49	823.728	1126.42	1131.54	1006.3	grk-1	F19C6.1	protein_coding_gene
WBGene00001709	211.449	-0.0468147	0.2035	-0.230047	0.818055	0.904342	250.925	213.125	182.861	200.635	214.076	207.07	grk-2	W02B3.2	protein_coding_gene
WBGene00001710	4.13531	-0.186229	1.30316	-0.142906	0.886365	NA	6.47548	0.76389	5.98143	5.73243	4.36889	1.48971	grl-1	C24G6.7	protein_coding_gene
WBGene00001711	0.939041	-0.668635	2.58537	-0.258623	0.795926	NA	0	0.76389	2.56347	1.43311	0.873778	0	grl-2	T16G1.8	protein_coding_gene
WBGene00001712	0.266558	-0.060025	4.08047	-0.0147103	0.988263	NA	0	0	0.85449	0	0	0.744856	grl-3	K03B8.7	protein_coding_gene
WBGene00001713	184.405	-0.797961	0.314283	-2.53899	0.0111173	0.119103	260.638	278.82	164.917	96.0182	140.678	165.358	grl-4	F42C5.7	protein_coding_gene
WBGene00001714	2.44654	-3.67822	2.63679	-1.39496	0.163028	NA	12.951	0	0.85449	0	0.873778	0	grl-5	Y47D7A.5	protein_coding_gene
WBGene00001715	0.124143	0.901748	4.08047	0.220991	0.825099	NA	0	0	0	0	0	0.744856	grl-6	K10C2.5	protein_coding_gene
WBGene00001716	3.01066	-0.635658	1.80468	-0.352228	0.724667	NA	9.71322	0.76389	0.85449	0	5.24267	1.48971	grl-7	T02E9.2	protein_coding_gene
WBGene00001717	14.1612	-1.12501	0.702097	-1.60235	0.109078	NA	24.2831	19.8612	13.6718	14.3311	6.11645	6.70371	grl-8	ZC487.5	protein_coding_gene
WBGene00001718	0.124143	0.901748	4.08047	0.220991	0.825099	NA	0	0	0	0	0	0.744856	grl-9	ZC487.4	protein_coding_gene
WBGene00001719	35.2322	-0.094916	0.47829	-0.198449	0.842694	0.920079	27.5208	32.0834	48.7059	42.9932	23.592	36.498	grl-10	C26F1.5	protein_coding_gene
WBGene00001720	0.642201	2.80171	3.97488	0.704855	0.480901	NA	0	0	0	0	0.873778	2.97943	grl-11	ZK512.9	protein_coding_gene
WBGene00001721	0.251458	-0.060025	4.08047	-0.0147103	0.988263	NA	0	0.76389	0	0	0	0.744856	grl-12	F28A12.2	protein_coding_gene
WBGene00001722	0.681999	-0.371494	2.83113	-0.131218	0.895603	NA	1.61887	0	0.85449	0	0.873778	0.744856	grl-13	F32D1.4	protein_coding_gene
WBGene00001723	3.58195	1.18079	1.40886	0.838116	0.401965	NA	0	4.58334	1.70898	2.86621	7.864	4.46914	grl-14	T03D8.4	protein_coding_gene
WBGene00001724	4.5768	-1.8711	1.49621	-1.25056	0.211095	NA	16.1887	1.52778	4.27245	0	1.74756	3.72428	grl-15	Y75B8A.20	protein_coding_gene
WBGene00001725	39.1736	-3.12717	0.989395	-3.16069	0.00157396	0.0384698	178.076	22.9167	10.2539	5.73243	11.3591	6.70371	grl-16	Y65B4BR.6	protein_coding_gene
WBGene00001726	4.34143	0.964277	1.07339	0.898347	0.369	NA	3.23774	3.05556	2.56347	5.73243	6.99022	4.46914	grl-17	C56A3.1	protein_coding_gene
WBGene00001727	6.76345	1.83452	0.925492	1.98221	0.0474553	NA	3.23774	2.29167	3.41796	11.4649	10.4853	9.68313	grl-18	T05C3.4	protein_coding_gene
WBGene00001728	0.248285	1.56691	4.0491	0.386977	0.698773	NA	0	0	0	0	0	1.48971	grl-19	R02D3.6	protein_coding_gene
WBGene00001729	1.20636	0.970002	2.27963	0.425509	0.670466	NA	0	1.52778	0.85449	0	2.62133	2.23457	grl-20	C23H5.9	protein_coding_gene
WBGene00001730	10.1313	-0.504999	1.01003	-0.499982	0.617087	NA	27.5208	4.58334	4.27245	5.73243	10.4853	8.19342	grl-21	ZC168.5	protein_coding_gene
WBGene00001731	24.7391	-0.205369	0.528302	-0.388735	0.697472	NA	22.6642	29.7917	27.3437	15.7642	20.0969	32.7737	grl-22	W03A5.3	protein_coding_gene
WBGene00001732	0	NA	NA	NA	NA	NA	0	0	0	0	0	0	grl-23	E02A10.2	protein_coding_gene
WBGene00001733	1.16292	2.26007	2.44478	0.924446	0.355254	NA	1.61887	0	0	2.86621	1.74756	0.744856	grl-24	F11E6.2	protein_coding_gene
WBGene00001734	3.54227	0.557189	1.25943	0.442415	0.658189	NA	3.23774	4.58334	0.85449	2.86621	5.24267	4.46914	grl-25	ZK643.8	protein_coding_gene
WBGene00001735	3.23531	0.873626	1.4803	0.590168	0.555078	NA	4.85661	2.29167	0	4.29932	3.49511	4.46914	grl-26	K02D7.6	protein_coding_gene
WBGene00001736	2.6341	-2.36018	1.7221	-1.37052	0.170523	NA	6.47548	6.11112	0.85449	0	0.873778	1.48971	grl-27	F40C5.3	protein_coding_gene
WBGene00001737	0	NA	NA	NA	NA	NA	0	0	0	0	0	0	grl-28	T24A6.15	protein_coding_gene
WBGene00001738	0	NA	NA	NA	NA	NA	0	0	0	0	0	0	grl-29	T24A6.18	protein_coding_gene
WBGene00001739	0.124143	0.901748	4.08047	0.220991	0.825099	NA	0	0	0	0	0	0.744856	grl-30	T24A6.3	protein_coding_gene
WBGene00001740	597.005	0.153687	0.219175	0.701207	0.483174	0.689254	589.269	646.251	458.861	729.451	671.062	487.136	gro-1	ZC395.6	protein_coding_gene
WBGene00001743	2224.21	0.244049	0.123538	1.97549	0.0482126	0.232419	1766.19	2161.81	2177.24	2341.7	2429.1	2469.2	grp-1	K06H7.4	protein_coding_gene
WBGene00001744	6441.04	0.0202931	0.101076	0.20077	0.840878	0.919486	6451.2	6278.42	6454.82	7056.62	5964.41	6440.77	gars-1	T10F2.1	protein_coding_gene
WBGene00001745	132.324	-0.489028	0.360107	-1.35801	0.174461	0.423229	225.023	132.153	107.666	124.68	83.0089	121.412	gsa-1	R06A10.2	protein_coding_gene
WBGene00001746	895.228	-0.00945087	0.238094	-0.0396938	0.968337	0.985348	964.847	649.307	1080.93	970.213	699.022	1007.05	gsk-3	Y18D10A.5	protein_coding_gene
WBGene00001747	2682.58	-0.0641196	0.16845	-0.380644	0.703467	0.838349	2789.31	2399.38	3040.28	2399.02	2313.76	3153.72	gsp-1	F29F11.6	protein_coding_gene
WBGene00001748	8652.8	0.0308867	0.159787	0.193299	0.846725	0.921715	7641.07	7942.93	10094.9	8731.92	7614.98	9890.95	gsp-2	F56C9.1	protein_coding_gene
WBGene00001749	5612.25	-0.0992124	0.0832723	-1.19142	0.233488	0.486267	5857.07	5574.11	5983.14	5606.31	5300.34	5352.54	gst-1	R107.7	protein_coding_gene
WBGene00001750	8.34514	-1.39287	0.879286	-1.58409	0.113172	NA	19.4264	8.4028	8.5449	5.73243	3.49511	4.46914	gst-2	K08F4.6	protein_coding_gene
WBGene00001751	11.6444	-1.20854	0.816087	-1.4809	0.138633	NA	24.2831	14.5139	10.2539	5.73243	11.3591	3.72428	gst-3	K08F4.11	protein_coding_gene
WBGene00001752	244.991	-0.543968	0.412784	-1.3178	0.18757	0.436368	490.518	237.57	145.263	222.132	190.484	183.98	gst-4	K08F4.7	protein_coding_gene
WBGene00001753	490.79	-1.00258	0.23135	-4.33361	1.46684e-05	0.00133098	867.715	595.071	503.295	339.646	327.667	311.35	gst-5	R03D7.6	protein_coding_gene
WBGene00001754	116.603	-0.704974	0.32614	-2.16157	0.0306514	0.190487	189.408	115.347	129.028	106.05	93.4942	66.2922	gst-6	F11G11.3	protein_coding_gene
WBGene00001755	3369.62	0.231821	0.123575	1.87595	0.0606625	0.259268	2871.88	3221.33	3199.21	4047.09	3606.08	3272.15	gst-7	F11G11.2	protein_coding_gene
WBGene00001756	2.97624	-0.745796	1.58972	-0.469138	0.638971	NA	6.47548	0.76389	4.27245	0	2.62133	3.72428	gst-8	F11G11.1	protein_coding_gene
WBGene00001757	35.9043	-0.635915	0.426832	-1.48985	0.136264	0.378812	42.0906	41.2501	46.997	34.3946	30.5822	20.1111	gst-9	R05F9.5	protein_coding_gene
WBGene00001758	732.251	-1.3667	0.758225	-1.80251	0.0714657	0.280152	2031.68	804.377	329.833	574.676	376.598	276.342	gst-10	Y45G12C.2	protein_coding_gene
WBGene00001759	10.3723	-0.488028	0.72891	-0.669532	0.503156	NA	9.71322	12.2222	14.5263	5.73243	9.61156	10.428	gst-11	R11G1.3	protein_coding_gene
WBGene00001760	47.2235	-0.51967	0.424649	-1.22376	0.221041	0.474313	80.9435	45.0695	41.87	40.127	41.0676	34.2634	gst-12	F37B1.2	protein_coding_gene
WBGene00001761	739.022	-0.420263	0.367133	-1.14472	0.252326	0.506596	1178.54	944.933	414.428	801.107	647.47	447.659	gst-13	T26C5.1	protein_coding_gene
WBGene00001762	6.15352	0.011472	0.944535	0.0121456	0.990309	NA	6.47548	8.4028	3.41796	7.16554	6.99022	4.46914	gst-14	F37B1.3	protein_coding_gene
WBGene00001763	34.3292	-0.411221	0.42644	-0.964311	0.33489	0.574464	45.3284	34.3751	38.4521	25.7959	36.6987	25.3251	gst-15	F37B1.4	protein_coding_gene
WBGene00001764	84.3188	0.0414886	0.3176	0.130632	0.896067	0.948684	92.2756	64.9307	92.2849	98.8844	68.1547	89.3828	gst-16	F37B1.5	protein_coding_gene
WBGene00001765	3.20482	-0.775076	1.39232	-0.556678	0.577747	NA	1.61887	7.6389	2.56347	4.29932	0.873778	2.23457	gst-17	F37B1.6	protein_coding_gene
WBGene00001766	0.527575	-1.18183	4.0229	-0.293775	0.76893	NA	0	2.29167	0	0	0.873778	0	gst-18	F37B1.7	protein_coding_gene
WBGene00001767	3.56303	0.35681	1.30617	0.273174	0.78472	NA	6.47548	0.76389	2.56347	2.86621	3.49511	5.21399	gst-19	F37B1.8	protein_coding_gene
WBGene00001768	692.648	-1.08748	0.39441	-2.75723	0.00582927	0.0849592	1228.72	1186.32	411.864	381.206	602.907	344.869	gst-20	Y48E1B.10	protein_coding_gene
WBGene00001769	16.6025	-0.973142	0.607122	-1.60288	0.108962	NA	30.7585	16.8056	18.7988	11.4649	11.3591	10.428	gst-21	ZK697.6	protein_coding_gene
WBGene00001770	74.7281	0.372007	0.390202	0.95337	0.340403	0.577592	69.6114	77.1529	47.8514	118.948	65.5334	69.2716	gst-22	F21H7.1	protein_coding_gene
WBGene00001771	3.09645	-0.765647	1.33688	-0.57271	0.566841	NA	3.23774	1.52778	6.83592	2.86621	2.62133	1.48971	gst-23	T28A11.11	protein_coding_gene
WBGene00001772	56.7591	-0.446607	0.473924	-0.94236	0.346008	0.582341	84.1813	80.2085	32.4706	47.2925	57.6693	38.7325	gst-24	F37B1.1	protein_coding_gene
WBGene00001773	1.69032	0.151117	1.63269	0.0925573	0.926255	NA	1.61887	1.52778	1.70898	1.43311	0.873778	2.97943	gst-25	F37F2.3	protein_coding_gene
WBGene00001774	381.451	-0.721535	0.253908	-2.84173	0.00448701	0.072822	621.646	410.209	393.92	329.615	227.182	306.136	gst-26	Y53F4B.29	protein_coding_gene
WBGene00001775	794.045	-0.531225	0.197756	-2.68626	0.00722572	0.0960782	1173.68	893.752	750.242	703.656	594.169	648.77	gst-27	Y53F4B.30	protein_coding_gene
WBGene00001776	264.764	-1.02953	0.300259	-3.42882	0.00060621	0.0202398	490.518	346.806	229.858	187.737	176.503	157.165	gst-28	Y53F4B.31	protein_coding_gene
WBGene00001777	24.3018	-0.379315	0.605288	-0.626669	0.530877	NA	32.3774	32.8473	17.0898	24.3628	27.9609	11.1728	gst-29	Y53F4B.32	protein_coding_gene
WBGene00001778	35.473	0.0890404	0.526831	0.169011	0.865788	0.932226	33.9963	26.7362	41.87	53.025	19.2231	37.9877	gst-30	ZK546.11	protein_coding_gene
WBGene00001779	5.02351	0.25509	1.11703	0.228366	0.819362	NA	4.85661	5.34723	3.41796	7.16554	7.864	1.48971	gst-31	Y53F4B.35	protein_coding_gene
WBGene00001780	8.91354	0.220902	0.781986	0.282488	0.77757	NA	9.71322	9.93058	5.12694	10.0317	10.4853	8.19342	gst-32	Y53F4B.37	protein_coding_gene
WBGene00001781	12.9234	-1.35415	0.934375	-1.44926	0.147266	NA	4.85661	11.4584	39.3065	5.73243	8.73778	7.44856	gst-33	C02A12.1	protein_coding_gene
WBGene00001782	3.47073	-2.03683	1.6859	-1.20815	0.226988	NA	11.3321	4.58334	0.85449	1.43311	2.62133	0	gst-34	Y1H11.1	protein_coding_gene
WBGene00001783	25.2566	-1.36551	0.569108	-2.39939	0.0164226	NA	48.5661	31.3195	29.9072	12.898	8.73778	20.1111	gst-35	Y1H11.2	protein_coding_gene
WBGene00001784	578.544	-0.497501	0.189888	-2.61997	0.00879373	0.105351	790.009	669.168	572.508	560.345	441.258	437.976	gst-36	R07B1.4	protein_coding_gene
WBGene00001785	0.362994	1.91817	4.03037	0.475929	0.634125	NA	0	0	0	1.43311	0	0.744856	gst-37	Y32G9A.1	protein_coding_gene
WBGene00001786	62.0784	-0.835297	0.758079	-1.10186	0.270523	0.523073	84.1813	139.028	15.3808	42.9932	70.776	20.1111	gst-38	F35E8.8	protein_coding_gene
WBGene00001787	181.609	-0.718084	0.238418	-3.01187	0.0025964	0.0533	280.065	190.973	207.641	149.043	134.562	127.37	gst-39	Y53F4B.33	protein_coding_gene
WBGene00001788	10.5616	-0.50227	0.750244	-0.669476	0.503192	NA	17.8076	7.6389	11.9629	10.0317	6.99022	8.93828	gst-40	F56B3.10	protein_coding_gene
WBGene00001789	48.3104	-1.04335	0.39195	-2.66194	0.00776916	0.0985138	85.8001	54.2362	55.5419	34.3946	32.3298	27.5597	gst-41	R13D7.7	protein_coding_gene
WBGene00001790	353.288	-0.457605	0.204803	-2.23436	0.0254591	0.178191	503.469	396.459	328.979	299.519	297.085	294.218	gst-42	D1053.1	protein_coding_gene
WBGene00001791	134.155	-0.193094	0.228301	-0.845787	0.397672	0.622667	148.936	127.57	152.954	133.279	111.844	130.35	gst-43	Y71F9AL.5	protein_coding_gene
WBGene00001792	47.3781	0.789874	0.465275	1.69765	0.0895739	0.312217	17.8076	32.8473	52.1239	64.4898	55.9218	61.0782	gst-44	F13A7.10	protein_coding_gene
WBGene00001793	5115.1	0.124296	0.0784483	1.58444	0.113095	0.345567	4767.57	4883.55	5031.24	5361.25	5219.95	5427.02	gsy-1	Y46G5A.31	protein_coding_gene
WBGene00001794	5774.54	-0.541263	0.158922	-3.40585	0.000659591	0.0215704	8275.67	6204.32	6057.48	5187.85	4387.24	4534.69	gta-1	K04D7.3	protein_coding_gene
WBGene00001795	746.41	-0.313581	0.253443	-1.23728	0.215982	0.46919	1079.79	843.335	559.691	746.649	680.673	568.325	gtl-1	C05C12.3	protein_coding_gene
WBGene00001796	137.959	-0.469718	0.339759	-1.3825	0.166817	0.416665	208.834	142.848	129.028	141.878	128.445	76.7202	gtl-2	F54D1.5	protein_coding_gene
WBGene00001803	27.9364	-0.257913	0.478045	-0.539515	0.589531	NA	27.5208	26.7362	36.7431	25.7959	31.456	19.3663	lite-1	C14F11.3	protein_coding_gene
WBGene00001804	0.778396	3.05665	3.02888	1.00917	0.312895	NA	0	0	0	1.43311	1.74756	1.48971	gur-3	ZC504.5	protein_coding_gene
WBGene00001805	20.1374	-0.59474	0.614506	-0.967834	0.333127	NA	37.234	22.1528	13.6718	18.6304	15.728	13.4074	gur-4	K09E4.5	protein_coding_gene
WBGene00001806	9.05253	-0.557268	0.758461	-0.734736	0.4625	NA	11.3321	10.6945	10.2539	8.59864	5.24267	8.19342	gur-5	ZK622.2	protein_coding_gene
WBGene00001808	791.648	0.192732	0.184424	1.04505	0.296001	0.543309	586.031	759.307	869.016	766.712	846.691	922.132	gut-2	T10G3.6	protein_coding_gene
WBGene00001811	211.882	-0.105968	0.212409	-0.498885	0.61786	0.785425	212.072	247.501	197.387	233.596	202.716	178.021	haf-1	C30H6.6	protein_coding_gene
WBGene00001812	4271.98	0.187454	0.0992583	1.88855	0.0589524	0.255259	3833.49	4338.9	3809.32	4518.59	4677.33	4454.24	haf-2	F43E2.4	protein_coding_gene
WBGene00001813	2361.92	0.12626	0.0931077	1.35606	0.175078	0.423678	2208.14	2238.2	2325.92	2596.79	2365.32	2437.17	haf-3	F57A10.3	protein_coding_gene
WBGene00001814	549.211	-0.418446	0.264684	-1.58093	0.113895	0.346457	849.907	616.46	420.409	488.69	504.17	415.63	haf-4	W04C9.1	protein_coding_gene
WBGene00001815	2248.28	0.11646	0.0935703	1.24462	0.21327	0.466217	2187.09	2214.52	2069.58	2450.61	2279.69	2288.2	hmt-1	W09D6.6	protein_coding_gene
WBGene00001816	1214.49	-0.0746524	0.138791	-0.537875	0.590663	0.767495	1403.56	1193.96	1141.6	1278.33	1185.72	1083.77	haf-6	Y48G8AL.11	protein_coding_gene
WBGene00001817	265.431	0.113683	0.204702	0.55536	0.578649	0.759731	257.4	288.751	217.895	292.354	297.085	239.099	haf-7	Y50E8A.16	protein_coding_gene
WBGene00001818	0	NA	NA	NA	NA	NA	0	0	0	0	0	0	haf-8	Y57G11C.1	protein_coding_gene
WBGene00001819	633.714	-0.461556	0.363139	-1.27102	0.203723	0.456538	1207.68	607.293	389.647	570.377	546.111	481.177	haf-9	ZK484.2	protein_coding_gene
WBGene00001820	175.201	0.277159	0.408386	0.678669	0.497347	0.700869	87.419	200.903	186.279	123.247	179.998	273.362	ham-1	F53B2.6	protein_coding_gene
WBGene00001821	80.2962	0.0254585	0.331707	0.0767502	0.938822	0.971842	58.2793	82.5002	97.4119	65.9229	93.4942	84.1688	ham-2	C07A12.1	protein_coding_gene
WBGene00001823	394.226	0.180204	0.192478	0.936229	0.349155	0.58434	399.861	314.723	393.92	490.123	390.579	376.152	hap-1	ZC395.7	protein_coding_gene
WBGene00001824	116.611	0.279101	0.351325	0.794424	0.426949	0.646876	61.5171	107.709	145.263	117.515	138.057	129.605	hbl-1	F13D11.2	protein_coding_gene
WBGene00001827	8170.99	0.176397	0.0922787	1.91157	0.0559316	0.248683	7134.36	7804.67	8072.37	8744.82	8391.76	8877.94	hcf-1	C46A5.9	protein_coding_gene
WBGene00001828	25.4936	0.131625	0.671057	0.196146	0.844496	NA	16.1887	31.3195	25.6347	8.59864	38.4462	32.7737	hch-1	F40E10.1	protein_coding_gene
WBGene00001829	14964.9	0.231875	0.119787	1.93572	0.0529016	0.24225	13888.3	15108.2	12296.1	17091.2	16493.4	14912	hcp-1	ZK1055.1	protein_coding_gene
WBGene00001830	8526.01	0.175774	0.138403	1.27002	0.204078	0.456629	8267.57	8457.8	7293.93	10309.8	9006.03	7820.99	hcp-2	T06E4.1	protein_coding_gene
WBGene00001831	3232.77	0.131517	0.102482	1.28332	0.199382	0.451311	2836.26	3193.83	3223.99	3218.76	3445.31	3478.48	hcp-3	F58A4.3	protein_coding_gene
WBGene00001832	6988.91	0.110032	0.114355	0.962192	0.335953	0.574879	6961.14	7220.29	5985.7	7548.17	7387.79	6830.33	hcp-4	T03F1.9	protein_coding_gene
WBGene00001833	7383.21	0.241815	0.118973	2.03252	0.0421015	0.218768	6439.87	7653.42	6201.03	8161.54	8225.75	7617.65	hcp-6	Y110A7A.1	protein_coding_gene
WBGene00001834	3407.04	0.208514	0.120283	1.73353	0.0830023	0.301953	2952.82	3132.71	3395.74	3720.35	3285.41	3955.19	hda-1	C53A5.3	protein_coding_gene
WBGene00001835	1557.69	0.252617	0.120033	2.10456	0.0353295	0.200574	1346.9	1469.73	1443.23	1881.67	1592.02	1612.61	hda-2	C08B11.2	protein_coding_gene
WBGene00001836	2014.84	0.220758	0.121209	1.8213	0.0685609	0.274574	1716	1870	1992.67	2304.44	1966.87	2239.04	hda-3	R06C1.1	protein_coding_gene
WBGene00001837	280.257	-0.13879	0.226004	-0.614102	0.539148	0.730991	346.438	242.917	293.945	269.424	221.94	306.881	hda-4	C10E2.3	protein_coding_gene
WBGene00001838	1141.59	0.287958	0.124957	2.30446	0.0211967	0.162787	924.375	1045.77	1110.84	1216.71	1332.51	1219.33	hda-10	Y51H1A.5	protein_coding_gene
WBGene00001839	28.5329	-0.832685	0.779239	-1.06859	0.285256	NA	79.3246	19.8612	11.1084	22.9297	20.0969	17.8766	hdl-1	ZK829.2	protein_coding_gene
WBGene00001840	15045.8	0.0704628	0.0916719	0.768641	0.442107	0.657597	13849.4	14603.3	15579.9	15262.6	14889.2	16090.4	hel-1	C26D10.2	protein_coding_gene
WBGene00001841	14.598	1.01363	0.834909	1.21406	0.224724	NA	9.71322	11.4584	7.69041	22.9297	30.5822	5.21399	hen-1	C36B7.7	protein_coding_gene
WBGene00001842	22.6276	0.108909	0.507273	0.214694	0.830006	NA	16.1887	21.3889	27.3437	22.9297	21.8445	26.07	her-1	ZK287.8	protein_coding_gene
WBGene00001843	1462.05	-0.537672	0.19643	-2.73722	0.0061961	0.0883187	2170.91	1665.28	1359.49	1298.39	1214.55	1063.65	hgo-1	W06D4.1	protein_coding_gene
WBGene00001844	574.743	0.0012337	0.16157	0.00763568	0.993908	0.996562	542.322	575.973	605.833	528.817	525.141	670.371	hid-1	K02E10.2	protein_coding_gene
WBGene00001851	2657.45	-0.345577	0.145164	-2.38059	0.0172849	0.145917	3414.2	2588.82	2924.07	2295.84	2161.73	2560.07	hif-1	F38A6.3	protein_coding_gene
WBGene00001852	105.646	-9.11086e-05	0.419454	-0.000217208	0.999827	0.999827	93.8945	61.1112	162.353	80.254	117.086	119.177	hil-1	C30G7.1	protein_coding_gene
WBGene00001853	1874.33	0.0570245	0.316349	0.180258	0.85695	0.9271	1274.05	1762.3	2475.46	1341.39	1592.9	2799.92	hil-2	Y73B6BL.9	protein_coding_gene
WBGene00001854	420.462	0.422789	0.433414	0.975485	0.32932	0.569795	186.17	347.57	543.456	313.85	370.482	761.243	hil-3	F22F1.1	protein_coding_gene
WBGene00001855	8665.91	0.166111	0.208346	0.797286	0.425285	0.645845	6540.24	7513.63	10447.9	8006.77	8451.18	11035.8	hil-4	C18G1.5	protein_coding_gene
WBGene00001856	6503.52	0.0626956	0.282151	0.222206	0.824154	0.908213	4989.36	4851.47	9245.58	5738.16	5510.04	8686.52	hil-5	B0414.3	protein_coding_gene
WBGene00001857	9.25211	0.167608	1.12307	0.149241	0.881364	NA	1.61887	9.93058	14.5263	1.43311	13.1067	14.8971	hil-6	F59A7.4	protein_coding_gene
WBGene00001858	9.00848	0.0427334	1.20392	0.0354953	0.971685	NA	1.61887	5.34723	19.6533	1.43311	9.61156	16.3868	hil-7	C01B10.5	protein_coding_gene
WBGene00001859	32.5972	0.0630574	0.480338	0.131277	0.895556	NA	42.0906	21.3889	33.3251	27.229	30.5822	40.9671	hil-8	T05E8.2	protein_coding_gene
WBGene00001860	9788.51	0.098961	0.109273	0.905627	0.365133	0.597111	9648.47	10010	8697.85	10959	9926.99	9488.73	him-1	F28B3.7	protein_coding_gene
WBGene00001862	2610.18	0.190693	0.142229	1.34075	0.180001	0.429088	2489.82	2558.27	2263.54	3082.61	2922.79	2344.06	him-3	ZK381.1	protein_coding_gene
WBGene00001863	5609.41	-0.697978	0.30705	-2.27317	0.0230158	0.170224	10161.6	6713.83	3946.89	4935.62	4563.74	3334.72	him-4	F15G9.4	protein_coding_gene
WBGene00001864	524.192	0.251794	0.172119	1.46291	0.143493	0.388035	404.718	468.265	559.691	587.574	531.257	593.651	him-5	D1086.4	protein_coding_gene
WBGene00001865	3922.75	0.173431	0.117421	1.47699	0.139677	0.382988	3742.83	3966.12	3350.46	4505.69	4073.55	3897.83	him-6	T04A11.6	protein_coding_gene
WBGene00001867	1354.28	0.14653	0.135347	1.08263	0.278975	0.52966	1259.48	1335.28	1257.81	1633.74	1355.23	1284.13	him-8	T07G12.12	protein_coding_gene
WBGene00001869	3186.28	0.220779	0.11089	1.99097	0.0464845	0.228148	2692.18	2970.77	3160.76	3589.93	3212.88	3491.14	him-10	R12B2.4	protein_coding_gene
WBGene00001872	1451.64	0.131852	0.127234	1.03629	0.300066	0.545984	1295.1	1381.88	1474	1688.2	1474.06	1396.61	him-14	ZK1127.11	protein_coding_gene
WBGene00001874	5739.77	0.262987	0.132455	1.98548	0.0470914	0.229044	5125.34	5863.62	4662.1	6770	6335.76	5681.76	him-17	T09E8.2	protein_coding_gene
WBGene00001875	7619.35	0.470977	0.253336	1.8591	0.0630127	0.263622	4306.2	6430.43	8421	7628.43	7857.01	11073	his-1	T10C6.14	protein_coding_gene
WBGene00001876	5106.13	0.447957	0.258143	1.73531	0.0826864	0.301357	2779.6	4780.43	5396.96	4745.02	5697.03	7237.77	his-2	T10C6.13	protein_coding_gene
WBGene00001877	6203.93	0.459027	0.234421	1.95813	0.0502145	0.237136	3600.37	5535.15	6537.7	6166.66	6659.94	8723.76	his-3	T10C6.12	protein_coding_gene
WBGene00001878	6489.28	0.377941	0.238987	1.58143	0.11378	0.346398	4094.12	5509.18	7327.25	6454.71	6315.67	9234.73	his-4	T10C6.11	protein_coding_gene
WBGene00001879	5099.13	0.57908	0.221639	2.61272	0.0089824	0.10644	2828.17	4492.44	4944.08	5441.51	5737.23	7151.37	his-5	F45F2.3	protein_coding_gene
WBGene00001880	4331.09	0.577915	0.257758	2.24208	0.024956	0.176545	2234.04	3788.9	4399.77	4227.67	5009.37	6326.81	his-6	F45F2.13	protein_coding_gene
WBGene00001881	3434.29	0.631372	0.238808	2.64385	0.00819691	0.101437	1796.95	2946.33	3337.64	3535.48	4077.05	4912.33	his-7	F45F2.4	protein_coding_gene
WBGene00001882	2139	0.609434	0.235962	2.58276	0.00980128	0.11125	1168.82	1880.7	2029.41	2161.13	2464.05	3129.89	his-8	F45F2.12	protein_coding_gene
WBGene00001883	0.269772	1.64608	4.04451	0.406992	0.684014	NA	0	0	0	0	0.873778	0.744856	his-9	ZK131.3	protein_coding_gene
WBGene00001884	1.38544	-1.7838	2.29037	-0.778827	0.436081	NA	3.23774	0.76389	2.56347	0	1.74756	0	his-10	ZK131.4	protein_coding_gene
WBGene00001885	2.04685	0.507264	2.03705	0.249019	0.803346	NA	0	1.52778	3.41796	2.86621	0	4.46914	his-11	ZK131.5	protein_coding_gene
WBGene00001886	44.4514	-1.01091	0.482824	-2.09375	0.0362822	0.202934	33.9963	65.6946	78.6131	20.0635	34.0773	34.2634	his-12	ZK131.6	protein_coding_gene
WBGene00001887	3.77464	-1.11451	1.21856	-0.91461	0.360396	NA	4.85661	6.11112	4.27245	4.29932	0.873778	2.23457	his-13	ZK131.7	protein_coding_gene
WBGene00001888	0.266558	-0.060025	4.08047	-0.0147103	0.988263	NA	0	0	0.85449	0	0	0.744856	his-14	ZK131.8	protein_coding_gene
WBGene00001889	17.4203	-0.869187	0.569056	-1.52742	0.126657	NA	21.0453	27.5001	18.7988	12.898	13.1067	11.1728	his-15	ZK131.9	protein_coding_gene
WBGene00001890	267.272	-0.985209	0.60505	-1.62831	0.103459	0.332883	153.793	249.028	663.084	88.8526	109.222	339.655	his-16	ZK131.10	protein_coding_gene
WBGene00001891	1472.47	0.497531	0.268324	1.85422	0.0637082	0.265512	815.911	1366.6	1479.12	1285.5	1713.48	2174.24	his-17	K06C4.5	protein_coding_gene
WBGene00001892	4378.7	0.536172	0.224947	2.38354	0.0171469	0.145315	2572.39	3669.73	4478.38	4464.13	4813.64	6273.93	his-18	K06C4.10	protein_coding_gene
WBGene00001893	0	NA	NA	NA	NA	NA	0	0	0	0	0	0	his-19	K06C4.11	protein_coding_gene
WBGene00001894	0.291259	1.72131	4.04035	0.426028	0.670087	NA	0	0	0	0	1.74756	0	his-20	K06C4.4	protein_coding_gene
WBGene00001895	0.791042	0.184964	2.68143	0.0689797	0.945006	NA	1.61887	0.76389	0	0	0.873778	1.48971	his-21	K06C4.3	protein_coding_gene
WBGene00001896	0	NA	NA	NA	NA	NA	0	0	0	0	0	0	his-22	K06C4.12	protein_coding_gene
WBGene00001898	1233.3	0.304756	0.604679	0.503996	0.614264	0.78302	611.933	1058.75	1639.77	726.585	1063.39	2299.37	his-24	M163.3	protein_coding_gene
WBGene00001899	3.23958	-2.01089	1.34099	-1.49956	0.133729	NA	4.85661	3.81945	6.83592	1.43311	1.74756	0.744856	his-25	ZK131.2	protein_coding_gene
WBGene00001900	5.87893	-1.24611	1.17444	-1.06103	0.288678	NA	6.47548	2.29167	16.2353	1.43311	4.36889	4.46914	his-26	ZK131.1	protein_coding_gene
WBGene00001901	0.14563	0.901748	4.08047	0.220991	0.825099	NA	0	0	0	0	0.873778	0	his-27	K06C4.13	protein_coding_gene
WBGene00001902	0.375601	0.605135	4.0491	0.149449	0.881199	NA	0	0.76389	0	0	0	1.48971	his-28	K06C4.2	protein_coding_gene
WBGene00001903	46.4213	0.351075	0.650211	0.53994	0.589238	0.767102	17.8076	28.2639	76.0496	31.5284	43.6889	81.1893	his-29	F35H10.11	protein_coding_gene
WBGene00001904	11.3601	0.971787	0.839567	1.15749	0.247074	NA	3.23774	8.4028	11.1084	8.59864	12.2329	24.5803	his-30	F35H10.1	protein_coding_gene
WBGene00001905	1144.62	0.445387	0.312674	1.42445	0.154318	0.400791	610.314	976.252	1320.19	1013.21	1133.29	1814.47	his-31	F17E9.12	protein_coding_gene
WBGene00001906	2085.68	0.369147	0.300522	1.22835	0.219314	0.472424	1241.67	1902.85	2315.67	1668.14	2027.16	3358.56	his-32	F17E9.10	protein_coding_gene
WBGene00001907	7.79704	0.711617	1.05085	0.677181	0.498291	NA	1.61887	9.93058	5.98143	2.86621	12.2329	14.1523	his-33	F17E9.13	protein_coding_gene
WBGene00001908	29.097	0.189752	0.667333	0.284344	0.776147	NA	9.71322	31.3195	40.161	18.6304	27.0871	47.6708	his-34	F17E9.9	protein_coding_gene
WBGene00001909	804.956	-0.224707	0.138416	-1.62342	0.1045	0.333865	877.428	857.085	871.58	647.764	750.575	825.301	his-35	C50F4.13	protein_coding_gene
WBGene00001910	444.279	0.309044	0.297682	1.03817	0.299192	0.545565	262.257	424.723	502.44	396.971	429.025	650.26		C50F4.6	protein_coding_gene
WBGene00001911	607.979	-0.130187	0.16604	-0.784075	0.432996	0.65115	626.503	547.709	730.589	633.433	553.975	555.663	his-37	C50F4.7	protein_coding_gene
WBGene00001912	3922.17	0.419938	0.182522	2.30075	0.0214057	0.163699	2548.1	3589.52	3924.67	4257.76	4219.47	4993.52	his-38	K03A1.6	protein_coding_gene
WBGene00001913	1.87246	0.280665	1.70601	0.164515	0.869326	NA	0	1.52778	3.41796	1.43311	2.62133	2.23457	his-39	F45F2.2	protein_coding_gene
WBGene00001914	3310.61	0.47233	0.244424	1.93242	0.0533078	0.242727	1868.18	2923.41	3526.48	3261.75	3616.57	4667.27	his-40	K03A1.1	protein_coding_gene
WBGene00001915	275.831	-0.194355	0.22851	-0.850532	0.395029	0.620523	318.917	231.459	334.106	255.093	221.94	293.473	his-41	C50F4.5	protein_coding_gene
WBGene00001916	3.06372	-0.41614	1.2852	-0.323795	0.746093	NA	1.61887	4.58334	4.27245	1.43311	3.49511	2.97943	his-42	F08G2.3	protein_coding_gene
WBGene00001917	23.5612	-0.900998	1.06743	-0.844082	0.398624	NA	9.71322	9.93058	72.6317	5.73243	6.11645	37.2428	his-43	F08G2.2	protein_coding_gene
WBGene00001918	5.01242	-0.908871	1.37292	-0.661996	0.507974	NA	6.47548	7.6389	5.12694	8.59864	0	2.23457	his-44	F08G2.1	protein_coding_gene
WBGene00001919	242.492	0.266841	0.346858	0.76931	0.441709	0.657223	127.891	210.834	320.434	210.667	280.483	304.646	his-45	B0035.10	protein_coding_gene
WBGene00001920	431.726	0.254511	0.210543	1.20883	0.226728	0.47924	372.34	443.82	364.013	458.594	573.198	378.387	his-46	B0035.9	protein_coding_gene
WBGene00001921	60.8308	0.101967	0.462386	0.220523	0.825464	0.909021	72.8492	33.6112	70.0682	74.5216	40.1938	73.7408	his-47	B0035.7	protein_coding_gene
WBGene00001922	21154.5	0.0732251	0.174459	0.419727	0.674685	0.819846	16732.6	22640.2	22479.1	18093	24871.2	22111.1	his-48	B0035.8	protein_coding_gene
WBGene00001923	0.127315	-1.02181	4.08047	-0.250414	0.802268	NA	0	0.76389	0	0	0	0	his-49	F07B7.5	protein_coding_gene
WBGene00001924	0.124143	0.901748	4.08047	0.220991	0.825099	NA	0	0	0	0	0	0.744856	his-50	F07B7.9	protein_coding_gene
WBGene00001925	0.393915	2.10675	4.01609	0.524577	0.599877	NA	0	0	0	0	0.873778	1.48971	his-51	F07B7.10	protein_coding_gene
WBGene00001926	0.539623	-2.51765	3.99771	-0.629775	0.528842	NA	3.23774	0	0	0	0	0	his-52	F07B7.4	protein_coding_gene
WBGene00001927	0.127315	-1.02181	4.08047	-0.250414	0.802268	NA	0	0.76389	0	0	0	0	his-53	F07B7.3	protein_coding_gene
WBGene00001928	0.142415	-1.02181	4.08047	-0.250414	0.802268	NA	0	0	0.85449	0	0	0	his-54	F07B7.11	protein_coding_gene
WBGene00001929	495.538	0.262718	0.273124	0.961898	0.336101	0.575042	435.476	585.904	329.833	501.587	687.663	432.762	his-55	F54E12.1	protein_coding_gene
WBGene00001930	474.368	0.16529	0.740513	0.22321	0.823372	0.907726	228.261	288.751	824.583	306.685	309.317	888.614	his-56	F54E12.3	protein_coding_gene
WBGene00001931	80.522	0.275389	0.287269	0.958643	0.337739	0.575788	59.8982	74.0974	83.74	84.5533	84.7565	96.0865	his-57	F54E12.5	protein_coding_gene
WBGene00001932	14.6628	0.496357	0.712564	0.696578	0.486067	NA	14.5698	11.4584	11.1084	7.16554	18.3493	25.3251	his-58	F54E12.4	protein_coding_gene
WBGene00001933	33294.2	0.0950442	0.180672	0.52606	0.598847	0.773324	26118.9	31114	39359.5	29771.4	34506.4	38894.9	his-59	F55G1.2	protein_coding_gene
WBGene00001934	26866.6	0.0623156	0.125339	0.497174	0.619066	0.786288	24299.2	24346	30213.1	26331.9	26961.3	29047.9	his-60	F55G1.11	protein_coding_gene
WBGene00001935	23588.1	0.0948998	0.212286	0.447037	0.654848	0.807841	18084.4	20974.9	29377.4	21495.2	21988.6	29608	his-61	F55G1.10	protein_coding_gene
WBGene00001936	33262.7	0.108771	0.181787	0.598346	0.549609	0.738231	25908.4	31619.7	38499.1	28854.2	36191	38503.9	his-62	F55G1.3	protein_coding_gene
WBGene00001937	32715.8	0.177139	0.194737	0.909634	0.363016	0.595452	24835.1	28232.6	39060.5	31326.3	32441.6	40398.8	his-63	F22B3.2	protein_coding_gene
WBGene00001938	37712.9	0.169884	0.141814	1.19794	0.230942	0.482996	31848	32310.3	42324.6	39558.1	38295.1	41941.4	his-64	F22B3.1	protein_coding_gene
WBGene00001939	16.9822	0.26836	0.616949	0.43498	0.663577	NA	11.3321	11.4584	23.0712	20.0635	16.6018	19.3663	his-65	H02I12.7	protein_coding_gene
WBGene00001940	82.0151	0.321479	0.295043	1.0896	0.275889	0.527649	56.6605	74.0974	86.3035	98.8844	88.2516	87.8931	his-66	H02I12.6	protein_coding_gene
WBGene00001941	21328	0.335687	0.149457	2.24605	0.0247011	0.176228	15293.5	19720.6	21555.4	22594.4	23711.7	25092.7	his-67	T23D8.5	protein_coding_gene
WBGene00001942	6753.45	0.0891864	0.195146	0.457023	0.647654	0.804523	4989.36	6897.17	7745.95	6072.07	6645.08	8171.07	his-68	T23D8.6	protein_coding_gene
WBGene00001943	6.94863	0.342226	0.932527	0.366988	0.713628	NA	3.23774	6.11112	8.5449	11.4649	7.864	4.46914	his-69	E03A3.3	protein_coding_gene
WBGene00001944	8.36758	-2.58702	1.50497	-1.71899	0.0856159	NA	33.9963	7.6389	1.70898	0	6.11645	0.744856	his-70	E03A3.4	protein_coding_gene
WBGene00001945	233.055	-0.478225	0.307068	-1.55739	0.119377	0.355293	236.355	217.709	360.595	161.941	162.523	259.21	his-71	F45E1.6	protein_coding_gene
WBGene00001946	4911.46	0.171403	0.246509	0.695322	0.486854	0.692577	3380.2	4426.75	6052.35	4141.68	4876.56	6591.23	his-72	Y49E10.6	protein_coding_gene
WBGene00001947	0	NA	NA	NA	NA	NA	0	0	0	0	0	0	his-73	W09H1.2	protein_coding_gene
WBGene00001948	48.0894	-0.160801	0.401564	-0.400436	0.688835	0.829532	51.8039	53.4723	47.8514	34.3946	38.4462	62.5679	hlh-1	B0304.1	protein_coding_gene
WBGene00001949	750.786	0.423893	0.251702	1.68411	0.0921606	0.315805	445.189	682.154	794.676	717.987	809.992	1054.72	hlh-2	M05B5.5	protein_coding_gene
WBGene00001950	117.211	0.261153	0.447707	0.583312	0.559683	0.746104	59.8982	109.236	150.39	78.8209	117.96	186.959	hlh-3	T24B8.6	protein_coding_gene
WBGene00001951	4.30852	-0.484358	1.09967	-0.440456	0.659607	NA	4.85661	6.87501	3.41796	2.86621	2.62133	5.21399	hlh-4	T05G5.2	protein_coding_gene
WBGene00001952	5.17934	0.584535	1.03574	0.564367	0.572505	NA	1.61887	5.34723	5.12694	7.16554	4.36889	7.44856	hlh-6	T15H9.3	protein_coding_gene
WBGene00001953	5.32589	-0.112246	1.02469	-0.109542	0.912773	NA	8.09435	6.11112	2.56347	5.73243	3.49511	5.95885	hlh-8	C02B8.4	protein_coding_gene
WBGene00001954	1.51441	-0.136919	2.27089	-0.0602931	0.951922	NA	0	3.81945	0.85449	1.43311	0	2.97943	hlh-10	ZK682.4	protein_coding_gene
WBGene00001955	426.598	-0.0308212	0.158587	-0.194349	0.845903	0.92128	475.948	392.64	428.1	404.136	398.443	460.321	hlh-11	F58A4.7	protein_coding_gene
WBGene00001956	3.73945	-1.93015	1.26617	-1.52439	0.127411	NA	8.09435	3.81945	5.98143	1.43311	0.873778	2.23457	hlh-12	C28C12.8	protein_coding_gene
WBGene00001957	1.09728	-0.713929	2.34973	-0.303834	0.761254	NA	0	1.52778	2.56347	0	1.74756	0.744856	hlh-13	F48D6.3	protein_coding_gene
WBGene00001958	18.9622	0.755556	0.818266	0.923363	0.355818	NA	6.47548	9.16669	26.4892	14.3311	14.8542	42.4568	hlh-14	C18A3.8	protein_coding_gene
WBGene00001959	0.28483	-1.80581	4.03906	-0.447086	0.654813	NA	0	0	1.70898	0	0	0	hlh-15	C43H6.8	protein_coding_gene
WBGene00001960	5.14482	-0.111588	1.00592	-0.110931	0.911671	NA	4.85661	5.34723	5.98143	2.86621	4.36889	7.44856	hlh-16	DY3.3	protein_coding_gene
WBGene00001961	0.794175	0.913566	3.10805	0.293935	0.768807	NA	0	1.52778	0	0	1.74756	1.48971	hlh-17	F38C2.2	protein_coding_gene
WBGene00001962	0.397087	0.685564	3.88919	0.176274	0.860078	NA	0	0.76389	0	0	0.873778	0.744856	hlh-19	F57C12.3	protein_coding_gene
WBGene00001963	41.0737	-0.0179334	0.422467	-0.0424491	0.966141	0.984124	32.3774	43.5418	46.997	47.2925	47.184	29.0494	btb-1	F40G9.4	pseudogene
WBGene00001964	7.82803	1.19694	0.947151	1.26373	0.206329	NA	3.23774	2.29167	8.5449	11.4649	13.9804	7.44856	hlh-25	C17C3.7	protein_coding_gene
WBGene00001965	8.25748	0.690481	0.87866	0.785834	0.431965	NA	4.85661	3.81945	10.2539	8.59864	7.864	14.1523	hlh-26	C17C3.8	protein_coding_gene
WBGene00001966	9.19694	0.554011	1.00581	0.55081	0.581764	NA	1.61887	10.6945	9.39939	15.7642	13.9804	3.72428	hlh-27	C17C3.10	protein_coding_gene
WBGene00001967	1.07579	-0.770415	2.35259	-0.327475	0.743309	NA	0	1.52778	2.56347	0	0.873778	1.48971	hlh-28	F31A3.2	protein_coding_gene
WBGene00001968	5.14054	0.144819	1.17166	0.123602	0.901631	NA	8.09435	0.76389	5.98143	7.16554	4.36889	4.46914	hlh-29	F31A3.4	protein_coding_gene
WBGene00001971	5692.44	0.037953	0.22104	0.171702	0.863672	0.931122	4796.71	5311.33	6745.34	4560.15	5146.55	7594.56	hmg-1.1	Y48B6A.14	protein_coding_gene
WBGene00001972	1928.27	0.0729329	0.160519	0.454358	0.649571	0.805467	1693.34	2164.1	1780.76	1705.4	2244.74	1981.32	hmg-1.2	F47D12.4	protein_coding_gene
WBGene00001973	5854.29	0.125049	0.150124	0.832976	0.404858	0.628766	5557.58	6359.39	4883.41	6370.16	6670.42	5284.76	hmg-3	C32F10.5	protein_coding_gene
WBGene00001974	5719.74	0.251158	0.128435	1.95552	0.0505213	0.23737	4956.98	5917.1	4791.13	6633.85	6313.05	5706.34	hmg-4	T20B12.8	protein_coding_gene
WBGene00001975	1438.63	0.0690445	0.125841	0.548666	0.583234	0.762831	1251.39	1385.7	1572.26	1457.47	1492.41	1472.58	hmg-5	F45E4.9	protein_coding_gene
WBGene00001976	0	NA	NA	NA	NA	NA	0	0	0	0	0	0	hmg-11	T05A7.4	protein_coding_gene
WBGene00001977	11011.3	0.150944	0.115338	1.30871	0.190632	0.441698	9318.22	10482.1	11504	11166.8	11367.9	12229.1	hmg-12	Y17G7A.1	protein_coding_gene
WBGene00001978	4016.54	0.137165	0.0983236	1.39504	0.163004	0.411474	3593.89	3962.3	3919.55	4029.9	4125.98	4467.65	hmp-1	R13H4.4	protein_coding_gene
WBGene00001979	4443.5	0.166687	0.0926174	1.79974	0.0719023	0.280852	3938.71	4298.41	4318.59	4879.73	4501.7	4723.88	hmp-2	K05C4.6	protein_coding_gene
WBGene00001980	8482.15	0.176211	0.122498	1.43849	0.150296	0.396087	7495.37	9030.71	7366.56	8567.11	9593.21	8839.96	hmr-1	W02B9.1	protein_coding_gene
WBGene00001981	83.9361	0.00896087	0.455055	0.0196919	0.984289	0.992584	51.8039	93.1946	105.957	53.025	70.776	128.86	hnd-1	C44C10.8	protein_coding_gene
WBGene00001983	4090.48	-0.0013002	0.0958674	-0.0135625	0.989179	0.994751	4163.73	3939.38	4171.62	4382.44	4002.78	3882.94	hoe-1	E04A4.4	protein_coding_gene
WBGene00001984	6.98431	-1.15686	0.922612	-1.2539	0.20988	NA	14.5698	8.4028	5.98143	5.73243	3.49511	3.72428	hog-1	W06B11.4	protein_coding_gene
WBGene00001985	977.156	0.228521	0.149553	1.52803	0.126506	0.364553	815.911	834.932	1047.6	1021.81	1017.95	1124.73	hop-1	C18E3.8	protein_coding_gene
WBGene00001986	24.6869	-0.938123	0.487468	-1.92448	0.054294	NA	40.4718	27.5001	29.9072	15.7642	16.6018	17.8766	hot-1	F43D2.4	protein_coding_gene
WBGene00001987	9.50156	-0.11397	0.81589	-0.139688	0.888907	NA	8.09435	8.4028	12.8174	12.898	4.36889	10.428	hot-2	Y39B6A.48	protein_coding_gene
WBGene00001988	4.6093	-0.208474	1.14066	-0.182766	0.854981	NA	6.47548	6.11112	2.56347	1.43311	4.36889	6.70371	hot-3	W02B8.5	protein_coding_gene
WBGene00001989	9.91464	-0.619332	0.783762	-0.790204	0.429409	NA	9.71322	13.75	12.8174	4.29932	6.99022	11.9177	hot-4	T12A2.16	protein_coding_gene
WBGene00001990	5.46133	-1.0629	1.18387	-0.897814	0.369285	NA	8.09435	7.6389	6.83592	0	3.49511	6.70371	hot-5	K07A12.6	protein_coding_gene
WBGene00001991	21.6841	-0.89787	0.592157	-1.51627	0.129451	NA	43.7095	17.5695	23.9257	15.7642	15.728	13.4074	hot-6	C13G3.2	protein_coding_gene
WBGene00001992	3.88762	-0.802023	1.41959	-0.56497	0.572094	NA	4.85661	3.81945	5.98143	4.29932	4.36889	0	hot-7	Y48B6A.9	protein_coding_gene
WBGene00001993	2974.46	-0.68352	0.206846	-3.30449	0.000951486	0.0276312	4751.38	3445.15	2803.58	2549.5	2060.37	2236.8	hpd-1	T21C12.2	protein_coding_gene
WBGene00001994	1034.41	0.139065	0.255121	0.545095	0.585688	0.764307	929.232	818.127	1207.39	930.086	842.322	1479.28	hpk-1	F20B6.8	protein_coding_gene
WBGene00001995	153.338	0.344442	0.280634	1.22737	0.219682	0.472981	101.989	145.139	157.226	150.476	152.911	212.284	hpl-1	K08H2.6	protein_coding_gene
WBGene00001996	2234.47	0.186113	0.0937373	1.98547	0.0470918	0.229044	2028.44	2170.98	2067.87	2496.47	2319.88	2323.21	hpl-2	K01G5.2	protein_coding_gene
WBGene00001997	893.555	0.137875	0.133122	1.0357	0.30034	0.545995	893.616	881.53	776.732	1027.54	879.894	902.021	hpr-9	Y39A1A.23	protein_coding_gene
WBGene00001998	1737.88	0.248471	0.109233	2.27468	0.0229253	0.16995	1456.98	1653.06	1650.02	1987.72	1821.83	1857.67	hpr-17	F32A11.2	protein_coding_gene
WBGene00001999	8130.14	0.102192	0.13299	0.768414	0.442241	0.657655	7466.23	8602.17	7459.7	7290.22	9276.03	8686.52	hrpa-1	F42A6.7	protein_coding_gene
WBGene00002000	10022.9	0.0369471	0.125465	0.294483	0.768389	0.873086	9242.13	11244.5	9196.02	9429.84	10812.1	10212.7	hrpr-1	F58D5.1	protein_coding_gene
WBGene00002001	3973.65	-0.0379904	0.112656	-0.337223	0.735949	0.854871	4272.2	4170.84	3635	4145.98	3929.38	3688.53	hars-1	T11G6.1	protein_coding_gene
WBGene00002002	1174.26	0.00691695	0.215293	0.0321281	0.97437	0.988617	966.466	1111.46	1436.4	968.78	1111.45	1450.98	hsb-1	K08E7.2	protein_coding_gene
WBGene00002003	2479.32	0.272813	0.112687	2.42098	0.0154789	0.13783	2135.29	2458.96	2137.93	2886.28	2616.97	2640.52	hse-5	B0285.5	protein_coding_gene
WBGene00002004	2696.02	0.159041	0.141874	1.121	0.262286	0.515097	2297.18	2456.67	2887.32	2760.16	2599.49	3175.32	hsf-1	Y53C10A.12	protein_coding_gene
WBGene00002005	90297.2	0.0204686	0.0799819	0.255915	0.798016	0.891414	90813.8	92671.4	85487.5	88113.2	93226	91471.3	hsp-1	F26D10.3	protein_coding_gene
WBGene00002006	58.5924	0.122339	0.331078	0.369517	0.711742	0.843004	50.185	67.9863	49.5604	60.1905	65.5334	58.0988	hsp-2	K09C4.3	pseudogene
WBGene00002007	14997.1	-0.214548	0.155751	-1.3775	0.168357	0.418346	19047.6	16373.2	12913.1	13947	14046	13655.5	hsp-3	C15H9.6	protein_coding_gene
WBGene00002008	14983.8	0.163723	0.119972	1.36468	0.172354	0.421974	14170	14396.3	13833.3	17816.4	15779.6	13907.2	hsp-4	F43E2.8	protein_coding_gene
WBGene00002010	12810.5	-0.0531932	0.101065	-0.526328	0.59866	0.773175	13846.2	12135.9	13160	13121.5	11737.5	12862.2	hsp-6	C37H5.8	protein_coding_gene
WBGene00002011	303.947	-1.37194	0.398106	-3.44616	0.000568609	0.0196576	692.877	226.875	397.338	157.642	133.688	215.263	hsp-12.2	C14B9.1	protein_coding_gene
WBGene00002012	28.746	-0.818119	0.480469	-1.70275	0.0886147	NA	38.8529	32.0834	39.3065	18.6304	27.9609	15.642	hsp-12.3	F38E11.1	protein_coding_gene
WBGene00002013	14.8797	-0.259116	0.643439	-0.402705	0.687165	NA	21.0453	9.93058	17.9443	14.3311	14.8542	11.1728	hsp-12.6	F38E11.2	protein_coding_gene
WBGene00002015	2.48068	-0.605892	1.7064	-0.355071	0.722536	NA	4.85661	0.76389	3.41796	2.86621	0	2.97943	hsp-16.1	T27E4.8	protein_coding_gene
WBGene00002016	65.6697	-0.365015	0.572707	-0.637352	0.523896	0.718555	118.178	59.5835	44.4335	70.2222	77.7662	23.8354	hsp-16.2	Y46H3A.3	protein_coding_gene
WBGene00002017	1.89788	-0.720521	1.79435	-0.401549	0.688016	NA	1.61887	3.81945	1.70898	0	3.49511	0.744856	hsp-16.11	T27E4.2	protein_coding_gene
WBGene00002018	64.4557	-1.19581	0.726678	-1.64559	0.0998487	0.32663	155.412	76.389	37.5976	42.9932	64.6596	9.68313	hsp-16.41	Y46H3A.2	protein_coding_gene
WBGene00002019	1.90679	-1.68524	1.89439	-0.889598	0.373682	NA	6.47548	0.76389	1.70898	0	1.74756	0.744856	hsp-16.48	T27E4.3	protein_coding_gene
WBGene00002020	1.73329	-1.93799	1.86585	-1.03866	0.298962	NA	3.23774	2.29167	2.56347	1.43311	0.873778	0	hsp-16.49	T27E4.9	protein_coding_gene
WBGene00002021	433.634	0.0770646	0.283593	0.271743	0.785819	0.883433	521.276	429.306	315.307	591.873	418.54	325.502	hsp-17	F52E1.7	protein_coding_gene
WBGene00002023	1229.78	-0.624104	0.167492	-3.72617	0.000194407	0.00860609	1740.29	1487.29	1249.26	987.411	1051.15	863.289	hsp-25	C09B8.6	protein_coding_gene
WBGene00002024	1205.32	-0.0719309	0.202573	-0.355086	0.722525	0.84925	1516.88	1271.11	921.995	1053.33	1227.66	1240.93	hsp-43	C14F11.5	protein_coding_gene
WBGene00002025	14376.5	-0.135122	0.157882	-0.855842	0.392085	0.618443	17754.2	14915	12480.7	14617.7	14213.7	12277.5	hsp-60	Y22D7AL.5	protein_coding_gene
WBGene00002026	329.882	-0.786725	0.994422	-0.791138	0.428863	0.64847	802.96	288.751	161.499	273.723	405.433	46.926	hsp-70	C12C8.1	protein_coding_gene
WBGene00002027	10991.9	0.154005	0.0958336	1.607	0.108054	0.338689	10037	11239.1	9936.87	11977.9	11627.4	11133.4	hsr-9	T05F1.6	protein_coding_gene
WBGene00002028	2189.66	0.252759	0.118929	2.12529	0.0335623	0.196396	1772.66	2057.92	2159.3	2443.45	2267.45	2437.17	hst-1	F08B4.6	protein_coding_gene
WBGene00002029	267.96	0.323487	0.224218	1.44273	0.149096	0.394936	191.027	274.237	247.802	247.928	314.56	332.206	hst-2	C34F6.4	protein_coding_gene
WBGene00002030	12.5867	-0.147888	0.651279	-0.227073	0.820367	NA	11.3321	14.5139	13.6718	11.4649	14.8542	9.68313	hst-3.1	F40H3.5	protein_coding_gene
WBGene00002031	345.922	0.56881	0.215312	2.64179	0.00824685	0.101823	215.31	334.584	282.836	396.971	462.229	383.601	hst-6	Y34B4A.3	protein_coding_gene
WBGene00002032	2456.08	0.10299	0.115897	0.888631	0.374202	0.60398	2271.28	2217.57	2614.74	2606.82	2391.53	2634.56	htp-1	F41H10.10	protein_coding_gene
WBGene00002033	1289.44	0.127106	0.170158	0.74699	0.45507	0.668638	1141.3	1057.22	1498.78	1334.22	1255.62	1449.49	htp-2	Y73B6BL.2	protein_coding_gene
WBGene00002034	3754.15	0.239131	0.0978319	2.44431	0.0145131	0.133035	3375.34	3524.59	3426.51	4385.31	3990.54	3822.6	htp-3	F57C9.5	protein_coding_gene
WBGene00002035	4182.69	0.268223	0.102369	2.62015	0.00878906	0.105351	3635.98	3917.99	3825.55	4955.68	4275.4	4485.53	hum-1	F29D10.4	protein_coding_gene
WBGene00002036	7834.48	0.20315	0.129806	1.56503	0.117577	0.35207	7555.27	7939.11	6356.55	8729.06	8823.41	7603.49	hum-2	F36D4.3	protein_coding_gene
WBGene00002037	685.06	-0.223793	0.211615	-1.05755	0.290261	0.539041	862.858	779.932	572.508	654.93	716.498	523.634	hum-4	F46C3.3	protein_coding_gene
WBGene00002038	956.393	-0.29424	0.155986	-1.88632	0.0592515	0.256153	1240.05	1009.1	914.304	887.093	878.147	809.659	hum-5	T02C12.1	protein_coding_gene
WBGene00002039	177.406	-0.829499	0.335682	-2.47109	0.0134703	0.128242	322.155	153.542	205.932	157.642	107.475	117.687	hum-6	T10H10.1	protein_coding_gene
WBGene00002040	475.939	-0.220455	0.20087	-1.0975	0.272422	0.525075	597.363	550.001	391.356	428.499	463.102	425.313	hum-7	F56A6.2	protein_coding_gene
WBGene00002041	747.789	-0.216623	0.190325	-1.13817	0.255048	0.507795	951.896	781.46	678.465	801.107	677.178	596.63	hum-8	Y66H1A.6	protein_coding_gene
WBGene00002042	643.645	0.173491	0.156766	1.10668	0.268431	0.521502	579.556	567.571	665.648	755.247	595.917	697.93	hus-1	H26D21.1	protein_coding_gene
WBGene00002043	2278.75	0.175585	0.103404	1.69804	0.0895003	0.312217	2002.54	2140.42	2272.94	2530.87	2309.4	2416.31	hyl-1	C09G4.1	protein_coding_gene
WBGene00002044	596.223	0.00225343	0.177246	0.0127135	0.989856	0.995157	681.544	625.626	482.787	584.708	563.587	639.087	hyl-2	K02G10.6	protein_coding_gene
WBGene00002045	22903.4	-0.0506775	0.10979	-0.461585	0.644379	0.803363	21934.1	23817.3	24166.7	20277	22817.8	24407.5	icd-1	C56C10.8	protein_coding_gene
WBGene00002046	1934.69	0.0548818	0.125492	0.437332	0.66187	0.811594	1685.24	1873.82	2130.24	2029.28	1917.94	1971.63	icln-1	C01F6.8	protein_coding_gene
WBGene00002047	5848.78	0.266873	0.132538	2.01356	0.0440554	0.223146	4540.93	5652.79	5731.07	5951.69	6372.46	6843.74	icp-1	Y39G10AR.13	protein_coding_gene
WBGene00002048	458.378	-0.527758	0.239176	-2.20657	0.0273444	0.183792	689.639	470.557	463.988	448.563	376.598	300.922	ida-1	B0244.2	protein_coding_gene
WBGene00002050	728.858	-1.27187	0.348879	-3.64558	0.000266787	0.0107604	1709.53	700.488	684.447	399.837	484.073	394.774	ifa-1	F38B2.1	protein_coding_gene
WBGene00002051	8.06671	-0.411034	0.842186	-0.488056	0.62551	NA	9.71322	9.16669	8.5449	10.0317	3.49511	7.44856	ifa-3	F52E10.5	protein_coding_gene
WBGene00002052	1019.26	-0.281371	0.182703	-1.54005	0.123549	0.360516	1147.78	1187.09	1023.68	709.388	999.602	1048.01	ifa-4	K05B2.3	protein_coding_gene
WBGene00002053	2795.45	-0.6593	0.24743	-2.66459	0.00770818	0.0985138	4600.83	3480.28	2190.91	2195.52	2276.19	2028.99	ifb-1	F10C1.2	protein_coding_gene
WBGene00002054	1283.94	-0.993401	0.230369	-4.31222	1.61624e-05	0.00140492	2311.75	1283.34	1534.66	928.653	766.303	878.931	ifb-2	F10C1.7	protein_coding_gene
WBGene00002055	398.265	-0.970507	0.342647	-2.83238	0.00462025	0.073667	781.914	280.348	521.239	286.621	259.512	259.955	ifc-1	F37B4.2	protein_coding_gene
WBGene00002056	2074.84	-0.806595	0.182141	-4.42841	9.49284e-06	0.000994126	3305.73	2200.77	2415.64	1662.4	1412.03	1452.47	ifc-2	M6.1	protein_coding_gene
WBGene00002057	134.452	-0.848878	0.347495	-2.44285	0.0145719	0.133035	250.925	147.431	122.192	84.5533	114.465	87.1482	ifd-1	R04E5.10	protein_coding_gene
WBGene00002058	166.949	-0.0283642	0.357376	-0.0793681	0.93674	0.970609	212.072	162.709	130.737	235.03	103.98	157.165	ifd-2	F25E2.4	protein_coding_gene
WBGene00002059	5018.17	-0.101829	0.156677	-0.649929	0.515738	0.713471	5591.58	5618.41	4374.99	5269.53	5116.84	4137.68	ife-1	F53A2.6	protein_coding_gene
WBGene00002060	746.739	0.0534189	0.150543	0.35484	0.722709	0.849323	767.345	804.377	627.196	778.177	789.022	714.317	ife-2	R04A9.4	protein_coding_gene
WBGene00002061	9139.85	0.0849467	0.116492	0.729205	0.465876	0.676362	8189.87	9665.51	8752.54	9601.82	10059.8	8569.57	ife-3	B0348.6	protein_coding_gene
WBGene00002062	153.609	-0.03687	0.199926	-0.184418	0.853685	0.92513	153.793	160.417	152.954	143.311	150.29	160.889	ife-4	C05D9.5	protein_coding_gene
WBGene00002063	191.472	0.0607742	0.207328	0.293131	0.769422	0.873724	160.268	201.667	199.096	189.17	182.62	216.008	ife-5	Y57A10A.30	protein_coding_gene
WBGene00002064	15763.6	-0.192827	0.0817572	-2.35853	0.0183473	0.150567	16533.5	17215	16693.3	15269.8	14917.1	13952.6	iff-1	T05G5.10	protein_coding_gene
WBGene00002065	3159.4	-0.883065	0.228373	-3.86676	0.000110289	0.00558626	5625.57	3335.91	3334.22	2017.81	2101.44	2541.45	iff-2	F54C9.1	protein_coding_gene
WBGene00002066	11257.2	-0.00401504	0.11837	-0.0339193	0.972941	0.988186	12434.5	10479	10910.1	11098	10396.2	12225.3	ifg-1	M110.4	protein_coding_gene
WBGene00002067	62.138	-2.64165	0.680463	-3.88213	0.000103544	0.00534403	221.785	64.1668	35.8886	15.7642	16.6018	18.6214	ifp-1	C43C3.1	protein_coding_gene
WBGene00002068	6070.42	0.198966	0.105103	1.89307	0.058349	0.253762	5076.78	6028.62	5845.57	6642.45	6485.18	6343.94	ify-1	C27A2.3	protein_coding_gene
WBGene00002069	155.484	-0.35416	0.250772	-1.41228	0.157868	0.405754	171.6	152.778	197.387	166.24	130.193	114.708	ikb-1	C04F12.3	protein_coding_gene
WBGene00002070	4234.1	0.0962747	0.0779293	1.23541	0.216678	0.469857	4027.75	4210.56	4038.32	4403.94	4318.21	4405.83	ile-1	K07A1.8	protein_coding_gene
WBGene00002071	794.596	-0.0506459	0.1862	-0.271998	0.785624	0.883433	861.239	916.669	647.704	806.839	858.05	677.074	ile-2	T04G9.3	protein_coding_gene
WBGene00002072	4435.95	0.187309	0.121162	1.54594	0.12212	0.358654	4110.31	4454.25	3877.68	5030.21	4948.2	4195.03	ima-1	T19B10.7	protein_coding_gene
WBGene00002073	17587.3	0.238547	0.102165	2.33492	0.0195474	0.155687	14951.9	15878.2	17575.2	19533.2	18134.4	19451.2	ima-2	F26B1.3	protein_coding_gene
WBGene00002074	4348.32	-0.0239084	0.140169	-0.170569	0.864563	0.931634	4424.37	4050.91	4680.9	3900.92	4008.02	5024.8	ima-3	F32E10.4	protein_coding_gene
WBGene00002075	4522.81	0.026263	0.112635	0.23317	0.815629	0.90248	4552.26	4086.81	4808.22	4451.23	4335.69	4902.64	imb-1	F28B3.8	protein_coding_gene
WBGene00002076	6144.11	0.122931	0.092787	1.32487	0.185213	0.433969	5549.49	6105.78	5990.83	6110.77	6395.18	6712.65	imb-2	R06A4.4	protein_coding_gene
WBGene00002077	23541.2	-0.0347383	0.114837	-0.302502	0.76227	0.869661	26491.2	23931.2	21056.3	23060.1	22904.3	23804.1	imb-3	C53D5.6	protein_coding_gene
WBGene00002078	11343.5	0.0612629	0.0979831	0.625239	0.531814	0.725539	11668.8	10637.2	11002.4	12422.2	10853.2	11477.5	xpo-1	ZK742.1	protein_coding_gene
WBGene00002079	7528.23	0.113775	0.112648	1.01001	0.312491	0.555777	6583.95	7308.14	7800.64	7422.06	7617.6	8436.99	xpo-2	Y48G1A.5	protein_coding_gene
WBGene00002080	4073.27	-0.0164714	0.0998529	-0.164957	0.868978	0.934689	4095.74	3978.34	4217.76	3908.08	3847.24	4392.42	xpo-3	C49H3.10	protein_coding_gene
WBGene00002081	1727.04	0.12205	0.119608	1.02042	0.30753	0.551321	1704.67	1734.8	1520.99	1950.46	1779.89	1671.46	ina-1	F54G8.3	protein_coding_gene
WBGene00002083	10561	-0.233202	0.129876	-1.79557	0.0725634	0.282019	12258.1	10234.6	11750.1	9126.03	9051.47	10945.7	inf-1	F57B9.6	protein_coding_gene
WBGene00002084	16.0007	-0.217411	0.696791	-0.312017	0.755028	NA	9.71322	21.3889	20.5078	7.16554	20.0969	17.1317	ins-1	F13B12.5	protein_coding_gene
WBGene00002085	3.88111	-0.267178	1.2505	-0.213656	0.830815	NA	1.61887	8.4028	2.56347	2.86621	2.62133	5.21399	ins-2	ZK75.2	protein_coding_gene
WBGene00002086	19.553	-0.273921	0.626579	-0.43717	0.661988	NA	27.5208	17.5695	18.7988	28.6621	11.3591	13.4074	ins-3	ZK75.3	protein_coding_gene
WBGene00002087	22.2418	-0.427778	0.701133	-0.610124	0.54178	NA	16.1887	22.1528	38.4521	10.0317	13.1067	33.5185	ins-4	ZK75.1	protein_coding_gene
WBGene00002088	6.79658	-0.459619	0.980553	-0.468735	0.639259	NA	3.23774	8.4028	11.9629	2.86621	6.11645	8.19342	ins-5	ZK84.3	protein_coding_gene
WBGene00002089	23.0197	-0.506423	0.540774	-0.936478	0.349027	NA	21.0453	25.2084	35.0341	12.898	20.0969	23.8354	ins-6	ZK84.6	protein_coding_gene
WBGene00002090	12.6903	-0.145183	0.729139	-0.199116	0.842172	NA	8.09435	12.2222	19.6533	7.16554	14.8542	14.1523	ins-7	ZK1251.2	protein_coding_gene
WBGene00002091	0	NA	NA	NA	NA	NA	0	0	0	0	0	0	ins-8	ZK1251.11	protein_coding_gene
WBGene00002092	2.95606	0.0222664	1.41825	0.0157	0.987474	NA	4.85661	3.05556	0.85449	5.73243	1.74756	1.48971	ins-9	C06E2.8	protein_coding_gene
WBGene00002093	4.05592	-1.59404	1.3261	-1.20205	0.229344	NA	4.85661	7.6389	5.98143	0	4.36889	1.48971	ins-10	T08G5.12	protein_coding_gene
WBGene00002094	1.87009	3.27877	2.48324	1.32036	0.186716	NA	0	0.76389	0	0	5.24267	5.21399	ins-11	C17C3.4	protein_coding_gene
WBGene00002095	8.67713	-0.484397	0.897397	-0.539779	0.589349	NA	17.8076	5.34723	7.69041	7.16554	4.36889	9.68313	ins-12	C17C3.19	protein_coding_gene
WBGene00002096	0	NA	NA	NA	NA	NA	0	0	0	0	0	0	ins-13	C17C3.18	protein_coding_gene
WBGene00002097	4.01527	-0.750073	1.59677	-0.469743	0.638538	NA	4.85661	3.05556	6.83592	8.59864	0	0.744856	ins-14	F41G3.16	protein_coding_gene
WBGene00002098	1.02993	-0.866132	2.60184	-0.332892	0.739215	NA	3.23774	0.76389	0	1.43311	0	0.744856	ins-15	F41G3.17	protein_coding_gene
WBGene00002099	0.266558	-0.060025	4.08047	-0.0147103	0.988263	NA	0	0	0.85449	0	0	0.744856	ins-16	Y39A3A.5	protein_coding_gene
WBGene00002100	107.813	-0.203453	0.281602	-0.722482	0.469998	0.679548	111.702	108.472	126.465	94.5851	81.2614	124.391	ins-17	F56F3.6	protein_coding_gene
WBGene00002101	26.0058	-0.201807	0.462348	-0.436482	0.662487	NA	30.7585	25.9723	27.3437	20.0635	23.592	28.3045	ins-18	T28B8.2	protein_coding_gene
WBGene00002102	12.6955	3.74994	1.03476	3.62398	0.000290103	NA	0	3.81945	0.85449	14.3311	34.0773	23.0905	ins-19	T10D4.13	protein_coding_gene
WBGene00002103	0.939883	-2.14172	3.04521	-0.703308	0.481864	NA	3.23774	1.52778	0	0	0.873778	0	ins-20	ZK84.7	protein_coding_gene
WBGene00002104	0.142415	-1.02181	4.08047	-0.250414	0.802268	NA	0	0	0.85449	0	0	0	ins-21	M04D8.1	protein_coding_gene
WBGene00002105	10.0695	0.795916	0.807589	0.985546	0.324356	NA	8.09435	4.58334	9.39939	17.1973	6.99022	14.1523	ins-22	M04D8.2	protein_coding_gene
WBGene00002106	12.7857	0.47502	0.717842	0.661733	0.508142	NA	6.47548	9.93058	15.3808	14.3311	10.4853	20.1111	ins-23	M04D8.3	protein_coding_gene
WBGene00002107	40.1857	-0.0480397	0.482139	-0.0996388	0.920631	0.962031	37.234	39.7223	46.1425	27.229	29.7085	61.0782	ins-24	ZC334.3	protein_coding_gene
WBGene00002108	0.28483	-1.80581	4.03906	-0.447086	0.654813	NA	0	0	1.70898	0	0	0	ins-25	ZC334.8	protein_coding_gene
WBGene00002109	32.1679	0.133245	0.40429	0.329579	0.741718	NA	32.3774	29.7917	29.9072	35.8277	32.3298	32.7737	ins-26	ZC334.1	protein_coding_gene
WBGene00002110	47.0492	-0.457329	0.363254	-1.25898	0.208039	0.461537	63.1359	45.8334	54.6874	41.5601	42.8151	34.2634	ins-27	ZC334.11	protein_coding_gene
WBGene00002111	23.6309	-0.449586	0.479081	-0.938433	0.348022	NA	29.1397	27.5001	25.6347	17.1973	19.2231	23.0905	ins-28	ZC334.9	protein_coding_gene
WBGene00002112	13.8799	0.152008	0.676968	0.224543	0.822335	NA	12.951	17.5695	8.5449	20.0635	12.2329	11.9177	ins-29	ZC334.10	protein_coding_gene
WBGene00002113	46.1402	-0.532494	0.439208	-1.2124	0.22536	0.478262	66.3737	32.8473	64.9412	40.127	32.3298	40.2222	ins-30	ZC334.2	protein_coding_gene
WBGene00002114	28.3958	0.12807	2.30853	0.0554768	NA	NA	0	77.9168	3.41796	1.43311	83.8827	3.72428	ins-31	T10D4.4	protein_coding_gene
WBGene00002115	1.07913	-1.35396	2.19512	-0.616803	0.537364	NA	3.23774	0.76389	0.85449	0	0.873778	0.744856	ins-32	Y8A9A.6	protein_coding_gene
WBGene00002116	7.30899	-2.44529	1.20924	-2.02217	0.0431589	NA	16.1887	16.0417	4.27245	5.73243	0.873778	0.744856	ins-33	W09C5.4	protein_coding_gene
WBGene00002117	81.8718	0.45038	0.34703	1.29781	0.194352	0.445484	46.9472	73.3335	86.3035	81.6871	88.2516	114.708	ins-34	F52B11.6	protein_coding_gene
WBGene00002118	2.81649	0.428288	1.64232	0.260782	0.794261	NA	3.23774	1.52778	2.56347	2.86621	0	6.70371	ins-35	K02E2.4	protein_coding_gene
WBGene00002119	2.74014	0.736242	1.94755	0.378035	0.705405	NA	0	0	5.98143	5.73243	1.74756	2.97943	ins-36	Y53H1A.4	protein_coding_gene
WBGene00002120	13.4076	-0.519239	0.837153	-0.620243	0.535098	NA	27.5208	15.2778	5.12694	8.59864	15.728	8.19342	ins-37	F08G2.6	protein_coding_gene
WBGene00002121	0	NA	NA	NA	NA	NA	0	0	0	0	0	0	ins-38	C17C3.20	pseudogene
WBGene00002123	77.4919	-0.85955	0.376635	-2.28218	0.0224784	0.167894	132.747	70.2779	97.4119	61.6236	41.0676	61.8231	inx-1	C16E9.4	protein_coding_gene
WBGene00002124	977.864	0.290883	0.242202	1.20099	0.229755	0.482243	603.839	956.391	1076.66	901.424	1058.15	1270.72	inx-2	F08G12.10	protein_coding_gene
WBGene00002125	2301.79	0.338458	0.20721	1.6334	0.102384	0.331243	1515.26	2348.96	2232.78	2096.64	2747.16	2869.93	inx-3	F22F4.2	protein_coding_gene
WBGene00002127	177.353	-1.03909	0.355218	-2.92523	0.00344198	0.0628759	361.008	165	191.406	117.515	94.368	134.819	inx-5	R09F10.4	protein_coding_gene
WBGene00002128	28.0037	-1.00034	0.611024	-1.63716	0.101598	NA	64.7548	24.4445	23.9257	14.3311	17.4756	23.0905	inx-6	C36H8.2	protein_coding_gene
WBGene00002129	640.954	0.0174807	0.188592	0.0926904	0.926149	0.964395	508.325	616.46	783.567	643.465	651.838	642.066	inx-7	K02B2.4	protein_coding_gene
WBGene00002130	2303.03	0.0152137	0.121959	0.124745	0.900726	0.951873	2007.4	2470.42	2390.01	2308.74	2410.75	2230.84	inx-8	ZK792.2	protein_coding_gene
WBGene00002131	455.261	-0.186897	0.188068	-0.993778	0.320331	0.563009	513.182	517.154	422.973	464.327	463.102	350.827	inx-9	ZK792.3	protein_coding_gene
WBGene00002132	128.857	-0.131262	0.29511	-0.444789	0.656473	0.808617	176.457	131.389	98.2664	114.649	135.436	116.942	inx-10	T18H9.5	protein_coding_gene
WBGene00002133	420.136	0.0490249	0.14639	0.334892	0.737706	0.855369	416.05	447.64	375.121	429.932	423.782	428.292	inx-11	W04D2.3	protein_coding_gene
WBGene00002134	801.64	-0.522268	0.22302	-2.3418	0.0191912	0.153962	1233.58	917.432	687.01	666.395	669.314	636.107	inx-12	ZK770.3	protein_coding_gene
WBGene00002135	509.764	-0.413475	0.191012	-2.16465	0.0304145	0.190205	720.397	542.362	487.914	414.168	438.637	455.107	inx-13	Y8G1A.2	protein_coding_gene
WBGene00002136	3552.77	0.31806	0.116946	2.71971	0.00653384	0.0912918	2771.51	3296.95	3413.69	4012.7	3983.55	3838.24	inx-14	F07A5.1	protein_coding_gene
WBGene00002137	270.527	-0.508931	0.184574	-2.75733	0.00582749	0.0849592	370.721	296.39	287.963	229.297	217.571	221.222	inx-15	R12E2.9	protein_coding_gene
WBGene00002138	341.027	-0.622165	0.229057	-2.7162	0.0066036	0.0919607	539.084	362.084	340.942	288.055	261.26	254.741	inx-16	R12E2.5	protein_coding_gene
WBGene00002139	132.229	-0.286585	0.318468	-0.899888	0.36818	0.599234	195.883	125.278	115.356	146.177	115.339	95.3416	inx-17	R12E2.4	protein_coding_gene
WBGene00002140	13.4426	-0.873866	0.741433	-1.17862	0.23855	NA	29.1397	11.4584	11.9629	10.0317	11.3591	6.70371	inx-18	C18H7.2	protein_coding_gene
WBGene00002141	15.1116	0.704474	0.588733	1.19659	0.231465	NA	12.951	10.6945	11.1084	17.1973	20.0969	18.6214	inx-19	T16H5.1	protein_coding_gene
WBGene00002142	9.78035	-0.0129414	0.823864	-0.0157082	0.987467	NA	3.23774	12.9861	12.8174	8.59864	11.3591	9.68313	inx-20	T23H4.1	protein_coding_gene
WBGene00002143	1180.44	0.1782	0.114792	1.55238	0.120572	0.356983	1015.03	1120.63	1182.61	1296.96	1259.99	1207.41	inx-21	Y47G6A.1	protein_coding_gene
WBGene00002144	3077.2	0.284715	0.115919	2.45615	0.0140435	0.131317	2488.2	2806.53	3024.04	3458.09	3198.9	3487.42	inx-22	Y47G6A.2	protein_coding_gene
WBGene00002146	229.935	-0.386394	0.211086	-1.8305	0.0671746	0.272447	280.065	213.889	287.963	214.966	180.872	201.856	ipp-5	C09B8.1	protein_coding_gene
WBGene00002147	4316.36	0.163344	0.114318	1.42885	0.153046	0.399282	3901.48	4459.59	3852.04	4713.49	4774.32	4197.27	ire-1	C41C4.4	protein_coding_gene
WBGene00002148	4688.97	0.179296	0.0979567	1.83036	0.0671958	0.272447	4019.66	4652.09	4516.83	4991.51	4923.74	5030.02	gon-14	F44C4.4	protein_coding_gene
WBGene00002149	9.43765	-0.120596	0.763146	-0.158025	0.874437	NA	11.3321	9.93058	8.5449	7.16554	6.99022	12.6626	irk-1	R03E9.4	protein_coding_gene
WBGene00002150	24.0533	-0.173442	0.515434	-0.336496	0.736496	NA	32.3774	26.7362	17.9443	20.0635	27.0871	20.1111	irk-2	M02A10.2	protein_coding_gene
WBGene00002151	79.1251	-0.521777	0.302279	-1.72614	0.0843222	0.302865	100.37	84.028	94.8484	75.9547	68.1547	51.3951	irk-3	K04G11.5	protein_coding_gene
WBGene00002152	8918.89	-0.133954	0.168113	-0.796812	0.42556	0.645945	10784.9	9172.03	8040.75	10087.6	7974.97	7453.03	iars-1	R11A8.6	protein_coding_gene
WBGene00002153	2499.75	-0.0115198	0.149372	-0.0771215	0.938527	0.971628	2849.21	2501.74	2178.95	2788.83	2416.87	2262.87	iars-2	C25A1.7	protein_coding_gene
WBGene00002162	5579.6	-0.281125	0.106234	-2.64627	0.00813844	0.100943	6757.17	5674.94	5937	5081.8	4887.91	5138.76	isp-1	F42G8.12	protein_coding_gene
WBGene00002163	174.228	-0.673916	0.258358	-2.60846	0.00909504	0.107308	197.502	177.223	267.455	131.846	152.911	118.432	ist-1	C54D1.3	protein_coding_gene
WBGene00002169	9785.19	0.24753	0.0871835	2.83919	0.00452289	0.0728291	8452.12	9119.32	9266.09	10981.9	10227.6	10664.1	isw-1	F37A4.8	protein_coding_gene
WBGene00002173	2874.89	-0.363314	0.308912	-1.17611	0.239552	0.492676	4821	2924.94	1960.2	3061.12	2546.19	1935.88	itr-1	F33D4.2	protein_coding_gene
WBGene00002174	582.238	-0.338719	0.216434	-1.565	0.117583	0.35207	843.431	553.821	556.273	523.084	560.965	455.852	itx-1	W03D8.6	protein_coding_gene
WBGene00002175	827.636	0.129568	0.121247	1.06863	0.285235	0.534212	739.824	839.516	791.258	815.438	875.526	904.256	jac-1	Y105C5B.21	protein_coding_gene
WBGene00002176	146.637	0.113053	0.212423	0.532207	0.594583	0.770834	144.079	139.792	140.136	133.279	161.649	160.889	jip-1	F56D12.4	protein_coding_gene
WBGene00002177	8.20734	-0.654406	0.857872	-0.762825	0.445568	NA	12.951	5.34723	11.9629	7.16554	4.36889	7.44856	jkk-1	F35C8.3	protein_coding_gene
WBGene00002178	49.5281	-0.427201	0.391476	-1.09126	0.27516	0.527181	61.5171	67.2224	41.87	40.127	50.6791	35.7531	jnk-1	B0478.1	protein_coding_gene
WBGene00002179	339.889	-1.13022	0.362456	-3.11822	0.00181949	0.0427031	688.02	456.807	255.493	239.329	240.289	159.399	jph-1	T22C1.7	protein_coding_gene
WBGene00002180	732.309	0.282112	0.208323	1.35421	0.175671	0.424275	516.42	622.571	840.818	839.801	724.362	849.881	jtr-1	Y77E11A.4	protein_coding_gene
WBGene00002181	160.973	0.188962	0.223313	0.846175	0.397455	0.622595	132.747	155.07	163.208	154.776	163.396	196.642	kal-1	K03D10.1	protein_coding_gene
WBGene00002182	83.7306	-0.152429	0.265494	-0.574134	0.565877	0.750307	89.0379	90.1391	84.5945	88.8526	76.0187	73.7408	kap-1	F08F8.3	protein_coding_gene
WBGene00002183	3517.51	-0.215325	0.223731	-0.962429	0.335834	0.574876	3992.13	2668.27	4677.48	3837.86	2813.57	3115.73	kat-1	T02G5.8	protein_coding_gene
WBGene00002184	52.6859	-0.00716081	0.352114	-0.0203366	0.983775	0.992341	51.8039	42.7779	64.0868	50.1587	50.6791	56.6091	kel-1	C47D12.7	protein_coding_gene
WBGene00002185	1216.21	0.209806	0.12085	1.73609	0.0825486	0.301258	1081.41	1134.38	1163.82	1440.27	1206.69	1270.72	kel-3	T27E9.4	protein_coding_gene
WBGene00002186	36.0289	-2.33821	1.16148	-2.01313	0.0441011	0.223226	121.415	45.8334	13.6718	1.43311	32.3298	1.48971	kel-10	T16H12.6	protein_coding_gene
WBGene00002187	346.311	-0.177669	0.186267	-0.953841	0.340164	0.577405	391.767	332.292	377.685	382.64	286.599	306.881	kgb-1	T07A9.3	protein_coding_gene
WBGene00002188	29.6464	-0.255026	0.43995	-0.579671	0.562137	NA	30.7585	31.3195	34.1796	32.9615	21.8445	26.8148	kgb-2	ZC416.4	protein_coding_gene
WBGene00002189	283.723	-0.420507	0.291112	-1.44449	0.148602	0.394108	432.238	220	323.852	259.392	195.726	271.128	kin-1	ZK909.2	protein_coding_gene
WBGene00002190	1031.8	-0.52723	0.221128	-2.38427	0.0171131	0.145152	1599.44	965.558	1093.75	785.343	772.42	974.272	kin-2	R07E4.6	protein_coding_gene
WBGene00002191	5653.6	-0.0111404	0.0756132	-0.147334	0.882868	0.941679	5688.71	5761.26	5577.26	5587.68	5541.5	5765.19	kin-3	B0205.7	protein_coding_gene
WBGene00002192	6000.4	0.291093	0.107988	2.69561	0.00702603	0.0943447	5225.71	5247.16	5717.39	6639.58	6036.06	7136.47	kin-4	C10C6.1	protein_coding_gene
WBGene00002193	23.1507	-2.69609	1.4253	-1.8916	0.0585448	NA	98.7511	16.8056	5.12694	0	17.4756	0.744856	kin-5	T13H10.1	protein_coding_gene
WBGene00002194	0.412145	-2.23388	4.01696	-0.556112	0.578134	NA	0	0.76389	1.70898	0	0	0	kin-6	ZK20.2	pseudogene
WBGene00002195	23.7972	0.115018	0.544081	0.211398	0.832577	NA	30.7585	19.8612	18.7988	21.4966	18.3493	33.5185	kin-9	F08F1.1	protein_coding_gene
WBGene00002196	4437.67	-0.0679565	0.128519	-0.528767	0.596967	0.772178	4549.03	4157.86	4921.86	4115.88	4011.51	4869.87	kin-10	T01G9.6	protein_coding_gene
WBGene00002198	107.389	-0.240923	0.386178	-0.623865	0.532716	0.725976	168.363	105.417	76.0496	114.649	108.348	71.5062	kin-14	F22D6.1	protein_coding_gene
WBGene00002199	117.59	-0.600479	0.34291	-1.75113	0.0799239	0.296095	147.317	188.681	88.867	100.317	86.504	93.8519	kin-15	M176.6	protein_coding_gene
WBGene00002200	82.1676	-1.2614	0.340823	-3.70105	0.000214709	0.00909799	150.555	89.3752	108.52	50.1587	54.1742	40.2222	kin-16	M176.7	protein_coding_gene
WBGene00002201	8196.76	0.225366	0.102731	2.19374	0.0282541	0.185914	7055.04	8288.21	7326.4	8710.42	9151.95	8648.53	kin-18	T17E9.1	protein_coding_gene
WBGene00002202	4273.34	-0.0331938	0.111832	-0.296818	0.766606	0.872419	4537.69	3972.23	4461.29	4135.95	3961.71	4571.18	kin-19	C03C10.1	protein_coding_gene
WBGene00002203	590.644	-0.0129784	0.162894	-0.0796741	0.936496	0.970541	573.08	565.279	642.577	546.014	533.878	683.033	kin-20	F46F2.2	protein_coding_gene
WBGene00002204	11.5539	-2.91948	1.58538	-1.8415	0.0655486	NA	42.0906	16.8056	2.56347	0	7.864	0	kin-21	W08D2.8	protein_coding_gene
WBGene00002205	0.760039	-0.293983	2.7002	-0.108875	0.913302	NA	0	1.52778	0.85449	1.43311	0	0.744856	kin-23	W04G5.6	pseudogene
WBGene00002206	11.4371	-1.97093	1.39195	-1.41595	0.156791	NA	32.3774	20.625	1.70898	4.29932	9.61156	0	kin-24	K07F5.4	protein_coding_gene
WBGene00002207	1060.39	0.095429	0.142866	0.667962	0.504158	0.705963	945.42	1017.5	1113.4	987.411	1065.14	1233.48	sid-3	B0302.1	protein_coding_gene
WBGene00002208	7.06391	-1.46339	1.52353	-0.960525	0.336791	NA	22.6642	6.11112	2.56347	1.43311	9.61156	0	kin-26	T06C10.6	protein_coding_gene
WBGene00002210	401.404	-0.0144418	0.168247	-0.0858371	0.931596	0.967701	445.189	391.876	375.121	407.002	351.259	437.976	kin-29	F58H12.1	protein_coding_gene
WBGene00002211	24.089	-0.297743	0.539957	-0.55142	0.581346	NA	32.3774	21.3889	25.6347	31.5284	15.728	17.8766	kin-30	M01B2.1	protein_coding_gene
WBGene00002212	11.413	-0.938023	1.00791	-0.93066	0.352029	NA	27.5208	13.75	4.27245	2.86621	14.8542	5.21399	kin-31	B0523.1	pseudogene
WBGene00002213	350.088	0.116311	0.158857	0.732176	0.464061	0.675112	348.057	355.973	303.344	389.805	354.754	348.593	kin-32	C30F8.4	protein_coding_gene
WBGene00002214	5855.52	0.237457	0.111778	2.12436	0.0336403	0.196641	5212.76	5795.64	5111.56	6738.47	6503.53	5771.15	klc-1	M7.2	protein_coding_gene
WBGene00002215	1118.03	0.0271012	0.132787	0.204094	0.83828	0.917843	1087.88	1247.43	986.082	1136.45	1136.79	1113.56	klc-2	C18C4.10	protein_coding_gene
WBGene00002216	264.919	-0.530765	0.295552	-1.79584	0.0725195	0.28196	425.763	300.973	213.623	239.329	233.299	176.531	klp-3	T09A5.2	protein_coding_gene
WBGene00002217	653.491	-0.405279	0.249776	-1.62257	0.104682	0.333914	966.466	715.765	552.855	626.268	618.635	440.955	klp-4	F56E3.3	protein_coding_gene
WBGene00002218	12.6141	-0.171527	0.6882	-0.24924	0.803175	NA	19.4264	9.16669	11.9629	11.4649	13.9804	9.68313	klp-6	R144.1	protein_coding_gene
WBGene00002219	4961.97	0.163964	0.110517	1.48361	0.137912	0.381279	4447.04	4869.04	4724.48	5002.98	4928.11	5800.2	klp-7	K11D9.1	protein_coding_gene
WBGene00002220	420.964	0.209009	0.160064	1.30579	0.191626	0.443129	377.197	436.181	356.322	471.492	467.471	417.12	gcc-1	C15C7.2	protein_coding_gene
WBGene00002221	2535.78	0.239755	0.122528	1.95673	0.0503787	0.23737	2289.08	2432.23	2251.58	3019.56	2796.96	2425.25	klp-10	C33H5.4	pseudogene
WBGene00002222	0	NA	NA	NA	NA	NA	0	0	0	0	0	0	klp-11	F20C5.2	protein_coding_gene
WBGene00002223	4873.02	0.0720845	0.195982	0.367812	0.713013	0.843532	5254.85	5448.83	3550.41	5359.82	5411.31	4212.91	klp-12	T01G1.1	protein_coding_gene
WBGene00002224	13.4177	-0.281305	0.65012	-0.432697	0.665235	NA	17.8076	13.75	12.8174	11.4649	15.728	8.93828	klp-13	F22F4.3	protein_coding_gene
WBGene00002225	6043.39	0.131459	0.0950111	1.38362	0.166476	0.416121	5313.13	6123.35	5862.66	6381.63	6227.42	6352.14	klp-15	M01E11.6	protein_coding_gene
WBGene00002226	5958.27	0.180969	0.0795369	2.27528	0.0228891	0.169797	5471.78	5820.08	5460.19	6427.49	6269.36	6300.74	klp-16	C41G7.2	protein_coding_gene
WBGene00002227	19.6063	-1.70508	1.20019	-1.42067	0.155413	NA	66.3737	19.8612	4.27245	1.43311	22.7182	2.97943	klp-17	W02B12.7	protein_coding_gene
WBGene00002228	5782.79	0.154233	0.0915372	1.68492	0.0920034	0.315742	5390.84	5778.07	5249.13	6388.79	5990.62	5899.26	klp-18	C06G3.2	protein_coding_gene
WBGene00002229	14589.5	0.148586	0.115083	1.29111	0.196664	0.448329	13747.4	15261	12505.5	16221.3	15389	14413	klp-19	Y43F4B.6	protein_coding_gene
WBGene00002230	401.148	0.211592	0.189833	1.11462	0.265012	0.517478	383.672	428.543	303.344	422.767	464.85	403.712	klp-20	Y50D7A.6	protein_coding_gene
WBGene00002231	6629.91	0.1961	0.10896	1.79974	0.0719011	0.280852	5939.64	6771.89	5824.2	7429.23	7181.58	6632.95	knl-1	C02F5.1	protein_coding_gene
WBGene00002232	617.451	-0.184709	0.179094	-1.03135	0.302375	0.546447	566.605	621.807	781.858	524.517	572.325	637.597	kpc-1	F11A6.1	protein_coding_gene
WBGene00002233	28.8373	0.143808	0.495029	0.290504	0.77143	NA	29.1397	29.7917	23.9257	21.4966	26.2133	42.4568	kqt-1	C25B8.1	protein_coding_gene
WBGene00002234	167.933	-0.436994	0.245171	-1.7824	0.0746836	0.285663	231.498	181.806	166.626	159.075	149.416	119.177	kqt-2	M60.5	protein_coding_gene
WBGene00002235	104.164	-0.157994	0.303077	-0.521302	0.602157	0.775208	123.034	118.403	88.867	90.2857	123.203	81.1893	kqt-3	Y54G9A.3	protein_coding_gene
WBGene00002238	12764.9	-0.11275	0.0807163	-1.39687	0.162453	0.411343	13690.8	13365	12734.5	12705.9	12091.3	12001.9	kars-1	T02G5.9	protein_coding_gene
WBGene00002239	432.785	0.106111	0.144269	0.735505	0.462032	0.674558	386.91	456.807	405.028	447.129	441.258	459.576	ksr-1	F13B9.5	protein_coding_gene
WBGene00002240	979.242	0.234327	0.166965	1.40345	0.160484	0.409114	794.865	908.266	996.335	920.055	1023.19	1232.74	ksr-2	F58D5.4	protein_coding_gene
WBGene00002241	3335.81	0.214303	0.101965	2.10173	0.0355768	0.201368	3027.29	3225.91	3007.81	3882.29	3429.58	3441.98	kup-1	F10C2.2	protein_coding_gene
WBGene00002242	26.949	0.0890126	0.490061	0.181636	0.855869	NA	25.9019	29.7917	22.2167	32.9615	31.456	19.3663	kvs-1	C53C9.3	protein_coding_gene
WBGene00002243	50.7226	0.202213	0.374743	0.539605	0.589469	0.767198	59.8982	42.7779	39.3065	64.4898	52.4267	45.4362	lad-2	Y54G2A.25	protein_coding_gene
WBGene00002244	4494.5	-0.0892813	0.105525	-0.846066	0.397516	0.622602	4733.58	4799.52	4371.57	4027.03	4342.68	4692.6	laf-1	Y71H2AM.19	protein_coding_gene
WBGene00002245	2964.98	0.190786	0.118835	1.60547	0.108391	0.339095	2462.3	2873.76	2968.5	3031.02	3085.31	3368.99	lag-1	K08B4.1	protein_coding_gene
WBGene00002246	18.0585	0.400009	0.538295	0.743103	0.457419	NA	16.1887	15.2778	15.3808	20.0635	18.3493	23.0905	lag-2	Y73C8B.4	protein_coding_gene
WBGene00002247	4771.42	-0.370584	0.245564	-1.50911	0.131271	0.373322	7231.49	5508.41	3405.14	4256.33	4186.27	4040.85	lam-1	W03F8.5	protein_coding_gene
WBGene00002248	824.619	-0.528242	0.273959	-1.92818	0.0538331	0.243849	1309.67	1022.85	591.307	656.363	721.741	645.79	lam-3	T22A3.8	protein_coding_gene
WBGene00002249	4699.68	-0.205505	0.131143	-1.56703	0.117107	0.351128	5630.43	5170.77	4302.36	4563.01	4270.15	4261.32	lap-1	ZK353.6	protein_coding_gene
WBGene00002250	5783.98	-0.071304	0.130004	-0.548475	0.583366	0.762831	6227.79	5242.58	6312.97	5596.28	5120.34	6203.91	lap-2	W07G4.4	protein_coding_gene
WBGene00002251	7360.98	0.282368	0.096761	2.91821	0.00352052	0.0632998	6052.96	6901.75	6968.37	8081.29	8009.05	8152.45	lat-1	B0457.1	protein_coding_gene
WBGene00002252	44.3351	-0.218199	0.41411	-0.526909	0.598257	0.773175	58.2793	48.889	35.8886	48.7256	43.6889	30.5391	lat-2	B0286.2	protein_coding_gene
WBGene00002253	900.4	-0.127319	0.236636	-0.53804	0.59055	0.767495	802.96	857.849	1160.4	664.962	810.866	1105.37	lbp-1	F40F4.3	protein_coding_gene
WBGene00002254	4285.39	0.122507	0.15603	0.785153	0.432364	0.650787	4290.01	3966.12	4051.99	5365.55	4322.58	3716.09	lbp-2	F40F4.2	protein_coding_gene
WBGene00002255	743.774	-0.120601	0.176832	-0.682009	0.495233	0.699078	940.564	711.946	674.193	781.043	681.547	673.35	lbp-3	F40F4.4	protein_coding_gene
WBGene00002256	885.413	0.111677	0.17392	0.642114	0.520799	0.716189	875.809	788.335	886.961	1124.99	827.468	808.914	lbp-4	ZK742.5	protein_coding_gene
WBGene00002257	246.014	-0.649706	0.190996	-3.40168	0.000669736	0.0217066	328.631	283.403	288.818	213.533	194.852	166.848	lbp-5	W02D3.7	protein_coding_gene
WBGene00002258	2994.12	-0.498264	0.208056	-2.39485	0.016627	0.142798	4461.61	3086.88	2970.21	3012.39	2177.45	2256.17	lbp-6	W02D3.5	protein_coding_gene
WBGene00002259	197.971	-0.181461	0.327334	-0.554362	0.579331	0.759938	260.638	224.584	146.118	216.399	214.949	125.136	lbp-7	T22G5.2	protein_coding_gene
WBGene00002260	29.9015	1.28536	0.565324	2.27367	0.022986	NA	24.2831	8.4028	20.5078	40.127	33.2036	52.8848	lbp-8	T22G5.6	protein_coding_gene
WBGene00002261	546.425	0.144199	0.205338	0.702251	0.482522	0.688657	456.521	533.959	567.381	471.492	535.626	713.572	ldb-1	F58A3.1	protein_coding_gene
WBGene00002262	1696.92	-0.290452	0.11694	-2.48377	0.013	0.126126	1957.21	1737.85	1908.08	1563.52	1396.3	1618.57	ldh-1	F13D12.2	protein_coding_gene
WBGene00002263	13275.5	0.0741595	0.293654	0.25254	0.800624	0.892861	9705.13	8759.53	20337.7	12195.7	14026.8	14628.2	lea-1	K08H10.1	protein_coding_gene
WBGene00002264	2493.25	-0.573024	0.256517	-2.23387	0.0254919	0.178191	3814.06	2022.78	3112.05	1874.5	1619.98	2516.12	lec-1	W09H1.6	protein_coding_gene
WBGene00002265	5177.27	-0.774323	0.167998	-4.60911	4.04389e-06	0.00051207	7963.22	5282.3	6361.68	3614.3	3772.97	4069.15	lec-2	F52H3.7	protein_coding_gene
WBGene00002266	254.645	-0.828107	0.29772	-2.7815	0.00541086	0.0810513	469.472	272.709	236.694	194.903	188.736	165.358	lec-3	ZK892.1	protein_coding_gene
WBGene00002267	960.185	-0.452852	0.209232	-2.16435	0.0304374	0.190205	1319.38	1135.14	874.143	954.449	809.118	668.881	lec-4	C44F1.3	protein_coding_gene
WBGene00002268	2776.17	-0.0275214	0.140291	-0.196174	0.844474	0.920992	3074.23	2561.32	2771.97	3132.77	2662.4	2454.3	lec-5	ZK1248.16	protein_coding_gene
WBGene00002269	3544.03	-0.286434	0.170936	-1.67568	0.0938005	0.318396	4281.91	3080.77	4323.72	3208.73	2845.89	3523.17	lec-6	Y55B1AR.1	protein_coding_gene
WBGene00002270	9.54816	0.179662	0.825987	0.217512	0.82781	NA	9.71322	9.16669	7.69041	15.7642	10.4853	4.46914	lec-7	R07B1.2	protein_coding_gene
WBGene00002271	1185.96	0.090742	0.302174	0.300297	0.76395	0.870463	754.394	1003.75	1686.76	1050.47	1059.89	1560.47	lec-8	R07B1.10	protein_coding_gene
WBGene00002272	1418.53	0.0270207	0.169991	0.158954	0.873705	0.936879	1306.43	1202.36	1706.42	1413.04	1329.89	1553.03	lec-9	C16H3.2	protein_coding_gene
WBGene00002273	2350.79	-0.240175	0.262225	-0.915912	0.359713	0.592628	3245.84	2831.74	1561.15	2502.2	2072.6	1891.19	lec-10	W01A11.4	protein_coding_gene
WBGene00002274	236.617	-0.267528	0.337946	-0.791629	0.428577	0.648313	226.642	190.209	358.031	239.329	143.3	262.189	lec-11	F38A5.3	protein_coding_gene
WBGene00002275	6450.75	0.155971	0.179208	0.870332	0.384119	0.612074	5002.31	6008.76	7294.78	6001.85	6458.09	7938.68	lem-2	W01G7.5	protein_coding_gene
WBGene00002276	3294.16	0.162892	0.116417	1.39921	0.161751	0.410642	2849.21	3298.48	3171.01	3809.2	3288.9	3348.13	lem-3	F42H11.2	protein_coding_gene
WBGene00002278	1991.68	0.09454	0.119172	0.793309	0.427598	0.647202	1813.13	1889.1	2076.41	1989.15	1932.8	2249.47	lep-2	Y55F3AM.6	protein_coding_gene
WBGene00002280	15312.7	-0.969145	0.319353	-3.03471	0.00240765	0.0506165	31631.1	17927	11256.2	10702.4	11775	8584.47	let-2	F01G12.5	protein_coding_gene
WBGene00002282	37.4922	-0.0281032	0.531672	-0.0528581	0.957845	0.980676	25.9019	38.1945	49.5604	24.3628	28.8347	58.0988	let-4	C44H4.2	protein_coding_gene
WBGene00002285	0.14563	0.901748	4.08047	0.220991	0.825099	NA	0	0	0	0	0.873778	0	let-7	C05G5.6	miRNA_gene
WBGene00002295	2411.05	0.194918	0.114496	1.7024	0.088681	0.310292	2293.94	2429.94	2022.58	2528	2505.12	2686.7	let-19	K08F8.6	protein_coding_gene
WBGene00002297	5061.37	0.205391	0.0979681	2.09651	0.0360366	0.20243	4463.23	4671.95	4968.01	5351.22	5160.53	5753.27	ect-2	T19E10.1	protein_coding_gene
WBGene00002299	422.073	-0.441331	0.219499	-2.01063	0.0443644	0.22419	589.269	417.848	451.171	434.231	333.783	306.136	let-23	ZK1067.1	protein_coding_gene
WBGene00002324	1088.35	0.266433	0.109342	2.43669	0.0148225	0.134851	935.707	1005.28	1019.41	1251.1	1135.04	1183.58	let-49	Y54E5B.3	protein_coding_gene
WBGene00002335	1030.47	-0.0275629	0.197456	-0.13959	0.888984	0.944614	972.941	996.113	1153.56	831.202	936.69	1292.33	let-60	ZK792.6	protein_coding_gene
WBGene00002344	5594.83	0.0760828	0.265152	0.286941	0.774158	0.876906	4215.54	4809.45	7317	4489.92	4977.91	7759.17	let-70	M7.1	protein_coding_gene
WBGene00002348	2516.72	-1.58476	0.60793	-2.60682	0.00913874	0.10759	7179.69	2005.21	2140.5	1344.25	1308.92	1121.75	myo-1	R06C7.10	protein_coding_gene
WBGene00002363	3668.97	0.068658	0.212202	0.32355	0.746278	0.860635	3219.93	3011.26	4514.27	3346.3	3249.58	4672.48	let-92	F38H4.9	protein_coding_gene
WBGene00002368	3969.4	0.191198	0.0955208	2.00163	0.0453242	0.22585	3512.95	3777.44	3824.7	4441.2	3995.79	4264.3	let-99	K08E7.3	protein_coding_gene
WBGene00002393	4.88427	0.762789	1.08608	0.702332	0.482472	NA	6.47548	3.05556	1.70898	5.73243	7.864	4.46914	lpr-1	Y65B4BR.2	protein_coding_gene
WBGene00002497	302.422	-0.898273	0.271592	-3.30744	0.000941541	0.0274286	545.559	331.528	305.907	204.934	235.92	190.683	let-268	F52H3.1	protein_coding_gene
WBGene00002583	10442.5	0.137632	0.10019	1.37372	0.169529	0.418731	10163.3	10502	9167.82	11474.9	10958	10389.3	let-363	B0261.2	protein_coding_gene
WBGene00002601	16.5337	0.0881647	0.6516	0.135305	0.892371	NA	21.0453	12.9861	14.5263	17.1973	9.61156	23.8354	let-381	F26B1.7	protein_coding_gene
WBGene00002632	884.431	0.15963	0.152496	1.04678	0.295202	0.542478	835.337	822.71	849.363	924.354	797.759	1077.06	let-413	F26D11.11	protein_coding_gene
WBGene00002637	13970	0.147948	0.133695	1.10661	0.268461	0.521502	13483.6	15001.3	11277.6	14965.9	15220.3	13871.5	let-418	F26F12.7	protein_coding_gene
WBGene00002694	5185.68	0.105957	0.0935552	1.13256	0.257398	0.509704	5086.49	5171.54	4726.18	5657.91	5341.4	5130.57	let-502	C10H11.9	protein_coding_gene
WBGene00002696	2588.08	0.0617117	0.10591	0.582679	0.56011	0.746248	2562.67	2725.56	2310.54	2606.82	2681.62	2641.26	let-504	E01A2.4	protein_coding_gene
WBGene00002717	5461.9	0.202531	0.1885	1.07444	0.282628	0.531987	4348.29	5225.01	5664.41	4643.27	5704.02	7186.37	let-526	C01G8.9	protein_coding_gene
WBGene00002783	1467	0.202579	0.196161	1.03272	0.301734	0.546169	1369.56	1187.09	1538.08	1341.39	1387.56	1978.34	let-607	F57B10.1	protein_coding_gene
WBGene00002804	2165.61	0.026751	0.0874682	0.305836	0.759729	0.868238	2185.48	2094.59	2156.73	2244.25	2119.79	2192.86	let-630	Y110A7A.19	protein_coding_gene
WBGene00002827	47.4517	-0.162328	0.346578	-0.468373	0.639518	0.800345	56.6605	50.4168	43.579	47.2925	42.8151	43.9465	let-653	C29E6.1	protein_coding_gene
WBGene00002845	25182.6	0.112981	0.0834042	1.35462	0.175538	0.424141	24754.1	24883.7	22955.9	25864.7	25481.1	27156	let-711	F57B9.2	protein_coding_gene
WBGene00002850	9232.93	-0.210462	0.198498	-1.06027	0.289022	0.537933	12070.3	10194.1	7452.01	9786.69	8511.47	7383.02	let-716	C16A3.3	protein_coding_gene
WBGene00002855	4063.79	-0.044263	0.112315	-0.394098	0.693509	0.833036	3757.4	4165.49	4449.33	4267.79	3957.34	3785.36	let-721	C05D11.12	protein_coding_gene
WBGene00002879	2979.96	-0.0867869	0.0994219	-0.872915	0.382709	0.611011	3232.88	2898.2	3082.15	2821.79	2790.85	3053.91	let-754	C29E4.8	protein_coding_gene
WBGene00002881	86.0959	-0.398164	0.361752	-1.10065	0.271047	0.52363	135.985	93.9585	64.9412	78.8209	64.6596	78.2099	let-756	C05D11.4	protein_coding_gene
WBGene00002889	10778.1	0.111853	0.111121	1.00659	0.314133	0.55688	10535.6	11230	9317.36	10729.7	11838.8	11017.2	let-765	F20H11.2	protein_coding_gene
WBGene00002891	5206.82	-0.468082	0.168794	-2.77309	0.00555267	0.082047	6988.66	6430.43	4714.22	4724.95	4276.27	4106.39	let-767	C56G2.6	protein_coding_gene
WBGene00002915	3232.88	-1.18263	0.621664	-1.90236	0.0571239	0.251447	8044.17	3533.76	1887.57	2466.38	1900.47	1564.94	let-805	H19M22.2	protein_coding_gene
WBGene00002957	5660.23	0.0966139	0.133033	0.726239	0.467692	0.678095	5653.1	5940.01	4817.62	6344.36	5976.64	5229.64	let-858	F33A8.1	protein_coding_gene
WBGene00002974	62.31	-0.594692	0.495877	-1.19927	0.230422	0.482607	121.415	65.6946	38.4521	58.7574	51.5529	37.9877	lev-1	F09E8.7	protein_coding_gene
WBGene00002975	17.8257	-2.07846	0.635067	-3.27281	0.00106483	NA	37.234	20.625	29.0527	5.73243	6.11645	8.19342	lev-8	C35C5.5	protein_coding_gene
WBGene00002976	53.2045	-0.648674	0.463593	-1.39923	0.161744	0.410642	90.6567	49.6529	54.6874	51.5919	48.0578	24.5803	lev-9	T07H6.5	protein_coding_gene
WBGene00002977	10.4573	-0.764194	1.00967	-0.756875	0.449125	NA	27.5208	8.4028	4.27245	2.86621	12.2329	7.44856	lev-10	Y105E8A.7	protein_coding_gene
WBGene00002978	5266.26	-1.16334	0.218094	-5.33411	9.60129e-08	2.37632e-05	9850.83	5649.73	6345.44	3575.6	2905.31	3270.66	lev-11	Y105E8B.1	protein_coding_gene
WBGene00002979	498.341	0.0908314	0.129628	0.700709	0.483485	0.689426	500.231	452.987	496.459	507.32	509.413	523.634	lfe-2	C46H11.4	protein_coding_gene
WBGene00002980	6545.11	0.0114474	0.225693	0.050721	0.959548	0.981435	4825.85	6053.83	8676.49	5614.91	6498.29	7601.26	lgg-1	C32D5.9	protein_coding_gene
WBGene00002981	2082.01	0.0879692	0.233457	0.37681	0.706315	0.839712	1571.92	1756.95	2725.82	1903.17	1975.61	2558.58	lgg-2	ZK593.6	protein_coding_gene
WBGene00002982	802.209	0.169929	0.308202	0.551354	0.581391	0.761197	547.178	608.821	1108.27	758.114	678.052	1112.82	lgg-3	B0336.8	protein_coding_gene
WBGene00002983	19.24	-0.401605	0.630143	-0.637324	0.523914	NA	33.9963	13.75	18.7988	12.898	21.8445	14.1523	lgx-1	C54G7.3	protein_coding_gene
WBGene00002985	6459.37	0.218503	0.107983	2.02349	0.0430222	0.220731	5463.69	6234.11	6208.73	7482.25	6630.23	6737.23	lig-1	C29A12.3	protein_coding_gene
WBGene00002986	1179.63	0.105781	0.144361	0.73275	0.463711	0.675112	1155.87	1167.22	1083.49	1388.68	1233.77	1048.76	lig-4	C07H6.1	protein_coding_gene
WBGene00002987	3.55415	-0.591835	1.14909	-0.515047	0.60652	NA	4.85661	4.58334	3.41796	2.86621	2.62133	2.97943	lim-4	ZC64.4	protein_coding_gene
WBGene00002988	29.1691	-0.625958	0.511343	-1.22414	0.220898	NA	38.8529	23.6806	44.4335	15.7642	26.2133	26.07	lim-6	K03E6.1	protein_coding_gene
WBGene00002989	97.6345	-0.161289	0.249612	-0.646158	0.518177	0.714297	111.702	106.181	92.2849	87.4195	94.368	93.8519	lim-7	C04F1.3	protein_coding_gene
WBGene00002990	138.312	-0.202286	0.292534	-0.691496	0.489254	0.694742	132.747	129.861	182.006	106.05	115.339	163.868	lin-1	C37F5.1	protein_coding_gene
WBGene00002991	213.407	-0.296835	0.24769	-1.19841	0.230756	0.482884	291.397	234.514	181.152	202.068	204.464	166.848	lin-2	F17E5.1	protein_coding_gene
WBGene00002992	1144.59	0.113231	0.144559	0.783282	0.433461	0.651718	1019.89	1025.9	1252.68	1146.49	1117.56	1304.99	lin-3	F36H1.4	protein_coding_gene
WBGene00002993	0.397127	-2.07361	4.02597	-0.515059	0.606512	NA	1.61887	0.76389	0	0	0	0	lin-4	F59G1.6	miRNA_gene
WBGene00002994	7170.14	0.292965	0.104828	2.79471	0.00519467	0.0796154	6525.67	6764.25	6041.25	8542.75	7746.04	7400.89	lin-5	T09A5.10	protein_coding_gene
WBGene00002996	905.905	0.19259	0.174636	1.10281	0.27011	0.522469	734.967	764.654	1034.79	981.678	902.613	1016.73	lin-7	Y54G11A.10	protein_coding_gene
WBGene00002997	682.478	0.239821	0.176952	1.35529	0.175324	0.424002	511.563	617.223	745.115	779.61	692.032	749.326	lin-8	B0454.1	protein_coding_gene
WBGene00002998	2433.02	0.0615814	0.137558	0.447677	0.654386	0.807692	2313.37	2230.56	2599.36	2485.01	2181.82	2788	lin-9	ZK637.7	protein_coding_gene
WBGene00002999	1064.57	-0.0824534	0.181625	-0.453975	0.649847	0.805467	1329.09	1074.03	885.252	1043.3	943.68	1112.07	lin-10	C09H6.2	protein_coding_gene
WBGene00003000	30.6978	-0.451608	0.49597	-0.910555	0.36253	NA	53.4227	27.5001	26.4892	24.3628	27.0871	25.3251	lin-11	ZC247.3	protein_coding_gene
WBGene00003001	496.889	0.357104	0.206546	1.72893	0.0838214	0.302656	375.578	524.793	405.883	465.76	643.974	565.346	lin-12	R107.8	protein_coding_gene
WBGene00003002	11875.9	0.0788091	0.100241	0.7862	0.431751	0.650743	11448.7	12587.4	10617	12341.9	12268.7	11991.4	lin-13	C03B8.4	protein_coding_gene
WBGene00003003	137.448	-0.317766	0.27846	-1.14115	0.253806	0.507419	197.502	115.347	146.972	114.649	125.824	124.391	lin-14	T25C12.1	protein_coding_gene
WBGene00003006	129.032	-0.129515	0.298393	-0.434041	0.664259	0.813333	152.174	132.153	122.192	94.5851	109.222	163.868	lin-17	Y71F9B.5	protein_coding_gene
WBGene00003007	205.008	-0.101613	0.246936	-0.411495	0.68071	0.823567	257.4	225.348	155.517	197.769	201.843	192.173	lin-18	C16B8.1	protein_coding_gene
WBGene00003008	9.62211	0.275491	0.820175	0.335893	0.736952	NA	11.3321	7.6389	7.69041	4.29932	14.8542	11.9177	lin-22	Y54G2A.1	protein_coding_gene
WBGene00003009	3341.47	0.0972388	0.15621	0.622488	0.533621	0.726573	2917.2	2989.1	3779.41	3347.74	3101.91	3913.48	lin-23	K10B2.1	protein_coding_gene
WBGene00003010	1956.51	0.152862	0.169997	0.899208	0.368542	0.599461	1617.25	1669.86	2269.53	2100.93	1870.76	2210.73	lin-24	B0001.1	protein_coding_gene
WBGene00003011	665.795	0.109486	0.133719	0.818779	0.412912	0.634442	666.975	683.682	571.654	696.49	698.149	677.819	lin-25	F56H9.5	protein_coding_gene
WBGene00003012	2336.4	0.124002	0.178964	0.692889	0.488379	0.694042	1861.7	2332.92	2513.06	2004.92	2490.27	2815.56	lin-26	F18A1.2	protein_coding_gene
WBGene00003014	1094.51	0.109338	0.108845	1.00454	0.31512	0.55754	998.843	1104.59	1054.44	1089.16	1184.84	1135.16	lin-28	F02E9.2	protein_coding_gene
WBGene00003015	47.7233	-1.01448	0.416566	-2.43535	0.0148772	0.135032	85.8001	43.5418	63.2323	28.6621	32.3298	32.7737	lin-29	W03C9.4	protein_coding_gene
WBGene00003017	6.03318	-0.79437	0.978762	-0.811606	0.417017	NA	9.71322	9.93058	3.41796	4.29932	4.36889	4.46914	lin-31	K10G6.1	protein_coding_gene
WBGene00003018	8.11718	-0.121993	0.869414	-0.140317	0.88841	NA	8.09435	10.6945	6.83592	4.29932	6.11645	12.6626	lin-32	T14F9.5	protein_coding_gene
WBGene00003019	101.954	-0.382363	0.306177	-1.24883	0.211727	0.465727	147.317	99.3058	101.684	77.3878	79.5138	106.514	lin-33	H32C10.2	protein_coding_gene
WBGene00003020	4891.01	0.208013	0.120773	1.72236	0.0850049	0.304208	4688.25	4839.25	4087.88	5712.36	5174.51	4843.8	lin-35	C32F10.2	protein_coding_gene
WBGene00003021	2607.1	0.101202	0.0841472	1.20267	0.229103	0.481832	2533.53	2471.19	2541.25	2774.5	2701.72	2620.4	lin-36	F44B9.6	protein_coding_gene
WBGene00003022	1888.38	0.194271	0.21061	0.922418	0.356311	0.590069	1429.46	1586.6	2266.96	1861.61	1804.35	2381.31	lin-37	ZK418.4	protein_coding_gene
WBGene00003024	47.058	-0.0104604	0.374111	-0.0279606	0.977694	0.98992	51.8039	35.9029	54.6874	42.9932	46.3102	50.6502	lin-39	C07H6.7	protein_coding_gene
WBGene00003025	4306.87	0.128899	0.134188	0.960586	0.33676	0.575359	3545.33	4267.09	4527.94	4391.04	4222.1	4887.75	lin-40	T27C4.4	protein_coding_gene
WBGene00003026	7964.61	0.151171	0.0927001	1.63075	0.102943	0.331769	7385.29	7283.7	7974.96	8117.12	8157.59	8869	lin-41	C12C8.3	protein_coding_gene
WBGene00003029	15.1285	-0.563252	0.622139	-0.905347	0.365282	NA	22.6642	12.2222	19.6533	11.4649	11.3591	13.4074	lin-44	E01A2.3	protein_coding_gene
WBGene00003030	2607.7	0.198476	0.173896	1.14135	0.253724	0.507419	2339.27	2186.25	2760	2854.75	2256.09	3249.81	lin-45	Y73B6A.5	protein_coding_gene
WBGene00003031	12.8996	-0.729423	0.682378	-1.06894	0.285096	NA	22.6642	12.2222	13.6718	10.0317	11.3591	7.44856	lin-46	R186.4	protein_coding_gene
WBGene00003033	6.01052	0.34315	1.11144	0.308744	0.757516	NA	1.61887	6.87501	6.83592	12.898	2.62133	5.21399	lin-48	F34D10.5	protein_coding_gene
WBGene00003034	3618.15	0.145977	0.110348	1.32288	0.185875	0.43509	3546.95	3608.62	3148.8	4091.52	3685.6	3627.45	lin-49	F42A9.2	protein_coding_gene
WBGene00003035	946.198	0.198633	0.146408	1.35671	0.174873	0.42339	756.012	909.794	973.264	1037.57	1064.26	936.284	lin-52	ZK632.13	protein_coding_gene
WBGene00003036	8850.76	0.158855	0.0989373	1.60561	0.108359	0.339095	7581.17	8664.81	8840.55	9325.23	9237.58	9455.21	lin-53	K07A1.12	protein_coding_gene
WBGene00003037	3033.42	0.276923	0.121486	2.27946	0.0226398	0.168522	2459.06	2749.24	3017.2	3370.67	3102.79	3501.57	lin-54	JC8.6	protein_coding_gene
WBGene00003038	584.859	0.201941	0.137935	1.46403	0.143185	0.387812	485.661	569.862	572.508	654.93	596.79	629.404	lin-56	ZK673.3	protein_coding_gene
WBGene00003039	0.127315	-1.02181	4.08047	-0.250414	0.802268	NA	0	0.76389	0	0	0	0	mir-48	F56A12.3	miRNA_gene
WBGene00003040	1396.7	0.0669208	0.122611	0.545798	0.585205	0.76386	1346.9	1423.13	1322.75	1434.54	1287.95	1564.94	lin-59	T12F5.4	protein_coding_gene
WBGene00003041	2103.52	0.11253	0.120694	0.932359	0.351151	0.586328	1942.64	2104.52	2012.32	2456.35	2042.02	2063.25	lin-61	R06C7.7	protein_coding_gene
WBGene00003043	1076.64	0.340785	0.230325	1.47959	0.138984	0.382109	796.484	831.113	1221.92	1099.19	1016.2	1494.93	lip-1	C05B10.1	protein_coding_gene
WBGene00003044	1962.55	0.186123	0.131605	1.41426	0.157287	0.404792	1717.62	2023.55	1763.67	2149.66	2253.47	1867.35	lir-1	F18A1.3	protein_coding_gene
WBGene00003045	767.795	0.153523	0.139776	1.09835	0.272051	0.524732	759.25	711.946	708.372	917.189	738.342	771.671	lir-2	F18A1.4	protein_coding_gene
WBGene00003046	110.187	0.0657312	0.228899	0.287163	0.773988	0.876896	106.845	104.653	111.084	118.948	110.096	109.494	lir-3	F37H8.1	protein_coding_gene
WBGene00003047	2549.45	-0.0108093	0.0841597	-0.128437	0.897803	0.950061	2520.58	2585.01	2572.02	2474.98	2525.22	2618.92	lis-1	T03F6.5	protein_coding_gene
WBGene00003048	1139.61	0.165112	0.225118	0.733447	0.463286	0.675112	953.515	963.266	1307.37	977.379	1080.86	1555.26	lit-1	W06F12.1	protein_coding_gene
WBGene00003052	10601.9	0.0542402	0.109139	0.496983	0.619201	0.786367	9823.31	10265.9	11118.6	10195.1	10371.7	11836.5	lmn-1	DY3.2	protein_coding_gene
WBGene00003053	2599.78	0.243592	0.202943	1.2003	0.230023	0.482556	1963.69	2461.26	2717.28	2239.95	2710.46	3506.04	lmp-1	C03B1.12	protein_coding_gene
WBGene00003055	1116.66	-0.624197	0.178246	-3.50189	0.000461975	0.016714	1665.82	1252.78	1146.73	944.418	884.263	805.935	lon-1	F48E8.1	protein_coding_gene
WBGene00003056	606.805	0.39118	0.125753	3.1107	0.00186647	0.0433582	524.514	547.709	501.586	715.12	701.644	650.26	lon-2	C39E6.1	protein_coding_gene
WBGene00003057	6.44745	-3.12455	1.52003	-2.05558	0.0398228	NA	30.7585	2.29167	1.70898	1.43311	1.74756	0.744856	lon-3	ZK836.1	protein_coding_gene
WBGene00003058	4.29896	-0.0660083	1.62542	-0.0406101	0.967607	NA	4.85661	8.4028	0	1.43311	9.61156	1.48971	lov-1	ZK945.9	protein_coding_gene
WBGene00003059	622.281	-0.114634	0.202036	-0.567393	0.570447	0.754294	563.367	782.988	594.725	488.69	643.974	659.943	lpd-2	C48E7.3	protein_coding_gene
WBGene00003060	9214.68	0.0238128	0.217388	0.109541	0.912774	0.95836	10474.1	10606.6	6336.04	9621.88	10387.5	7861.96	lpd-3	Y47G6A.23	protein_coding_gene
WBGene00003061	2033.06	-0.183516	0.0962534	-1.90659	0.0565735	0.249984	2149.86	2218.34	2114.86	2019.25	1873.38	1822.66	lpd-5	ZK973.10	protein_coding_gene
WBGene00003062	2804.39	-0.232935	0.222776	-1.0456	0.295744	0.543203	3477.33	3504.73	2109.74	2592.49	2960.36	2181.68	lpd-6	K09H9.6	protein_coding_gene
WBGene00003063	5621.63	-0.166463	0.130317	-1.27738	0.20147	0.453379	6638.99	5784.18	5414.9	5656.47	5503.93	4731.33	lpd-7	R13A5.12	protein_coding_gene
WBGene00003064	1528.59	0.134024	0.132065	1.01484	0.310184	0.553363	1497.46	1410.14	1462.89	1835.81	1468.82	1496.42	lpd-8	R10H10.1	protein_coding_gene
WBGene00003065	1451.27	-0.0822391	0.145116	-0.566714	0.570908	0.75467	1463.46	1339.86	1675.66	1352.85	1301.93	1573.88	lpd-9	T21C9.5	protein_coding_gene
WBGene00003066	392.167	-0.0107731	0.213284	-0.0505106	0.959715	0.981435	370.721	353.681	457.152	356.844	336.405	478.198	lpl-1	ZC410.7	protein_coding_gene
WBGene00003067	191.705	-0.482065	0.242131	-1.99093	0.0464886	0.228148	226.642	190.209	253.784	164.807	129.319	185.469	lrg-1	F55H2.4	pseudogene
WBGene00003068	1588.88	0.146369	0.147996	0.989011	0.322658	0.565015	1515.26	1707.3	1300.53	1801.42	1685.52	1523.23	lrk-1	T27C10.6	protein_coding_gene
WBGene00003071	4982.55	-0.303726	0.161336	-1.88257	0.0597584	0.257241	6433.39	5328.14	4754.38	5013.01	4504.33	3862.08	lrp-1	F29D11.1	protein_coding_gene
WBGene00003072	4733.74	-0.260209	0.237617	-1.09508	0.273483	0.525725	6694.03	5423.62	3362.42	4700.59	4341.8	3879.96	lrp-2	T21E3.3	protein_coding_gene
WBGene00003073	9795.07	-0.00719963	0.14739	-0.0488475	0.961041	0.98185	11056.9	9573.84	8827.74	11267.1	9369.52	8675.34	lars-1	R74.1	protein_coding_gene
WBGene00003074	1371.47	0.0814431	0.21442	0.37983	0.704072	0.838672	1524.98	1453.68	1019.41	1656.67	1453.09	1121.01	lars-2	ZK524.3	protein_coding_gene
WBGene00003075	7.72749	0.52766	0.854672	0.617382	0.536983	NA	8.09435	6.11112	5.12694	5.73243	13.1067	8.19342	lrx-1	T04H1.6	protein_coding_gene
WBGene00003076	1353.49	0.165321	0.0993756	1.6636	0.0961925	0.321669	1243.29	1290.21	1291.13	1494.73	1434.74	1366.81	lsm-1	F40F8.9	protein_coding_gene
WBGene00003077	963.869	0.0312305	0.128954	0.242182	0.808639	0.898853	864.477	1054.93	937.376	975.946	1012.71	937.774	lsm-3	Y62E10A.12	protein_coding_gene
WBGene00003078	1057.1	-0.0319374	0.145336	-0.219748	0.826067	0.909362	913.043	1067.15	1222.78	1046.17	1027.56	1065.89	lsm-4	F32A5.7	protein_coding_gene
WBGene00003079	861.904	0.0180422	0.161483	0.111728	0.911039	0.957343	806.197	783.752	978.391	901.424	754.944	946.712	lsm-5	F28F8.3	protein_coding_gene
WBGene00003080	533.896	0.208485	0.186426	1.11833	0.263427	0.51609	424.144	470.557	589.598	571.81	511.16	636.107	lsm-6	Y71G12B.14	protein_coding_gene
WBGene00003081	1099.4	0.126269	0.178468	0.707514	0.479247	0.685988	942.183	919.724	1290.28	1192.35	1031.06	1220.82	lsm-7	ZK593.7	protein_coding_gene
WBGene00003082	1465.8	-0.0586657	0.150959	-0.38862	0.697557	0.834739	1338.81	1510.21	1638.06	1261.13	1409.4	1637.19	lsm-8	Y73B6BL.32	protein_coding_gene
WBGene00003083	2246.68	0.249916	0.275213	0.908081	0.363835	0.595546	1384.13	2057.92	2714.72	1782.79	2475.41	3065.08	lst-1	T22A3.3	protein_coding_gene
WBGene00003084	448.234	0.172484	0.129925	1.32757	0.18432	0.433041	430.62	420.904	412.719	490.123	476.209	458.832	lst-2	R160.7	protein_coding_gene
WBGene00003085	15937.2	0.0258836	0.0927551	0.279053	0.780204	0.880155	15516.9	16972.9	14892.9	15536.3	16369.4	16334.7	ccar-1	Y37A1B.1	protein_coding_gene
WBGene00003086	4136.32	0.132656	0.119	1.11475	0.264956	0.517462	3551.8	4243.41	4041.74	3968.27	4573.35	4439.34	lst-4	Y37A1B.2	protein_coding_gene
WBGene00003087	881.709	0.0812486	0.187259	0.433884	0.664372	0.813359	736.586	1005.28	828.001	763.846	1053.78	902.766	lsy-2	F49H12.1	protein_coding_gene
WBGene00003088	0	NA	NA	NA	NA	NA	0	0	0	0	0	0	lsy-6	C32C4.6	miRNA_gene
WBGene00003089	80.343	-0.18135	0.340445	-0.532686	0.594251	0.770496	66.3737	84.7918	105.102	55.8912	81.2614	88.6379	ltd-1	K02C4.4	protein_coding_gene
WBGene00003090	5256.27	-0.0337944	0.207672	-0.162729	0.870732	0.935268	6145.23	5918.62	3890.49	5477.34	5828.97	4276.97	lys-1	Y22F5A.4	protein_coding_gene
WBGene00003091	1567.07	0.418244	0.2224	1.8806	0.0600268	0.257951	1235.2	1640.07	1146.73	2007.78	2054.25	1318.4	lys-2	Y22F5A.5	protein_coding_gene
WBGene00003092	5.49559	1.4825	1.10411	1.34271	0.179366	NA	3.23774	4.58334	0.85449	8.59864	10.4853	5.21399	lys-3	Y22F5A.6	protein_coding_gene
WBGene00003093	763.265	-0.863358	1.02966	-0.838486	0.401758	0.625915	479.186	234.514	2241.33	629.134	214.076	781.354	lys-4	F58B3.1	protein_coding_gene
WBGene00003094	3.44858	-1.68294	1.64864	-1.0208	0.307347	NA	3.23774	0.76389	11.9629	0	1.74756	2.97943	lys-5	F58B3.2	protein_coding_gene
WBGene00003095	8.87489	0.395789	1.05987	0.373432	0.708827	NA	1.61887	3.05556	17.9443	11.4649	8.73778	10.428	lys-6	F58B3.3	protein_coding_gene
WBGene00003096	1609.92	0.367432	0.690603	0.532044	0.594695	0.770888	479.186	1067.92	2670.28	1446.01	2125.03	1871.08	lys-7	C02A12.4	protein_coding_gene
WBGene00003097	3148.67	0.0711091	0.112676	0.631092	0.527981	0.722129	2876.73	3121.26	3215.45	2924.97	3447.93	3305.67	lys-8	C17G10.5	protein_coding_gene
WBGene00003098	0.269772	1.64608	4.04451	0.406992	0.684014	NA	0	0	0	0	0.873778	0.744856	lys-9	C54C8.6	protein_coding_gene
WBGene00003099	6.62472	-0.389166	1.20904	-0.32188	0.747543	NA	3.23774	3.05556	16.2353	4.29932	1.74756	11.1728	lys-10	F17E9.11	protein_coding_gene
WBGene00003100	2.45891	-1.21126	1.92867	-0.628031	0.529983	NA	3.23774	4.58334	2.56347	0	4.36889	0	mab-3	Y53C12B.5	protein_coding_gene
WBGene00003102	21.8175	-0.209879	0.539032	-0.389363	0.697007	NA	19.4264	23.6806	27.3437	12.898	24.4658	23.0905	mab-5	C08C3.3	protein_coding_gene
WBGene00003104	12.1721	0.0755272	0.732791	0.103068	0.917909	NA	17.8076	9.16669	9.39939	7.16554	13.1067	16.3868	mab-7	ZC13.4	protein_coding_gene
WBGene00003106	9.92458	-0.426158	0.77488	-0.549966	0.582342	NA	6.47548	15.2778	11.9629	10.0317	6.11645	9.68313	mab-9	T27A1.6	protein_coding_gene
WBGene00003107	89.0664	0.0663409	0.328914	0.201697	0.840154	0.919063	89.0379	81.7363	91.4304	71.6554	76.8925	123.646	mab-10	R166.1	protein_coding_gene
WBGene00003111	865.41	0.47393	0.174423	2.71713	0.00658499	0.0918189	568.224	819.654	781.858	958.749	994.359	1069.61	mab-20	Y71G12B.20	protein_coding_gene
WBGene00003112	38.5211	-0.71329	0.39038	-1.82717	0.0676747	0.272652	50.185	45.8334	46.997	35.8277	26.2133	26.07	mab-21	F35G12.6	protein_coding_gene
[truncated: 44,936 more rows]

## Sheet: DESeq_day1_day3_Illumina
DESeq2 results from 3 replicates of WT day 3 vs. day 1 Illumina RNA-seq
WB.ID	baseMean	log2FoldChange	lfcSE	stat	pvalue	padj	day1_rep1	day1_rep2	day1_rep3	day3_rep1	day3_rep2	day3_rep3	common.name	transcript	biotype
WBGene00000001	2023.33	0.291996	0.126891	2.30116	0.0213828	0.0994613	1630.36	1788.26	2035.49	2215.22	2306.74	2163.88	aap-1	Y110A7A.10	protein_coding_gene
WBGene00000002	160.09	1.66206	0.261125	6.36499	1.953e-10	1.65155e-08	95.6225	76.1444	60.7357	279.891	226.487	221.659	aat-1	F27C8.1	protein_coding_gene
WBGene00000003	95.8114	0.584263	0.315158	1.85387	0.0637571	0.205851	105.185	59.5585	67.4841	119.552	104.679	118.411	aat-2	F07C3.7	protein_coding_gene
WBGene00000004	240.485	0.514104	0.231376	2.22195	0.026287	0.114438	178.495	193	221.854	300.989	220.777	327.795	aat-3	F52H2.2	protein_coding_gene
WBGene00000005	154.844	-1.04202	0.244524	-4.26144	2.03111e-05	0.000461054	231.088	220.894	172.928	116.739	88.5013	98.9161	aat-4	T13A10.10	protein_coding_gene
WBGene00000006	101.783	-0.923838	0.365435	-2.52805	0.0114697	0.0652939	184.87	121.379	93.6341	90.0153	63.759	57.0392	aat-5	C55C2.5	protein_coding_gene
WBGene00000007	85.9315	-1.64531	0.321689	-5.11461	3.14392e-07	1.3328e-05	156.183	126.656	109.662	32.3493	40.9199	49.8191	aat-6	T11F9.4	protein_coding_gene
WBGene00000008	14.7018	-1.73518	0.641091	-2.70661	0.00679746	0.0457301	19.1245	21.8632	26.9936	5.62596	6.66139	7.94217	aat-7	F54D12.3	protein_coding_gene
WBGene00000009	11.4728	-0.316622	0.737843	-0.429119	0.667837	0.83201	14.3434	9.04686	15.1839	8.43894	6.66139	15.1623	aat-8	F28F9.4	protein_coding_gene
WBGene00000010	1070.51	0.162685	0.193254	0.841817	0.399891	0.631995	946.662	908.456	1176.75	980.323	1029.66	1381.22	aat-9	Y53H1C.1	protein_coding_gene
WBGene00000012	8.13366	0.0336362	0.904555	0.0371854	0.970337	0.987459	7.96854	10.5547	5.90485	2.81298	8.56464	12.9963	abf-1	C50F2.9	protein_coding_gene
WBGene00000013	34.6662	2.99522	0.50375	5.94585	2.75029e-09	1.89399e-07	7.96854	5.27734	10.1226	59.0726	68.5171	57.0392	abf-2	C50F2.10	protein_coding_gene
WBGene00000014	0	NA	NA	NA	NA	NA	0	0	0	0	0	0	abf-3	F54B8.5	protein_coding_gene
WBGene00000015	0.158604	0.938854	4.08047	0.230085	0.818026	NA	0	0	0	0	0.951627	0	abf-4	Y38H6C.22	protein_coding_gene
WBGene00000016	35.0608	0.0246369	0.533103	0.0462142	0.963139	0.984741	47.8112	27.8945	29.5243	22.5038	55.1943	27.4366	abf-5	T22H6.5	protein_coding_gene
WBGene00000017	56.6943	-0.24719	0.367828	-0.672024	0.501568	0.715263	82.8728	55.789	47.2388	52.0401	46.6297	55.5952	abf-6	T22H6.7	protein_coding_gene
WBGene00000018	1140.44	0.176792	0.16338	1.08209	0.279211	0.510589	1027.94	1206.25	974.301	1402.27	1149.56	1082.3	abl-1	M79.1	protein_coding_gene
WBGene00000019	52.9168	-0.596205	0.624287	-0.955018	0.339569	0.574703	124.309	39.957	27.8372	37.9752	57.0976	30.3247	abt-1	C24F3.5	protein_coding_gene
WBGene00000020	355.981	-0.309493	0.19116	-1.61902	0.105442	0.282255	428.707	404.847	349.23	306.615	369.231	277.254	abt-2	F12B6.1	protein_coding_gene
WBGene00000021	3.54549	-1.74293	1.6664	-1.04593	0.295595	0.528969	12.7497	3.76953	0	1.40649	1.90325	1.44403	abt-3	F55G11.9	pseudogene
WBGene00000022	713.74	-0.661266	0.251192	-2.63251	0.00847559	0.0530814	1083.72	934.842	606.513	509.149	665.187	483.028	abt-4	Y39D8C.1	protein_coding_gene
WBGene00000023	40.5082	-0.948625	0.66207	-1.43282	0.15191	0.353358	92.4351	52.0195	16.0275	29.5363	34.2586	18.7724	abt-5	Y53C10A.9	protein_coding_gene
WBGene00000024	1.97497	-2.59958	2.65842	-0.977867	0.32814	NA	9.56225	0	0.843551	0	0	1.44403	abu-1	AC3.3	protein_coding_gene
WBGene00000025	0.281184	-1.7691	4.03911	-0.437992	0.661392	NA	0	0	1.6871	0	0	0	abu-2	F19G12.7	protein_coding_gene
WBGene00000026	1.11102	1.40013	2.84606	0.491953	0.622753	NA	0	0	1.6871	2.81298	0	2.16605	abu-3	F31A3.1	pseudogene
WBGene00000027	0.50629	0.59155	4.05394	0.14592	0.883985	NA	1.59371	0	0	0	0	1.44403	abu-4	Y5H2A.3	protein_coding_gene
WBGene00000028	0	NA	NA	NA	NA	NA	0	0	0	0	0	0	abu-5	Y105C5A.4	protein_coding_gene
WBGene00000029	0.140592	-0.984699	4.08047	-0.24132	0.809307	NA	0	0	0.843551	0	0	0	abu-6	C03A7.7	protein_coding_gene
WBGene00000030	0.281184	-1.7691	4.03911	-0.437992	0.661392	NA	0	0	1.6871	0	0	0	abu-7	C03A7.8	protein_coding_gene
WBGene00000031	6.48903	3.17949	1.22418	2.59724	0.0093975	0.0570318	1.59371	0.753905	1.6871	5.62596	7.61301	21.6605	abu-8	C03A7.14	protein_coding_gene
WBGene00000032	0	NA	NA	NA	NA	NA	0	0	0	0	0	0	abu-9	R09F10.2	protein_coding_gene
WBGene00000033	6.6287	1.31255	1.32641	0.989554	0.322392	0.55627	9.56225	0	2.53065	5.62596	7.61301	14.4403	abu-10	F35A5.3	protein_coding_gene
WBGene00000034	8.91965	1.43709	0.8731	1.64596	0.0997723	0.27308	7.96854	3.76953	3.3742	7.03245	13.3228	18.0504	abu-11	T01D1.6	protein_coding_gene
WBGene00000035	120.99	-0.419619	0.238802	-1.75718	0.0788871	0.236285	145.027	149.273	121.471	105.487	94.211	110.468	ace-1	W09B12.1	protein_coding_gene
WBGene00000036	210.282	-0.971771	0.283538	-3.4273	0.000609605	0.00778236	337.866	189.984	308.74	151.901	120.857	152.345	ace-2	Y44E3A.2	protein_coding_gene
WBGene00000037	53.9145	1.33362	0.442095	3.01659	0.00255633	0.0228362	43.0301	25.6328	24.463	94.2348	49.4846	86.6419	ace-3	Y48B6A.8	protein_coding_gene
WBGene00000038	9.82158	-0.395045	1.00367	-0.393599	0.693877	0.847998	14.3434	7.53905	11.8097	9.84543	0.951627	14.4403	ace-4	Y48B6A.7	protein_coding_gene
WBGene00000039	187.893	2.53637	0.388018	6.53672	6.28837e-11	5.73366e-09	70.1231	49.7577	47.2388	398.037	166.535	395.665	acn-1	C42D8.5	protein_coding_gene
WBGene00000040	3638.08	-1.0291	0.217214	-4.73774	2.16114e-06	6.91608e-05	6526.23	4141.95	3983.25	2662.49	2108.8	2405.76	aco-1	ZK455.1	protein_coding_gene
WBGene00000041	22159.2	-0.227242	0.120233	-1.89001	0.058757	0.194557	25622	24021.7	22058.9	21110	21798.9	18343.5	aco-2	F54H12.1	protein_coding_gene
WBGene00000042	7.2476	-0.570251	0.966387	-0.590085	0.555134	0.755973	15.9371	6.03124	4.21775	8.43894	3.80651	5.05411	acr-2	K11G12.2	protein_coding_gene
WBGene00000043	4.63943	-0.459123	1.54188	-0.297769	0.76588	0.887401	4.78112	2.26172	9.27906	1.40649	0	10.1082	acr-3	K11G12.7	protein_coding_gene
WBGene00000044	14.2658	0.276759	0.664907	0.416238	0.677236	0.837091	9.56225	10.5547	18.5581	12.6584	13.3228	20.9385	acr-5	K03F8.2	protein_coding_gene
WBGene00000045	2.41949	-0.891081	1.51348	-0.588761	0.556021	NA	3.18742	5.27734	0.843551	2.81298	0.951627	1.44403	acr-6	ZK973.5	protein_coding_gene
WBGene00000046	6.39958	-0.229365	0.915271	-0.250598	0.802125	0.908878	4.78112	7.53905	8.43551	4.21947	4.75813	8.66419	acr-7	T09A5.3	protein_coding_gene
WBGene00000047	18.6108	-0.0718187	0.661861	-0.10851	0.913591	0.965092	33.4679	13.5703	10.9662	18.2844	20.9358	14.4403	acr-8	ZC504.2	protein_coding_gene
WBGene00000048	6.25304	0.78203	0.951247	0.822111	0.411014	0.641173	4.78112	2.26172	6.74841	9.84543	6.66139	7.22016	acr-9	C40C9.2	protein_coding_gene
WBGene00000049	5.09931	0.047252	1.21938	0.0387508	0.969089	0.98675	1.59371	4.52343	8.43551	11.2519	1.90325	2.88806	acr-10	R02E12.8	protein_coding_gene
WBGene00000050	28.5971	-0.0594449	0.451232	-0.131739	0.895191	0.954674	36.6553	26.3867	25.3065	26.7233	24.7423	31.7687	acr-11	D2092.3	protein_coding_gene
WBGene00000051	14.5772	-0.49007	0.668653	-0.732921	0.463607	0.687107	12.7497	25.6328	12.6533	9.84543	11.4195	15.1623	acr-12	R01E6.4	protein_coding_gene
WBGene00000053	3.18295	1.53057	1.33585	1.14577	0.251892	0.477872	1.59371	0.753905	2.53065	7.03245	2.85488	4.33209	acr-14	T05C12.2	protein_coding_gene
WBGene00000054	32.4109	-0.938077	0.488214	-1.92144	0.0546757	0.185329	49.4049	46.7421	31.2114	30.9428	15.226	20.9385	acr-15	F25G6.4	protein_coding_gene
WBGene00000055	63.1541	-0.857722	0.358904	-2.38984	0.0168559	0.085198	103.591	82.9296	58.205	46.4142	46.6297	41.1549	acr-16	F25G6.3	protein_coding_gene
WBGene00000056	24.6374	0.10698	0.53879	0.198556	0.84261	0.928766	22.3119	21.1093	27.8372	18.2844	38.0651	20.2164	acr-17	F53E10.2	protein_coding_gene
WBGene00000057	31.8098	-1.2554	0.466022	-2.69386	0.00706298	0.0469361	31.8742	52.0195	49.7695	21.0973	20.9358	15.1623	acr-18	F28F8.1	protein_coding_gene
WBGene00000058	13.7547	1.00997	0.697211	1.44859	0.147453	0.347821	14.3434	6.03124	7.59196	23.9103	13.3228	17.3284	acr-19	C31H5.3	protein_coding_gene
WBGene00000059	12.9665	0.625692	0.658447	0.950253	0.341984	0.576882	11.156	12.8164	6.74841	14.0649	17.1293	15.8843	acr-20	R06A4.10	protein_coding_gene
WBGene00000060	8.39615	-0.367915	0.950802	-0.386953	0.698791	0.850483	14.3434	5.27734	9.27906	5.62596	2.85488	12.9963	acr-21	F27B3.2	protein_coding_gene
WBGene00000061	4.31165	0.898072	1.18837	0.755715	0.44982	0.675392	6.37483	2.26172	0.843551	5.62596	5.70976	5.05411	lgc-11	F48E3.7	protein_coding_gene
WBGene00000062	2.56908	-0.658365	1.39356	-0.472435	0.636617	NA	4.78112	3.01562	1.6871	2.81298	0.951627	2.16605	acr-23	F59B1.9	protein_coding_gene
WBGene00000063	3571.64	-1.23016	0.28787	-4.27333	1.92572e-05	0.000440191	6209.09	3611.21	5208.08	1706.07	1625.38	3070.01	act-1	T04C12.6	protein_coding_gene
WBGene00000064	21670.2	-0.262028	0.14585	-1.79656	0.0724049	0.223135	23733.5	22121.8	25045.9	18232.3	17577.5	23310.3	act-2	T04C12.5	protein_coding_gene
WBGene00000065	4397.82	-0.960896	0.196068	-4.90083	9.54308e-07	3.45349e-05	6846.57	5116	5473.8	2542.93	2674.07	3733.54	act-3	T04C12.4	protein_coding_gene
WBGene00000066	10088.5	-1.43299	0.255079	-5.61784	1.93358e-08	1.1112e-06	17577	12704.1	13893.3	4997.26	3787.47	7571.78	act-4	M03F4.2	protein_coding_gene
WBGene00000067	7083.96	-1.61943	0.204443	-7.92121	2.35202e-15	4.73918e-13	13495.5	9132.81	9441.86	3393.86	2911.98	4127.76	act-5	T25C8.2	protein_coding_gene
WBGene00000068	188.756	-0.387253	0.4102	-0.944059	0.34514	0.579572	337.866	175.66	129.063	222.225	116.098	151.623	acy-1	F17C8.1	protein_coding_gene
WBGene00000069	19.8081	-0.914741	0.645901	-1.41623	0.156709	0.359878	41.4364	22.6172	14.3404	12.6584	10.4679	17.3284	acy-2	C10F3.3	protein_coding_gene
WBGene00000070	175.084	-0.284184	0.333298	-0.852642	0.393858	0.627198	245.431	206.57	124.846	205.348	127.518	140.793	acy-3	C44F1.5	protein_coding_gene
WBGene00000071	205.158	-0.389494	0.301074	-1.29368	0.195776	0.412717	298.023	242.004	158.588	194.096	198.89	139.349	acy-4	T01C2.1	protein_coding_gene
WBGene00000072	127.885	-0.298266	0.305534	-0.976211	0.32896	0.563848	188.058	128.918	107.131	127.991	119.905	95.3061	add-1	F39C12.2	protein_coding_gene
WBGene00000073	592.177	0.238133	0.150278	1.58462	0.113053	0.294234	521.142	534.519	572.771	648.392	708.01	568.226	add-2	F57F5.4	protein_coding_gene
WBGene00000074	666.229	0.257942	0.176938	1.45781	0.144892	0.343968	521.142	657.405	638.568	731.375	825.06	623.821	adm-2	C04A11.4	protein_coding_gene
WBGene00000075	693.842	0.251894	0.179209	1.40559	0.159847	0.364134	618.359	719.979	560.961	728.562	874.545	660.644	adm-4	ZK154.7	protein_coding_gene
WBGene00000079	3083.71	0.00449588	0.0897989	0.050066	0.96007	0.983758	2991.39	3078.95	3163.32	3185.7	3007.14	3075.79	adr-1	H15N14.1	protein_coding_gene
WBGene00000080	2807.24	0.17044	0.108211	1.57507	0.11524	0.297929	2452.72	2615.3	2854.58	2869.24	3050.91	3000.7	adr-2	T20H4.4	protein_coding_gene
WBGene00000081	1801.93	-1.3107	0.237294	-5.52353	3.32256e-08	1.80158e-06	3475.88	2231.56	1998.37	1146.29	1101.03	858.477	ads-1	Y50D7A.7	protein_coding_gene
WBGene00000082	41.2129	-0.0658552	0.542086	-0.121485	0.903307	0.959823	68.5294	30.1562	28.6807	50.6336	23.7907	45.487	adt-1	C02B4.1	protein_coding_gene
WBGene00000083	692.309	-1.4502	0.316001	-4.58921	4.44922e-06	0.00012762	1431.15	1045.67	565.179	358.655	422.522	330.683	adt-2	F08C6.1	protein_coding_gene
WBGene00000084	166.159	-0.707094	0.21356	-3.31098	0.000929696	0.0107538	223.119	217.125	178.833	120.958	134.179	122.743	aex-1	D2030.10	protein_coding_gene
WBGene00000085	8.94036	-1.23503	0.789966	-1.56339	0.117961	0.302473	11.156	14.3242	11.8097	7.03245	5.70976	3.61008	aex-2	T14B1.2	protein_coding_gene
WBGene00000086	148.78	0.0279087	0.229324	0.1217	0.903136	0.959823	172.12	130.426	140.873	160.34	135.131	153.789	aex-3	C02H7.3	protein_coding_gene
WBGene00000088	204.748	-0.477181	0.279842	-1.70518	0.0881608	0.252583	250.212	240.496	223.541	177.218	220.777	116.245	aex-5	F32A7.6	protein_coding_gene
WBGene00000089	70.0867	0.240246	0.317565	0.756524	0.449335	0.675217	73.3106	51.2655	69.1712	77.3569	65.6622	83.7538	aex-6	Y87G2A.4	protein_coding_gene
WBGene00000090	3261.48	0.213745	0.118563	1.8028	0.0714194	0.221511	2857.52	3201.08	2997.14	3835.5	3461.07	3216.58	age-1	B0334.8	protein_coding_gene
WBGene00000092	686.224	0.0393858	0.139859	0.28161	0.778243	0.894577	607.203	709.425	710.27	710.277	731.801	648.37	ags-3	F32A6.4	protein_coding_gene
WBGene00000093	601.11	0.253466	0.168703	1.50244	0.132984	0.325842	490.862	517.933	636.037	596.352	649.961	715.517	agt-1	Y62E10A.5	protein_coding_gene
WBGene00000094	726.66	0.0429669	0.151583	0.283454	0.776829	0.893553	629.515	778.03	735.576	784.821	764.156	667.864	agt-2	F09E5.13	protein_coding_gene
WBGene00000095	541.631	0.254298	0.155148	1.63907	0.101199	0.275599	438.27	550.351	490.103	594.945	625.219	550.898	aha-1	C25A1.11	protein_coding_gene
WBGene00000096	8.77293	0.0599159	0.857723	0.0698546	0.944309	0.977771	9.56225	3.76953	12.6533	8.43894	6.66139	11.5522	ahr-1	C41G7.5	protein_coding_gene
WBGene00000097	976.507	-0.12793	0.123124	-1.03903	0.29879	0.532432	949.85	1008.73	1099.15	901.56	982.079	917.682	aip-1	F58E10.4	protein_coding_gene
WBGene00000098	4897.24	0.129351	0.116562	1.10972	0.267119	0.496072	4350.82	4457.84	5223.27	4995.85	5050.28	5305.37	air-1	K07C11.2	protein_coding_gene
WBGene00000099	2415.97	0.152933	0.139357	1.09742	0.272459	0.502577	1966.64	2435.11	2458.11	2490.89	2753.06	2392.04	air-2	B0207.4	protein_coding_gene
WBGene00000100	1572.66	0.0626421	0.180023	0.347968	0.727865	0.867806	1831.17	1326.12	1461.03	1759.52	1354.16	1703.96	ajm-1	C25A11.4	protein_coding_gene
WBGene00000101	9385.79	0.358222	0.136229	2.62955	0.00854983	0.0534233	8441.87	8779.22	7456.99	11218.2	11293	9125.55	aka-1	D1022.7	protein_coding_gene
WBGene00000102	6381.76	0.261221	0.134631	1.94028	0.0523459	0.180088	5512.64	6224.99	5675.41	7281.4	7612.06	5984.07	akt-1	C12D8.10	protein_coding_gene
WBGene00000103	366.898	0.372734	0.172341	2.16277	0.0305591	0.126716	331.491	284.222	343.325	445.857	425.377	371.116	akt-2	F28H6.1	protein_coding_gene
WBGene00000105	633.535	0.171181	0.165102	1.03682	0.299821	0.533338	619.952	548.089	621.697	670.896	576.686	763.892	alg-1	F48F7.1	protein_coding_gene
WBGene00000106	2336.09	0.042317	0.149396	0.283254	0.776982	0.893559	1898.11	2532.37	2471.6	2258.82	2376.21	2479.4	alg-2	T07D3.7	protein_coding_gene
WBGene00000107	7414.74	-0.1774	0.144422	-1.22834	0.21932	0.441535	9194.1	7211.1	7207.3	7436.11	7062.97	6376.84	alh-1	F54D8.3	protein_coding_gene
WBGene00000108	1.93339	0.115686	1.56128	0.0740969	0.940933	NA	1.59371	1.50781	2.53065	1.40649	0.951627	3.61008	alh-2	K04F1.15	protein_coding_gene
WBGene00000109	2703.23	-0.569045	0.147011	-3.87076	0.000108498	0.00190613	3515.72	3040.5	3131.26	2519.02	1911.82	2101.07	alh-3	F36H1.6	protein_coding_gene
WBGene00000110	3455.79	-0.0315491	0.103897	-0.303658	0.761389	0.884457	3357.94	3324.72	3795.98	3469.81	3390.65	3395.64	alh-4	T05H4.13	protein_coding_gene
WBGene00000111	125.482	-0.794061	0.324407	-2.44773	0.014376	0.0767518	151.402	116.855	208.357	112.519	74.2269	89.5299	alh-5	T08B1.3	protein_coding_gene
WBGene00000112	1706.28	-0.911791	0.207397	-4.39636	1.10083e-05	0.000273882	2883.02	2126.77	1676.98	1216.61	1179.07	1155.22	alh-6	F56D12.1	protein_coding_gene
WBGene00000113	1175.68	0.215996	0.130565	1.65431	0.0980637	0.269985	1125.16	1025.31	1115.17	1173.01	1404.6	1210.82	alh-7	F45H10.1	protein_coding_gene
WBGene00000114	15906.4	-0.697222	0.146413	-4.76201	1.91674e-06	6.26823e-05	20152.4	16679.4	22199.7	12583.9	10962.7	12860.5	alh-8	F13D12.4	protein_coding_gene
WBGene00000115	5500.68	-0.761805	0.198217	-3.84328	0.000121402	0.00209451	8170.94	7419.18	5170.12	4585.16	4097.7	3560.98	alh-9	F01F1.6	protein_coding_gene
WBGene00000116	463.311	-1.64547	0.195276	-8.42637	3.56546e-17	9.2368e-15	600.828	830.05	676.528	195.502	232.197	244.763	alh-10	C54D1.4	protein_coding_gene
WBGene00000117	1274.06	0.0270097	0.132543	0.20378	0.838525	0.926197	1399.28	1228.87	1159.88	1357.26	1308.49	1190.6	alh-11	F42G9.5	protein_coding_gene
WBGene00000118	1500.63	-0.220465	0.24742	-0.891053	0.372901	0.60667	2186.57	1579.43	1081.43	1495.1	1334.18	1327.06	alh-12	Y69F12A.2	protein_coding_gene
WBGene00000120	751.834	0.379622	0.191562	1.98172	0.0475105	0.168411	508.393	761.444	685.807	931.096	851.706	772.557	aly-1	C01F6.5	protein_coding_gene
WBGene00000121	5986.29	0.318231	0.165212	1.9262	0.0540796	0.184002	4462.38	6130.76	5389.45	6232.16	7609.21	6093.81	aly-2	F23B2.6	protein_coding_gene
WBGene00000122	5005.08	-0.158094	0.131013	-1.2067	0.227546	0.45101	5370.8	5761.34	4702.8	5098.53	4792.39	4304.66	aly-3	M18.7	protein_coding_gene
WBGene00000123	12020.4	0.070628	0.136805	0.516267	0.605668	0.791822	12255.6	12662.6	10261	12232.2	13556.9	11154.4	ama-1	F36A4.7	protein_coding_gene
WBGene00000133	27.1125	-1.02529	0.556881	-1.84114	0.0656013	0.20969	49.4049	30.1562	29.5243	19.6909	23.7907	10.1082	amt-1	C05E11.4	protein_coding_gene
WBGene00000134	4.58196	-0.394438	1.20143	-0.328309	0.742678	0.875998	3.18742	5.27734	6.74841	8.43894	0.951627	2.88806	amt-2	F49E11.3	protein_coding_gene
WBGene00000135	27.681	0.122585	0.48883	0.250772	0.801991	0.908878	31.8742	24.8789	22.7759	33.7558	33.3069	19.4944	amt-3	M195.3	protein_coding_gene
WBGene00000136	562.153	-0.906867	0.310847	-2.91741	0.00352954	0.0287765	1032.72	714.702	452.987	471.174	309.279	392.054	amt-4	C05E11.5	protein_coding_gene
WBGene00000137	755.382	0.163556	0.17301	0.945355	0.344478	0.579133	635.889	787.831	710.27	867.804	864.077	666.42	amx-1	R13G10.2	protein_coding_gene
WBGene00000138	133.097	-0.926026	0.353529	-2.61938	0.00880898	0.0544793	258.181	134.195	131.594	109.706	78.985	85.9199	amx-2	B0019.1	protein_coding_gene
WBGene00000139	84.2727	-0.267461	0.393889	-0.679026	0.497121	0.712462	133.871	86.6991	56.5179	85.7959	79.9366	62.8154	amx-3	F25C8.2	protein_coding_gene
WBGene00000140	5363.47	-0.734334	0.328588	-2.23482	0.0254293	0.111448	10432.4	5979.98	3688	4866.45	3574.31	3639.68	anc-1	ZK973.6	protein_coding_gene
WBGene00000142	3184.56	0.184699	0.0919359	2.009	0.0445368	0.161566	2969.08	2860.32	3112.7	3461.37	3354.48	3349.43	aos-1	C08B6.9	protein_coding_gene
WBGene00000143	2909.57	0.243323	0.10003	2.4325	0.0149951	0.0788453	2516.46	2812.82	2660.56	3213.83	3218.4	3035.35	apc-2	K06H7.6	protein_coding_gene
WBGene00000144	813.818	0.19123	0.156626	1.22094	0.22211	0.445066	710.794	747.874	819.088	864.991	984.933	755.228	apc-10	F15H10.3	protein_coding_gene
WBGene00000145	824.242	0.18036	0.150548	1.19803	0.230906	0.454735	667.764	791.6	857.048	810.138	898.335	920.57	apc-11	F35G12.9	protein_coding_gene
WBGene00000146	6744.89	0.255791	0.124929	2.04748	0.0406105	0.151845	5544.51	6751.97	6144.42	7337.66	7893.74	6797.05	ape-1	F46F3.4	protein_coding_gene
WBGene00000147	665.159	0.15859	0.258381	0.613782	0.539359	0.74506	521.142	585.03	780.284	516.182	672.8	915.516	aph-1	VF36H2L.1	protein_coding_gene
WBGene00000148	1666.14	0.0815504	0.124698	0.653982	0.513123	0.723944	1601.68	1556.81	1698.91	1751.08	1534.97	1853.41	aph-2	ZC434.6	protein_coding_gene
WBGene00000149	3083.41	-0.477181	0.185764	-2.56875	0.0102067	0.0604439	4468.76	3159.62	3140.54	2790.48	2227.76	2713.33	apl-1	C42D8.8	protein_coding_gene
WBGene00000150	353.142	-0.528582	0.21992	-2.40353	0.0162378	0.0833326	522.736	367.152	362.727	327.712	256.939	281.586	apm-1	F55A12.7	protein_coding_gene
WBGene00000151	1534.28	0.213184	0.243396	0.875872	0.3811	0.615956	1611.24	1598.28	1053.59	1876.26	1872.8	1193.49	apn-1	T05H10.2	protein_coding_gene
WBGene00000155	7084.75	0.138199	0.0830564	1.66391	0.0961298	0.266962	6790.79	6515.25	6932.3	7412.2	7302.78	7555.17	app-1	W03G9.4	protein_coding_gene
WBGene00000156	6920.67	0.362739	0.108324	3.34864	0.000812105	0.00968886	5568.42	6443.63	6148.64	7761.01	8215.39	7386.94	2021-04-01	K04G2.8	protein_coding_gene
WBGene00000157	409.503	0.20495	0.163419	1.25414	0.209791	0.42988	347.428	430.48	361.04	443.044	460.587	414.437	aps-2	F02E8.3	protein_coding_gene
WBGene00000158	3245.04	-0.0763396	0.0963826	-0.792048	0.428333	0.658022	3463.13	3210.13	3319.37	3317.91	3112.77	3046.91	apg-1	Y105E8A.9	protein_coding_gene
WBGene00000159	997.89	-0.186325	0.14566	-1.27917	0.200837	0.419336	1118.78	1035.11	1033.35	1009.86	797.463	992.771	aps-1	F29G9.3	protein_coding_gene
WBGene00000160	3053.45	0.0893473	0.126287	0.707492	0.479261	0.698963	3133.23	2863.33	2880.73	3445.9	2778.75	3218.75	apb-1	Y71H2B.10	protein_coding_gene
WBGene00000161	1358.38	0.0333872	0.108977	0.306369	0.759324	0.883365	1271.78	1436.19	1316.78	1400.86	1363.68	1361	apa-2	T20B5.1	protein_coding_gene
WBGene00000162	2873.48	0.12865	0.114462	1.12396	0.261032	0.488648	2599.34	3048.79	2585.48	2991.6	3036.64	2979.04	apd-3	W09G10.4	protein_coding_gene
WBGene00000163	3654.46	0.472809	0.165848	2.85087	0.00436003	0.0335661	3066.29	3407.65	2706.95	4583.75	4682	3480.12	apb-3	R11A5.1	protein_coding_gene
WBGene00000164	388.329	-0.0288898	0.162565	-0.177712	0.858949	0.937799	353.803	434.249	386.346	399.443	356.86	399.275	apm-3	F53H8.1	protein_coding_gene
WBGene00000165	3053.16	0.000879352	0.207356	0.00424079	0.996616	0.998023	2596.15	2907.81	3653.42	2374.15	3084.22	3703.22	aps-3	Y48G8AL.14	protein_coding_gene
WBGene00000166	15.8217	-1.17585	0.695917	-1.68964	0.0910975	0.257678	33.4679	19.6015	13.4968	7.03245	7.61301	13.7183	apt-9	W04G3.4	protein_coding_gene
WBGene00000168	1091.04	0.319589	0.242834	1.31608	0.188147	0.401721	771.355	904.686	1235.8	912.812	1255.2	1466.41	apx-1	K08D9.3	protein_coding_gene
WBGene00000169	479.035	-1.30461	0.365634	-3.56808	0.000359611	0.00505096	651.826	363.382	1030.82	296.769	206.503	324.907	aqp-1	F32A5.5	protein_coding_gene
WBGene00000170	784.788	1.27333	0.317111	4.0154	5.93462e-05	0.00114086	557.798	424.449	397.312	1279.91	605.234	1444.03	aqp-2	C01G6.1	protein_coding_gene
WBGene00000171	11.1444	0.367147	0.715862	0.512874	0.608039	0.792871	7.96854	12.8164	8.43551	8.43894	13.3228	15.8843	aqp-3	Y69E1A.7	protein_coding_gene
WBGene00000172	141.905	-1.06803	0.282665	-3.77843	0.000157821	0.00260708	240.65	193.754	143.404	91.4218	81.8399	100.36	aqp-4	F40F9.9	protein_coding_gene
WBGene00000173	2.04513	-0.210955	1.57241	-0.13416	0.893276	NA	1.59371	0.753905	4.21775	1.40649	2.85488	1.44403	aqp-5	C35A5.1	protein_coding_gene
WBGene00000174	13.0177	1.09242	0.882095	1.23844	0.215554	0.437133	14.3434	3.01562	8.43551	9.84543	11.4195	31.0467	aqp-6	C32C4.2	protein_coding_gene
WBGene00000175	1370.16	-2.13104	0.229459	-9.28723	1.58354e-20	5.06763e-18	2816.08	1706.09	2171.3	566.815	402.538	558.118	aqp-7	M02F4.8	protein_coding_gene
WBGene00000176	558.436	-2.10012	0.331935	-6.3269	2.50141e-10	2.08293e-08	854.227	741.843	1122.77	175.811	133.228	322.741	aqp-8	K02G10.7	protein_coding_gene
WBGene00000177	92.7722	-0.404903	0.339323	-1.19327	0.232765	0.456884	133.871	115.347	69.1712	71.731	85.6464	80.8657	aqp-9	K07A1.16	protein_coding_gene
WBGene00000178	666.73	-0.676262	0.17415	-3.88322	0.000103084	0.00182279	986.505	729.78	748.229	475.394	531.959	528.515	aqp-10	ZK1321.3	protein_coding_gene
WBGene00000179	624.084	-0.922012	0.247915	-3.71907	0.000199955	0.00313494	1047.07	838.342	566.023	479.613	435.845	377.614	aqp-11	ZK525.2	protein_coding_gene
WBGene00000180	238.36	-0.129243	0.222807	-0.580068	0.561869	0.761649	296.43	241.25	210.044	254.575	232.197	195.666	arc-1	ZK1320.6	protein_coding_gene
WBGene00000181	2896.06	-0.286721	0.122625	-2.3382	0.019377	0.0934001	3407.35	2994.51	3152.35	2338.99	2699.76	2783.37	ard-1	F01G4.2	protein_coding_gene
WBGene00000182	3043.94	-0.408487	0.154705	-2.64043	0.00828018	0.0522384	3483.85	3355.63	3580.03	2308.05	2386.68	3149.43	arf-1	B0336.2	protein_coding_gene
WBGene00000183	5375.69	-0.241569	0.106628	-2.26553	0.0234802	0.105512	5570.01	5840.5	6064.29	4730.03	4693.42	5355.91	arf-5	F57H12.1	protein_coding_gene
WBGene00000184	495.971	-0.0531708	0.143939	-0.369399	0.71183	0.859052	532.298	478.73	504.443	527.434	449.168	483.75	arf-6	Y116A8C.12	protein_coding_gene
WBGene00000185	0.140592	-0.984699	4.08047	-0.24132	0.809307	NA	0	0	0.843551	0	0	0	arg-1	F31A9.3	protein_coding_gene
WBGene00000186	1552.55	0.243997	0.10069	2.42325	0.0153823	0.0802603	1400.87	1480.67	1380.89	1741.23	1659.64	1651.97	ark-1	C01C7.1	protein_coding_gene
WBGene00000187	914.928	0.0917683	0.145866	0.629128	0.529266	0.736289	855.821	966.506	835.959	831.235	1029.66	970.389	arl-1	F54C9.10	protein_coding_gene
WBGene00000188	84.8927	-0.908576	0.388362	-2.33951	0.0193091	0.0931892	135.465	118.363	77.6067	82.9829	52.3395	42.5989	arl-3	F19H8.3	protein_coding_gene
WBGene00000189	426.168	0.615975	0.187364	3.28759	0.00101048	0.0113817	286.867	322.671	398.156	510.556	474.862	563.894	arl-5	ZK632.8	protein_coding_gene
WBGene00000190	15.2687	-0.0727988	0.611101	-0.119127	0.905175	0.960649	12.7497	21.1093	12.6533	16.8779	15.226	12.9963	warf-1	F45E4.1	protein_coding_gene
WBGene00000191	17.7688	-0.202151	0.562161	-0.359596	0.719149	0.863703	15.9371	20.3554	20.2452	21.0973	12.3711	16.6064	arl-7	F20D1.5	pseudogene
WBGene00000192	2245.19	-0.0605169	0.142651	-0.424229	0.671399	0.833899	2060.66	2236.08	2579.58	2054.88	2097.38	2442.58	arl-8	Y57G11C.13	protein_coding_gene
WBGene00000193	7.41133	0.584789	0.864553	0.676406	0.498783	0.713278	9.56225	4.52343	4.21775	7.03245	10.4679	8.66419	arl-6	C38D4.8	protein_coding_gene
WBGene00000195	570.905	0.113808	0.14039	0.810661	0.417561	0.647575	505.205	541.304	595.547	623.075	598.573	561.728	arr-1	F53H8.2	protein_coding_gene
WBGene00000196	1100.27	0.117245	0.221975	0.528188	0.597369	0.786834	1239.9	1118.04	808.965	1331.95	1200.95	901.797	aars-1	W02B12.6	protein_coding_gene
WBGene00000197	9653.99	0.122462	0.11392	1.07499	0.28238	0.514196	9814.05	9563.29	8357.06	10367.2	10428.9	9393.42	aars-2	F28H1.3	protein_coding_gene
WBGene00000198	3018.94	-0.587872	0.13089	-4.49134	7.07776e-06	0.000190936	4004.99	3316.43	3559.78	2365.72	2227.76	2638.97	art-1	C15F1.6	protein_coding_gene
WBGene00000199	2120.82	-0.0283988	0.114652	-0.247696	0.80437	0.909654	2208.88	2014.43	2202.51	2202.56	1923.24	2173.27	arx-1	Y71F9AL.16	protein_coding_gene
WBGene00000200	3002.95	0.0106523	0.096897	0.109934	0.912462	0.964464	2954.73	3099.3	2918.69	3108.34	3086.12	2850.52	arx-2	K07C5.1	protein_coding_gene
WBGene00000201	2231.76	0.00484804	0.134705	0.03599	0.97129	0.987736	2073.41	2097.36	2512.09	2241.94	2065.03	2400.7	arx-3	Y79H2A.6	protein_coding_gene
WBGene00000202	2200.31	0.251891	0.133881	1.88145	0.0599108	0.196975	1823.2	1942.81	2259.03	2199.75	2484.7	2492.4	exos-4.2	Y6D11A.1	protein_coding_gene
WBGene00000203	1323.04	0.0638112	0.123784	0.515505	0.6062	0.792074	1171.38	1318.58	1389.33	1278.5	1412.21	1368.22	arx-5	Y37D8A.1	protein_coding_gene
WBGene00000204	1006.28	-0.0933645	0.249243	-0.374592	0.707964	0.856766	863.79	894.885	1358.12	828.422	844.093	1248.36	arx-6	C35D10.16	protein_coding_gene
WBGene00000205	888.49	0.0962977	0.277387	0.34716	0.728471	0.867964	659.795	743.35	1173.38	713.09	853.609	1187.72	arx-7	M01B12.3	protein_coding_gene
WBGene00000206	5841.32	-0.0352935	0.0997669	-0.35376	0.723519	0.86572	5577.98	5900.82	6258.3	5492.34	5999.05	5819.45	asb-1	F35G12.10	protein_coding_gene
WBGene00000207	4701.73	-1.03178	0.189172	-5.45422	4.91888e-08	2.57311e-06	8046.63	5627.9	5273.88	2949.41	2902.46	3410.08	asb-2	F02E8.1	protein_coding_gene
WBGene00000208	1434.5	0.250105	0.149386	1.67421	0.0940884	0.263628	1290.9	1373.62	1266.17	1486.66	1818.56	1371.11	trip-4	Y53F4B.15	protein_coding_gene
WBGene00000209	3799.4	-0.174425	0.0956252	-1.82404	0.0681455	0.215212	3942.83	3869.79	4274.27	3474.03	3588.58	3646.9	asg-1	K07A12.3	protein_coding_gene
WBGene00000210	1651.77	-0.93029	0.174173	-5.34118	9.23431e-08	4.4989e-06	2549.93	1801.08	2151.9	1136.44	1010.63	1260.64	asg-2	C53B7.4	protein_coding_gene
WBGene00000211	264.143	-0.750328	0.189036	-3.96924	7.21019e-05	0.00133724	293.242	325.687	372.849	215.193	183.664	194.222	asm-1	B0252.2	protein_coding_gene
WBGene00000212	308.902	-0.506351	0.341182	-1.48411	0.13778	0.333098	543.454	214.863	331.515	261.607	213.164	288.806	asm-2	ZK455.4	protein_coding_gene
WBGene00000213	1759.44	-0.820202	0.355747	-2.30557	0.0211344	0.0986656	3440.82	2015.19	1283.88	1744.05	908.803	1163.89	asm-3	W03G1.7	protein_coding_gene
WBGene00000214	35161.3	-1.07171	0.165731	-6.46654	1.00272e-10	8.89427e-09	47298.1	45140.8	50519.4	18446.1	27460.1	22103.1	asp-1	Y39B6A.20	protein_coding_gene
WBGene00000215	7657.42	-0.868789	0.219188	-3.96368	7.38037e-05	0.0013657	10500.9	7074.65	12112.5	5759.58	4501.19	5995.62	asp-2	T18H9.2	protein_coding_gene
WBGene00000216	20954.2	-0.0902621	0.179418	-0.503082	0.614907	0.796843	23390.8	22388	19050.7	18831.5	25197.2	16867	asp-3	H22K11.1	protein_coding_gene
WBGene00000217	11487.3	0.607266	0.214626	2.82942	0.0046633	0.0351546	9793.33	11008.5	6512.21	14607.8	15323.1	11678.6	asp-4	R12H7.2	protein_coding_gene
WBGene00000218	10392.2	-0.211121	0.178347	-1.18377	0.236505	0.460785	10875.5	9714.82	12865	7943.85	11426.2	9527.72	asp-5	F21F8.3	protein_coding_gene
WBGene00000219	23438.5	0.0459882	0.262772	0.175012	0.86107	0.939093	16463	21123.7	31607	18765.4	30021	22651.1	asp-6	F21F8.7	protein_coding_gene
WBGene00000220	76.957	3.20786	0.570584	5.62208	1.88677e-08	1.09199e-06	23.9056	8.29296	14.3404	180.031	59.0008	176.172	atf-2	K08F8.2	protein_coding_gene
WBGene00000221	266.198	-0.539334	0.257764	-2.09236	0.0364066	0.141475	329.898	265.375	351.761	225.038	157.97	267.146	atf-4	T04C10.4	protein_coding_gene
WBGene00000222	298.968	0.332081	0.203752	1.62983	0.103138	0.27872	215.151	269.898	306.209	360.061	298.811	343.679	atf-6	F45E6.2	protein_coding_gene
WBGene00000223	3650.2	0.0673781	0.100673	0.669274	0.503321	0.716252	3483.85	3473.99	3736.09	3815.81	3501.99	3889.5	atf-7	C07G2.2	protein_coding_gene
WBGene00000224	463.958	0.0629618	0.202561	0.310829	0.755931	0.881389	535.486	396.554	431.898	503.523	389.215	527.071	atgp-1	F26D10.9	protein_coding_gene
WBGene00000225	486.276	-0.288045	0.199275	-1.44546	0.148328	0.348921	658.201	474.96	473.232	469.768	384.457	457.036	atgp-2	C38C6.2	protein_coding_gene
WBGene00000226	6953.25	0.0628234	0.143728	0.437098	0.66204	0.827755	7351.77	7272.17	5781.7	7658.34	7220.94	6434.6	atl-1	T06E4.3	protein_coding_gene
WBGene00000227	3578.69	0.260771	0.102935	2.53335	0.0112977	0.0646073	3094.98	3317.94	3351.43	3966.3	4096.75	3644.73	atm-1	Y48G1BL.2	protein_coding_gene
WBGene00000228	2447.87	-1.56896	0.285375	-5.49787	3.84404e-08	2.06377e-06	5249.67	3226.71	2507.88	1571.05	1055.35	1076.53	atn-1	W04D2.1	protein_coding_gene
WBGene00000229	47528.3	-0.476762	0.116959	-4.0763	4.57581e-05	0.000911866	61869.3	53799.4	50268.9	38089.1	40725.8	40417	atp-2	C34E10.6	protein_coding_gene
WBGene00000230	8130	-0.28629	0.113345	-2.52582	0.0115428	0.065618	9531.97	8407.55	8868.25	6656.92	7690.09	7625.21	atp-3	F27C1.7	protein_coding_gene
WBGene00000231	4603.61	0.0391087	0.119516	0.327225	0.743498	0.87632	4873.56	4244.49	4511.31	4292.61	4605.87	5093.82	atx-2	D2045.1	protein_coding_gene
WBGene00000232	69.9023	0.0406611	0.393411	0.103355	0.917681	0.966884	105.185	51.2655	52.3001	66.105	69.4687	75.0896	avr-14	B0207.12	protein_coding_gene
WBGene00000233	177.574	-1.01927	0.220179	-4.62927	3.66953e-06	0.000108694	280.493	223.91	210.888	109.706	122.76	117.689	avr-15	R11G10.1	protein_coding_gene
WBGene00000235	1977.22	-0.0996737	0.207582	-0.480167	0.631109	0.807287	1746.7	1868.18	2522.22	1528.85	1943.22	2254.13	baf-1	B0464.7	protein_coding_gene
WBGene00000236	1472.94	0.14064	0.106747	1.31751	0.187668	0.401239	1402.46	1365.32	1434.04	1647	1476.92	1511.9	bag-1	F57B10.11	protein_coding_gene
WBGene00000237	347.362	0.63777	0.209071	3.0505	0.00228463	0.0211141	337.866	221.648	258.97	455.703	403.49	406.495	bam-2	Y71F9AR.1	protein_coding_gene
WBGene00000238	129.02	-0.363825	0.22192	-1.63944	0.101121	0.275434	152.996	140.98	142.56	111.113	103.727	122.743	bar-1	C54D1.6	protein_coding_gene
WBGene00000239	431.132	-0.695045	0.2989	-2.32534	0.0200537	0.0955491	747.449	529.995	323.08	351.622	311.182	323.463	bas-1	C05D2.4	protein_coding_gene
WBGene00000240	1558.34	-1.04145	0.192066	-5.42233	5.88256e-08	3.00055e-06	2457.5	2260.21	1575.75	1052.05	1060.11	944.396	pah-1	K08F8.4	protein_coding_gene
WBGene00000241	8.46876	1.89789	0.903999	2.09944	0.0357784	0.139966	1.59371	5.27734	3.3742	18.2844	8.56464	13.7183	bbs-1	Y105E8A.5	protein_coding_gene
WBGene00000242	8.49833	2.17283	0.923423	2.35302	0.0186217	0.091027	4.78112	1.50781	3.3742	16.8779	8.56464	15.8843	bbs-2	F20D12.3	protein_coding_gene
WBGene00000244	15.7341	0.208957	0.81075	0.257732	0.796614	0.906015	25.4993	6.03124	12.6533	26.7233	7.61301	15.8843	bbs-8	T25F10.5	protein_coding_gene
WBGene00000245	412.443	-1.07006	0.253893	-4.21462	2.50204e-05	0.000554082	519.549	404.847	751.604	270.046	260.746	267.868	bca-1	T13C5.5	protein_coding_gene
WBGene00000246	71.5752	-0.667531	0.31313	-2.1318	0.0330233	0.132948	95.6225	94.2381	73.3889	64.6985	46.6297	54.8732	bcc-1	M7.3	protein_coding_gene
WBGene00000247	1456.43	0.201054	0.14096	1.42632	0.153776	0.356351	1198.47	1299.73	1563.94	1580.89	1530.22	1565.33	bec-1	T19E7.3	protein_coding_gene
WBGene00000248	1265.75	-0.0346354	0.113255	-0.305817	0.759744	0.883615	1306.84	1233.39	1304.13	1260.21	1165.74	1324.18	ben-1	C54C6.2	protein_coding_gene
WBGene00000249	1326.44	0.324514	0.263379	1.23212	0.217905	0.439771	886.102	1066.78	1579.97	1277.09	1241.87	1906.84	bir-1	T27F2.3	protein_coding_gene
WBGene00000250	1318.15	0.53598	0.217491	2.46438	0.0137252	0.0743226	857.415	972.538	1396.92	1360.08	1534.97	1786.99	bir-2	C50B8.2	protein_coding_gene
WBGene00000251	7.51328	-2.28662	1.18141	-1.93551	0.0529279	0.181555	27.093	3.01562	7.59196	1.40649	3.80651	2.16605	bli-1	C09G5.6	protein_coding_gene
WBGene00000252	3.63152	-3.30209	1.9185	-1.72119	0.0852166	0.247556	15.9371	2.26172	1.6871	0	1.90325	0	bli-2	F59E12.12	protein_coding_gene
WBGene00000253	649.999	-0.454886	0.196661	-2.31305	0.0207199	0.0974411	873.352	787.831	593.86	614.636	538.621	491.693	bli-3	F56C11.1	protein_coding_gene
WBGene00000254	6263.24	0.203129	0.09149	2.22024	0.0264026	0.114789	5673.6	5946.05	5846.65	6714.58	7032.52	6366.01	bli-4	K04F10.4	protein_coding_gene
WBGene00000255	13.0866	-0.34643	0.688329	-0.503291	0.61476	0.796843	20.7182	11.3086	12.6533	8.43894	9.51627	15.8843	bli-5	F45G2.5	protein_coding_gene
WBGene00000256	209.873	-6.57759	0.680195	-9.67016	4.03761e-22	1.569e-19	798.448	291.007	156.057	7.03245	3.80651	2.88806	bli-6	Y73B6BL.34	protein_coding_gene
WBGene00000257	4756.46	-0.170457	0.163698	-1.04129	0.29774	0.531258	5257.64	5580.41	4271.74	4901.62	4750.52	3776.86	bmk-1	F23B12.8	protein_coding_gene
WBGene00000259	1344.7	0.0179483	0.136447	0.13154	0.895348	0.954674	1416.81	1326.12	1265.33	1465.56	1410.31	1184.11	bpl-1	F13H8.10	protein_coding_gene
WBGene00000262	160.697	0.0576224	0.230923	0.249531	0.80295	0.909019	135.465	153.797	181.363	182.844	144.647	166.064	bra-1	F54B11.6	protein_coding_gene
WBGene00000263	3740.67	-0.402052	0.157234	-2.55702	0.0105573	0.0619584	4062.36	4169.85	4545.89	2604.82	3622.84	3438.24		F23H11.5	protein_coding_gene
WBGene00000264	1724.17	0.101302	0.120763	0.838853	0.401552	0.633648	1552.27	1629.19	1805.2	1911.42	1756.7	1690.24	brc-1	C36A4.8	protein_coding_gene
WBGene00000265	1726.6	0.14157	0.111801	1.26627	0.205417	0.425076	1521.99	1627.68	1773.14	1829.84	1761.46	1845.47	brd-1	K04C2.4	protein_coding_gene
WBGene00000266	301.624	-0.419359	0.279042	-1.50286	0.132876	0.325696	492.456	287.238	258.127	267.233	248.375	256.316	bre-1	C53B4.7	protein_coding_gene
WBGene00000267	39.7101	-0.0892463	0.480038	-0.185915	0.852511	0.934191	54.1861	33.9257	34.5856	54.8531	36.1618	24.5485	bre-2	Y39E4B.9	protein_coding_gene
WBGene00000268	1611.87	0.0811822	0.129623	0.626292	0.531123	0.73837	1474.18	1587.72	1635.64	1601.99	1851.87	1519.84	bre-3	B0464.4	protein_coding_gene
WBGene00000269	410.015	0.319376	0.150793	2.11798	0.0341769	0.135749	336.272	389.015	367.788	428.979	485.33	452.704	bre-4	Y73E7A.7	protein_coding_gene
WBGene00000270	550.418	0.240123	0.15119	1.58822	0.112236	0.293182	527.517	536.027	450.456	618.855	622.364	547.288	bre-5	T12G3.8	protein_coding_gene
WBGene00000271	3125.21	0.134196	0.0946663	1.41757	0.156316	0.359228	2883.02	3035.98	3016.54	3421.99	3268.84	3124.88	brf-1	F45E12.2	protein_coding_gene
WBGene00000272	5.9131	3.02226	1.15335	2.62042	0.00878208	0.0543942	1.59371	0.753905	1.6871	8.43894	8.56464	14.4403	bro-1	F56A3.5	protein_coding_gene
WBGene00000273	5989.35	0.289326	0.191135	1.51373	0.130095	0.32093	4543.66	5489.18	6139.36	5336.22	6408.25	8019.43	brp-1	Y79H2A.1	protein_coding_gene
WBGene00000274	3421.8	0.0492479	0.179164	0.274875	0.783412	0.89815	3627.28	3714.49	2747.44	3943.8	3589.54	2908.28	btf-1	F15D4.1	protein_coding_gene
WBGene00000275	8461.54	0.0943483	0.120539	0.782719	0.433792	0.663225	8237.88	8670.66	7643.41	9493.81	8888.19	7835.31	bub-1	R06C7.8	protein_coding_gene
WBGene00000276	2666.72	-0.081195	0.0957914	-0.847623	0.396648	0.629309	2796.96	2594.19	2836.02	2583.72	2541.79	2647.63	byn-1	F57B9.5	protein_coding_gene
WBGene00000277	1292.41	-0.477076	0.11422	-4.17682	2.95617e-05	0.000629865	1541.12	1404.53	1568.16	1094.25	1025.85	1120.57	cab-1	C23H4.1	protein_coding_gene
WBGene00000279	49.4747	0.268954	0.417461	0.644262	0.519406	0.728843	35.0616	36.1874	63.2663	43.6012	55.1943	63.5374	cah-1	F54D8.4	protein_coding_gene
WBGene00000280	14.7235	0.554952	0.604274	0.918379	0.35842	0.593104	11.156	12.8164	11.8097	14.0649	21.8874	16.6064	cah-2	D1022.8	protein_coding_gene
WBGene00000281	468.616	-1.05968	0.171242	-6.1882	6.08537e-10	4.64109e-08	699.638	547.335	656.282	278.485	300.714	329.239	cah-3	K05G3.3	protein_coding_gene
WBGene00000282	1251.93	-1.05351	0.172297	-6.11448	9.68711e-10	7.25245e-08	1502.87	1565.11	2002.59	707.464	846.948	886.635	cah-4	R01E6.3	protein_coding_gene
WBGene00000283	386.745	-0.784653	0.198343	-3.95605	7.62006e-05	0.00140369	594.453	405.601	470.701	282.704	270.262	296.748	cah-5	R173.1	protein_coding_gene
WBGene00000284	35.6548	-0.147537	0.426266	-0.346114	0.729257	0.868647	46.2175	37.6953	28.6807	40.7882	29.5004	31.0467	cah-6	T28F2.3	protein_coding_gene
WBGene00000285	75.9437	-0.558834	0.390793	-1.43	0.152717	0.354601	135.465	71.621	65.797	63.292	52.3395	67.1474	cal-1	C13C12.1	protein_coding_gene
WBGene00000286	91.0452	-0.778111	0.304685	-2.55382	0.0106547	0.0622041	127.497	119.871	97.0083	77.3569	73.2752	51.2631	cal-2	C18E9.1	protein_coding_gene
WBGene00000287	22.493	-0.834287	0.569915	-1.46388	0.143227	0.341344	38.249	22.6172	25.3065	23.9103	13.3228	11.5522	cal-3	M02B7.6	protein_coding_gene
WBGene00000288	45.5282	-0.515298	0.433917	-1.18755	0.235012	0.459211	74.9043	39.2031	47.2388	45.0077	28.5488	38.2668	cal-4	T07G12.1	protein_coding_gene
WBGene00000289	2956.25	0.440361	0.137414	3.20464	0.00135234	0.0141212	2151.51	2670.33	2697.68	3640	3398.26	3179.76	cam-1	C01G6.8	protein_coding_gene
WBGene00000292	2308.92	0.0871066	0.105098	0.828812	0.407211	0.638357	2084.57	2222.51	2407.49	2374.15	2382.87	2381.93	cap-1	D2024.6	protein_coding_gene
WBGene00000293	3033.76	0.061802	0.129545	0.477069	0.633313	0.808977	2745.96	3265.16	2893.38	2894.56	3420.15	2983.37	cap-2	M106.5	protein_coding_gene
WBGene00000294	1436.13	-0.0199154	0.116433	-0.171045	0.864188	0.940523	1405.65	1413.57	1520.08	1357.26	1375.1	1545.11	cas-1	F41G4.2	protein_coding_gene
WBGene00000295	15.9547	-0.897221	0.588163	-1.52546	0.127144	0.316658	22.3119	22.6172	17.7146	8.43894	12.3711	12.2743	cat-1	W01C8.6	protein_coding_gene
WBGene00000296	12.468	-0.403711	0.684755	-0.58957	0.555479	0.756317	20.7182	9.80077	12.6533	9.84543	9.51627	12.2743	cat-2	B0432.5	protein_coding_gene
WBGene00000298	948.338	-0.74222	0.115542	-6.42378	1.32931e-10	1.1602e-08	1163.41	1177.6	1220.62	675.115	756.543	696.745	cat-4	F32G8.6	protein_coding_gene
WBGene00000301	2817.19	0.446282	0.245337	1.81906	0.068903	0.216488	1506.05	2808.3	2836.86	3150.54	2983.35	3618.02	cav-1	T13F2.8	protein_coding_gene
WBGene00000302	30.7154	1.32446	0.513676	2.57839	0.00992618	0.0592991	22.3119	10.5547	20.2452	56.2596	35.2102	39.7109	cav-2	C56A3.7	protein_coding_gene
WBGene00000308	0.796485	-0.852587	2.61377	-0.32619	0.74428	NA	0	2.26172	0.843551	0	0.951627	0.722016		C04A11.t1	tRNA_gene
WBGene00000310	0	NA	NA	NA	NA	NA	0	0	0	0	0	0		C05C9.t1	tRNA_gene
WBGene00000311	0	NA	NA	NA	NA	NA	0	0	0	0	0	0		C05C9.t2	tRNA_gene
WBGene00000366	9286.5	0.100821	0.0983179	1.02546	0.305148	0.53898	8387.68	9566.3	8929.83	9268.77	9793.19	9773.2	cbp-1	R10E11.1	protein_coding_gene
WBGene00000367	281.509	-0.671617	0.350542	-1.91594	0.0553731	0.187111	506.799	308.347	222.697	289.737	187.47	174.006	cca-1	C54D2.5	protein_coding_gene
WBGene00000368	199.924	-0.00263446	0.200576	-0.0131344	0.989521	0.994701	216.744	202.8	180.52	223.632	193.18	182.67	ccb-1	T28F2.5	protein_coding_gene
WBGene00000369	2126.93	0.00435479	0.18481	0.0235635	0.981201	0.991344	1950.7	2086.06	2335.79	1797.49	1928	2663.52	ccf-1	Y56A3A.20	protein_coding_gene
WBGene00000370	1304.12	0.123034	0.244077	0.504078	0.614207	0.796683	1368.99	1439.2	937.185	1427.59	1656.78	994.937	ccg-1	Y73F8A.6	protein_coding_gene
WBGene00000371	4946.93	-0.472947	0.157072	-3.01102	0.00260371	0.0231708	5367.61	5308.25	6578.01	3521.85	4284.22	4621.62	cox-5B	F26E4.9	protein_coding_gene
WBGene00000372	8.69453	0.864133	1.03692	0.833367	0.404638	0.635865	3.18742	2.26172	12.6533	19.6909	5.70976	8.66419	cyp-13A7	T10B9.10	protein_coding_gene
WBGene00000373	282.105	-0.780951	0.230711	-3.38497	0.000711851	0.00865731	301.211	445.558	321.393	208.16	232.197	184.114	cyp-14A5	F08F3.7	protein_coding_gene
WBGene00000374	133.181	-0.383954	0.256118	-1.49913	0.13384	0.327312	159.371	135.703	157.744	125.178	90.4045	130.685	cyp-31A1	C01F6.3	pseudogene
WBGene00000375	1219.99	0.433165	0.121565	3.56324	0.000366303	0.00511971	1066.19	1029.83	1017.32	1519.01	1410.31	1277.25	cyp-44A1	ZK177.5	protein_coding_gene
WBGene00000376	7083.28	0.198622	0.149815	1.32579	0.184911	0.397671	5938.16	6101.35	7748.86	7247.64	7120.07	8343.61	ccr-4	ZC518.3	protein_coding_gene
WBGene00000377	12252.5	-0.150097	0.100401	-1.49498	0.134921	0.329055	12909	13419.5	12337.8	12229.4	10772.4	11846.8	cct-1	T05C12.7	protein_coding_gene
WBGene00000378	11365.5	-0.176767	0.0856312	-2.06428	0.0389907	0.147786	11807.8	12673.9	11699.2	10717.5	10497.4	10797	cct-2	T21B10.7	protein_coding_gene
WBGene00000379	10385.3	-0.198781	0.0883518	-2.24988	0.0244564	0.108371	11060.3	11102.8	11135.7	9859.49	9106.11	10047.6	cct-4	K01C8.10	protein_coding_gene
WBGene00000380	11043.4	-0.215844	0.116456	-1.85343	0.0638205	0.205893	12896.3	11835.6	10873.4	10914.4	9521.98	10218.7	cct-5	C07G2.3	protein_coding_gene
WBGene00000381	11148.2	-0.0554128	0.0924662	-0.599276	0.548989	0.751808	11358.4	11136.7	11593.8	10779.3	10388.9	11632.4	cct-6	F01F1.8	protein_coding_gene
WBGene00000382	2587.69	0.165719	0.105253	1.57448	0.115376	0.298093	2243.94	2523.32	2545.84	2749.69	2806.35	2657.02	cdc-6	C43E11.10	protein_coding_gene
WBGene00000383	4372.3	0.0982295	0.128617	0.763737	0.445024	0.672449	3710.15	4542.28	4412.61	4655.48	4742.91	4170.36	cdc-14	C17G10.4	protein_coding_gene
WBGene00000386	7212.1	0.0204249	0.0969198	0.21074	0.83309	0.92331	6910.32	6868.83	7701.62	7419.23	7110.55	7262.03	cdc-25.1	K06A5.7	protein_coding_gene
WBGene00000387	1093.86	0.305112	0.203025	1.50282	0.132884	0.325696	764.98	987.616	1180.97	1180.04	1055.35	1394.21	cdc-25.2	F16B4.8	protein_coding_gene
WBGene00000388	1534.85	0.163131	0.17569	0.928512	0.353142	0.587467	1230.34	1589.23	1520.08	1817.18	1712.93	1339.34	cdc-25.3	ZK637.11	protein_coding_gene
WBGene00000389	5.09873	-1.70673	1.86385	-0.915703	0.359823	0.594647	15.9371	7.53905	0	1.40649	5.70976	0	cdc-25.4	R05H5.2	protein_coding_gene
WBGene00000390	3435.32	-0.012485	0.166411	-0.075025	0.940195	0.976481	2951.55	3520.74	3877.8	2857.99	3744.65	3659.17	cdc-42	R07G3.1	protein_coding_gene
WBGene00000391	104.057	-0.469341	0.352538	-1.33132	0.183083	0.395304	178.495	97.2538	88.5728	85.7959	84.6948	89.5299	cdd-1	C47D2.2	protein_coding_gene
WBGene00000392	814.754	0.080746	0.193302	0.41772	0.676152	0.8365	686.888	731.288	957.43	759.504	776.527	976.887	cdd-2	F49E8.4	protein_coding_gene
WBGene00000393	601.284	-0.128277	0.140466	-0.913222	0.361126	0.595624	647.045	655.897	580.363	594.945	602.38	527.071	cdf-1	C15B12.7	protein_coding_gene
WBGene00000395	631.545	0.747114	0.266426	2.80421	0.005044	0.0369825	420.739	600.108	391.408	1049.24	601.428	726.348	cdh-3	ZK112.7	protein_coding_gene
WBGene00000396	9006.85	0.488646	0.176132	2.77432	0.00553166	0.0394763	6990	8968.46	6525.71	12064.9	10535.5	8956.6	cdh-4	F25F2.2	protein_coding_gene
WBGene00000397	116.066	1.60867	0.293774	5.47589	4.35321e-08	2.32185e-06	58.9672	58.0507	54.8308	209.567	129.421	185.558	cdh-5	F08B4.2	protein_coding_gene
WBGene00000399	9.27218	0.10641	0.881702	0.120687	0.903939	0.960181	12.7497	9.80077	4.21775	14.0649	10.4679	4.33209	cdh-7	R05H10.6	protein_coding_gene
WBGene00000401	34.5334	1.47319	0.564502	2.60971	0.0090618	0.0555588	30.2804	16.5859	9.27906	60.4791	34.2586	56.3172	cdh-9	F59C12.1	protein_coding_gene
WBGene00000402	30.875	0.123801	0.531434	0.232957	0.815795	0.9153	46.2175	25.6328	17.7146	32.3493	38.0651	25.2705	cdh-10	C45G7.5	protein_coding_gene
WBGene00000403	974.56	-0.25408	0.131879	-1.92661	0.054028	0.183898	1172.97	998.17	1012.26	911.405	829.818	922.736	casy-1	B0034.3	protein_coding_gene
WBGene00000405	6169.36	0.212657	0.111715	1.90357	0.0569657	0.190749	5163.61	5875.94	6103.09	6399.53	6959.24	6514.75	cdk-1	T05G5.3	protein_coding_gene
WBGene00000406	439.072	0.521987	0.220346	2.36894	0.0178389	0.0882806	282.086	450.081	346.699	471.174	586.202	498.191	cdk-4	F18H3.5	protein_coding_gene
WBGene00000407	1052.02	0.0568248	0.164356	0.345743	0.729536	0.868916	866.977	1029.83	1195.31	976.104	1127.68	1116.24	cdk-5	T27E9.3	protein_coding_gene
WBGene00000408	2021.65	0.277141	0.138876	1.9956	0.0459772	0.164994	1641.52	1727.95	2111.41	2302.42	2127.84	2218.75	cdk-7	Y39G10AL.3	protein_coding_gene
WBGene00000409	2689.16	0.611446	0.131068	4.6651	3.08466e-06	9.31819e-05	1976.2	2319.01	2085.26	3070.37	3625.7	3058.46	cdk-8	F39H11.3	protein_coding_gene
WBGene00000410	1379.45	-0.00130932	0.15134	-0.00865148	0.993097	0.996114	1273.37	1298.22	1569	1267.25	1323.71	1545.11	cdk-9	H25P06.2	protein_coding_gene
WBGene00000411	5376.69	0.0686479	0.17912	0.383252	0.701533	0.852167	4205.79	5474.86	6064.29	4772.22	5497.55	6245.43	cdl-1	R06F6.1	protein_coding_gene
WBGene00000412	38.511	-0.320077	0.405461	-0.789415	0.42987	0.659185	50.9986	45.9882	32.0549	30.9428	34.2586	36.8228	cdr-1	F35E8.11	protein_coding_gene
WBGene00000413	1813.21	0.110099	0.167105	0.658862	0.509984	0.721332	1507.65	1686.49	2035.49	1973.31	1630.14	2046.19	cdt-1	Y54E10A.15	protein_coding_gene
WBGene00000414	572.876	0.345052	0.199376	1.73066	0.0835121	0.244528	455.8	628.003	429.367	576.661	670.897	676.529	cec-1	ZK1236.2	protein_coding_gene
WBGene00000415	3959.55	0.188572	0.137929	1.36717	0.171573	0.380055	3259.13	4111.8	3727.65	4294.01	4543.07	3821.63	ced-1	Y47H9C.4	protein_coding_gene
WBGene00000416	2057.46	0.236353	0.137656	1.71698	0.0859824	0.248976	1630.36	1994.83	2039.71	2066.13	2358.13	2255.58	ced-2	Y41D4B.13	protein_coding_gene
WBGene00000417	2992.02	0.25805	0.135485	1.90463	0.0568282	0.190411	2337.97	2850.52	2983.64	3056.3	3373.52	3350.15	ced-3	C48D1.2	protein_coding_gene
WBGene00000418	1606.4	0.154795	0.120867	1.2807	0.200299	0.418736	1378.56	1504.04	1674.45	1728.58	1677.72	1675.08	ced-4	C35D10.9	protein_coding_gene
WBGene00000419	5016.85	-0.0142834	0.150365	-0.0949911	0.924322	0.969707	5461.64	5274.32	4388.15	5663.93	4906.59	4406.46	ced-5	C02F4.1	protein_coding_gene
WBGene00000420	1756.87	0.373242	0.16181	2.30667	0.0210735	0.0984937	1294.09	1478.41	1817.01	1904.39	2138.3	1909.01	ced-6	F56D2.7	protein_coding_gene
WBGene00000421	7534.21	0.344478	0.150416	2.29017	0.0220115	0.101369	6604.33	7294.79	6015.36	9119.68	9100.4	7070.7	ced-7	C48B4.4	protein_coding_gene
WBGene00000422	205.443	0.267576	0.267629	0.999801	0.317407	0.550696	151.402	241.25	164.492	233.477	255.036	187.002	ced-8	F08F1.5	protein_coding_gene
WBGene00000423	2588.13	0.216859	0.150145	1.44433	0.148646	0.34925	2251.91	2683.15	2244.69	2704.68	3176.53	2467.85	ced-9	T07C4.8	protein_coding_gene
WBGene00000424	1169.19	-0.193686	0.176153	-1.09953	0.271538	0.501502	1128.35	1214.54	1401.14	890.308	1129.58	1251.25	ced-10	C09G12.8	protein_coding_gene
WBGene00000425	158.752	0.0225508	0.265201	0.0850328	0.932235	0.972827	191.245	161.336	120.628	185.657	142.744	150.901	ced-11	ZK512.3	protein_coding_gene
WBGene00000426	2511.29	0.235131	0.162275	1.44896	0.147348	0.347725	2392.16	2432.85	2095.38	2843.92	3086.12	2217.31	ced-12	Y106G6E.5	protein_coding_gene
WBGene00000427	0.27894	1.69303	4.0456	0.418488	0.67559	NA	0	0	0	0	0.951627	0.722016	ced-13	R09F10.9	protein_coding_gene
WBGene00000428	5.82983	-0.373423	0.953928	-0.391458	0.695458	0.848801	4.78112	9.04686	5.90485	4.21947	3.80651	7.22016	ceh-1	F16H11.4	protein_coding_gene
WBGene00000429	5.43712	1.96231	1.12115	1.75027	0.0800721	0.238704	4.78112	0.753905	1.6871	9.84543	7.61301	7.94217	ceh-2	C27A12.5	protein_coding_gene
WBGene00000430	12.1368	1.00826	1.12986	0.892372	0.372194	0.605942	1.59371	3.01562	19.4017	7.03245	8.56464	33.2127	ceh-5	C16C2.1	protein_coding_gene
WBGene00000431	25.6609	0.755609	0.576206	1.31135	0.189739	0.403557	15.9371	18.8476	21.9323	46.4142	16.1777	34.6567	ceh-6	K02B12.1	protein_coding_gene
WBGene00000432	0.27894	1.69303	4.0456	0.418488	0.67559	NA	0	0	0	0	0.951627	0.722016	ceh-7	C34C6.8	protein_coding_gene
WBGene00000433	5.99516	1.264	1.06599	1.18575	0.235722	0.459884	1.59371	3.76953	5.0613	5.62596	4.75813	15.1623	ceh-8	ZK265.4	protein_coding_gene
WBGene00000434	4.19967	-0.889295	1.26691	-0.701938	0.482718	0.701428	7.96854	1.50781	6.74841	5.62596	1.90325	1.44403	ceh-9	Y65B4BR.9	protein_coding_gene
WBGene00000435	13.3002	1.7923	0.718563	2.49428	0.0126212	0.0699555	7.96854	6.78515	3.3742	26.7233	16.1777	18.7724	ceh-10	W03A3.1	protein_coding_gene
WBGene00000436	0.97472	-0.996341	2.50123	-0.398341	0.690379	NA	1.59371	1.50781	0.843551	0	1.90325	0	ceh-12	F33D11.4	protein_coding_gene
WBGene00000437	89.4194	-0.700716	0.468335	-1.49618	0.134606	0.328582	82.8728	107.055	142.56	59.0726	35.2102	109.746	ceh-13	R13A5.5	protein_coding_gene
WBGene00000438	11.0539	0.381866	0.778	0.49083	0.623547	0.802754	15.9371	8.29296	5.0613	15.4714	8.56464	12.9963	ceh-14	F46C8.5	protein_coding_gene
WBGene00000439	9.70335	0.665446	0.962982	0.691026	0.489549	0.706581	1.59371	11.3086	9.27906	8.43894	6.66139	20.9385	ceh-16	C13G5.1	protein_coding_gene
WBGene00000440	3.55545	1.86675	1.64781	1.13287	0.257271	0.484629	1.59371	3.01562	0	4.21947	0.951627	11.5522	ceh-17	D1007.1	protein_coding_gene
WBGene00000441	155.858	-0.868549	0.263124	-3.30091	0.000963721	0.0110146	248.618	196.015	161.962	92.8283	115.147	120.577	ceh-18	ZC64.3	protein_coding_gene
WBGene00000442	5.71188	1.5305	1.36288	1.12299	0.261443	0.48911	0	7.53905	0.843551	11.2519	3.80651	10.8302	ceh-19	F20D12.6	protein_coding_gene
WBGene00000443	306.025	0.201103	0.255162	0.78814	0.430615	0.659788	254.993	256.328	342.482	338.964	242.665	400.719	ceh-20	F31E3.1	protein_coding_gene
WBGene00000444	694.12	0.566387	0.167209	3.3873	0.000705848	0.00861641	466.956	578.245	630.976	753.879	878.351	856.31	ceh-21	T26C11.6	protein_coding_gene
WBGene00000445	11.6193	3.27523	0.983258	3.331	0.000865343	0.0101826	1.59371	2.26172	2.53065	22.5038	7.61301	33.2127	ceh-22	F29F11.5	protein_coding_gene
WBGene00000446	2.0007	1.02823	1.58248	0.649759	0.515848	NA	1.59371	1.50781	0.843551	4.21947	0.951627	2.88806	ceh-23	ZK652.5	protein_coding_gene
WBGene00000447	5.63445	0.420214	1.01565	0.413737	0.679066	0.838418	4.78112	6.03124	3.3742	11.2519	4.75813	3.61008	ceh-24	F55B12.1	protein_coding_gene
WBGene00000448	48.0165	1.41888	0.470593	3.0151	0.00256898	0.0229241	28.6867	19.6015	30.3678	88.6089	39.9683	80.8657	pros-1	K12H4.1	protein_coding_gene
WBGene00000449	39.4078	0.150562	0.698492	0.215552	0.829337	0.921453	22.3119	35.4335	53.9872	47.8207	10.4679	66.4254	ceh-27	F46F3.1	protein_coding_gene
WBGene00000450	0.51867	1.08548	3.59586	0.301869	0.762752	NA	0	0.753905	0	1.40649	0.951627	0	ceh-28	K03A11.3	protein_coding_gene
WBGene00000451	11.9122	0.388233	0.774165	0.501486	0.616029	0.797266	6.37483	9.04686	15.1839	16.8779	6.66139	17.3284	ceh-30	C33D12.7	protein_coding_gene
WBGene00000452	4.44503	0.883241	1.13741	0.776537	0.437432	0.666721	3.18742	3.76953	2.53065	4.21947	2.85488	10.1082	ceh-31	C33D12.1	protein_coding_gene
WBGene00000453	274.111	1.20908	0.235609	5.13173	2.87087e-07	1.23304e-05	140.246	174.906	180.52	327.712	342.586	478.696	ceh-32	W05E10.3	protein_coding_gene
WBGene00000454	4.05329	-0.24698	1.47596	-0.167335	0.867107	0.942088	1.59371	3.76953	7.59196	7.03245	0	4.33209	ceh-33	C10G8.7	protein_coding_gene
WBGene00000455	32.9861	0.949403	0.547157	1.73515	0.0827134	0.243496	23.9056	23.3711	20.2452	56.2596	19.9842	54.1512	ceh-34	C10G8.6	protein_coding_gene
WBGene00000457	32.7832	-0.648202	0.640832	-1.0115	0.311777	0.545451	20.7182	53.5273	45.5517	26.7233	10.4679	39.7109	ceh-36	C37E2.4	protein_coding_gene
WBGene00000458	104.414	0.413683	0.294782	1.40335	0.160511	0.365014	81.2791	75.3905	112.192	104.08	114.195	139.349	ceh-37	C37E2.5	protein_coding_gene
WBGene00000459	2868.72	0.2769	0.120164	2.30434	0.0212034	0.0988464	2336.38	2574.59	2868.92	3060.52	3112.77	3259.18	ceh-38	F22D3.1	protein_coding_gene
WBGene00000460	737.627	0.1509	0.235646	0.640369	0.521933	0.730818	484.487	792.354	818.244	701.838	727.043	901.797	ceh-39	T26C11.7	protein_coding_gene
WBGene00000461	278.607	0.149451	0.256172	0.5834	0.559624	0.759679	183.276	285.73	321.393	264.42	333.069	283.752	ceh-40	F17A2.5	protein_coding_gene
WBGene00000462	275.464	0.913194	0.220446	4.14249	3.43552e-05	0.000717021	164.152	189.984	217.636	319.273	433.942	327.795	ceh-41	T26C11.5	protein_coding_gene
WBGene00000463	260.97	0.518138	0.309126	1.67614	0.0937112	0.263222	132.278	231.449	278.372	263.014	284.536	376.17	ceh-43	C28A5.4	protein_coding_gene
WBGene00000464	2976.27	0.107788	0.151748	0.710311	0.477512	0.698152	2932.42	3051.05	2609.95	3382.61	3306.9	2574.71	ceh-44	Y54F10AM.4	protein_coding_gene
WBGene00000465	84027.9	0.487532	0.171636	2.8405	0.0045043	0.0343629	61008.7	79126.9	69753.2	85756.5	118522	90000	cpg-1	C07G2.1	protein_coding_gene
WBGene00000466	2385.39	0.229619	0.116091	1.97793	0.0479366	0.169184	2110.07	2328.06	2145.99	2682.18	2701.67	2344.38	cel-1	C03D6.3	protein_coding_gene
WBGene00000467	2411.46	0.226982	0.0932785	2.43338	0.0149584	0.0787284	2269.44	2254.18	2144.31	2555.59	2689.3	2555.94	cep-1	F52B5.5	protein_coding_gene
WBGene00000468	7.00705	3.45103	1.29204	2.671	0.00756247	0.0490908	0	1.50781	1.6871	12.6584	3.80651	22.3825	ces-1	F43G9.11	protein_coding_gene
WBGene00000469	61.2111	2.08312	0.57022	3.65319	0.000259005	0.00382554	11.156	25.6328	32.0549	135.023	42.8232	120.577	ces-2	ZK909.4	protein_coding_gene
WBGene00000472	5576.01	-0.171431	0.144164	-1.18914	0.234384	0.458569	5436.14	6813.04	5471.27	4694.86	5576.53	5464.21	cey-1	F33A8.3	protein_coding_gene
WBGene00000473	48981.3	0.198148	0.159328	1.24365	0.213629	0.434527	38164.5	46087.7	52614.8	46775.6	51915	58330.2	cey-2	F46F11.2	protein_coding_gene
WBGene00000474	18389.1	0.150539	0.112107	1.34281	0.179333	0.390394	15599.2	18461.6	18227.4	18413.8	19724.4	19908.1	cey-3	M01E11.5	protein_coding_gene
WBGene00000475	15205	-0.12356	0.137497	-0.898633	0.368848	0.603002	15674.1	16451	15444.6	12343.4	16556.4	14760.9	cey-4	Y39A1C.3	protein_coding_gene
WBGene00000476	41.8306	0.760677	0.485292	1.56746	0.117007	0.300859	35.0616	30.1562	27.8372	75.9504	28.5488	53.4292	cfi-1	T23D8.8	protein_coding_gene
WBGene00000477	61.1601	-0.431265	0.365059	-1.18136	0.237461	0.461985	86.0602	68.6054	56.5179	50.6336	64.7106	40.4329	cft-1	C18C4.2	protein_coding_gene
WBGene00000478	173.654	0.377169	0.3563	1.05857	0.289795	0.522567	100.404	159.828	191.486	222.225	124.663	243.319	cfz-2	F27E11.3	protein_coding_gene
WBGene00000479	18802.7	-0.0252906	0.240183	-0.105297	0.91614	0.966079	18552.4	14912.2	23439.7	15685.2	15340.2	24886.4	cgh-1	C07H6.5	protein_coding_gene
WBGene00000480	3402.65	0.190711	0.126725	1.50492	0.132344	0.324908	2865.49	3066.13	3599.43	3580.92	3764.63	3539.32	cgp-1	Y38C9A.2	protein_coding_gene
WBGene00000481	37.87	-0.75147	0.45962	-1.63498	0.102053	0.276959	60.5609	44.4804	37.1162	39.3817	24.7423	20.9385	cha-1	ZC416.8	protein_coding_gene
WBGene00000482	2423.17	0.00144383	0.175822	0.0082119	0.993448	0.996172	2231.19	2772.86	2258.19	2883.3	2026.01	2367.49	chd-3	T14G8.1	protein_coding_gene
WBGene00000483	0.557881	2.61407	3.98603	0.655808	0.511947	NA	0	0	0	0	1.90325	1.44403	che-1	C55B7.12	protein_coding_gene
WBGene00000484	11.5618	1.26076	0.755817	1.66807	0.0953016	0.265779	9.56225	5.27734	5.90485	22.5038	9.51627	16.6064	che-2	F38G1.1	protein_coding_gene
WBGene00000485	149.57	0.521149	0.391762	1.33027	0.18343	0.395947	175.308	113.086	80.9809	251.762	124.663	151.623	che-3	F18C12.1	protein_coding_gene
WBGene00000487	4.25827	0.437964	1.15372	0.379609	0.704236	0.854259	1.59371	2.26172	6.74841	5.62596	5.70976	3.61008	che-6	C23H5.7	protein_coding_gene
WBGene00000488	17.3987	0.530745	0.576993	0.919846	0.357653	0.591954	17.5308	13.5703	11.8097	25.3168	15.226	20.9385	che-7	F26D11.10	protein_coding_gene
WBGene00000490	25.202	1.59763	0.562939	2.83802	0.00453947	0.0345212	14.3434	16.5859	6.74841	43.6012	29.5004	40.4329	che-11	C27A7.4	protein_coding_gene
WBGene00000491	29.9885	0.931004	0.47256	1.97013	0.0488235	0.171328	22.3119	20.3554	19.4017	45.0077	26.6455	46.209	che-12	B0024.8	protein_coding_gene
WBGene00000492	12.795	0.750641	0.63301	1.18583	0.23569	0.459884	9.56225	10.5547	8.43551	16.8779	16.1777	15.1623	che-13	F59C6.7	protein_coding_gene
WBGene00000493	34.8933	0.364931	0.432181	0.844393	0.39845	0.630879	33.4679	29.4023	29.5243	28.1298	39.0167	49.8191	che-14	F56H1.1	protein_coding_gene
WBGene00000496	22736.3	0.284608	0.133041	2.13926	0.032415	0.131407	19114.9	22196.5	20187	26060.8	27224.1	21634.5	chs-1	T25G3.2	protein_coding_gene
WBGene00000497	200.679	0.966133	0.289145	3.34135	0.000833724	0.00989615	138.653	159.074	108.818	354.435	226.487	216.605	chs-2	F48A11.1	protein_coding_gene
WBGene00000498	2967.99	0.0884014	0.124758	0.708583	0.478583	0.698788	2541.96	2927.41	3159.1	2914.25	3104.21	3160.98	chk-1	Y39H10A.7	protein_coding_gene
WBGene00000499	913.319	0.0761904	0.132793	0.573753	0.566135	0.764593	938.694	851.913	880.667	886.089	885.013	1037.54	chk-2	Y60A3A.12	protein_coding_gene
WBGene00000500	2075.33	0.276816	0.137315	2.01592	0.043808	0.159667	1655.86	1917.93	2054.89	2057.69	2398.1	2367.49	chn-1	T09B4.10	protein_coding_gene
WBGene00000501	38.2321	-0.578632	0.40064	-1.44427	0.148664	0.34925	54.1861	36.9414	46.3953	35.1622	28.5488	28.1586	cho-1	C48D1.3	protein_coding_gene
WBGene00000502	1757.65	-0.208652	0.107261	-1.94528	0.0517416	0.17846	2028.79	1831.24	1795.92	1676.54	1596.83	1616.59	chp-1	Y110A7A.13	protein_coding_gene
WBGene00000503	1489.75	0.236178	0.199252	1.18533	0.235889	0.460066	997.661	1520.63	1581.66	1703.26	1485.49	1649.81	cht-1	C04F6.3	protein_coding_gene
WBGene00000506	747.795	0.162426	0.128565	1.26338	0.206454	0.426227	643.858	722.241	748.229	780.602	825.06	766.781	cic-1	H14E04.5	protein_coding_gene
WBGene00000507	1112.52	0.0544216	0.120675	0.450979	0.652005	0.82122	1023.16	1136.13	1114.33	1057.68	1209.52	1134.29	cit-1.1	F44B9.4	protein_coding_gene
WBGene00000508	1134.24	-0.117682	0.184815	-0.636753	0.524286	0.73217	1072.57	1096.18	1373.3	991.575	964.949	1306.85	cit-1.2	F44B9.3	protein_coding_gene
WBGene00000509	1572.2	0.16017	0.122536	1.30713	0.191169	0.405836	1432.74	1369.85	1651.67	1665.28	1626.33	1687.35	cka-1	C28D4.2	protein_coding_gene
WBGene00000510	60.6938	-0.68101	0.455882	-1.49383	0.13522	0.329578	98.8099	74.6366	50.613	67.5115	28.5488	44.043	cka-2	C52B9.1	protein_coding_gene
WBGene00000511	60.4028	-0.258854	0.393143	-0.658422	0.510267	0.721482	95.6225	56.5429	46.3953	59.0726	54.2427	50.5411	ckb-1	B0285.8	protein_coding_gene
WBGene00000512	314.544	-0.586066	0.159423	-3.67616	0.000236772	0.00360145	395.24	389.769	347.543	261.607	251.229	241.875	ckb-2	B0285.9	protein_coding_gene
WBGene00000513	1.52634	0.401445	1.98576	0.202162	0.83979	NA	1.59371	1.50781	0.843551	1.40649	3.80651	0	ckb-3	B0285.10	protein_coding_gene
WBGene00000514	238.494	-0.186332	0.248563	-0.749634	0.453475	0.678633	264.555	271.406	224.384	255.981	252.181	162.454	ckb-4	F22F7.5	protein_coding_gene
WBGene00000515	345.721	-0.307626	0.267745	-1.14895	0.250575	0.476759	497.237	391.277	260.657	324.899	267.407	332.849	ckc-1	T27A10.3	protein_coding_gene
WBGene00000516	88.1259	1.01758	0.422341	2.40938	0.0159796	0.0824368	43.0301	53.5273	77.6067	119.552	70.4204	164.62	cki-1	T05A6.1	protein_coding_gene
WBGene00000517	667.374	0.00354666	0.266386	0.013314	0.989377	0.994662	538.673	555.628	905.13	603.384	559.556	841.87	cki-2	T05A6.2	protein_coding_gene
WBGene00000518	74.7351	-0.506391	0.285682	-1.77257	0.0763002	0.230482	87.6539	79.9139	95.3212	67.5115	55.1943	62.8154	ckk-1	C05H8.1	protein_coding_gene
WBGene00000519	2027.4	0.302823	0.142392	2.12669	0.0334458	0.133975	1789.73	1907.38	1746.15	2448.7	2377.16	1895.29	cku-70	Y47D3A.4	protein_coding_gene
WBGene00000520	2415.44	0.31662	0.0937669	3.37667	0.000733699	0.00887015	2106.88	2186.32	2157.8	2805.95	2622.68	2612.97	cku-80	R07E5.8	protein_coding_gene
WBGene00000521	6.24007	5.04843	1.64981	3.06001	0.00221327	0.0206062	1.59371	0	0	16.8779	3.80651	15.1623	cky-1	C15C8.2	protein_coding_gene
WBGene00000522	233.472	0.471894	0.316676	1.49015	0.136185	0.331101	188.058	214.109	184.738	203.941	403.49	206.496	clc-1	C09F12.1	protein_coding_gene
WBGene00000523	52.2823	0.146778	0.350389	0.4189	0.675289	0.836031	46.2175	42.9726	59.8921	49.2271	53.2911	62.0933	clc-2	C01C10.1	protein_coding_gene
WBGene00000524	46.2206	-0.606569	0.421703	-1.43838	0.150326	0.351551	66.9357	62.5741	38.8033	32.3493	30.452	46.209	clc-3	ZK563.4	protein_coding_gene
WBGene00000525	7.39718	-0.462049	1.05716	-0.437069	0.662062	0.827755	4.78112	18.0937	2.53065	7.03245	7.61301	4.33209	clc-4	T05A10.2	protein_coding_gene
WBGene00000526	55.5191	-0.142779	0.368324	-0.387645	0.698278	0.850301	41.4364	62.5741	70.0147	52.0401	45.6781	61.3713	clc-5	C01C10.4	protein_coding_gene
WBGene00000527	778.606	-0.990615	0.165168	-5.99762	2.00233e-09	1.42087e-07	1227.16	922.026	959.961	541.499	532.911	488.083	cle-1	C36B1.1	protein_coding_gene
WBGene00000528	539.23	-0.847598	0.193201	-4.38712	1.14859e-05	0.000284465	838.29	575.983	668.936	358.655	371.134	422.379	clh-1	T27D12.2	protein_coding_gene
WBGene00000529	36.211	-0.654064	0.473055	-1.38264	0.166775	0.373518	43.0301	46.7421	42.1775	42.1947	17.1293	25.9926	clh-2	B0491.8	protein_coding_gene
WBGene00000530	1043.51	0.155985	0.138481	1.1264	0.259994	0.487526	870.164	1063.01	1024.07	1109.72	1169.55	1024.54	clh-3	E04F6.11	protein_coding_gene
WBGene00000531	33.3582	-1.01113	0.56173	-1.80002	0.0718575	0.222163	71.7169	40.7109	21.9323	22.5038	23.7907	19.4944	clh-4	T06F4.2	protein_coding_gene
WBGene00000532	2617.62	-0.126827	0.099273	-1.27756	0.201405	0.420188	2704.52	2867.86	2622.6	2611.85	2483.75	2415.14	clh-5	C07H4.2	protein_coding_gene
WBGene00000533	1862.47	0.342385	0.138253	2.47651	0.0132673	0.0725528	1647.89	1710.61	1566.47	2286.95	2174.47	1788.43	clh-6	R07B7.1	protein_coding_gene
WBGene00000534	3006.63	0.416351	0.206049	2.02064	0.0433169	0.158657	2100.51	2423.05	3202.96	2783.44	3590.49	3939.32	cpi-2	R01B10.1	protein_coding_gene
WBGene00000535	2404.24	1.01101	0.254024	3.97996	6.89257e-05	0.00128859	1485.34	2236.08	1061.19	3320.72	3298.34	3023.8	cpi-1	K08B4.6	protein_coding_gene
WBGene00000536	518.671	-0.0249386	0.160676	-0.155211	0.876655	0.946164	482.893	512.655	574.458	451.483	533.862	556.674	clk-1	ZC395.2	protein_coding_gene
WBGene00000537	2412.37	0.384155	0.115714	3.31986	0.000900615	0.0105218	1982.57	2118.47	2173.83	2876.27	2844.41	2478.68	clk-2	C07H6.6	protein_coding_gene
WBGene00000539	106.754	-1.09778	0.293646	-3.73844	0.000185164	0.00294733	175.308	132.687	129.907	67.5115	54.2427	80.8657	cln-3.1	F07B10.1	protein_coding_gene
WBGene00000540	416.935	0.504603	0.151169	3.33801	0.000843812	0.0100013	356.991	345.289	331.515	521.808	503.41	442.596	cln-3.2	C01G8.2	protein_coding_gene
WBGene00000541	87.0611	-2.30565	0.401087	-5.74852	9.00275e-09	5.62965e-07	176.902	162.09	94.4777	40.7882	22.839	25.2705	cln-3.3	ZC190.1	protein_coding_gene
WBGene00000542	1585.81	-0.178602	0.184897	-0.965953	0.334068	0.569002	1992.13	1662.36	1398.61	1528.85	1672.96	1259.92	clp-1	C06G4.2	protein_coding_gene
WBGene00000543	1542.13	0.0326309	0.124747	0.261577	0.793648	0.904295	1496.49	1649.54	1425.6	1676.54	1446.47	1558.11	clp-2	T04A8.16	protein_coding_gene
WBGene00000544	45.8827	-0.376714	0.50621	-0.744185	0.456765	0.681362	71.7169	59.5585	24.463	47.8207	39.9683	31.7687	clp-3	Y47H10A.1	protein_coding_gene
WBGene00000545	541.01	-0.206194	0.191106	-1.07895	0.280609	0.512112	672.545	520.195	547.464	507.743	575.734	422.379	clp-4	Y39A3CL.5	protein_coding_gene
WBGene00000546	37.7005	-1.25577	0.719369	-1.74565	0.0808715	0.240219	106.778	27.8945	25.3065	19.6909	34.2586	12.2743	clp-6	Y77E11A.10	protein_coding_gene
WBGene00000547	1907.96	0.181263	0.149044	1.21617	0.223919	0.446717	1856.67	1894.56	1612.03	2226.47	2125.93	1732.12	clp-7	Y77E11A.11	protein_coding_gene
WBGene00000548	5091.2	0.301532	0.110834	2.72056	0.00651707	0.0442819	4636.1	4726.23	4318.98	5977.58	5770.66	5117.65	clr-1	F56D1.4	protein_coding_gene
WBGene00000549	2913.44	-0.260788	0.0890755	-2.92771	0.00341465	0.0281895	3220.88	3238.78	3069.68	2647.01	2598.89	2705.39	cls-2	R107.6	protein_coding_gene
WBGene00000550	11514.9	-0.153838	0.08845	-1.73926	0.0819884	0.242372	12689.1	12145.4	11551.6	11194.3	10842.8	10666.3	clu-1	F55H2.6	protein_coding_gene
WBGene00000551	0.634418	2.78694	3.9772	0.70073	0.483472	NA	0	0	0	0	3.80651	0	clx-1	C50F7.2	protein_coding_gene
WBGene00000552	4100.86	-0.0888255	0.138446	-0.64159	0.521139	0.730338	4041.64	4005.5	4636.15	3452.93	4086.28	4382.63	cmd-1	T21H3.3	protein_coding_gene
WBGene00000553	33.2798	-0.0124793	0.486904	-0.0256299	0.979553	0.990415	41.4364	22.6172	36.2727	45.0077	24.7423	29.6026	cmk-1	K07A9.2	protein_coding_gene
WBGene00000554	369.928	-0.0423467	0.153435	-0.275991	0.782555	0.897609	396.833	349.058	382.128	360.061	344.489	387	cnb-1	F55C10.1	protein_coding_gene
WBGene00000555	0.836095	3.18817	3.76435	0.846937	0.39703	NA	0	0	0	1.40649	0	3.61008	cnc-1	R09B5.2	protein_coding_gene
WBGene00000556	121.622	2.50736	0.379321	6.61014	3.83969e-11	3.68633e-09	25.4993	55.0351	26.9936	160.34	226.487	235.377	cnc-2	R09B5.3	protein_coding_gene
WBGene00000557	112.042	0.403092	0.430087	0.937233	0.348639	0.58269	79.6854	150.027	59.0485	109.706	174.148	99.6381	cnc-3	R09B5.8	protein_coding_gene
WBGene00000558	165.86	1.09049	0.550556	1.98071	0.047624	0.168563	38.249	71.621	206.67	226.445	294.053	158.121	cnc-4	R09B5.9	protein_coding_gene
WBGene00000559	0	NA	NA	NA	NA	NA	0	0	0	0	0	0	cnc-5	R09B5.10	protein_coding_gene
WBGene00000560	8.89954	4.116	1.23044	3.34514	0.00082241	0.0097832	1.59371	1.50781	0	14.0649	9.51627	26.7146	cnc-6	Y46E12A.1	protein_coding_gene
WBGene00000561	16.7976	-0.141195	0.804485	-0.175509	0.860679	0.93873	7.96854	14.3242	30.3678	15.4714	6.66139	25.9926	cnd-1	C34E10.7	protein_coding_gene
WBGene00000562	41.3532	-0.264361	0.403271	-0.655543	0.512118	0.723222	38.249	43.7265	52.3001	49.2271	31.4037	33.2127	cng-1	F14H8.6	protein_coding_gene
WBGene00000563	2.42664	-3.65805	1.89005	-1.93542	0.0529384	NA	6.37483	3.01562	4.21775	0	0.951627	0	cng-3	F38E11.12	protein_coding_gene
WBGene00000564	1346.47	0.19695	0.115853	1.7	0.0891302	0.254218	1165	1228.87	1367.4	1448.68	1425.54	1443.31	cnk-1	R01H10.8	protein_coding_gene
WBGene00000565	1236.78	0.273447	0.117817	2.32094	0.02029	0.0963214	1096.47	1059.24	1204.59	1320.69	1312.29	1427.42	cnt-1	Y17G7B.15	protein_coding_gene
WBGene00000566	3059	0.174904	0.132705	1.318	0.187505	0.401084	2788.99	3154.34	2674.9	3423.4	3434.42	2877.95	cnt-2	Y39A1A.15	protein_coding_gene
WBGene00000567	6866.6	0.203322	0.0986984	2.06004	0.039395	0.148707	6358.89	6654.72	6135.14	7438.92	7725.3	6886.58	cnx-1	ZK632.6	protein_coding_gene
WBGene00000583	29.1031	0.330698	0.495374	0.667573	0.504406	0.716985	31.8742	21.8632	24.463	29.5363	22.839	44.043	cof-2	C48E7.5	protein_coding_gene
WBGene00000584	8.76298	-0.113363	0.840519	-0.134872	0.892713	0.953977	12.7497	8.29296	6.74841	7.03245	4.75813	12.9963	cog-1	R03C1.3	protein_coding_gene
WBGene00000585	2887.6	0.235845	0.111405	2.11701	0.0342593	0.135946	2618.46	2719.34	2615.01	3351.67	3187.95	2833.19	cogc-2	C06G3.10	protein_coding_gene
WBGene00000591	661.458	0.4059	0.135724	2.99063	0.00278406	0.0243378	505.205	597.847	600.608	755.285	739.414	770.391	coh-1	K08A8.3	protein_coding_gene
WBGene00000592	1735.44	0.377008	0.122473	3.07829	0.00208193	0.0196415	1480.55	1560.58	1486.34	2018.31	2114.51	1752.33	coh-3	F08H9.1	protein_coding_gene
WBGene00000593	4.32461	0.921285	1.22036	0.754929	0.450291	0.675571	1.59371	3.01562	4.21775	2.81298	11.4195	2.88806	col-2	W01B6.7	protein_coding_gene
WBGene00000594	14.4891	-0.342367	1.10041	-0.311128	0.755704	0.881303	43.0301	3.76953	2.53065	11.2519	10.4679	15.8843	col-3	T28C6.6	protein_coding_gene
WBGene00000596	55.3181	-8.27875	2.39418	-3.45786	NA	NA	317.148	8.29296	5.0613	1.40649	0	0	col-7	C15A11.5	protein_coding_gene
WBGene00000597	19074.7	-3.1068	0.227325	-13.6668	1.60328e-42	2.61671e-39	34803.4	43609.6	24128.9	4687.83	3612.37	3605.75	col-8	F11H8.3	protein_coding_gene
WBGene00000598	0.708478	-0.168906	3.31574	-0.0509409	0.959373	NA	1.59371	0.753905	0	0	1.90325	0	col-9	F54B11.1	protein_coding_gene
WBGene00000599	67.6933	0.0234683	0.547898	0.0428333	0.965834	0.98569	114.747	57.2968	31.2114	40.7882	70.4204	91.696	col-10	B0222.8	protein_coding_gene
WBGene00000601	102.608	-4.34919	1.37395	-3.16547	0.00154833	0.0157251	517.955	49.0038	20.2452	2.81298	10.4679	15.1623	col-12	F15H10.1	protein_coding_gene
WBGene00000602	38.1704	-5.61828	1.28957	-4.35671	1.32035e-05	0.000322113	197.62	20.3554	6.74841	0	2.85488	1.44403	col-13	F15H10.2	protein_coding_gene
WBGene00000603	77.9307	0.357036	0.808663	0.441513	0.658841	0.826197	168.933	25.6328	11.8097	94.2348	66.6139	100.36	col-14	C46A5.3	protein_coding_gene
WBGene00000606	6.45525	-2.15342	1.43807	-1.49744	0.134278	0.328077	23.9056	6.03124	1.6871	4.21947	0	2.88806	col-17	F11G11.10	protein_coding_gene
WBGene00000608	18636	-3.39775	0.193543	-17.5556	5.3912e-69	2.93299e-65	41726.5	34240.9	26159.4	3371.36	2801.59	3516.22	col-19	ZK1193.1	protein_coding_gene
WBGene00000609	30768.2	-3.96245	0.190273	-20.8251	2.56645e-96	2.09435e-92	66511.8	62788.2	44178.4	4261.66	3258.37	3610.8	col-20	F11G11.11	protein_coding_gene
WBGene00000610	2.61487	2.08547	1.57567	1.32355	0.185654	NA	1.59371	1.50781	0	4.21947	4.75813	3.61008	col-33	F36A4.6	protein_coding_gene
WBGene00000611	89.7048	-1.31936	0.359437	-3.67064	0.000241946	0.00365969	168.933	117.609	97.8519	63.292	37.1134	53.4292	col-34	F36A4.10	protein_coding_gene
WBGene00000612	0	NA	NA	NA	NA	NA	0	0	0	0	0	0	col-35	C15A11.1	protein_coding_gene
WBGene00000613	1.58462	3.0256	3.30947	0.914226	0.360598	NA	0	0	0.843551	0	0	8.66419	col-36	C27H5.5	protein_coding_gene
WBGene00000614	0	NA	NA	NA	NA	NA	0	0	0	0	0	0	col-37	ZK863.2	protein_coding_gene
WBGene00000615	115.173	-0.334495	0.484529	-0.69035	0.489974	0.706788	232.681	68.6054	86.0422	82.9829	121.808	98.9161	col-38	F54C9.4	protein_coding_gene
WBGene00000616	207.273	-2.89233	1.26431	-2.28767	NA	NA	981.724	72.3749	42.1775	35.1622	58.0492	54.1512	col-39	C09G5.4	protein_coding_gene
WBGene00000617	6.22147	-1.20794	1.02354	-1.18016	0.237938	0.462418	12.7497	6.03124	7.59196	1.40649	6.66139	2.88806	col-40	T13B5.4	protein_coding_gene
WBGene00000618	2.61654	0.280144	2.12373	0.131911	0.895054	NA	6.37483	0	0.843551	5.62596	2.85488	0	col-41	T10B10.1	protein_coding_gene
WBGene00000620	196.192	-1.3149	0.578978	-2.27107	0.0231425	0.104615	191.245	557.136	91.1035	84.3894	157.97	95.3061	col-43	ZC513.8	protein_coding_gene
WBGene00000621	1.17207	3.64246	3.94594	0.923091	0.35596	NA	0	0	0	7.03245	0	0	col-44	F54B11.2	protein_coding_gene
WBGene00000622	9.02691	-0.286941	0.939187	-0.305521	0.759969	0.883689	20.7182	3.76953	5.90485	7.03245	9.51627	7.22016	col-45	F53G12.7	protein_coding_gene
WBGene00000623	2.21608	-0.21479	1.42354	-0.150884	0.880067	NA	3.18742	2.26172	1.6871	2.81298	1.90325	1.44403	col-46	Y18H1A.13	protein_coding_gene
WBGene00000624	0.125651	-0.984699	4.08047	-0.24132	0.809307	NA	0	0.753905	0	0	0	0	col-47	Y18H1A.12	protein_coding_gene
WBGene00000625	60.2399	0.602613	0.465958	1.29328	0.195915	0.41285	78.0917	30.1562	37.1162	77.3569	54.2427	84.4758	col-48	Y54E10BL.2	protein_coding_gene
WBGene00000626	18.2144	-7.6342	1.81396	-4.20859	2.5697e-05	0.000567524	94.0288	13.5703	1.6871	0	0	0	col-49	K09H9.3	protein_coding_gene
WBGene00000627	2.55791	2.96208	1.84032	1.60955	0.107496	NA	0	1.50781	0	2.81298	3.80651	7.22016	col-50	T28F2.6	protein_coding_gene
WBGene00000628	0	NA	NA	NA	NA	NA	0	0	0	0	0	0	col-51	T28F2.8	protein_coding_gene
WBGene00000629	0.935827	-1.02702	2.60642	-0.394035	0.693555	NA	3.18742	0.753905	0	0	0.951627	0.722016	col-52	D1007.2	protein_coding_gene
WBGene00000630	20.9667	-0.569792	0.579559	-0.983146	0.325535	0.560272	35.0616	21.8632	18.5581	16.8779	21.8874	11.5522	col-53	M01A12.1	protein_coding_gene
WBGene00000631	3.30177	2.47016	1.3805	1.78932	0.073563	0.225589	1.59371	0.753905	0.843551	5.62596	6.66139	4.33209	col-54	F33D11.3	protein_coding_gene
WBGene00000632	0.299196	-0.0229187	4.08047	-0.00561667	0.995519	NA	0	0	0.843551	0	0.951627	0	col-55	T05E7.2	protein_coding_gene
WBGene00000633	1.03922	3.51208	3.44318	1.02001	0.307724	NA	0	0	0	0	1.90325	4.33209	col-56	T08B2.2	protein_coding_gene
WBGene00000634	6.36783	0.859424	1.08085	0.795135	0.426535	0.656095	9.56225	3.76953	0.843551	7.03245	7.61301	9.3862	col-58	F26B1.4	protein_coding_gene
WBGene00000636	43.0918	-2.50254	0.878831	-2.84758	0.00440535	0.0338352	176.902	25.6328	17.7146	8.43894	19.0325	10.8302	col-60	F22D6.10	protein_coding_gene
WBGene00000637	1.9671	-1.44595	2.03759	-0.709635	0.47793	NA	7.96854	0.753905	0	1.40649	0.951627	0.722016	col-61	C01H6.1	protein_coding_gene
WBGene00000638	67.6258	-4.29958	0.78728	-5.46131	4.72629e-08	2.49054e-06	290.055	47.496	48.9259	5.62596	5.70976	7.94217	col-62	C15A11.6	protein_coding_gene
WBGene00000639	21.9029	-3.50077	1.14736	-3.05116	0.00227959	0.0210794	94.0288	16.5859	10.1226	5.62596	0	5.05411	col-63	ZK265.2	protein_coding_gene
WBGene00000640	19.8013	0.396991	0.588282	0.674832	0.499783	0.714315	20.7182	9.80077	21.0888	22.5038	26.6455	18.0504	col-64	F52F12.2	protein_coding_gene
WBGene00000641	51.665	2.42456	0.720716	3.36411	0.000767922	0.00925646	38.249	8.29296	4.21775	97.0478	64.7106	97.4721	col-65	K08C9.4	protein_coding_gene
WBGene00000642	0.766276	-1.54937	2.71087	-0.571541	0.567633	NA	1.59371	0.753905	0.843551	1.40649	0	0	col-66	F15D3.3	pseudogene
WBGene00000644	45.7231	0.667527	0.4012	1.66383	0.0961471	0.266964	47.8112	29.4023	30.3678	45.0077	64.7106	57.0392	col-68	C50D2.4	protein_coding_gene
WBGene00000645	3.15312	0.765997	1.46337	0.523447	0.600663	0.788374	4.78112	1.50781	0.843551	8.43894	1.90325	1.44403	col-69	K01A2.7	protein_coding_gene
WBGene00000646	3.58181	-5.27473	1.8936	-2.78556	0.00534353	0.0384193	12.7497	4.52343	4.21775	0	0	0		H17B01.2	protein_coding_gene
WBGene00000647	69.5365	-1.09829	0.552386	-1.98826	0.0467832	0.166605	175.308	61.8202	48.0824	43.6012	55.1943	33.2127	col-71	Y49F6B.10	protein_coding_gene
WBGene00000648	1.2374	0.914284	2.02899	0.450611	0.65227	NA	0	0.753905	1.6871	1.40649	2.85488	0.722016	col-72	W09G10.1	protein_coding_gene
WBGene00000649	43.8184	-4.82131	1.19962	-4.01904	5.84364e-05	0.00112602	226.307	23.3711	4.21775	2.81298	4.75813	1.44403	col-73	F11G11.12	protein_coding_gene
WBGene00000650	220.34	6.63373	0.487855	13.5978	4.12926e-42	6.12669e-39	1.59371	3.76953	6.74841	488.052	312.134	509.743	col-74	ZK1248.2	protein_coding_gene
WBGene00000651	1.77805	1.30581	1.81989	0.717523	0.473051	NA	1.59371	1.50781	0	4.21947	1.90325	1.44403	col-75	K03H9.2	protein_coding_gene
WBGene00000652	318.751	1.50064	0.200086	7.49996	6.38365e-14	1.09671e-11	192.839	152.289	156.9	506.336	398.732	505.411	col-76	M110.1	protein_coding_gene
WBGene00000653	91.5229	-0.747528	0.807711	-0.92549	0.354711	0.588936	283.68	42.9726	18.5581	59.0726	64.7106	80.1437	col-77	M195.1	protein_coding_gene
WBGene00000654	0	NA	NA	NA	NA	NA	0	0	0	0	0	0	col-78	W07A12.5	protein_coding_gene
WBGene00000655	1.31377	-3.82373	3.30455	-1.15711	0.247227	NA	6.37483	1.50781	0	0	0	0	col-79	C09G5.3	protein_coding_gene
WBGene00000656	24421.7	-2.32031	0.226024	-10.2658	1.00513e-24	5.12649e-22	48150.7	46882.3	27052.7	8090.13	8991.92	7362.39	col-80	C09G5.5	protein_coding_gene
WBGene00000657	4257.02	-7.44788	1.12324	-6.63071	NA	NA	21631.4	2209.7	1555.51	53.4466	49.4846	42.5989	col-81	F38A3.1	protein_coding_gene
WBGene00000658	6.38501	0.20241	0.906763	0.223223	0.823362	0.919347	4.78112	6.78515	5.90485	9.84543	6.66139	4.33209	col-83	F33A8.9	protein_coding_gene
WBGene00000659	4.03358	1.17641	1.15962	1.01448	0.310354	0.544299	1.59371	1.50781	4.21775	5.62596	4.75813	6.49814	col-84	K12D12.3	protein_coding_gene
WBGene00000660	5.06993	0.636867	1.07469	0.592607	0.553444	0.754554	3.18742	3.76953	5.0613	2.81298	4.75813	10.8302	col-85	T21B4.2	protein_coding_gene
WBGene00000661	6.9686	1.85561	0.993751	1.86727	0.0618632	0.20145	1.59371	4.52343	2.53065	14.0649	13.3228	5.77612	col-86	Y81G3A.5	protein_coding_gene
WBGene00000662	1.56657	-1.66526	2.5215	-0.660422	0.508983	NA	0	3.01562	4.21775	0	0	2.16605	col-87	Y39G8C.4	protein_coding_gene
WBGene00000663	29.2247	-7.347	1.58913	-4.62328	3.77714e-06	0.000111276	143.434	23.3711	7.59196	0	0.951627	0	col-88	W05G11.3	protein_coding_gene
WBGene00000664	10.4939	-0.746951	0.81803	-0.91311	0.361185	0.595624	20.7182	9.04686	10.1226	8.43894	3.80651	10.8302	col-89	F17C8.2	protein_coding_gene
WBGene00000665	7.35046	-2.21738	1.16713	-1.89986	0.0574515	0.191745	27.093	6.03124	3.3742	2.81298	1.90325	2.88806	col-90	C29E4.1	protein_coding_gene
WBGene00000666	15.3695	-2.30395	1.04893	-2.19647	0.0280583	0.119498	62.1546	8.29296	6.74841	2.81298	5.70976	6.49814	col-91	F09G8.6	protein_coding_gene
WBGene00000667	605.107	-8.34491	0.955263	-8.73572	2.42101e-18	6.93217e-16	2605.71	524.718	489.259	2.81298	3.80651	4.33209	col-92	W05B2.6	protein_coding_gene
WBGene00000668	14983.3	-6.1012	0.228514	-26.6994	4.77806e-157	7.79828e-153	33981	34865.8	19761	445.857	462.49	383.39	col-93	W05B2.5	protein_coding_gene
WBGene00000669	326.459	-4.65975	0.409689	-11.3739	5.64249e-30	4.38529e-27	894.07	658.159	332.359	19.6909	34.2586	20.2164	col-94	W05B2.1	protein_coding_gene
WBGene00000670	16369.1	1.06001	0.573511	1.84829	0.0645609	0.207258	3700.59	18908.7	9225.91	22025.6	22439.4	21914.6	col-95	Y41C4A.16	protein_coding_gene
WBGene00000671	275.743	-2.26693	0.331384	-6.84081	7.87454e-12	8.62553e-10	580.11	494.562	294.399	105.487	114.195	65.7034	col-96	Y41C4A.19	protein_coding_gene
WBGene00000672	61.9151	0.339889	0.815801	0.416632	0.676947	0.836995	132.278	20.3554	12.6533	75.9504	37.1134	93.14	col-97	ZK1010.7	protein_coding_gene
WBGene00000673	9126	-3.43884	0.282066	-12.1916	3.44497e-34	3.51409e-31	20026.5	20193.3	9912.56	1526.04	1879.46	1218.04	col-98	F14F7.1	protein_coding_gene
WBGene00000674	74.4696	0.554422	0.385951	1.43651	0.150857	0.352188	68.5294	58.0507	54.8308	105.487	52.3395	107.58	col-99	F29C4.8	protein_coding_gene
WBGene00000675	26814.1	-0.79241	0.219524	-3.60967	0.000306582	0.00441245	27255.6	46312.4	28425.1	18728.8	21819.8	18342.8	col-101	K02D7.3	protein_coding_gene
WBGene00000676	0	NA	NA	NA	NA	NA	0	0	0	0	0	0	col-102	C18H7.3	protein_coding_gene
WBGene00000677	8146.87	-3.2803	0.275927	-11.8883	1.36158e-32	1.16959e-29	17898.9	17648.2	8772.93	1372.73	1858.53	1329.95	col-103	F56B3.1	protein_coding_gene
WBGene00000678	61.7309	0.469013	0.803041	0.584046	0.559189	0.759279	127.497	17.3398	11.8097	88.6089	63.759	61.3713	col-104	F58F6.1	protein_coding_gene
WBGene00000679	2.46886	2.88731	1.87368	1.54099	0.12332	NA	0	1.50781	0	5.62596	1.90325	5.77612	col-105	F58F6.2	protein_coding_gene
WBGene00000680	27344.4	-1.23351	0.175113	-7.04407	1.86711e-12	2.29121e-10	38588.4	46519.7	30004.3	15301.2	17019.8	16633.1	col-106	Y77E11A.15	protein_coding_gene
WBGene00000681	100.569	1.80959	0.667973	2.70907	0.00674721	0.0455654	100.404	24.8789	10.9662	135.023	143.696	188.446	col-107	C34H4.4	protein_coding_gene
WBGene00000682	2.1514	0.1206	2.10349	0.0573331	0.95428	NA	4.78112	1.50781	0	2.81298	3.80651	0	col-108	Y41D4A.2	protein_coding_gene
WBGene00000683	53.2635	1.20876	0.979123	1.23453	0.217006	0.439096	87.6539	6.78515	3.3742	92.8283	46.6297	82.3098	col-109	Y38C1BA.3	protein_coding_gene
WBGene00000684	55.5042	-5.21286	0.857686	-6.07782	1.21827e-09	9.03791e-08	181.683	120.625	21.9323	2.81298	3.80651	2.16605	col-110	F19C7.7	protein_coding_gene
WBGene00000685	46.5179	0.116783	0.410552	0.284453	0.776064	0.892987	50.9986	34.6796	48.0824	59.0726	52.3395	33.9347	col-111	F29B9.9	protein_coding_gene
WBGene00000687	24.9881	0.851346	0.573328	1.48492	0.137566	0.332963	28.6867	9.80077	16.0275	35.1622	34.2586	25.9926	col-113	C34D4.15	protein_coding_gene
WBGene00000688	0.547426	-2.6172	3.98962	-0.656003	0.511822	NA	0	0.753905	2.53065	0	0	0	col-114	D2024.8	protein_coding_gene
WBGene00000689	9.73065	2.50856	0.970713	2.58424	0.00975929	0.0585809	6.37483	1.50781	1.6871	15.4714	9.51627	23.8265	col-115	Y42H9B.1	protein_coding_gene
WBGene00000690	30.4047	0.612706	0.451998	1.35555	0.175242	0.385046	19.1245	21.8632	30.3678	43.6012	34.2586	33.2127	col-116	F17E9.1	protein_coding_gene
WBGene00000691	13.73	-0.640277	1.1223	-0.570504	0.568336	0.766251	43.0301	6.03124	1.6871	11.2519	6.66139	13.7183	col-117	T28C6.4	protein_coding_gene
WBGene00000692	248.166	-2.34416	0.355855	-6.58741	4.47556e-11	4.24472e-09	632.702	298.546	313.801	84.3894	62.8074	96.7501	col-118	T11B7.3	protein_coding_gene
WBGene00000693	54791.1	-1.74246	0.201952	-8.6281	6.23774e-18	1.66895e-15	75481.2	111653	65969.9	25136.8	24237.9	26268.4	col-119	C53B4.5	protein_coding_gene
WBGene00000694	24.4881	-2.10392	0.889665	-2.36484	0.0180379	0.0891009	92.4351	12.8164	14.3404	9.84543	6.66139	10.8302	col-120	Y11D7A.11	protein_coding_gene
WBGene00000695	67.1449	4.89514	0.64566	7.5816	3.41323e-14	5.99003e-12	3.18742	5.27734	4.21775	163.153	55.1943	171.84	col-121	F56D5.1	protein_coding_gene
WBGene00000696	35639.7	-1.37457	0.158943	-8.64818	5.23256e-18	1.47242e-15	52471.2	58253.5	43599.8	17845.5	18923.1	22744.9	col-122	T05A1.2	protein_coding_gene
WBGene00000697	2.05135	-0.751299	2.04312	-0.367722	0.713081	NA	4.78112	1.50781	1.6871	0	0	4.33209	col-123	W08D2.6	protein_coding_gene
WBGene00000698	29213.9	-4.86706	0.279818	-17.3937	9.216e-68	3.76036e-64	72840.4	60359.9	36276.1	1725.76	2555.12	1526.34	col-124	C24F3.6	protein_coding_gene
WBGene00000699	181.751	-0.194652	1.07528	-0.181024	0.856348	0.936388	486.081	59.5585	37.1162	127.991	167.486	212.273	col-125	C29F4.1	protein_coding_gene
WBGene00000700	0.265618	-0.984699	4.08047	-0.24132	0.809307	NA	1.59371	0	0	0	0	0	col-126	F54D1.2	protein_coding_gene
WBGene00000701	0.782538	-3.08108	3.8357	-0.803266	0.421821	NA	3.18742	1.50781	0	0	0	0	col-127	F54D1.3	protein_coding_gene
WBGene00000702	3.22713	0.808715	1.39099	0.581393	0.560975	0.760818	3.18742	3.01562	0.843551	7.03245	0.951627	4.33209	col-128	F12F6.9	protein_coding_gene
WBGene00000703	5551.98	-8.43426	1.06078	-7.95097	1.85062e-15	3.9226e-13	27407	3446.1	2362.79	32.3493	30.452	33.2127	col-129	M18.1	protein_coding_gene
WBGene00000704	32.9203	0.324645	0.785318	0.413393	0.679318	0.838602	66.9357	12.0625	10.1226	28.1298	30.452	49.8191	col-130	F08G5.4	protein_coding_gene
WBGene00000705	5.37188	3.57173	1.60114	2.23074	0.0256985	0.112421	3.18742	0	0	9.84543	4.75813	14.4403	col-131	C39E9.3	protein_coding_gene
WBGene00000706	6.71133	-0.243843	0.932154	-0.261591	0.793637	0.904295	9.56225	7.53905	5.0613	2.81298	9.51627	5.77612	col-132	C39E9.9	protein_coding_gene
WBGene00000707	428.026	-8.04572	1.55275	-5.18159	NA	NA	2390.56	120.625	47.2388	4.21947	1.90325	3.61008	col-133	F52B11.4	protein_coding_gene
WBGene00000708	771.977	-2.73704	0.198611	-13.7809	3.32013e-43	7.74113e-40	1133.13	1514.6	1381.74	185.657	174.148	242.597	col-135	M199.5	protein_coding_gene
WBGene00000709	2.0228	-1.51088	1.75808	-0.859391	0.390125	NA	1.59371	3.01562	4.21775	1.40649	1.90325	0	col-136	Y51H4A.28	pseudogene
WBGene00000710	16.3022	-7.47168	1.81089	-4.12596	3.69187e-05	0.000760795	87.6539	6.78515	3.3742	0	0	0	col-137	Y51H4A.9	protein_coding_gene
WBGene00000711	42.0427	-6.91802	1.41474	-4.88996	1.00858e-06	3.61782e-05	208.776	30.1562	10.9662	1.40649	0.951627	0	col-138	C52D10.13	protein_coding_gene
WBGene00000712	5148.41	-5.91936	1.0556	-5.60757	2.0519e-08	1.16687e-06	24700.9	3248.58	2438.71	210.973	157.018	134.295	col-139	F41F3.4	protein_coding_gene
WBGene00000713	47823.7	-1.84588	0.182954	-10.0893	6.16046e-24	2.79291e-21	83787.6	84597.2	56106.2	22640.3	19413.2	20397.7	col-140	F26F12.1	protein_coding_gene
WBGene00000714	23.0741	-5.24056	1.17268	-4.46889	7.86266e-06	0.000208661	95.6225	27.8945	11.8097	0	0.951627	2.16605	col-141	T15B7.5	protein_coding_gene
WBGene00000715	3155.4	-4.14954	0.761637	-5.44818	5.08867e-08	2.65342e-06	12225.3	3547.12	2150.21	334.745	319.747	355.232	col-142	T15B7.4	protein_coding_gene
WBGene00000716	21814.2	-1.13701	0.212397	-5.35325	8.63879e-08	4.23404e-06	29749.7	38822.3	21401.7	13332.1	14527.5	13051.9	col-143	T15B7.3	protein_coding_gene
WBGene00000717	91.127	-0.342358	0.531416	-0.644236	0.519422	0.728843	188.058	73.8827	45.5517	59.0726	88.5013	91.696	col-144	B0222.6	protein_coding_gene
WBGene00000718	24.4534	-2.1809	1.10461	-1.97437	0.0483394	0.170325	101.997	11.3086	7.59196	1.40649	11.4195	12.9963	col-145	B0222.7	protein_coding_gene
WBGene00000719	45.3168	-5.56825	1.21538	-4.58149	4.61684e-06	0.000131503	240.65	17.3398	8.43551	1.40649	1.90325	2.16605	col-146	T06E4.6	protein_coding_gene
WBGene00000720	245.849	-3.67547	1.51962	-2.41867	NA	NA	1308.43	30.1562	29.5243	30.9428	42.8232	33.2127	col-147	T06E4.4	protein_coding_gene
WBGene00000721	0.531861	-2.52618	3.46076	-0.72995	0.465421	NA	1.59371	0.753905	0.843551	0	0	0	col-148	C12D8.8	protein_coding_gene
WBGene00000722	284.32	-6.33999	1.42074	-4.46247	NA	NA	1560.24	78.4061	46.3953	8.43894	6.66139	5.77612	col-149	B0024.1	protein_coding_gene
WBGene00000723	89.8072	-2.36572	0.49408	-4.78812	1.68351e-06	5.59603e-05	240.65	143.242	68.3276	23.9103	29.5004	33.2127	col-150	B0024.2	protein_coding_gene
WBGene00000724	0.647506	-0.623314	3.28744	-0.189605	0.849619	NA	0	0.753905	1.6871	0	0	1.44403	col-151	AC3.6	protein_coding_gene
WBGene00000725	2.05979	-2.29585	2.20873	-1.03944	0.298599	NA	7.96854	2.26172	0	1.40649	0	0.722016	col-152	F32G8.5	protein_coding_gene
WBGene00000726	68.7505	-1.63596	0.380376	-4.3009	1.7011e-05	0.000395493	145.027	88.2069	79.2938	35.1622	35.2102	29.6026	col-153	F17C11.3	protein_coding_gene
WBGene00000727	29.0887	-2.29381	1.01457	-2.26086	0.023768	0.106395	124.309	15.0781	5.90485	9.84543	8.56464	10.8302	col-154	F55C10.2	protein_coding_gene
WBGene00000728	301.295	-2.72051	0.373894	-7.27616	3.43448e-13	5.00483e-11	804.822	476.468	288.494	90.0153	65.6622	82.3098	col-155	F55C10.3	protein_coding_gene
WBGene00000729	9.16061	-4.22097	1.65018	-2.55788	0.0105313	0.0618512	46.2175	5.27734	0.843551	0	1.90325	0.722016	col-156	F57B7.3	protein_coding_gene
WBGene00000730	26.3584	-1.18005	0.598021	-1.97326	0.0484663	0.170554	58.9672	27.1406	24.463	11.2519	21.8874	14.4403	col-157	T11F9.9	protein_coding_gene
WBGene00000731	121.279	-0.0649826	0.480772	-0.135163	0.892483	0.953848	65.342	223.156	82.668	94.2348	129.421	132.851	col-158	D2023.7	protein_coding_gene
WBGene00000732	3761.3	-6.18899	0.79635	-7.7717	7.74394e-15	1.45274e-12	15521.1	4235.44	2506.19	91.4218	113.244	100.36	col-159	F57B1.3	protein_coding_gene
WBGene00000733	15651.5	-3.29127	0.207237	-15.8817	8.49023e-57	2.77138e-53	35061.6	29176.9	20969.8	2682.18	2663.6	3355.21	col-160	F57B1.4	protein_coding_gene
WBGene00000734	59.7657	-6.65118	1.72174	-3.86305	0.000111981	0.00194637	320.335	25.6328	9.27906	0	1.90325	1.44403	col-161	C50B6.4	protein_coding_gene
WBGene00000735	38.9936	-3.63679	0.904054	-4.02276	5.75197e-05	0.0011123	168.933	31.664	16.0275	7.03245	3.80651	6.49814	col-162	Y2H9A.3	protein_coding_gene
WBGene00000736	1.5425	-0.541435	1.70571	-0.317424	0.750922	NA	1.59371	3.01562	0.843551	1.40649	0.951627	1.44403	col-163	F46B3.17	protein_coding_gene
WBGene00000737	0.404591	0.732943	3.82022	0.191859	0.847853	NA	0	0.753905	0	0	0.951627	0.722016	col-164	T21D9.1	protein_coding_gene
WBGene00000738	256.387	6.95812	0.5082	13.6917	1.13802e-42	2.06374e-39	3.18742	6.03124	2.53065	524.621	349.247	652.702	col-165	F14H12.1	protein_coding_gene
WBGene00000739	501.477	-0.576396	0.333326	-1.72922	0.0837689	0.244929	943.475	492.3	367.788	388.191	370.183	446.928	col-166	T07H6.3	protein_coding_gene
WBGene00000740	118.473	-0.716998	1.35508	-0.529118	NA	NA	407.989	22.6172	11.8097	75.9504	88.5013	103.97	col-167	T10E10.2	protein_coding_gene
WBGene00000741	27.4542	-1.47153	1.07278	-1.37171	0.170155	0.377698	108.372	9.04686	4.21775	9.84543	18.0809	15.1623	col-168	T10E10.1	protein_coding_gene
WBGene00000742	14.1118	-0.328754	1.08485	-0.30304	0.76186	0.884501	41.4364	3.01562	3.3742	12.6584	10.4679	13.7183	col-169	T10E10.5	protein_coding_gene
WBGene00000743	7.45745	-1.96127	1.62125	-1.20972	0.226385	0.449449	33.4679	2.26172	0	2.81298	4.75813	1.44403	col-170	T10E10.6	protein_coding_gene
WBGene00000744	0	NA	NA	NA	NA	NA	0	0	0	0	0	0	col-171	T10E10.7	protein_coding_gene
WBGene00000745	4.903	4.74756	1.68363	2.81984	0.0048048	0.0357915	0	0.753905	0	5.62596	5.70976	17.3284	col-172	F38B6.5	protein_coding_gene
WBGene00000746	3.91086	-1.51306	1.6054	-0.942481	0.345946	0.579989	15.9371	0.753905	0.843551	2.81298	0.951627	2.16605	col-173	F41C6.5	protein_coding_gene
WBGene00000747	4.94111	1.36696	1.50427	0.908719	0.363499	0.598171	7.96854	0	0.843551	11.2519	3.80651	5.77612	col-174	F46C8.2	protein_coding_gene
WBGene00000748	22.0294	-7.91722	2.71035	-2.92111	0.00348787	0.0285055	114.747	16.5859	0.843551	0	0	0	col-175	C35B8.1	protein_coding_gene
WBGene00000749	12.1024	-1.13132	0.840234	-1.34643	0.178163	0.388846	31.8742	8.29296	10.1226	7.03245	9.51627	5.77612	col-176	ZC373.7	protein_coding_gene
WBGene00000750	8.76565	-0.782954	0.995005	-0.786884	0.43135	0.660604	20.7182	5.27734	7.59196	8.43894	1.90325	8.66419	col-177	F59F3.2	protein_coding_gene
WBGene00000751	25466.2	-1.73739	0.141797	-12.2527	1.62522e-34	1.76835e-31	41020.4	42279.8	34245.6	11904.5	10365.1	12981.8	col-178	C34F6.2	protein_coding_gene
WBGene00000752	4324.52	-2.63449	0.191433	-13.7619	4.31789e-43	8.80903e-40	8680.93	7943.9	5726.02	1120.97	1096.27	1379.05	col-179	C34F6.3	protein_coding_gene
WBGene00000753	62.6931	-3.37336	0.951252	-3.54623	0.000390781	0.00541421	290.055	38.4492	15.1839	5.62596	9.51627	17.3284	col-180	C44C10.1	protein_coding_gene
WBGene00000754	41801	-1.32969	0.156859	-8.47696	2.31147e-17	6.08477e-15	60423.8	67944.9	51056.8	21039.7	23312.9	27027.9	col-181	W03G11.1	protein_coding_gene
WBGene00000755	4.63466	1.89782	1.40913	1.34681	0.178043	0.388782	4.78112	1.50781	0	12.6584	3.80651	5.05411	col-182	R09A8.4	pseudogene
WBGene00000756	8.29872	4.66366	1.34811	3.45941	0.000541352	0.00708533	0	0	1.6871	11.2519	18.0809	18.7724	col-183	F02D10.1	protein_coding_gene
WBGene00000757	21177.5	-1.29258	0.166495	-7.76352	8.26031e-15	1.51844e-12	31917.2	34926.2	23387.4	12568.4	12167.5	12098.1	col-184	F15A2.1	protein_coding_gene
WBGene00000758	0.125651	-0.984699	4.08047	-0.24132	0.809307	NA	0	0.753905	0	0	0	0	col-185	H06A10.2	protein_coding_gene
WBGene00000759	9.99348	-1.81185	0.879373	-2.06039	0.0393616	0.148707	27.093	9.04686	10.9662	2.81298	5.70976	4.33209	col-186	E03G2.4	protein_coding_gene
WBGene00000760	5.69558	-0.502457	0.93102	-0.539685	0.589414	0.781148	4.78112	7.53905	7.59196	4.21947	5.70976	4.33209	col-187	C30F2.1	protein_coding_gene
WBGene00000761	1151.42	0.19679	0.142297	1.38295	0.166679	0.373518	1039.1	1161.01	1017.32	1206.77	1378.91	1105.41	coq-1	C24A11.9	protein_coding_gene
WBGene00000762	782.651	0.16251	0.139019	1.16897	0.242414	0.468106	675.732	724.503	814.026	783.415	885.964	812.268	coq-2	F57B9.4	protein_coding_gene
WBGene00000763	672.009	-0.145932	0.13272	-1.09955	0.271528	0.501502	713.981	662.683	743.168	613.23	613.799	685.193	coq-3	Y57G11C.11	protein_coding_gene
WBGene00000764	368.616	-0.00956383	0.158057	-0.0605086	0.951751	0.980426	350.616	346.042	411.653	372.72	373.989	356.676	coq-4	T03F1.2	protein_coding_gene
WBGene00000765	1501.41	0.0049986	0.103417	0.0483346	0.96145	0.984357	1536.33	1550.78	1410.42	1490.88	1525.46	1494.57	coq-5	ZK652.9	protein_coding_gene
WBGene00000766	1017.32	0.293656	0.147405	1.99217	0.0463528	0.165595	938.694	898.655	903.443	1239.12	1172.4	951.617	coq-6	K07B1.2	protein_coding_gene
WBGene00000767	2785.36	-0.120644	0.145521	-0.829047	0.407078	0.638263	3138.01	2948.52	2617.54	3040.83	2605.55	2361.71	coq-8	C35D10.4	protein_coding_gene
WBGene00000768	194.275	-0.947603	0.468322	-2.0234	0.0430321	0.157908	423.926	215.617	128.22	194.096	87.5496	116.245	cor-1	R01H10.3	protein_coding_gene
WBGene00000770	969.178	0.309888	0.198431	1.56169	0.11836	0.302951	691.669	869.253	1034.19	918.438	1079.14	1222.37	cpb-1	C40H1.1	protein_coding_gene
WBGene00000771	24.7897	-2.92181	1.11192	-2.62771	0.00859625	0.053636	90.8413	34.6796	5.90485	4.21947	12.3711	0.722016	cpb-2	C30B5.3	protein_coding_gene
WBGene00000772	4834.11	-0.018197	0.0972892	-0.187041	0.851629	0.933864	4752.44	4617.67	5222.42	4850.98	4764.79	4796.35	cpb-3	B0414.5	protein_coding_gene
WBGene00000773	2613.83	0.21959	0.103447	2.12273	0.0337764	0.134901	2261.47	2514.27	2464.86	2935.34	2816.81	2690.23	cpf-1	F28C6.3	protein_coding_gene
WBGene00000774	2024.27	0.169787	0.121241	1.40041	0.161391	0.366148	1692.52	1960.15	2059.11	2111.14	2217.29	2105.4	cpf-2	F56A8.6	protein_coding_gene
WBGene00000775	150.668	-0.587884	0.241811	-2.43117	0.0150501	0.079007	211.963	181.691	150.152	127.991	106.582	125.631	cpin-1	F38E11.3	protein_coding_gene
WBGene00000776	26185.6	-1.01829	0.128243	-7.94027	2.01742e-15	4.22132e-13	39372.6	30554.3	35258.7	18152.2	16836.2	16939.9	cpl-1	T03E6.7	protein_coding_gene
WBGene00000777	5714.95	0.286345	0.13589	2.10718	0.0351018	0.138249	4575.54	4953.91	5917.51	5945.23	6242.67	6654.82	cpn-1	F43G9.9	protein_coding_gene
WBGene00000778	60.4209	0.474888	0.45216	1.05026	0.293596	0.527215	73.3106	45.9882	33.742	75.9504	44.7264	88.8079	cpn-2	D1069.2	protein_coding_gene
WBGene00000779	2423.54	-1.61261	0.223981	-7.19977	6.03145e-13	8.13547e-11	4180.3	2957.57	3822.97	1112.53	927.836	1540.06	cpn-3	F28H1.2	protein_coding_gene
WBGene00000780	500.796	-0.96399	0.233403	-4.13015	3.62523e-05	0.000749903	887.695	523.21	577.832	338.964	346.392	330.683	cpn-4	F49D11.8	protein_coding_gene
WBGene00000781	4263.83	-0.715858	0.940591	-0.761073	0.446614	0.673677	2267.85	1538.72	12094.8	2845.33	2879.62	3956.65	cpr-1	C52E4.1	protein_coding_gene
WBGene00000782	0.515599	-0.807314	4.03911	-0.199874	0.841579	NA	0	0	1.6871	1.40649	0	0	cpr-2	F36D3.9	protein_coding_gene
WBGene00000783	227.936	0.825239	0.359207	2.29739	0.0215966	0.100221	160.964	238.234	93.6341	291.143	351.15	232.489	cpr-3	T10H4.12	protein_coding_gene
WBGene00000784	3463.86	0.909274	0.327112	2.7797	0.00544085	0.03901	2382.59	1243.19	3596.06	3786.27	4996.04	4779.02	cpr-4	F44C4.3	protein_coding_gene
WBGene00000785	5007.06	-1.51385	0.635638	-2.38162	0.0172366	0.0863997	7311.93	4098.23	10840.5	3284.15	1032.51	3475.06	cpr-5	W07B8.5	protein_coding_gene
WBGene00000786	21377.1	-0.247045	0.182198	-1.35592	0.175125	0.384865	23416.3	27710.5	18480.5	20211.3	21620	16823.7	cpr-6	C25B8.3	protein_coding_gene
WBGene00000787	955.083	0.0109356	0.162959	0.0671065	0.946497	0.978327	1094.88	906.948	854.517	984.543	1047.74	841.87	cps-6	C41D11.8	protein_coding_gene
WBGene00000788	7730.49	-0.80021	0.190939	-4.19093	2.77816e-05	0.000600561	10733.6	11527.2	7202.24	5922.73	5724.99	5272.16	cpz-1	F32B5.8	protein_coding_gene
WBGene00000789	1123.67	-0.0307378	0.303781	-0.101184	0.919404	0.967484	1606.46	1093.16	709.426	1053.46	1400.79	878.693	cpz-2	M04G12.2	protein_coding_gene
WBGene00000792	261.767	0.920942	0.300465	3.06505	0.00217633	0.0202855	175.308	199.031	167.023	488.052	235.052	306.135	crb-1	F11C7.4	protein_coding_gene
WBGene00000793	1207.35	-0.0420233	0.166175	-0.252886	0.800356	0.907819	1104.44	1240.93	1330.28	977.51	1273.28	1317.68	crh-1	Y41C4A.4	protein_coding_gene
WBGene00000794	3265.66	0.0401063	0.150901	0.265778	0.79041	0.902307	2941.98	3652.67	3062.09	3493.72	3585.73	2857.74	crn-1	Y47G6A.8	protein_coding_gene
WBGene00000795	431.85	0.280058	0.188897	1.4826	0.138181	0.333568	360.178	357.351	451.3	513.369	403.49	505.411	crn-2	CD4.2	protein_coding_gene
WBGene00000796	4148.34	0.138506	0.162841	0.850556	0.395016	0.628424	4151.61	4383.2	3312.62	4579.53	4735.29	3727.77	crn-3	C14A4.4	protein_coding_gene
WBGene00000797	541.643	0.297712	0.172288	1.72799	0.0839902	0.245268	420.739	487.023	549.152	528.84	612.847	651.258	crn-4	AH9.2	protein_coding_gene
WBGene00000798	671.832	0.190178	0.138646	1.37168	0.170162	0.377698	583.297	600.108	698.46	691.993	715.623	741.51	crn-5	C14A4.5	protein_coding_gene
WBGene00000799	180.536	-0.743157	0.320715	-2.31719	0.0204934	0.0969487	183.276	182.445	312.957	109.706	123.711	171.118	crn-6	K04H4.6	protein_coding_gene
WBGene00000800	6791.38	-0.0834341	0.147015	-0.567522	0.570359	0.767929	7396.4	7354.34	6211.06	7201.23	6977.33	5607.89	cars-1	Y23H5A.7	protein_coding_gene
WBGene00000801	148.606	-0.340743	0.212404	-1.60422	0.108665	0.287349	160.964	157.566	178.833	136.43	137.986	119.855	cars-2	Y23H5A.1	pseudogene
WBGene00000802	23029.8	-0.0378992	0.132581	-0.285857	0.774987	0.892567	24133.5	25430.7	20433.3	21965.2	24956.4	21259.7	crt-1	Y38A10A.5	protein_coding_gene
WBGene00000803	824.158	0.448984	0.149913	2.99497	0.0027447	0.0240904	623.14	773.507	690.024	992.982	1006.82	858.477	csb-1	F53H4.1	protein_coding_gene
WBGene00000804	2548	0.283177	0.229745	1.23257	0.217736	0.439732	1797.7	2147.12	2950.74	2270.07	2700.72	3421.63	csc-1	Y48E1B.12	protein_coding_gene
WBGene00000812	2290.79	0.0298107	0.0974245	0.305988	0.759614	0.883528	2141.94	2295.64	2360.25	2323.52	2356.23	2267.13	csk-1	Y48G1C.2	protein_coding_gene
WBGene00000813	2846.6	0.0580377	0.10553	0.549963	0.582345	0.775937	2679.02	2735.17	2951.58	3007.08	2716.89	2989.87	csn-1	Y59A8A.1	protein_coding_gene
WBGene00000814	3209.26	0.171158	0.177758	0.962871	0.335612	0.57064	3232.04	3470.23	2355.19	3506.38	3639.02	3052.68	csn-2	B0025.2	protein_coding_gene
WBGene00000815	2514.76	0.128325	0.0884328	1.45111	0.14675	0.346781	2330	2433.61	2443.77	2607.63	2612.21	2661.35	csn-3	Y38C1AA.2	protein_coding_gene
WBGene00000816	2178.26	0.244769	0.121909	2.0078	0.0446644	0.161872	1756.27	2062.68	2157.8	2405.1	2347.66	2340.05	csn-4	Y55F3AM.15	protein_coding_gene
WBGene00000817	2507.41	0.134067	0.134238	0.998725	0.317928	0.551147	2202.5	2283.58	2685.87	2561.22	2451.39	2859.9	csn-5	B0547.1	protein_coding_gene
WBGene00000818	2698.78	0.191909	0.11803	1.62594	0.103962	0.280087	2331.59	2545.94	2678.27	2782.04	3127.04	2727.77	csn-6	Y67H2A.6	protein_coding_gene
WBGene00000819	39.3945	0.888456	0.463512	1.91679	0.0552642	0.186859	15.9371	38.4492	26.9936	61.8855	44.7264	48.375	csp-1	Y48E1B.13	protein_coding_gene
WBGene00000820	10.8056	-2.53062	0.974474	-2.59691	0.00940662	0.0570318	36.6553	11.3086	7.59196	2.81298	2.85488	3.61008	csp-2	Y73B6BL.7	protein_coding_gene
WBGene00000821	2.67172	1.2122	1.4627	0.828743	0.40725	NA	1.59371	2.26172	0.843551	7.03245	2.85488	1.44403	csp-3	Y47H9C.6	protein_coding_gene
WBGene00000822	2682.54	-1.58496	0.282945	-5.60168	2.12288e-08	1.20304e-06	5337.33	3801.94	2930.5	1859.38	1050.6	1115.51	csq-1	F40E10.3	protein_coding_gene
WBGene00000829	29319.4	-0.271767	0.325425	-0.835116	0.403652	0.635119	28975.2	34871.1	32373.8	12396.8	33543.9	33755.7	ctb-1	MTCE.21	protein_coding_gene
WBGene00000830	115.831	-0.0545946	0.303445	-0.179916	0.857218	0.937029	129.09	122.133	102.07	137.836	123.711	80.1437	ctl-1	Y54G11A.6	protein_coding_gene
WBGene00000831	919.909	-0.183836	0.19392	-0.947999	0.34313	0.57764	827.134	885.085	1222.3	770.756	932.594	881.581	ctl-2	Y54G11A.5	protein_coding_gene
WBGene00000832	487.381	0.253576	0.170598	1.48639	0.137175	0.33227	463.769	484.761	384.659	575.254	541.475	474.364	ctn-1	Y23H5A.5	protein_coding_gene
WBGene00000833	14594.7	-0.635271	0.140358	-4.52608	6.0087e-06	0.00016482	18327.6	15008.7	19937.3	11018.4	11065.5	12210.7	cts-1	T20G5.2	protein_coding_gene
WBGene00000834	4627.06	0.173459	0.125265	1.38473	0.166135	0.372611	4601.03	4497.04	3949.5	5168.85	5141.64	4404.3	cua-1	Y76A2A.2	protein_coding_gene
WBGene00000835	713.633	-0.228312	0.222849	-1.02451	0.305593	0.539023	734.699	651.374	925.375	573.848	569.073	827.43	cuc-1	ZK652.11	protein_coding_gene
WBGene00000836	3647.46	-0.217591	0.101164	-2.15087	0.0314867	0.129054	3796.21	4230.16	3736.93	3417.77	3395.4	3308.28	cul-1	D2045.6	protein_coding_gene
WBGene00000837	6537.33	0.0771981	0.0955115	0.80826	0.418941	0.649008	5927	6496.4	6660.68	6641.44	6614.76	6883.7	cul-2	ZK520.4	protein_coding_gene
WBGene00000838	6276.27	0.150118	0.087221	1.72112	0.0852288	0.247556	5839.35	5952.83	6056.69	6482.51	6918.32	6407.89	cul-3	Y108G3AL.1	protein_coding_gene
WBGene00000839	3060.6	0.153492	0.103504	1.48296	0.138086	0.333508	2865.49	2968.12	2857.11	3372.76	3329.74	2970.37	cul-4	F45E12.3	protein_coding_gene
WBGene00000840	2638.97	0.0053289	0.131337	0.0405744	0.967635	0.986185	2584.99	2850.52	2464.01	2767.97	2829.19	2337.16	cul-5	ZK856.1	protein_coding_gene
WBGene00000841	57.5362	-0.145335	0.343709	-0.422843	0.67241	0.834174	54.1861	76.1444	50.613	52.0401	55.1943	57.0392	cul-6	K08E7.7	protein_coding_gene
WBGene00000843	2868.72	0.151301	0.111237	1.36017	0.173775	0.383216	2567.46	2836.94	2746.6	3102.72	3183.19	2775.43	cup-2	F25D7.1	protein_coding_gene
WBGene00000845	97.4549	-0.158723	0.318984	-0.497591	0.618772	0.799033	111.56	112.332	86.0422	63.292	107.534	103.97	cup-4	C02C2.3	protein_coding_gene
WBGene00000846	2147.99	0.183981	0.159267	1.15517	0.248019	0.474192	1722.8	1994.83	2314.7	2009.87	2419.03	2426.69	cup-5	R13A5.1	protein_coding_gene
WBGene00000851	1.79221	1.07001	2.08934	0.512126	0.608563	NA	0	0	3.3742	1.40649	3.80651	2.16605	cut-1	C47G2.1	protein_coding_gene
WBGene00000853	40.9946	2.99762	0.596642	5.02415	5.05671e-07	2.01944e-05	6.37483	14.3242	5.90485	95.6413	39.9683	83.7538	cut-6	M142.2	protein_coding_gene
WBGene00000854	1872.69	0.122117	0.169492	0.720487	0.471225	0.692497	1888.54	1963.92	1526.83	2149.12	2074.55	1633.2	cux-7	C07H6.8	protein_coding_gene
WBGene00000857	119.86	0.136099	0.327517	0.415548	0.67774	0.837477	132.278	104.039	106.287	165.966	82.7915	127.797	cwn-1	K10B4.6	protein_coding_gene
WBGene00000858	60.1245	0.274895	0.464799	0.591429	0.554233	0.755125	58.9672	63.328	40.4904	97.0478	35.2102	65.7034	cwn-2	W01B6.1	protein_coding_gene
WBGene00000859	1.45423	0.878692	3.3858	0.259523	0.795232	NA	0	3.01562	0	0	5.70976	0	cwp-1	C37H5.10	protein_coding_gene
WBGene00000860	1.57372	-1.967	3.32286	-0.591959	0.553878	NA	0	7.53905	0	0	1.90325	0	cwp-2	C37H5.11	protein_coding_gene
WBGene00000861	0	NA	NA	NA	NA	NA	0	0	0	0	0	0	cwp-3	C37H5.4	protein_coding_gene
WBGene00000862	11.0511	-1.39906	0.808098	-1.7313	0.0833983	0.244317	19.1245	21.1093	7.59196	8.43894	5.70976	4.33209	cwp-4	K11D12.1	protein_coding_gene
WBGene00000863	2142.09	0.278432	0.154087	1.80697	0.0707665	0.220349	1703.67	1845.56	2256.5	2375.56	2129.74	2541.49	cya-1	ZK507.6	protein_coding_gene
WBGene00000864	14.9755	-0.570243	0.60985	-0.935055	0.34976	0.583709	17.5308	20.3554	16.0275	8.43894	15.226	12.2743	cya-2	F59H6.7	protein_coding_gene
WBGene00000865	10879.7	0.251381	0.162695	1.54511	0.12232	0.308847	8099.22	10097.1	11603.9	10839.8	11758.3	12880	cyb-1	ZC168.4	protein_coding_gene
[truncated: 46,234 more rows]

## Sheet: DESeq_day1_day4_Illumina
DESeq2 results from 3 replicates of WT day 4 vs. day 1 Illumina RNA-seq
[truncated: 46,935 more rows]

[truncated: 5 more sheets: DESeq_day1_day5_Illumina, DESeq_day1_day7_Illumina, DESeq_day1_day10_Illumina, DESeq_day1_day15_Illumina, DE Genes summary]
