# Supplementary material for: Full-length direct RNA sequencing reveals extensive remodeling of RNA expression, processing and modification in aging Caenorhabditis elegans
Source: bioRxiv. 2024 Jun 22:2024.06.18.599640. Preprint. [Version 1] doi: 10.1101/2024.06.18.599640 (PMC11213008; doi:10.1101/2024.06.18.599640)
Supplement: Supplement 1 — Document S1. Figures S1–S7 Table S1. Illumina RNA-seq DESeq2 results from days 2, 3, 4, 5, 7, 10, and 15 vs. day 1. Table S2. Nanopore DRS DESeq2 results using unfiltered reads from days 2, 3, 4, 5, 7, 10, and 15 vs. day 1. Table S3. Number of Nanopore DRS reads per replicate remaining after each filtering step (mapping, transcription start site filtering, and poly(A) filtering). Table S4. All detected Nanopore DRS full-length isoforms with columns 1-12 in BED format and the number of filtered reads for each isoform per replicate. Novel isoforms not in the WS279 WormBase annotation are labeled as productive if they span in frame annotated start and stop codons or unproductive if they do not span in frame annotated start and stop codons. Table S5. 3’UTR coordinates of Nanopore DRS full-length isoforms with columns 1-12 in BED format. 3’UTR sequences are compared to the WS279 WormBase annotation. Table S6. Alternative exon inclusion events with a significant (P<0.05) change in relative abundance (PSI) in days 2, 3, 4, 5, 7, 10, or 15 compared to day 1. Table S7. Percent of reads mapping to introns or intergenic regions and percent of splice junction reads that do not match WS279 WormBase annotations in young (days 1, 2, 3) and old (days 7, 10, 15) animals. Table S8. Median, mean, minimum, and maximum poly(A) tail lengths for isoforms with full-length support. Table S9. High confidence A-to-G edit site coordinates in BED format, features that overlap with A-to-G sites, and predicted codon changes resulting from editing. Table S10. High confidence pseudouridine edit site coordinates in BED format and overlapping features. Table S11. Annotated aging genes with novel features from this study indicated. [file media-1.zip › supplementary_files/11_aging_gene_features.xlsx]

## Sheet: aging_genes_features
WB_ID	gene	longevity effect	source	inosine?	pseudouridine?	novel isoform?	novel 3'UTR?	alternative splicing?	gene description
WBGene00000165	aps-3	anti	de Magalhães et al.	yes	yes	no	no	no	AP complex mu/sigma subunit domain-containing protein [Source:UniProtKB/TrEMBL;Acc:Q8T874]
WBGene00000378	cct-2	anti	WormBase	no	yes	no	no	no	T-complex protein 1 subunit beta [Source:UniProtKB/Swiss-Prot;Acc:P47207]
WBGene00000381	cct-6	anti	WormBase,de Magalhães et al.	no	yes	no	no	no	T-complex protein 1 subunit zeta [Source:UniProtKB/Swiss-Prot;Acc:P46550]
WBGene00000840	cul-5	anti	WormBase	no	yes	no	no	no	Cullin-5 [Source:UniProtKB/Swiss-Prot;Acc:Q23639]
WBGene00000911	daf-15	anti	WormBase,de Magalhães et al.	no	yes	no	no	no	Raptor N-terminal CASPase-like domain-containing protein [Source:UniProtKB/TrEMBL;Acc:S6FD39]
WBGene00000939	dcr-1	pro	de Magalhães et al.,WormBase	no	yes	no	no	no	Endoribonuclease dcr-1 Death-promoting deoxyribonuclease [Source:UniProtKB/Swiss-Prot;Acc:P34529]
WBGene00001102	dsh-2	anti	WormBase	no	yes	yes	no	no	DiSHevelled related [Source:UniProtKB/TrEMBL;Acc:Q18239]
WBGene00001134	eat-3	anti	WormBase,de Magalhães et al.	no	yes	no	no	no	Dynamin-like 120 kDa protein, mitochondrial [Source:UniProtKB/TrEMBL;Acc:Q18965]
WBGene00001209	egl-45	anti	WormBase,de Magalhães et al.	no	yes	no	no	no	Eukaryotic translation initiation factor 3 subunit A [Source:UniProtKB/Swiss-Prot;Acc:P34339]
WBGene00001239	elo-1	anti	de Magalhães et al.	no	yes	no	no	no	Elongation of long chain fatty acids protein 1 [Source:UniProtKB/Swiss-Prot;Acc:G5EEE5]
WBGene00001431	fkb-6	anti	WormBase	no	yes	no	no	no	peptidylprolyl isomerase [Source:UniProtKB/TrEMBL;Acc:O45418]
WBGene00001439	fkh-7	anti	WormBase,de Magalhães et al.	no	yes	no	no	no	Fork-head domain-containing protein [Source:UniProtKB/TrEMBL;Acc:Q86ME9]
WBGene00001999	hrpa-1	anti	WormBase	no	yes	no	yes	no	Heterogeneous nuclear ribonucleoprotein A1 [Source:UniProtKB/Swiss-Prot;Acc:Q22037]
WBGene00002025	hsp-60	pro	WormBase	no	yes	no	no	no	Chaperonin homolog Hsp-60, mitochondrial [Source:UniProtKB/Swiss-Prot;Acc:P50140]
WBGene00002078	xpo-1	anti	WormBase	no	yes	no	no	no	Importin N-terminal domain-containing protein [Source:UniProtKB/TrEMBL;Acc:Q23089]
WBGene00002196	kin-10	pro	WormBase	no	yes	no	no	no	Casein kinase II subunit beta [Source:UniProtKB/Swiss-Prot;Acc:P28548]
WBGene00002275	lem-2	pro	de Magalhães et al.,WormBase	yes	yes	no	no	no	LEM protein 2 [Source:UniProtKB/Swiss-Prot;Acc:Q9XTB5]
WBGene00003401	mpk-1	pro	de Magalhães et al.,WormBase	no	yes	no	no	no	Mitogen-activated protein kinase mpk-1 [Source:UniProtKB/Swiss-Prot;Acc:P39745]
WBGene00003405	mre-11	pro	WormBase	no	yes	no	no	no	Double-strand break repair protein mre-11 [Source:UniProtKB/Swiss-Prot;Acc:Q23255]
WBGene00003786	npa-1	anti	de Magalhães et al.,WormBase	no	yes	no	no	no	Polyprotein allergen nematode domain-containing protein [Source:UniProtKB/TrEMBL;Acc:Q86S16]
WBGene00003788	npp-2	pro	de Magalhães et al.,WormBase	no	yes	no	no	no	Nuclear pore complex protein Nup85 [Source:UniProtKB/TrEMBL;Acc:Q22078]
WBGene00003858	ogt-1	pro	WormBase	no	yes	no	no	no	UDP-N-acetylglucosamine--peptide N-acetylglucosaminyltransferase [Source:UniProtKB/Swiss-Prot;Acc:O18158]
WBGene00003902	pab-1	anti	de Magalhães et al.,WormBase	no	yes	no	no	no	Polyadenylate-binding protein [Source:UniProtKB/TrEMBL;Acc:Q9U302]
WBGene00003903	pab-2	anti	de Magalhães et al.	no	yes	no	no	no	Polyadenylate-binding protein [Source:UniProtKB/TrEMBL;Acc:Q19579]
WBGene00003990	pfn-2	anti	de Magalhães et al.,WormBase	no	yes	no	no	no	Profilin-2 [Source:UniProtKB/Swiss-Prot;Acc:Q20025]
WBGene00004027	pie-1	pro	WormBase	no	yes	no	no	no	Pharynx and intestine in excess protein 1 [Source:UniProtKB/Swiss-Prot;Acc:Q94131]
WBGene00004196	prx-11	anti	WormBase	no	yes	no	no	no	Peroxisomal biogenesis factor 11 [Source:UniProtKB/TrEMBL;Acc:O62103]
WBGene00004381	rnf-5	anti	WormBase,de Magalhães et al.	no	yes	no	no	no	E3 ubiquitin ligase rnf-5 [Source:UniProtKB/Swiss-Prot;Acc:Q09463]
WBGene00004392	rnr-2	anti	WormBase,de Magalhães et al.	no	yes	no	no	no	Ribonucleoside-diphosphate reductase small chain [Source:UniProtKB/Swiss-Prot;Acc:P42170]
WBGene00004411	rpc-1	anti	de Magalhães et al.	no	yes	no	no	no	DNA-directed RNA polymerase subunit [Source:UniProtKB/TrEMBL;Acc:Q18566]
WBGene00004483	rps-14	anti	de Magalhães et al.,WormBase	no	yes	no	no	no	Small ribosomal subunit protein uS11 [Source:UniProtKB/Swiss-Prot;Acc:P48150]
WBGene00004931	sod-2	anti	de Magalhães et al.	no	yes	no	no	no	Superoxide dismutase [Mn] 1, mitochondrial [Source:UniProtKB/Swiss-Prot;Acc:P31161]
WBGene00004978	spg-7	anti	de Magalhães et al.,WormBase	no	yes	no	no	no	AFG3-like protein spg-7 [Source:UniProtKB/Swiss-Prot;Acc:Q9N3T5]
WBGene00006386	taf-5	pro	Suriyalaksh et al.	no	yes	no	no	no	Transcription initiation factor TFIID subunit 5 [Source:UniProtKB/Swiss-Prot;Acc:G5EF68]
WBGene00006433	sdhb-1	pro	WormBase	yes	yes	no	no	no	Succinate dehydrogenase [ubiquinone] iron-sulfur subunit, mitochondrial [Source:UniProtKB/Swiss-Prot;Acc:Q09545]
WBGene00006516	vps-16	pro	de Magalhães et al.,WormBase	no	yes	no	no	no	Vacuolar protein sorting-associated protein 16 homolog [Source:UniProtKB/Swiss-Prot;Acc:Q11182]
WBGene00006537	tbb-2	anti	de Magalhães et al.,WormBase	no	yes	no	no	no	Tubulin beta-2 chain [Source:UniProtKB/Swiss-Prot;Acc:P52275]
WBGene00006617	tars-1	anti	de Magalhães et al.	yes	yes	no	no	no	Threonine--tRNA ligase, cytoplasmic [Source:UniProtKB/Swiss-Prot;Acc:P52709]
WBGene00006796	unc-62	anti	de Magalhães et al.,WormBase	no	yes	no	no	no	Homeobox protein unc-62 [Source:UniProtKB/Swiss-Prot;Acc:Q9N5D6]
WBGene00006926	vit-2	pro	WormBase	yes	yes	no	no	no	Vitellogenin-2 [Source:UniProtKB/Swiss-Prot;Acc:P05690]
WBGene00006968	yars-2	anti	WormBase	no	yes	no	no	no	Tyrosine--tRNA ligase [Source:UniProtKB/TrEMBL;Acc:Q8MPU1]
WBGene00007016	mdt-15	pro	de Magalhães et al.,WormBase	no	yes	no	no	no	Mediator of RNA polymerase II transcription subunit 15 [Source:UniProtKB/Swiss-Prot;Acc:Q21955]
WBGene00007135	cdk-12	pro	WormBase	no	yes	no	no	no	Cyclin-dependent kinase 12 [Source:UniProtKB/Swiss-Prot;Acc:P46551]
WBGene00007188	B0464.9	pro	WormBase	no	yes	no	no	no	Probable protein phosphatase methylesterase 1 [Source:UniProtKB/Swiss-Prot;Acc:Q9BIB3]
WBGene00007221	cpna-3	anti	de Magalhães et al.,WormBase	no	yes	no	no	no	VWFA domain-containing protein [Source:UniProtKB/TrEMBL;Acc:Q17559]
WBGene00008205	sams-1	anti	de Magalhães et al.,WormBase	no	yes	no	no	no	Probable S-adenosylmethionine synthase 1 [Source:UniProtKB/Swiss-Prot;Acc:O17680]
WBGene00008505	F01G4.6	anti	WormBase,de Magalhães et al.	no	yes	no	yes	no	Phosphate carrier protein, mitochondrial [Source:UniProtKB/Swiss-Prot;Acc:P40614]
WBGene00008645	F10C2.4	anti	WormBase	no	yes	no	no	no	DNA polymerase delta catalytic subunit [Source:UniProtKB/Swiss-Prot;Acc:P90829]
WBGene00009051	nduf-6	anti	Suriyalaksh et al.	no	yes	no	no	no	Probable NADH dehydrogenase [ubiquinone] iron-sulfur protein 6, mitochondrial [Source:UniProtKB/Swiss-Prot;Acc:Q19724]
WBGene00009126	pyk-1	pro	WormBase	no	yes	no	no	no	Pyruvate kinase [Source:UniProtKB/TrEMBL;Acc:Q7JL40]
WBGene00009141	ncbp-2	pro	de Magalhães et al.,WormBase	no	yes	no	no	no	Nuclear cap-binding protein subunit 2 [Source:UniProtKB/Swiss-Prot;Acc:Q93594]
WBGene00009245	rict-1	anti	WormBase	no	yes	no	no	no	RICTOR_N domain-containing protein [Source:UniProtKB/TrEMBL;Acc:G5EFN2]
WBGene00009542	copb-2	pro	WormBase	no	yes	no	no	no	Probable coatomer subunit beta' [Source:UniProtKB/Swiss-Prot;Acc:Q20168]
WBGene00010325	exos-3	anti	de Magalhães et al.	no	yes	no	no	no	Ribosomal RNA-processing protein 40 [Source:UniProtKB/TrEMBL;Acc:Q93830]
WBGene00011232	pck-2	anti	de Magalhães et al.	yes	yes	no	no	no	phosphoenolpyruvate carboxykinase (GTP) [Source:UniProtKB/TrEMBL;Acc:Q7JKI1]
WBGene00011510	pdha-1	pro	WormBase	no	yes	no	yes	no	Probable pyruvate dehydrogenase E1 component subunit alpha, mitochondrial [Source:UniProtKB/Swiss-Prot;Acc:P52899]
WBGene00011605	sftb-1	pro	WormBase	no	yes	no	no	no	Splicing factor 3B subunit 1 domain-containing protein [Source:UniProtKB/TrEMBL;Acc:G5EEQ8]
WBGene00011615	lsd-1	pro	WormBase	no	yes	no	no	no	Lysine-specific histone demethylase [Source:UniProtKB/TrEMBL;Acc:Q22343]
WBGene00011887	set-17	pro	WormBase	no	yes	yes	yes	no	Histone-lysine N-methyltransferase set-17 [Source:UniProtKB/Swiss-Prot;Acc:A0A163UT06]
WBGene00012094	T27E9.2	anti	de Magalhães et al.	no	yes	yes	yes	no	Cytochrome b-c1 complex subunit 6 [Source:UniProtKB/TrEMBL;Acc:O45864]
WBGene00012348	pptr-1	anti	WormBase	no	yes	no	no	no	Serine/threonine-protein phosphatase 2A regulatory subunit pptr-1 [Source:UniProtKB/Swiss-Prot;Acc:O18178]
WBGene00012928	aakb-2	pro	de Magalhães et al.,WormBase	yes	yes	no	no	no	Association with the SNF1 complex (ASC) domain-containing protein [Source:UniProtKB/TrEMBL;Acc:Q9NAH7]
WBGene00012929	rsks-1	anti	de Magalhães et al.,WormBase	no	yes	no	no	no	Ribosomal protein S6 kinase beta [Source:UniProtKB/Swiss-Prot;Acc:Q9NAH6]
WBGene00012936	pola-1	pro	WormBase,de Magalhães et al.	no	yes	no	yes	no	DNA polymerase [Source:UniProtKB/TrEMBL;Acc:Q9NAH1]
WBGene00013004	mrpl-37	anti	de Magalhães et al.	no	yes	no	no	no	Mitochondrial ribosomal protein l37 [Source:UniProtKB/TrEMBL;Acc:O18199]
WBGene00013209	bub-3	anti	de Magalhães et al.	no	yes	no	no	no	Mitotic checkpoint protein bub-3 [Source:UniProtKB/Swiss-Prot;Acc:Q9XWH0]
WBGene00013258	polg-1	pro	WormBase	no	yes	no	no	no	DNA-directed DNA polymerase [Source:UniProtKB/TrEMBL;Acc:Q9U208]
WBGene00015143	rbm-26	pro	Suriyalaksh et al.	no	yes	no	no	no	C3H1-type domain-containing protein [Source:UniProtKB/TrEMBL;Acc:A0A2K5ATS7]
WBGene00015658	tsg-101	anti	WormBase	no	yes	no	no	no	Tumor susceptibility gene 101 protein [Source:UniProtKB/TrEMBL;Acc:O76258]
WBGene00016384	cdgs-1	pro	WormBase,de Magalhães et al.	no	yes	no	no	no	Phosphatidate cytidylyltransferase [Source:UniProtKB/Swiss-Prot;Acc:P53439]
WBGene00016990	vps-37	pro	de Magalhães et al.,WormBase	no	yes	no	no	no	VPS37 C-terminal domain-containing protein [Source:UniProtKB/TrEMBL;Acc:O44158]
WBGene00017267	numr-2	pro	de Magalhães et al.	no	yes	no	no	no	PB1 domain-containing protein [Source:UniProtKB/TrEMBL;Acc:Q19209]
WBGene00017270	numr-1	pro	de Magalhães et al.	no	yes	no	no	no	PB1 domain-containing protein [Source:UniProtKB/TrEMBL;Acc:Q19209]
WBGene00017886	mfsd-13.1	anti	de Magalhães et al.	no	yes	no	no	no	Major Facilitator Superfamily Domain containing homolog [Source:UniProtKB/TrEMBL;Acc:Q86NJ1]
WBGene00018152	acs-4	anti	de Magalhães et al.,WormBase	no	yes	no	no	no	AMP-binding domain-containing protein [Source:UniProtKB/TrEMBL;Acc:Q20121]
WBGene00018364	dagl-2	pro	WormBase,de Magalhães et al.	no	yes	yes	no	no	Fungal lipase-like domain-containing protein [Source:UniProtKB/TrEMBL;Acc:Q65ZK3]
WBGene00018395	mtch-1	anti	WormBase,de Magalhães et al.	no	yes	no	no	no	Mitochondrial carrier [Source:UniProtKB/TrEMBL;Acc:H2KYJ5]
WBGene00018604	uggt-1	pro	WormBase	no	yes	no	no	no	UDP-Glucose Glycoprotein glucosylTransferase [Source:UniProtKB/TrEMBL;Acc:Q9GPA0]
WBGene00019628	pup-2	anti	WormBase,de Magalhães et al.	no	yes	no	no	no	PAP-associated domain-containing protein [Source:UniProtKB/TrEMBL;Acc:Q09408]
WBGene00020383	tin-44	pro	WormBase,de Magalhães et al.	no	yes	no	no	no	Probable mitochondrial import inner membrane translocase subunit tin-44 [Source:UniProtKB/Swiss-Prot;Acc:O02161]
WBGene00020601	T20B12.3	anti	WormBase	no	yes	no	no	no
WBGene00021073	nsun-1	anti	WormBase	no	yes	no	no	no	26S rRNA (cytosine-C(5))-methyltransferase nsun-1 [Source:UniProtKB/Swiss-Prot;Acc:Q9TYV5]
WBGene00021562	nuo-5	anti	de Magalhães et al.,WormBase	no	yes	no	no	no	NADH-ubiquinone oxidoreductase 75 kDa subunit, mitochondrial [Source:UniProtKB/TrEMBL;Acc:Q9N4Y8]
WBGene00022719	pdhk-2	anti	WormBase	no	yes	no	no	no	Probable [pyruvate dehydrogenase (acetyl-transferring)] kinase, mitochondrial [Source:UniProtKB/Swiss-Prot;Acc:Q02332]
WBGene00022792	ZK686.2	anti	WormBase,de Magalhães et al.	yes	yes	no	no	no	Putative ATP-dependent RNA helicase ZK686.2 [Source:UniProtKB/Swiss-Prot;Acc:P34668]
WBGene00022832	pdp-1	pro	de Magalhães et al.,WormBase	no	yes	no	no	no	PPM-type phosphatase domain-containing protein [Source:UniProtKB/TrEMBL;Acc:Q9N4M0]
WBGene00022855	tcer-1	pro	de Magalhães et al.	yes	yes	no	no	no	Transcription elongation regulator 1 [Source:UniProtKB/TrEMBL;Acc:Q95PX9]
WBGene00000009	aat-8	anti	WormBase,de Magalhães et al.	no	no	no	no	no	Amino acid transporter [Source:UniProtKB/TrEMBL;Acc:Q94197]
WBGene00000024	abu-1	pro	WormBase	no	no	no	no	no	Activated in Blocked Unfolded protein response [Source:UniProtKB/TrEMBL;Acc:Q17400]
WBGene00000028	abu-5	pro	WormBase	no	no	no	no	no	Activated in Blocked Unfolded protein response [Source:UniProtKB/TrEMBL;Acc:Q9NF70]
WBGene00000034	abu-11	pro	WormBase,de Magalhães et al.	no	no	no	no	no	Activated in Blocked Unfolded protein response [Source:UniProtKB/TrEMBL;Acc:P91419]
WBGene00000035	ace-1	anti	de Magalhães et al.	no	no	no	no	no	Acetylcholinesterase 1 [Source:UniProtKB/Swiss-Prot;Acc:P38433]
WBGene00000039	acn-1	anti	WormBase,de Magalhães et al.	no	no	no	no	no	Inactive angiotensin-converting enzyme-related protein [Source:UniProtKB/Swiss-Prot;Acc:Q18581]
WBGene00000041	aco-2	anti	WormBase,de Magalhães et al.	no	no	no	no	no	Probable aconitate hydratase, mitochondrial [Source:UniProtKB/Swiss-Prot;Acc:P34455]
WBGene00000063	act-1	pro	WormBase	no	no	no	no	no	Actin-1 [Source:UniProtKB/Swiss-Prot;Acc:P0DM41]
WBGene00000066	act-4	pro	WormBase	yes	no	no	no	no	Actin-4 [Source:UniProtKB/Swiss-Prot;Acc:P10986]
WBGene00000079	adr-1	pro	de Magalhães et al.,WormBase	no	no	yes	no	no	A-to-I RNA editing regulator adr-1 [Source:UniProtKB/Swiss-Prot;Acc:Q9U3D6]
WBGene00000080	adr-2	pro	de Magalhães et al.	no	no	no	no	no	Double-stranded RNA-specific adenosine deaminase adr-2 [Source:UniProtKB/Swiss-Prot;Acc:Q22618]
WBGene00000083	adt-2	pro	WormBase	no	no	no	no	no	A disintegrin and metalloproteinase with thrombospondin motifs adt-2 [Source:UniProtKB/Swiss-Prot;Acc:Q19204]
WBGene00000088	aex-5	anti	WormBase	no	no	no	no	no	Endoprotease aex-5 [Source:UniProtKB/Swiss-Prot;Acc:P91863]
WBGene00000090	age-1	anti	de Magalhães et al.,WormBase,Suriyalaksh et al.	no	no	no	yes	no	Phosphatidylinositol 3-kinase age-1 [Source:UniProtKB/Swiss-Prot;Acc:Q94125]
WBGene00000095	aha-1	pro	WormBase,de Magalhães et al.	no	no	no	no	no	Aryl hydrocarbon receptor nuclear translocator homolog [Source:UniProtKB/Swiss-Prot;Acc:O02219]
WBGene00000097	aip-1	pro	de Magalhães et al.,WormBase	no	no	no	no	no	AN1-type domain-containing protein [Source:UniProtKB/TrEMBL;Acc:Q9XUW8]
WBGene00000102	akt-1	anti	de Magalhães et al.,WormBase	no	no	no	no	no	Serine/threonine-protein kinase akt-1 [Source:UniProtKB/Swiss-Prot;Acc:Q17941]
WBGene00000103	akt-2	anti	WormBase	no	no	no	no	no	Serine/threonine-protein kinase akt-2 [Source:UniProtKB/Swiss-Prot;Acc:Q9XTG7]
WBGene00000105	alg-1	pro	WormBase	no	no	no	yes	no
WBGene00000106	alg-2	pro	de Magalhães et al.,WormBase	no	no	no	no	no
WBGene00000110	alh-4	anti	WormBase	no	no	no	no	no	Aldehyde dehydrogenase [Source:UniProtKB/TrEMBL;Acc:Q86S57]
WBGene00000112	alh-6	pro	de Magalhães et al.	no	no	no	no	no	Multifunctional fusion protein Delta-1-pyrroline-5-carboxylate dehydrogenase L-glutamate gamma-semialdehyde dehydrogenase [Source:UniProtKB/TrEMBL;Acc:Q86N72]
WBGene00000123	ama-1	pro	WormBase	no	no	no	no	no	DNA-directed RNA polymerase II subunit RPB1 [Source:UniProtKB/Swiss-Prot;Acc:P16356]
WBGene00000134	amt-2	anti	de Magalhães et al.,WormBase	no	no	no	no	no	Putative ammonium transporter 2 [Source:UniProtKB/Swiss-Prot;Acc:Q20605]
WBGene00000137	amx-1	pro	WormBase	no	no	no	no	no	Lysine-specific histone demethylase 1B homolog [Source:UniProtKB/Swiss-Prot;Acc:Q21988]
WBGene00000139	amx-3	pro	WormBase	no	no	no	no	no	Amine oxidase domain-containing protein [Source:UniProtKB/TrEMBL;Acc:E0AHD4]
WBGene00000148	aph-2	anti	WormBase	no	no	no	no	no	Nicastrin [Source:UniProtKB/Swiss-Prot;Acc:Q23316]
WBGene00000149	apl-1	pro	de Magalhães et al.,WormBase	no	no	no	yes	no	Amyloid-beta-like protein [Source:UniProtKB/Swiss-Prot;Acc:Q10651]
WBGene00000159	aps-1	anti	WormBase,de Magalhães et al.	no	no	no	no	no	AP complex subunit sigma [Source:UniProtKB/TrEMBL;Acc:O16369]
WBGene00000169	aqp-1	pro	WormBase	no	no	no	no	no	Aquaporin [Source:UniProtKB/TrEMBL;Acc:Q19949]
WBGene00000183	arf-5	pro	WormBase	no	no	no	no	no	ADP-ribosylation factor [Source:UniProtKB/TrEMBL;Acc:G5EFK4]
WBGene00000188	arl-3	pro	WormBase	no	no	no	no	no	ADP-ribosylation factor-like protein 3 [Source:UniProtKB/Swiss-Prot;Acc:O45379]
WBGene00000192	arl-8	pro	de Magalhães et al.,WormBase	no	no	no	no	no	ADP-ribosylation factor-like protein 8B; Novel small G protein indispensable for equal chromosome segregation [Source:UniProtKB/TrEMBL;Acc:G5EDC6]
WBGene00000195	arr-1	anti	de Magalhães et al.	no	no	no	no	no	Beta-arrestin arr-1 [Source:UniProtKB/Swiss-Prot;Acc:P51485]
WBGene00000206	asb-1	anti	WormBase,de Magalhães et al.	no	no	no	no	no	ATP synthase F(0) complex subunit B1, mitochondrial [Source:UniProtKB/Swiss-Prot;Acc:Q20053]
WBGene00000207	asb-2	anti	WormBase,de Magalhães et al.	no	no	no	no	no	ATP synthase F(0) complex subunit B2, mitochondrial [Source:UniProtKB/Swiss-Prot;Acc:Q19126]
WBGene00000209	asg-1	anti	de Magalhães et al.	no	no	no	no	no	Probable ATP synthase subunit g 1, mitochondrial [Source:UniProtKB/Swiss-Prot;Acc:P90921]
WBGene00000210	asg-2	anti	WormBase,de Magalhães et al.	no	no	no	no	no	Probable ATP synthase subunit g 2, mitochondrial [Source:UniProtKB/Swiss-Prot;Acc:Q18803]
WBGene00000213	asm-3	anti	WormBase,de Magalhães et al.	no	no	no	no	no	Putative sphingomyelin phosphodiesterase asm-3 [Source:UniProtKB/Swiss-Prot;Acc:Q9UAY4]
WBGene00000216	asp-3	pro	WormBase	no	no	no	no	no	Aspartic protease 3 [Source:UniProtKB/Swiss-Prot;Acc:P55956]
WBGene00000222	atf-6	anti	de Magalhães et al.	no	no	no	no	no	Transcription factor atf-6 homolog [Source:UniProtKB/Swiss-Prot;Acc:Q20435]
WBGene00000222	atf-6	pro	WormBase	no	no	no	no	no	Transcription factor atf-6 homolog [Source:UniProtKB/Swiss-Prot;Acc:Q20435]
WBGene00000229	atp-2	anti	de Magalhães et al.,WormBase	no	no	no	no	no	ATP synthase subunit beta, mitochondrial [Source:UniProtKB/Swiss-Prot;Acc:P46561]
WBGene00000230	atp-3	anti	de Magalhães et al.,WormBase	no	no	no	no	no	ATP synthase subunit O, mitochondrial [Source:UniProtKB/TrEMBL;Acc:Q7JNG1]
WBGene00000230	atp-3	pro	WormBase	no	no	no	no	no	ATP synthase subunit O, mitochondrial [Source:UniProtKB/TrEMBL;Acc:Q7JNG1]
WBGene00000235	baf-1	pro	de Magalhães et al.	no	no	no	no	no	Barrier-to-autointegration factor 1 [Source:UniProtKB/Swiss-Prot;Acc:Q03565]
WBGene00000238	bar-1	pro	WormBase,de Magalhães et al.	no	no	no	no	no	Beta-catenin/armadillo-related protein 1 [Source:UniProtKB/Swiss-Prot;Acc:Q18825]
WBGene00000247	bec-1	anti	WormBase	no	no	no	no	no	Beclin homolog [Source:UniProtKB/Swiss-Prot;Acc:Q22592]
WBGene00000247	bec-1	pro	de Magalhães et al.,WormBase	no	no	no	no	no	Beclin homolog [Source:UniProtKB/Swiss-Prot;Acc:Q22592]
WBGene00000257	bmk-1	pro	WormBase,de Magalhães et al.	no	no	no	no	no	Kinesin-like protein [Source:UniProtKB/TrEMBL;Acc:G5ECF4]
WBGene00000262	bra-1	pro	de Magalhães et al.	no	no	no	no	no	MYND-type domain-containing protein [Source:UniProtKB/TrEMBL;Acc:Q20741]
WBGene00000281	cah-3	pro	WormBase	no	no	no	no	no	Putative carbonic anhydrase 3 [Source:UniProtKB/Swiss-Prot;Acc:Q27504]
WBGene00000282	cah-4	pro	WormBase	no	no	no	no	no	Alpha-carbonic anhydrase domain-containing protein [Source:UniProtKB/TrEMBL;Acc:Q21614]
WBGene00000296	cat-2	anti	WormBase	no	no	no	no	no	Tyrosine 3-monooxygenase [Source:UniProtKB/Swiss-Prot;Acc:P90986]
WBGene00000366	cbp-1	pro	WormBase	no	no	no	no	no
WBGene00000376	ccr-4	pro	WormBase,de Magalhães et al.	no	no	no	no	no	Endonuclease/exonuclease/phosphatase domain-containing protein [Source:UniProtKB/TrEMBL;Acc:A0A061AD13]
WBGene00000377	cct-1	anti	WormBase,de Magalhães et al.	no	no	no	no	no	T-complex protein 1 subunit alpha [Source:UniProtKB/Swiss-Prot;Acc:P41988]
WBGene00000379	cct-4	anti	de Magalhães et al.,WormBase	no	no	no	no	no	T-complex protein 1 subunit delta [Source:UniProtKB/Swiss-Prot;Acc:P47208]
WBGene00000386	cdc-25.1	anti	de Magalhães et al.	no	no	no	no	no	M-phase inducer phosphatase cdc-25.1 [Source:UniProtKB/Swiss-Prot;Acc:O44552]
WBGene00000388	cdc-25.3	anti	de Magalhães et al.	no	no	no	no	no	M-phase inducer phosphatase cdc-25.3 [Source:UniProtKB/Swiss-Prot;Acc:P30634]
WBGene00000405	cdk-1	anti	WormBase	no	no	no	no	no	Cyclin-dependent kinase 1 [Source:UniProtKB/Swiss-Prot;Acc:P34556]
WBGene00000408	cdk-7	pro	de Magalhães et al.	no	no	no	no	no	Cyclin-dependent kinase 7 [Source:UniProtKB/Swiss-Prot;Acc:G5EFV5]
WBGene00000413	cdt-1	pro	WormBase	no	no	no	no	no	CDT1 Geminin-binding domain-containing protein [Source:UniProtKB/TrEMBL;Acc:Q86S68]
WBGene00000415	ced-1	pro	WormBase	no	no	no	no	no	Cell death abnormality protein 1 [Source:UniProtKB/Swiss-Prot;Acc:Q9XWD6]
WBGene00000417	ced-3	anti	de Magalhães et al.,WormBase	no	no	no	no	no	Cell death protein 3 Cell death protein 3 subunit p17 Cell death protein 3 subunit p15 Cell death protein 3 subunit p13 [Source:UniProtKB/Swiss-Prot;Acc:P42573]
WBGene00000418	ced-4	pro	WormBase	no	no	no	no	no	Cell death protein 4 [Source:UniProtKB/Swiss-Prot;Acc:P30429]
WBGene00000435	ceh-10	pro	de Magalhães et al.	no	no	no	no	no	Homeobox protein ceh-10 [Source:UniProtKB/Swiss-Prot;Acc:P41935]
WBGene00000441	ceh-18	anti	WormBase,de Magalhães et al.	no	no	no	no	no	Homeobox protein ceh-18 [Source:UniProtKB/Swiss-Prot;Acc:P41934]
WBGene00000441	ceh-18	pro	WormBase	no	no	no	no	no	Homeobox protein ceh-18 [Source:UniProtKB/Swiss-Prot;Acc:P41934]
WBGene00000443	ceh-20	pro	de Magalhães et al.	no	no	no	no	no	Homeobox protein ceh-20 [Source:UniProtKB/Swiss-Prot;Acc:P41779]
WBGene00000445	ceh-22	anti	WormBase	no	no	no	no	no	Homeobox protein ceh-22 [Source:UniProtKB/Swiss-Prot;Acc:P41936]
WBGene00000446	ceh-23	pro	de Magalhães et al.	no	no	no	no	no	Homeobox protein ceh-23 [Source:UniProtKB/Swiss-Prot;Acc:P34663]
WBGene00000458	ceh-37	pro	de Magalhães et al.	no	no	no	no	no	Homeobox protein ceh-37 [Source:UniProtKB/Swiss-Prot;Acc:Q93356]
WBGene00000466	cel-1	pro	de Magalhães et al.,WormBase	no	no	no	no	no	mRNA-capping enzyme mRNA 5'-triphosphate monophosphatase mRNA guanylyltransferase [Source:UniProtKB/Swiss-Prot;Acc:Q17607]
WBGene00000467	cep-1	anti	de Magalhães et al.,WormBase	no	no	no	no	no	Transcription factor cep-1 [Source:UniProtKB/Swiss-Prot;Acc:Q20646]
WBGene00000467	cep-1	pro	WormBase	no	no	no	no	no	Transcription factor cep-1 [Source:UniProtKB/Swiss-Prot;Acc:Q20646]
WBGene00000469	ces-2	anti	WormBase	no	no	no	no	no	Transcription factor ces-2 [Source:UniProtKB/Swiss-Prot;Acc:Q94126]
WBGene00000484	che-2	anti	de Magalhães et al.	no	no	no	no	no	CHE-2 protein; WD_REPEATS_REGION domain-containing protein [Source:UniProtKB/TrEMBL;Acc:G5EGF0]
WBGene00000485	che-3	anti	de Magalhães et al.	no	no	no	no	no	Cytoplasmic dynein 2 heavy chain 1 [Source:UniProtKB/Swiss-Prot;Acc:Q19542]
WBGene00000490	che-11	anti	de Magalhães et al.	no	no	no	no	no	WD_REPEATS_REGION domain-containing protein [Source:UniProtKB/TrEMBL;Acc:P90757]
WBGene00000492	che-13	anti	de Magalhães et al.	no	no	no	no	no	Intraflagellar transport protein che-13 [Source:UniProtKB/Swiss-Prot;Acc:Q93833]
WBGene00000498	chk-1	anti	de Magalhães et al.	no	no	no	no	no	Serine/threonine-protein kinase chk-1 [Source:UniProtKB/Swiss-Prot;Acc:Q9N3Z3]
WBGene00000500	chn-1	anti	de Magalhães et al.,WormBase	no	no	no	no	no	Hsp70-interacting protein; RING-type E3 ubiquitin transferase [Source:UniProtKB/TrEMBL;Acc:G5ECY6]
WBGene00000508	cit-1.2	pro	de Magalhães et al.,WormBase	no	no	no	no	no	Cyclin-T1.2 [Source:UniProtKB/Swiss-Prot;Acc:P34424]
WBGene00000516	cki-1	anti	WormBase	no	no	no	no	no	Cyclin-dependent kinase inhibitor 1 [Source:UniProtKB/Swiss-Prot;Acc:Q22197]
WBGene00000519	cku-70	anti	de Magalhães et al.	no	no	no	no	no	Ku domain-containing protein [Source:UniProtKB/TrEMBL;Acc:Q9U2D2]
WBGene00000536	clk-1	anti	de Magalhães et al.	no	no	no	no	no	5-demethoxyubiquinone hydroxylase, mitochondrial [Source:UniProtKB/Swiss-Prot;Acc:P48376]
WBGene00000554	cnb-1	anti	de Magalhães et al.	no	no	no	no	no	Protein phosphatase 2B regulatory subunit cnb-1 [Source:UniProtKB/Swiss-Prot;Acc:G5EDN6]
WBGene00000556	cnc-2	anti	WormBase	no	no	no	no	no	CaeNaCin (Caenorhabditis bacteriocin) [Source:UniProtKB/TrEMBL;Acc:O44611]
WBGene00000564	cnk-1	anti	WormBase	no	no	no	no	no	Connector enhancer of kinase suppressor of ras [Source:UniProtKB/Swiss-Prot;Acc:G5EEW9]
WBGene00000565	cnt-1	anti	WormBase	no	no	no	yes	no	Arf-GAP with ANK repeat and PH domain-containing protein cnt-1 Truncated ctn-1 [Source:UniProtKB/Swiss-Prot;Acc:Q9XXH8]
WBGene00000667	col-92	anti	WormBase	no	no	no	no	no	Nematode cuticle collagen N-terminal domain-containing protein [Source:UniProtKB/TrEMBL;Acc:Q9XVG3]
WBGene00000668	col-93	anti	WormBase,de Magalhães et al.	no	no	no	no	no	Nematode cuticle collagen N-terminal domain-containing protein [Source:UniProtKB/TrEMBL;Acc:Q9U348]
WBGene00000669	col-94	anti	WormBase	no	no	no	no	no	Nematode cuticle collagen N-terminal domain-containing protein [Source:UniProtKB/TrEMBL;Acc:Q9U349]
WBGene00000779	cpn-3	anti	de Magalhães et al.,WormBase	no	no	no	no	no	Calponin-homology (CH) domain-containing protein [Source:UniProtKB/TrEMBL;Acc:O01542]
WBGene00000793	crh-1	anti	WormBase	no	no	yes	no	no	CREB homolog crh-1 [Source:UniProtKB/Swiss-Prot;Acc:Q9U2I0]
WBGene00000798	crn-5	anti	de Magalhães et al.,WormBase	no	no	no	no	no	Cell death-related nuclease 5; Exoribonuclease phosphorolytic domain-containing protein [Source:UniProtKB/TrEMBL;Acc:G5EG59]
WBGene00000817	csn-5	anti	WormBase	no	no	no	no	no	COP9 signalosome complex subunit 5 [Source:UniProtKB/Swiss-Prot;Acc:P91001]
WBGene00000820	csp-2	anti	WormBase,de Magalhães et al.	no	no	no	no	no	Putative inactive caspase B Putative inactive caspase B subunit p31 Putative inactive caspase B subunit p17 Putative inactive caspase subunit p14 [Source:UniProtKB/Swiss-Prot;Acc:Q9TZP5]
WBGene00000834	cua-1	pro	WormBase,de Magalhães et al.	no	no	no	no	no	P-type Cu(+) transporter [Source:UniProtKB/TrEMBL;Acc:G5ED40]
WBGene00000836	cul-1	pro	WormBase,de Magalhães et al.	no	no	no	no	no	Cullin-1 [Source:UniProtKB/Swiss-Prot;Acc:Q17389]
WBGene00000838	cul-3	pro	WormBase	no	no	no	no	no	Cullin-3 [Source:UniProtKB/Swiss-Prot;Acc:Q17391]
WBGene00000839	cul-4	pro	WormBase	no	no	no	no	no	Cullin-4 [Source:UniProtKB/Swiss-Prot;Acc:Q17392]
WBGene00000841	cul-6	anti	WormBase	no	no	no	no	no	Cullin-6 [Source:UniProtKB/Swiss-Prot;Acc:Q21346]
WBGene00000841	cul-6	pro	WormBase	no	no	no	no	no	Cullin-6 [Source:UniProtKB/Swiss-Prot;Acc:Q21346]
WBGene00000845	cup-4	pro	de Magalhães et al.,WormBase	no	no	no	no	no	Acetylcholine receptor-like protein cup-4 [Source:UniProtKB/Swiss-Prot;Acc:P34271]
WBGene00000846	cup-5	pro	WormBase	no	no	yes	no	no	Polycystin cation channel PKD1/PKD2 domain-containing protein [Source:UniProtKB/TrEMBL;Acc:H2KYJ9]
WBGene00000862	cwp-4	anti	de Magalhães et al.,WormBase	no	no	no	no	no	Coexpressed With Polycystins [Source:UniProtKB/TrEMBL;Acc:O44626]
WBGene00000866	cyb-2.1	anti	WormBase	no	no	no	no	no	Cyclin N-terminal domain-containing protein [Source:UniProtKB/TrEMBL;Acc:O45926]
WBGene00000869	cyc-1	anti	de Magalhães et al.,WormBase	no	no	no	no	no	Cytochrome c domain-containing protein [Source:UniProtKB/TrEMBL;Acc:Q18853]
WBGene00000870	cyd-1	anti	WormBase	no	no	no	no	no	G1/S-specific cyclin-D [Source:UniProtKB/Swiss-Prot;Acc:Q9U2M5]
WBGene00000874	cyk-3	anti	de Magalhães et al.	no	no	no	no	no	Ubiquitin carboxyl-terminal hydrolase cyk-3 [Source:UniProtKB/Swiss-Prot;Acc:Q8WT44]
WBGene00000883	cyn-7	anti	WormBase	no	no	no	no	no	Peptidyl-prolyl cis-trans isomerase 7 [Source:UniProtKB/Swiss-Prot;Acc:P52015]
WBGene00000897	daf-1	anti	de Magalhães et al.	no	no	no	no	no	Cell surface receptor daf-1 [Source:UniProtKB/Swiss-Prot;Acc:P20792]
WBGene00000898	daf-2	anti	de Magalhães et al.,WormBase	no	no	no	no	no	Insulin-like receptor Insulin-like receptor subunit alpha Insulin-like receptor subunit beta [Source:UniProtKB/Swiss-Prot;Acc:Q968Y9]
WBGene00000899	daf-3	anti	de Magalhães et al.	no	no	no	no	no	Smad protein daf-3 [Source:UniProtKB/Swiss-Prot;Acc:Q95QI7]
WBGene00000899	daf-3	pro	WormBase	no	no	no	no	no	Smad protein daf-3 [Source:UniProtKB/Swiss-Prot;Acc:Q95QI7]
WBGene00000900	daf-4	anti	de Magalhães et al.	no	no	no	no	no	Cell surface receptor daf-4 [Source:UniProtKB/Swiss-Prot;Acc:P50488]
WBGene00000901	daf-5	pro	WormBase,de Magalhães et al.	no	no	no	no	no	Ski protein homolog [Source:UniProtKB/Swiss-Prot;Acc:G5EDM7]
WBGene00000902	daf-6	anti	de Magalhães et al.	no	no	no	no	no	SSD domain-containing protein [Source:UniProtKB/TrEMBL;Acc:Q19945]
WBGene00000903	daf-7	anti	de Magalhães et al.	no	no	no	no	no	Dauer larva development regulatory growth factor daf-7 [Source:UniProtKB/Swiss-Prot;Acc:P92172]
WBGene00000904	daf-8	anti	de Magalhães et al.	no	no	no	no	no	Smad protein daf-8 [Source:UniProtKB/Swiss-Prot;Acc:Q21733]
WBGene00000905	daf-9	anti	de Magalhães et al.	no	no	no	no	no	3-ketosteroid oxygenase [Source:UniProtKB/Swiss-Prot;Acc:H2KYS3]
WBGene00000906	daf-10	anti	de Magalhães et al.	no	no	no	no	no	Intraflagellar transport protein 122 homolog [Source:UniProtKB/Swiss-Prot;Acc:G5EFW7]
WBGene00000908	daf-12	anti	de Magalhães et al.	no	no	no	no	no	Nuclear hormone receptor family member daf-12 [Source:UniProtKB/Swiss-Prot;Acc:G5EFF5]
WBGene00000908	daf-12	pro	WormBase	no	no	no	no	no	Nuclear hormone receptor family member daf-12 [Source:UniProtKB/Swiss-Prot;Acc:G5EFF5]
WBGene00000910	daf-14	anti	de Magalhães et al.	no	no	no	no	no	Smad-related protein daf-14 [Source:UniProtKB/Swiss-Prot;Acc:F5GUE5]
WBGene00000912	daf-16	anti	WormBase	no	no	no	no	no	Forkhead box protein O [Source:UniProtKB/Swiss-Prot;Acc:O16850]
WBGene00000912	daf-16	pro	de Magalhães et al.,Suriyalaksh et al.,WormBase	no	no	no	no	no	Forkhead box protein O [Source:UniProtKB/Swiss-Prot;Acc:O16850]
WBGene00000913	daf-18	pro	de Magalhães et al.,WormBase	no	no	no	no	no	Phosphatidylinositol 3,4,5-trisphosphate 3-phosphatase and dual-specificity protein phosphatase daf-18 [Source:UniProtKB/Swiss-Prot;Acc:G5EE01]
WBGene00000914	daf-19	anti	de Magalhães et al.	no	no	no	no	no	RFX-like transcription factor daf-19 [Source:UniProtKB/Swiss-Prot;Acc:Q09555]
WBGene00000915	hsp-90	anti	WormBase	no	no	no	no	no	Heat shock protein 90 [Source:UniProtKB/Swiss-Prot;Acc:Q18688]
WBGene00000915	hsp-90	pro	WormBase	no	no	no	no	no	Heat shock protein 90 [Source:UniProtKB/Swiss-Prot;Acc:Q18688]
WBGene00000920	daf-28	anti	WormBase	no	no	no	no	no
WBGene00000920	daf-28	pro	de Magalhães et al.	no	no	no	no	no
WBGene00000955	des-2	anti	de Magalhães et al.	no	no	no	no	no	Acetylcholine receptor subunit alpha-type des-2 [Source:UniProtKB/Swiss-Prot;Acc:O76554]
WBGene00000966	dhs-2	pro	WormBase	no	no	no	no	no	17-beta-hydroxysteroid dehydrogenase type 6 [Source:UniProtKB/TrEMBL;Acc:Q86NJ7]
WBGene00000967	dhs-3	pro	WormBase	no	no	no	no	no
WBGene00000984	dhs-21	pro	de Magalhães et al.	no	no	no	no	no	L-xylulose reductase [Source:UniProtKB/Swiss-Prot;Acc:Q21929]
WBGene00000994	ints-6	anti	WormBase	no	no	no	no	no	VWFA domain-containing protein [Source:UniProtKB/TrEMBL;Acc:B7WN63]
WBGene00001001	dis-3	pro	de Magalhães et al.	no	no	no	no	no	Probable exosome complex exonuclease RRP44 [Source:UniProtKB/Swiss-Prot;Acc:Q17632]
WBGene00001002	div-1	anti	WormBase	no	no	no	no	no	DNA polymerase alpha subunit B [Source:UniProtKB/Swiss-Prot;Acc:Q21625]
WBGene00001008	dlk-1	pro	WormBase,de Magalhães et al.	no	no	no	no	no	Mitogen-activated protein kinase kinase kinase dlk-1 [Source:UniProtKB/Swiss-Prot;Acc:O01700]
WBGene00001029	dnj-11	anti	Suriyalaksh et al.	no	no	no	no	no	DnaJ homolog subfamily C member 2 [Source:UniProtKB/TrEMBL;Acc:Q94216]
WBGene00001030	dnj-12	anti	WormBase	no	no	no	no	no	DNaJ domain (Prokaryotic heat shock protein) [Source:UniProtKB/TrEMBL;Acc:O45502]
WBGene00001032	dnj-14	pro	WormBase	no	no	no	no	no	J domain-containing protein [Source:UniProtKB/TrEMBL;Acc:E5QCE7]
WBGene00001037	dnj-19	anti	WormBase	no	no	no	no	no	DNaJ domain (Prokaryotic heat shock protein) [Source:UniProtKB/TrEMBL;Acc:O16303]
WBGene00001039	dnj-21	pro	WormBase,de Magalhães et al.	no	no	no	no	no	Mitochondrial import inner membrane translocase subunit TIM14 [Source:UniProtKB/Swiss-Prot;Acc:P91454]
WBGene00001061	dpl-1	anti	WormBase	no	no	no	no	no	Transcription factor dpl-1 [Source:UniProtKB/Swiss-Prot;Acc:Q22703]
WBGene00001062	dpr-1	anti	WormBase	no	no	no	no	no	Nuclear receptor domain-containing protein [Source:UniProtKB/TrEMBL;Acc:Q9XVK1]
WBGene00001081	dpy-22	anti	WormBase	no	no	no	no	no	Mediator of RNA polymerase II transcription subunit 12 [Source:UniProtKB/Swiss-Prot;Acc:Q20497]
WBGene00001086	dpy-27	pro	de Magalhães et al.,WormBase	no	no	no	yes	no	Chromosome condensation protein dpy-27 [Source:UniProtKB/Swiss-Prot;Acc:P48996]
WBGene00001093	drp-1	anti	WormBase	no	no	no	no	no	Dynamin-1-like protein drp-1 [Source:UniProtKB/Swiss-Prot;Acc:Q8WQC9]
WBGene00001093	drp-1	pro	WormBase	no	no	no	no	no	Dynamin-1-like protein drp-1 [Source:UniProtKB/Swiss-Prot;Acc:Q8WQC9]
WBGene00001094	dars-1	anti	WormBase	no	no	no	no	no	Aspartate--tRNA ligase, cytoplasmic [Source:UniProtKB/Swiss-Prot;Acc:Q03577]
WBGene00001133	eat-2	anti	de Magalhães et al.,WormBase	no	no	no	no	no	Neuronal acetylcholine receptor subunit eat-2 [Source:UniProtKB/Swiss-Prot;Acc:Q9U298]
WBGene00001133	eat-2	pro	WormBase	no	no	no	no	no	Neuronal acetylcholine receptor subunit eat-2 [Source:UniProtKB/Swiss-Prot;Acc:Q9U298]
WBGene00001135	eat-4	anti	WormBase	no	no	no	no	no	Probable vesicular glutamate transporter eat-4 [Source:UniProtKB/Swiss-Prot;Acc:P34644]
WBGene00001137	eat-6	anti	de Magalhães et al.	no	no	no	no	no	Sodium/potassium-transporting ATPase subunit alpha [Source:UniProtKB/TrEMBL;Acc:P90735]
WBGene00001147	eat-18	anti	de Magalhães et al.	no	no	no	no	no
WBGene00001149	bcat-1	anti	de Magalhães et al.,WormBase	no	no	no	no	no	Branched-chain-amino-acid aminotransferase, cytosolic [Source:UniProtKB/Swiss-Prot;Acc:P54688]
WBGene00001160	efk-1	pro	WormBase	no	no	no	no	no	Eukaryotic elongation factor 2 kinase [Source:UniProtKB/Swiss-Prot;Acc:O01991]
WBGene00001161	efl-1	pro	WormBase	no	no	no	no	no	E2F/DP family winged-helix DNA-binding domain-containing protein; EFL-1 [Source:UniProtKB/TrEMBL;Acc:G5EF11]
WBGene00001167	eef-2	anti	de Magalhães et al.,WormBase	no	no	no	no	no	Elongation factor 2 [Source:UniProtKB/Swiss-Prot;Acc:P29691]
WBGene00001167	eef-2	pro	de Magalhães et al.	no	no	no	no	no	Elongation factor 2 [Source:UniProtKB/Swiss-Prot;Acc:P29691]
WBGene00001172	egl-3	anti	de Magalhães et al.,WormBase	no	no	no	no	no	Neuroendocrine convertase 2 [Source:UniProtKB/Swiss-Prot;Acc:G5ECN9]
WBGene00001173	egl-4	pro	WormBase	no	no	yes	no	no	cGMP-dependent protein kinase egl-4 [Source:UniProtKB/Swiss-Prot;Acc:O76360]
WBGene00001177	egl-8	anti	de Magalhães et al.,WormBase	no	no	no	no	no	1-phosphatidylinositol 4,5-bisphosphate phosphodiesterase beta egl-8 [Source:UniProtKB/Swiss-Prot;Acc:G5EBH0]
WBGene00001178	egl-9	anti	WormBase,de Magalhães et al.	no	no	no	no	no	Hypoxia-inducible factor prolyl hydroxylase [Source:UniProtKB/Swiss-Prot;Acc:G5EBV0]
WBGene00001179	egl-10	anti	de Magalhães et al.	no	no	no	no	no	Regulator of G-protein signaling egl-10 [Source:UniProtKB/Swiss-Prot;Acc:P49809]
WBGene00001184	egl-15	anti	WormBase	no	no	no	no	no	Myoblast growth factor receptor egl-15 [Source:UniProtKB/Swiss-Prot;Acc:Q10656]
WBGene00001186	egl-18	anti	WormBase,de Magalhães et al.	no	no	no	no	no	Putative transcription factor egl-18 [Source:UniProtKB/Swiss-Prot;Acc:G5EGF4]
WBGene00001194	egl-27	pro	de Magalhães et al.	no	no	yes	no	no	Egg-laying defective protein 27 [Source:UniProtKB/Swiss-Prot;Acc:Q09228]
WBGene00001196	egl-30	anti	WormBase,de Magalhães et al.	no	no	no	no	no	Guanine nucleotide-binding protein G(Q) subunit alpha [Source:UniProtKB/TrEMBL;Acc:Q8T3G5]
WBGene00001236	elc-1	anti	de Magalhães et al.	yes	no	no	no	no	Elongin-C [Source:UniProtKB/TrEMBL;Acc:Q9BKS1]
WBGene00001240	elo-2	anti	WormBase,de Magalhães et al.	no	no	no	no	no	Elongation of long chain fatty acids protein 2 [Source:UniProtKB/Swiss-Prot;Acc:Q9XVQ9]
WBGene00001243	elo-5	pro	WormBase,de Magalhães et al.	no	no	no	no	no	Elongation of long chain fatty acids protein 5 [Source:UniProtKB/Swiss-Prot;Acc:Q20300]
WBGene00001250	elt-2	pro	WormBase	no	no	no	no	no	Transcription factor elt-2 [Source:UniProtKB/Swiss-Prot;Acc:Q10655]
WBGene00001251	elt-3	anti	WormBase	no	no	no	no	no	Transcription factor elt-3 [Source:UniProtKB/Swiss-Prot;Acc:B7WN96]
WBGene00001253	elt-6	anti	de Magalhães et al.,WormBase	no	no	no	no	no	Transcription factor elt-6 [Source:UniProtKB/Swiss-Prot;Acc:G5EGN3]
WBGene00001281	emb-27	anti	de Magalhães et al.,WormBase	no	no	no	no	no	Cell division cycle protein 16 homolog [Source:UniProtKB/Swiss-Prot;Acc:G5EG38]
WBGene00001325	eor-2	anti	WormBase	no	no	no	no	no	EOR-2 [Source:UniProtKB/TrEMBL;Acc:A0A0K3ASL2]
WBGene00001332	eri-1	pro	de Magalhães et al.	no	no	no	no	no	3'-5' exonuclease eri-1 [Source:UniProtKB/Swiss-Prot;Acc:O44406]
WBGene00001333	erm-1	anti	de Magalhães et al.,WormBase	yes	no	no	no	yes	Moesin/ezrin/radixin homolog 1 [Source:UniProtKB/TrEMBL;Acc:G5EBK3]
WBGene00001334	ero-1	anti	de Magalhães et al.,WormBase	no	no	no	no	no	Endoplasmic reticulum oxidoreductin-1 [Source:UniProtKB/Swiss-Prot;Acc:Q7YTU4]
WBGene00001336	qars-1	anti	de Magalhães et al.,WormBase	no	no	no	no	no	Probable glutamine--tRNA ligase [Source:UniProtKB/Swiss-Prot;Acc:O62431]
WBGene00001358	evl-20	anti	WormBase	no	no	no	no	no	ADP-ribosylation factor-like protein 2 [Source:UniProtKB/Swiss-Prot;Acc:Q19705]
WBGene00001372	exo-3	pro	WormBase,de Magalhães et al.	no	no	no	no	no	DNA-(apurinic or apyrimidinic site) endonuclease [Source:UniProtKB/TrEMBL;Acc:Q564V5]
WBGene00001394	fat-2	anti	WormBase	no	no	no	no	no	Delta(12) fatty acid desaturase fat-2 [Source:UniProtKB/Swiss-Prot;Acc:G5EGA5]
WBGene00001395	fat-3	anti	WormBase	yes	no	no	no	no	Delta(6)-fatty-acid desaturase fat-3 [Source:UniProtKB/Swiss-Prot;Acc:Q23221]
WBGene00001396	fat-4	anti	de Magalhães et al.,WormBase	no	no	no	no	no	Delta(5) fatty acid desaturase fat-4 [Source:UniProtKB/Swiss-Prot;Acc:G5EG11]
WBGene00001398	fat-6	pro	WormBase	no	no	no	no	no	Delta(9)-fatty-acid desaturase fat-6 [Source:UniProtKB/Swiss-Prot;Acc:G5EGN2]
WBGene00001399	fat-7	pro	WormBase,de Magalhães et al.	no	no	no	no	no	Delta(9)-fatty-acid desaturase fat-7 [Source:UniProtKB/Swiss-Prot;Acc:G5EGH6]
WBGene00001404	fbp-1	anti	de Magalhães et al.	no	no	no	no	no	fructose-bisphosphatase [Source:UniProtKB/TrEMBL;Acc:G5EBJ7]
WBGene00001423	fib-1	anti	WormBase	no	no	no	no	no	rRNA 2'-O-methyltransferase fibrillarin [Source:UniProtKB/Swiss-Prot;Acc:Q22053]
WBGene00001465	flr-1	anti	WormBase	no	no	no	no	no	FLR-1 [Source:UniProtKB/TrEMBL;Acc:G5EGI5]
WBGene00001468	flr-4	anti	WormBase	no	no	no	no	no	Serine/threonine-protein kinase flr-4 [Source:UniProtKB/Swiss-Prot;Acc:Q9NLA1]
WBGene00001477	fmo-2	pro	de Magalhães et al.	no	no	no	no	no	Flavin-containing monooxygenase [Source:UniProtKB/TrEMBL;Acc:G5EBJ9]
WBGene00001486	frh-1	anti	de Magalhães et al.,WormBase	no	no	no	no	no	Frataxin, mitochondrial [Source:UniProtKB/Swiss-Prot;Acc:Q9TY03]
WBGene00001486	frh-1	pro	de Magalhães et al.,WormBase	no	no	no	no	no	Frataxin, mitochondrial [Source:UniProtKB/Swiss-Prot;Acc:Q9TY03]
WBGene00001500	ftn-1	anti	WormBase	no	no	no	no	no	Ferritin [Source:UniProtKB/TrEMBL;Acc:O16453]
WBGene00001500	ftn-1	pro	WormBase	no	no	no	no	no	Ferritin [Source:UniProtKB/TrEMBL;Acc:O16453]
WBGene00001502	ftt-2	anti	WormBase	no	no	no	no	no	14-3-3-like protein 2 [Source:UniProtKB/Swiss-Prot;Acc:Q20655]
WBGene00001502	ftt-2	pro	WormBase,de Magalhães et al.	no	no	no	no	no	14-3-3-like protein 2 [Source:UniProtKB/Swiss-Prot;Acc:Q20655]
WBGene00001509	fzo-1	pro	WormBase	no	no	no	no	no	Transmembrane GTPase fzo-1 [Source:UniProtKB/Swiss-Prot;Acc:Q23424]
WBGene00001511	fzy-1	anti	de Magalhães et al.,WormBase	no	no	no	no	no	WD repeat-containing protein fzy-1 [Source:UniProtKB/Swiss-Prot;Acc:Q09373]
WBGene00001520	gas-1	pro	WormBase	no	no	no	no	no	Probable NADH dehydrogenase [ubiquinone] iron-sulfur protein 2, mitochondrial [Source:UniProtKB/Swiss-Prot;Acc:Q93873]
WBGene00001533	gcy-6	anti	de Magalhães et al.	no	no	no	no	no	Receptor-type guanylate cyclase gcy-6 [Source:UniProtKB/Swiss-Prot;Acc:N1NVB7]
WBGene00001543	gcy-18	anti	de Magalhães et al.	no	no	no	no	no	Receptor-type guanylate cyclase gcy-18 [Source:UniProtKB/Swiss-Prot;Acc:G5EFQ0]
WBGene00001558	gdi-1	pro	de Magalhães et al.,WormBase	no	no	no	no	no	Rab GDP dissociation inhibitor [Source:UniProtKB/TrEMBL;Acc:G5EBR1]
WBGene00001560	gei-3	pro	Suriyalaksh et al.	no	no	no	no	no	HMG box domain-containing protein [Source:UniProtKB/TrEMBL;Acc:Q0G834]
WBGene00001561	gei-4	pro	WormBase,de Magalhães et al.	no	no	yes	no	no	BZIP domain-containing protein [Source:UniProtKB/TrEMBL;Acc:Q65CL5]
WBGene00001564	icl-1	anti	WormBase	no	no	no	no	no	Bifunctional glyoxylate cycle protein Isocitrate lyase Malate synthase [Source:UniProtKB/Swiss-Prot;Acc:Q10663]
WBGene00001564	icl-1	pro	WormBase	no	no	no	no	no	Bifunctional glyoxylate cycle protein Isocitrate lyase Malate synthase [Source:UniProtKB/Swiss-Prot;Acc:Q10663]
WBGene00001566	acdh-13	anti	de Magalhães et al.	no	no	no	no	no	Acyl-CoA dehydrogenase family member 9, mitochondrial [Source:UniProtKB/TrEMBL;Acc:H2KYN3]
WBGene00001572	gei-15	anti	WormBase,de Magalhães et al.	no	no	no	no	no	GEX Interacting protein [Source:UniProtKB/TrEMBL;Acc:G4SI07]
WBGene00001574	gei-17	pro	Suriyalaksh et al.	no	no	yes	no	no	E3 SUMO-protein ligase gei-17 [Source:UniProtKB/Swiss-Prot;Acc:Q94361]
WBGene00001595	gld-1	pro	WormBase	no	no	no	no	no	Female germline-specific tumor suppressor gld-1 [Source:UniProtKB/Swiss-Prot;Acc:Q17339]
WBGene00001609	glp-1	anti	WormBase,de Magalhães et al.	no	no	no	no	no	Protein glp-1 glp-1/Notch intracellular domain [Source:UniProtKB/Swiss-Prot;Acc:P13508]
WBGene00001648	goa-1	pro	de Magalhães et al.	no	no	no	no	no	Guanine nucleotide-binding protein G(o) subunit alpha [Source:UniProtKB/Swiss-Prot;Acc:P51875]
WBGene00001661	gop-2	anti	WormBase	no	no	no	no	no	GPN-loop GTPase 1 [Source:UniProtKB/Swiss-Prot;Acc:P46577]
WBGene00001662	gop-3	anti	WormBase	no	no	no	no	no	SAM50-like protein gop-3 [Source:UniProtKB/Swiss-Prot;Acc:P46576]
WBGene00001663	gpa-1	anti	de Magalhães et al.	no	no	no	no	no	Guanine nucleotide-binding protein alpha-1 subunit [Source:UniProtKB/Swiss-Prot;Acc:P28051]
WBGene00001664	gpa-2	pro	de Magalhães et al.	no	no	no	no	no	Guanine nucleotide-binding protein alpha-2 subunit [Source:UniProtKB/Swiss-Prot;Acc:P22454]
WBGene00001665	gpa-3	pro	de Magalhães et al.	no	no	no	no	no	Guanine nucleotide-binding protein alpha-3 subunit [Source:UniProtKB/Swiss-Prot;Acc:P28052]
WBGene00001667	gpa-5	anti	de Magalhães et al.	no	no	no	no	no	Guanine nucleotide-binding protein alpha-5 subunit [Source:UniProtKB/Swiss-Prot;Acc:Q20701]
WBGene00001668	gpa-6	anti	de Magalhães et al.	no	no	no	no	no	Guanine nucleotide-binding protein alpha-6 subunit [Source:UniProtKB/Swiss-Prot;Acc:Q93743]
WBGene00001670	gpa-8	anti	de Magalhães et al.	no	no	no	no	no	Guanine nucleotide-binding protein alpha-8 subunit [Source:UniProtKB/Swiss-Prot;Acc:Q20907]
WBGene00001672	gpa-10	pro	de Magalhães et al.	no	no	no	no	no	Guanine nucleotide-binding protein alpha-10 subunit [Source:UniProtKB/Swiss-Prot;Acc:Q9BIG4]
WBGene00001673	gpa-11	pro	de Magalhães et al.	no	no	no	no	no	Guanine nucleotide-binding protein alpha-11 subunit [Source:UniProtKB/Swiss-Prot;Acc:O76584]
WBGene00001677	gpa-15	anti	de Magalhães et al.	no	no	no	no	no	Guanine nucleotide-binding protein alpha-15 subunit [Source:UniProtKB/Swiss-Prot;Acc:P91907]
WBGene00001681	gpc-1	anti	de Magalhães et al.	no	no	no	no	no	Guanine nucleotide-binding protein subunit gamma [Source:UniProtKB/Swiss-Prot;Acc:P54406]
WBGene00001684	gpd-2	anti	WormBase,de Magalhães et al.	no	no	no	no	no	Glyceraldehyde-3-phosphate dehydrogenase 2 [Source:UniProtKB/Swiss-Prot;Acc:P17329]
WBGene00001685	gpd-3	anti	WormBase,de Magalhães et al.	no	no	no	no	no	Glyceraldehyde-3-phosphate dehydrogenase 3 [Source:UniProtKB/Swiss-Prot;Acc:P17330]
WBGene00001707	grh-1	pro	WormBase	no	no	no	no	no	Grainyhead-like protein 1 homolog [Source:UniProtKB/Swiss-Prot;Acc:G5EDF0]
WBGene00001728	grl-19	anti	de Magalhães et al.,WormBase	no	no	no	no	no	Ground-like domain-containing protein [Source:UniProtKB/TrEMBL;Acc:O44504]
WBGene00001744	gars-1	pro	WormBase	no	no	no	no	no	Glycine--tRNA ligase [Source:UniProtKB/Swiss-Prot;Acc:Q10039]
WBGene00001745	gsa-1	pro	de Magalhães et al.,WormBase	yes	no	no	no	no	Guanine nucleotide-binding protein G(S) subunit alpha [Source:UniProtKB/TrEMBL;Acc:Q7KPV0]
WBGene00001746	gsk-3	pro	WormBase	no	no	no	no	no	Glycogen synthase kinase-3 [Source:UniProtKB/Swiss-Prot;Acc:Q9U2Q9]
WBGene00001747	gsp-1	pro	WormBase	no	no	no	no	no	Serine/threonine-protein phosphatase PP1-alpha [Source:UniProtKB/Swiss-Prot;Acc:Q27497]
WBGene00001753	gst-5	pro	de Magalhães et al.,WormBase	no	no	no	no	no	Probable glutathione S-transferase 5 [Source:UniProtKB/Swiss-Prot;Acc:Q09596]
WBGene00001758	gst-10	pro	de Magalhães et al.,WormBase	no	no	no	no	no	Glutathione S-transferase P 10 [Source:UniProtKB/Swiss-Prot;Acc:Q9N4X8]
WBGene00001793	gsy-1	anti	WormBase	no	no	no	no	no	Glycogen [starch] synthase [Source:UniProtKB/Swiss-Prot;Acc:Q9U2D9]
WBGene00001808	gut-2	anti	WormBase	no	no	no	no	no	U6 snRNA-associated Sm-like protein LSm2 [Source:UniProtKB/TrEMBL;Acc:E1B6V1]
WBGene00001811	haf-1	pro	WormBase	no	no	no	no	no	HAlF transporter (PGP related) [Source:UniProtKB/TrEMBL;Acc:O45278]
WBGene00001821	ham-2	anti	Suriyalaksh et al.	no	no	no	no	no	Zinc finger protein ham-2 [Source:UniProtKB/Swiss-Prot;Acc:H2KYH4]
WBGene00001827	hcf-1	anti	de Magalhães et al.	no	no	no	no	no	Host cell factor homolog hcf-1 [Source:UniProtKB/Swiss-Prot;Acc:G5EC23]
WBGene00001834	hda-1	pro	WormBase	no	no	no	no	no	Histone deacetylase 1 [Source:UniProtKB/Swiss-Prot;Acc:O17695]
WBGene00001837	hda-4	pro	WormBase	no	no	no	no	no	Histone deacetylase 4 [Source:UniProtKB/Swiss-Prot;Acc:O17323]
WBGene00001840	hel-1	pro	de Magalhães et al.	no	no	no	no	no	Spliceosome RNA helicase DDX39B homolog [Source:UniProtKB/Swiss-Prot;Acc:Q18212]
WBGene00001851	hif-1	anti	de Magalhães et al.,WormBase	no	no	no	no	no	Hypoxia-inducible factor 1 [Source:UniProtKB/Swiss-Prot;Acc:G5EGD2]
WBGene00001851	hif-1	pro	de Magalhães et al.,WormBase	no	no	no	no	no	Hypoxia-inducible factor 1 [Source:UniProtKB/Swiss-Prot;Acc:G5EGD2]
WBGene00001865	him-6	pro	de Magalhães et al.	no	no	no	no	no	RecQ-like DNA helicase blm-1 [Source:UniProtKB/Swiss-Prot;Acc:O18017]
WBGene00001876	his-2	pro	WormBase	no	no	no	no	no	Histone H3 [Source:UniProtKB/Swiss-Prot;Acc:P08898]
WBGene00001877	his-3	anti	WormBase	no	no	no	no	no	Histone H2A [Source:UniProtKB/Swiss-Prot;Acc:P09588]
WBGene00001879	his-5	pro	WormBase	no	no	yes	yes	no	Histone H4 [Source:UniProtKB/Swiss-Prot;Acc:P62784]
WBGene00001880	his-6	pro	WormBase	no	no	no	no	no	Histone H3 [Source:UniProtKB/Swiss-Prot;Acc:P08898]
WBGene00001881	his-7	anti	WormBase	no	no	no	no	no	Histone H2A [Source:UniProtKB/Swiss-Prot;Acc:P09588]
WBGene00001883	his-9	anti	WormBase	no	no	yes	yes	no	Histone H3 [Source:UniProtKB/Swiss-Prot;Acc:P08898]
WBGene00001887	his-13	anti	WormBase	no	no	no	no	no	Histone H3 [Source:UniProtKB/Swiss-Prot;Acc:P08898]
WBGene00001891	his-17	pro	WormBase	no	no	yes	yes	no	Histone H3 [Source:UniProtKB/Swiss-Prot;Acc:P08898]
WBGene00001892	his-18	pro	WormBase	no	no	yes	yes	no	Histone H4 [Source:UniProtKB/Swiss-Prot;Acc:P62784]
WBGene00001899	his-25	anti	WormBase	no	no	yes	yes	no	Histone H3 [Source:UniProtKB/Swiss-Prot;Acc:P08898]
WBGene00001901	his-27	pro	WormBase	no	no	yes	yes	no	Histone H3 [Source:UniProtKB/Swiss-Prot;Acc:P08898]
WBGene00001902	his-28	pro	WormBase	no	no	yes	yes	no	Histone H4 [Source:UniProtKB/Swiss-Prot;Acc:P62784]
WBGene00001911	his-37	anti	WormBase,de Magalhães et al.	no	no	no	no	no	Histone H4 [Source:UniProtKB/Swiss-Prot;Acc:P62784]
WBGene00001912	his-38	pro	WormBase	no	no	no	no	no	Histone H4 [Source:UniProtKB/Swiss-Prot;Acc:P62784]
WBGene00001914	his-40	pro	WormBase	no	no	no	no	no	Histone H3 [Source:UniProtKB/TrEMBL;Acc:K7ZUH9]
WBGene00001916	his-42	anti	WormBase	no	no	no	no	no	Histone H3 [Source:UniProtKB/Swiss-Prot;Acc:P08898]
WBGene00001919	his-45	pro	WormBase	no	no	yes	yes	no	Histone H3 [Source:UniProtKB/Swiss-Prot;Acc:P08898]
WBGene00001923	his-49	pro	WormBase	no	no	yes	yes	no	Histone H3 [Source:UniProtKB/Swiss-Prot;Acc:P08898]
WBGene00001924	his-50	pro	WormBase	no	no	yes	yes	no	Histone H4 [Source:UniProtKB/Swiss-Prot;Acc:P62784]
WBGene00001929	his-55	pro	WormBase	no	no	yes	yes	no	Histone H3 [Source:UniProtKB/Swiss-Prot;Acc:P08898]
WBGene00001933	his-59	pro	WormBase	no	no	yes	yes	no	Histone H3 [Source:UniProtKB/Swiss-Prot;Acc:P08898]
WBGene00001937	his-63	pro	WormBase	no	no	no	no	no	Histone H3 [Source:UniProtKB/Swiss-Prot;Acc:P08898]
WBGene00001943	his-69	pro	WormBase	no	no	no	no	no	Putative histone H3.3-like type 3 [Source:UniProtKB/Swiss-Prot;Acc:Q27489]
WBGene00001945	his-71	pro	de Magalhães et al.,WormBase	no	no	no	no	no	Histone H3.3 type 1 [Source:UniProtKB/Swiss-Prot;Acc:Q10453]
WBGene00001947	his-73	pro	WormBase	no	no	no	no	no	Histone H2A/H2B/H3 domain-containing protein [Source:UniProtKB/TrEMBL;Acc:H2L2I6]
WBGene00001949	hlh-2	anti	WormBase	no	no	no	no	no	Helix-loop-helix protein hlh-2 [Source:UniProtKB/Swiss-Prot;Acc:G5EEG9]
WBGene00001952	hlh-6	anti	WormBase	no	no	no	no	no	Helix-loop-helix protein 6 [Source:UniProtKB/Swiss-Prot;Acc:Q10007]
WBGene00001955	hlh-11	anti	WormBase	no	no	no	no	no	Helix-loop-helix protein 11 [Source:UniProtKB/Swiss-Prot;Acc:P34474]
WBGene00001959	hlh-15	anti	WormBase	no	no	no	no	no	Helix-loop-helix protein 15 [Source:UniProtKB/Swiss-Prot;Acc:Q18590]
WBGene00001971	hmg-1.1	anti	Suriyalaksh et al.	no	no	no	no	no	HMG box domain-containing protein; High mobility group protein 1.1 [Source:UniProtKB/TrEMBL;Acc:G5EFV4]
WBGene00001972	hmg-1.2	pro	WormBase,Suriyalaksh et al.	no	no	yes	no	no	High mobility group protein 1.2 [Source:UniProtKB/Swiss-Prot;Acc:Q09390]
WBGene00001974	hmg-4	anti	de Magalhães et al.,WormBase	no	no	no	no	no	FACT complex subunit SSRP1-A [Source:UniProtKB/Swiss-Prot;Acc:P41848]
WBGene00001993	hpd-1	anti	WormBase	no	no	no	no	no	4-hydroxyphenylpyruvate dioxygenase [Source:UniProtKB/Swiss-Prot;Acc:Q22633]
WBGene00001994	hpk-1	pro	de Magalhães et al.,WormBase	no	no	no	no	no	Homeodomain-interacting protein kinase 1 [Source:UniProtKB/Swiss-Prot;Acc:Q8MQ70]
WBGene00001996	hpl-2	anti	WormBase,de Magalhães et al.	no	no	no	no	no	Chromobox protein homolog hpl-2 [Source:UniProtKB/Swiss-Prot;Acc:G5EDE2]
WBGene00002004	hsf-1	pro	de Magalhães et al.,WormBase	no	no	no	no	no	Heat shock transcription factor hsf-1 [Source:UniProtKB/Swiss-Prot;Acc:G5EFT5]
WBGene00002008	hsp-4	pro	de Magalhães et al.	no	no	no	no	no	Endoplasmic reticulum chaperone BiP homolog [Source:UniProtKB/Swiss-Prot;Acc:P20163]
WBGene00002010	hsp-6	pro	de Magalhães et al.,WormBase	no	no	no	no	no	Heat shock protein hsp-6 [Source:UniProtKB/Swiss-Prot;Acc:P11141]
WBGene00002013	hsp-12.6	pro	de Magalhães et al.	no	no	no	no	no	Heat shock protein 12.6; SHSP domain-containing protein [Source:UniProtKB/TrEMBL;Acc:G5EE36]
WBGene00002015	hsp-16.1	pro	de Magalhães et al.	no	no	no	no	no	Heat shock protein Hsp-16.1/Hsp-16.11 [Source:UniProtKB/Swiss-Prot;Acc:P34696]
WBGene00002019	hsp-16.48	pro	de Magalhães et al.	no	no	no	no	no	Heat shock protein Hsp-16.48/Hsp-16.49 [Source:UniProtKB/Swiss-Prot;Acc:P02513]
WBGene00002020	hsp-16.49	pro	de Magalhães et al.	no	no	no	no	no	Heat shock protein Hsp-16.48/Hsp-16.49 [Source:UniProtKB/Swiss-Prot;Acc:P02513]
WBGene00002034	htp-3	anti	WormBase,de Magalhães et al.	no	no	no	no	no	HORMA domain-containing protein [Source:UniProtKB/TrEMBL;Acc:O01820]
WBGene00002042	hus-1	anti	de Magalhães et al.	no	no	no	no	no	Checkpoint protein [Source:UniProtKB/TrEMBL;Acc:G5EFI9]
WBGene00002043	hyl-1	pro	de Magalhães et al.	no	no	no	no	no	Ceramide synthase hyl-1 [Source:UniProtKB/Swiss-Prot;Acc:G5ED45]
WBGene00002044	hyl-2	pro	WormBase	no	no	no	no	no	Ceramide synthase hyl-2 [Source:UniProtKB/Swiss-Prot;Acc:Q7Z139]
WBGene00002045	icd-1	pro	WormBase	no	no	no	yes	no	Transcription factor BTF3 homolog [Source:UniProtKB/Swiss-Prot;Acc:Q18885]
WBGene00002051	ifa-3	anti	de Magalhães et al.,WormBase	no	no	no	no	no	Intermediate filament protein ifa-3 [Source:UniProtKB/Swiss-Prot;Acc:Q21065]
WBGene00002053	ifb-1	anti	WormBase	no	no	no	no	yes	Intermediate filament protein ifb-1 [Source:UniProtKB/Swiss-Prot;Acc:Q19289]
WBGene00002054	ifb-2	anti	WormBase	no	no	no	no	no	Intermediate filament protein ifb-2 [Source:UniProtKB/Swiss-Prot;Acc:Q19286]
WBGene00002056	ifc-2	anti	WormBase	no	no	no	yes	no	Intermediate filament protein ifc-2 [Source:UniProtKB/Swiss-Prot;Acc:Q21067]
WBGene00002057	ifd-1	anti	de Magalhães et al.,WormBase	no	no	no	no	no	Intermediate filament protein ifd-1 [Source:UniProtKB/Swiss-Prot;Acc:Q86DC6]
WBGene00002059	ife-1	anti	de Magalhães et al.	no	no	no	no	no	Eukaryotic translation initiation factor 4E-1 [Source:UniProtKB/Swiss-Prot;Acc:O45551]
WBGene00002060	ife-2	anti	WormBase,de Magalhães et al.	no	no	no	no	no	Eukaryotic translation initiation factor 4E-2 [Source:UniProtKB/Swiss-Prot;Acc:Q21693]
WBGene00002060	ife-2	pro	WormBase	no	no	no	no	no	Eukaryotic translation initiation factor 4E-2 [Source:UniProtKB/Swiss-Prot;Acc:Q21693]
WBGene00002064	iff-1	anti	de Magalhães et al.,WormBase	no	no	no	no	no	Eukaryotic translation initiation factor 5A-1 [Source:UniProtKB/Swiss-Prot;Acc:P34563]
WBGene00002066	ifg-1	anti	de Magalhães et al.,WormBase	no	no	no	no	no	MIF4G domain-containing protein [Source:UniProtKB/TrEMBL;Acc:B5BM23]
WBGene00002066	ifg-1	pro	WormBase	no	no	no	no	no	MIF4G domain-containing protein [Source:UniProtKB/TrEMBL;Acc:B5BM23]
WBGene00002067	ifp-1	anti	WormBase,de Magalhães et al.	no	no	no	no	no	Intermediate filament protein ifp-1 [Source:UniProtKB/Swiss-Prot;Acc:Q09501]
WBGene00002074	ima-3	pro	WormBase	no	no	no	no	no	Importin subunit alpha-3 [Source:UniProtKB/Swiss-Prot;Acc:Q19969]
WBGene00002083	inf-1	anti	WormBase,de Magalhães et al.	no	no	no	no	no	Eukaryotic initiation factor 4A [Source:UniProtKB/Swiss-Prot;Acc:P27639]
WBGene00002083	inf-1	pro	de Magalhães et al.	no	no	no	no	no	Eukaryotic initiation factor 4A [Source:UniProtKB/Swiss-Prot;Acc:P27639]
WBGene00002084	ins-1	pro	de Magalhães et al.	no	no	no	no	no	Insulin-like domain-containing protein; Insulin-like peptide [Source:UniProtKB/TrEMBL;Acc:G5EFY8]
WBGene00002090	ins-7	anti	de Magalhães et al.,WormBase	no	no	no	no	no	Insulin-like peptide 7 [Source:UniProtKB/Swiss-Prot;Acc:Q23430]
WBGene00002090	ins-7	pro	WormBase	no	no	no	no	no	Insulin-like peptide 7 [Source:UniProtKB/Swiss-Prot;Acc:Q23430]
WBGene00002101	ins-18	anti	WormBase,de Magalhães et al.	no	no	no	no	no	Ceinsulin-1; INSulin related [Source:UniProtKB/TrEMBL;Acc:G5ECC6]
WBGene00002104	ins-21	anti	de Magalhães et al.	no	no	no	no	no	Probable insulin-like peptide alpha-type 1 [Source:UniProtKB/Swiss-Prot;Acc:Q21507]
WBGene00002130	inx-8	anti	WormBase,de Magalhães et al.	no	no	no	no	no	Innexin-8 [Source:UniProtKB/Swiss-Prot;Acc:Q23593]
WBGene00002131	inx-9	anti	de Magalhães et al.,WormBase	no	no	no	no	no	Innexin [Source:UniProtKB/TrEMBL;Acc:Q23594]
WBGene00002136	inx-14	anti	de Magalhães et al.,WormBase	no	no	yes	no	no	Innexin-14 [Source:UniProtKB/Swiss-Prot;Acc:O62136]
WBGene00002147	ire-1	pro	de Magalhães et al.,WormBase	no	no	no	no	no	Serine/threonine-protein kinase/endoribonuclease ire-1 Serine/threonine-protein kinase Endoribonuclease [Source:UniProtKB/Swiss-Prot;Acc:Q09499]
WBGene00002152	iars-1	anti	WormBase	no	no	no	no	no	Isoleucine--tRNA ligase, cytoplasmic [Source:UniProtKB/Swiss-Prot;Acc:Q21926]
WBGene00002162	isp-1	anti	de Magalhães et al.,WormBase	no	no	no	no	no	Cytochrome b-c1 complex subunit Rieske, mitochondrial [Source:UniProtKB/TrEMBL;Acc:O44512]
WBGene00002169	isw-1	pro	WormBase,Suriyalaksh et al.	no	no	no	no	no	Chromatin-remodeling complex ATPase chain isw-1 [Source:UniProtKB/Swiss-Prot;Acc:P41877]
WBGene00002173	itr-1	pro	de Magalhães et al.	no	no	no	no	no	Inositol 1,4,5-trisphosphate receptor itr-1 [Source:UniProtKB/Swiss-Prot;Acc:Q9Y0A1]
WBGene00002177	jkk-1	pro	WormBase	no	no	no	no	no	Dual specificity mitogen-activated protein kinase kinase jkk-1 [Source:UniProtKB/Swiss-Prot;Acc:G5EDT6]
WBGene00002178	jnk-1	pro	de Magalhães et al.,WormBase	no	no	no	no	no	Stress-activated protein kinase jnk-1 [Source:UniProtKB/Swiss-Prot;Acc:Q8WQG9]
WBGene00002183	kat-1	pro	de Magalhães et al.,WormBase	no	no	no	no	no	Acetyl-CoA acetyltransferase homolog, mitochondrial [Source:UniProtKB/Swiss-Prot;Acc:Q22100]
WBGene00002187	kgb-1	anti	WormBase	no	no	no	yes	no	GLH-binding kinase 1 [Source:UniProtKB/Swiss-Prot;Acc:O44408]
WBGene00002190	kin-2	anti	WormBase	no	no	no	no	no	cAMP-dependent protein kinase regulatory subunit [Source:UniProtKB/Swiss-Prot;Acc:P30625]
WBGene00002203	kin-20	pro	WormBase	no	no	no	yes	no	Casein kinase I isoform delta [Source:UniProtKB/Swiss-Prot;Acc:Q20471]
WBGene00002210	kin-29	pro	WormBase	no	no	no	no	no	Serine/threonine-protein kinase kin-29 [Source:UniProtKB/Swiss-Prot;Acc:Q21017]
WBGene00002238	kars-1	anti	WormBase	no	no	no	no	no	Lysine--tRNA ligase [Source:UniProtKB/Swiss-Prot;Acc:Q22099]
WBGene00002256	lbp-4	pro	de Magalhães et al.,WormBase	no	no	no	no	no	Fatty acid-binding protein homolog 4 [Source:UniProtKB/Swiss-Prot;Acc:Q23092]
WBGene00002258	lbp-6	anti	WormBase,de Magalhães et al.	no	no	no	no	no	Fatty acid-binding protein homolog 6 [Source:UniProtKB/Swiss-Prot;Acc:O01812]
WBGene00002258	lbp-6	pro	de Magalhães et al.,WormBase	no	no	no	no	no	Fatty acid-binding protein homolog 6 [Source:UniProtKB/Swiss-Prot;Acc:O01812]
WBGene00002259	lbp-7	anti	de Magalhães et al.	no	no	no	no	no	Fatty acid-binding protein homolog 7 [Source:UniProtKB/Swiss-Prot;Acc:O02323]
WBGene00002260	lbp-8	pro	WormBase,de Magalhães et al.	no	no	no	no	no	Fatty acid-binding protein homolog 8 [Source:UniProtKB/Swiss-Prot;Acc:O02324]
WBGene00002261	ldb-1	pro	de Magalhães et al.	no	no	no	no	no	LIM domain-binding protein 1 [Source:UniProtKB/Swiss-Prot;Acc:G5EEL0]
WBGene00002299	let-23	anti	WormBase	no	no	no	no	no	Receptor tyrosine-protein kinase let-23 [Source:UniProtKB/Swiss-Prot;Acc:P24348]
WBGene00002299	let-23	pro	de Magalhães et al.	no	no	no	no	no	Receptor tyrosine-protein kinase let-23 [Source:UniProtKB/Swiss-Prot;Acc:P24348]
WBGene00002363	let-92	pro	WormBase	no	no	no	no	no	Serine/threonine-protein phosphatase 2A catalytic subunit [Source:UniProtKB/Swiss-Prot;Acc:G5EGK8]
WBGene00002583	let-363	anti	de Magalhães et al.,WormBase	no	no	no	no	no	Target of rapamycin homolog [Source:UniProtKB/Swiss-Prot;Acc:Q95Q95]
WBGene00002583	let-363	pro	WormBase	no	no	no	no	no	Target of rapamycin homolog [Source:UniProtKB/Swiss-Prot;Acc:Q95Q95]
WBGene00002637	let-418	anti	de Magalhães et al.	no	no	no	no	no
WBGene00002694	let-502	pro	de Magalhães et al.,WormBase	no	no	no	no	no	Rho-associated protein kinase let-502 [Source:UniProtKB/Swiss-Prot;Acc:P92199]
WBGene00002804	let-630	anti	de Magalhães et al.,WormBase	no	no	no	no	no	Small ribosomal subunit protein mS39 [Source:UniProtKB/TrEMBL;Acc:Q9N584]
WBGene00002827	let-653	pro	de Magalhães et al.,WormBase	no	no	no	no	no
WBGene00002845	let-711	pro	WormBase	no	no	no	no	no	CCR4-NOT transcription complex subunit let-711 [Source:UniProtKB/Swiss-Prot;Acc:Q20937]
WBGene00002889	let-765	pro	de Magalhães et al.,WormBase	no	no	no	no	no	Protein strawberry notch homolog [Source:UniProtKB/Swiss-Prot;Acc:O01737]
WBGene00002891	let-767	anti	WormBase	no	no	no	no	no	Very-long-chain 3-oxooacyl-coA reductase let-767 [Source:UniProtKB/Swiss-Prot;Acc:Q09517]
WBGene00002980	lgg-1	anti	WormBase	no	no	no	no	no
WBGene00002980	lgg-1	pro	WormBase,de Magalhães et al.	no	no	no	no	no
WBGene00002981	lgg-2	pro	WormBase	yes	no	no	no	no
WBGene00002982	lgg-3	pro	WormBase	no	no	no	no	no	Ubiquitin-like protein atg-12 [Source:UniProtKB/Swiss-Prot;Acc:Q10931]
WBGene00002991	lin-2	anti	de Magalhães et al.	no	no	no	no	no
WBGene00002991	lin-2	pro	de Magalhães et al.	no	no	no	no	no
WBGene00002992	lin-3	pro	de Magalhães et al.	no	no	no	no	no	EGF-like domain-containing protein [Source:UniProtKB/TrEMBL;Acc:A0A061AEC4]
WBGene00002994	lin-5	anti	WormBase,de Magalhães et al.	no	no	no	no	no	Spindle apparatus protein lin-5 [Source:UniProtKB/Swiss-Prot;Acc:P45970]
WBGene00002998	lin-9	pro	WormBase	no	no	no	no	no
WBGene00003000	lin-11	pro	de Magalhães et al.	no	no	no	no	no
WBGene00003002	lin-13	pro	WormBase,Suriyalaksh et al.	no	no	no	no	no	Zinc finger protein lin-13 [Source:UniProtKB/Swiss-Prot;Acc:Q11107]
WBGene00003003	lin-14	anti	WormBase,de Magalhães et al.	no	no	no	no	no
WBGene00003009	lin-23	pro	de Magalhães et al.,WormBase	no	no	no	no	no	F-box/WD repeat-containing protein lin-23 [Source:UniProtKB/Swiss-Prot;Acc:Q09990]
WBGene00003014	lin-28	anti	de Magalhães et al.	no	no	no	no	no
WBGene00003018	lin-32	anti	WormBase	no	no	no	no	no
WBGene00003020	lin-35	pro	Suriyalaksh et al.,WormBase	no	no	no	no	no	Retinoblastoma-like protein homolog lin-35 [Source:UniProtKB/Swiss-Prot;Acc:G5EDT1]
WBGene00003021	lin-36	anti	Suriyalaksh et al.	no	no	no	no	no
WBGene00003022	lin-37	pro	WormBase	no	no	no	no	no
WBGene00003025	lin-40	anti	WormBase	no	no	no	no	no	DIOX_N domain-containing protein [Source:UniProtKB/TrEMBL;Acc:Q86S28]
WBGene00003025	lin-40	pro	de Magalhães et al.,WormBase	no	no	no	no	no	DIOX_N domain-containing protein [Source:UniProtKB/TrEMBL;Acc:Q86S28]
WBGene00003029	lin-44	pro	WormBase	no	no	no	no	no	Abnormal cell lineage protein 44 [Source:UniProtKB/Swiss-Prot;Acc:Q27886]
WBGene00003030	lin-45	pro	WormBase	no	no	no	no	no	Raf homolog serine/threonine-protein kinase [Source:UniProtKB/Swiss-Prot;Acc:Q07292]
WBGene00003040	lin-59	pro	WormBase	no	no	no	no	no	Probable histone-lysine N-methyltransferase lin-59 [Source:UniProtKB/Swiss-Prot;Acc:O44757]
WBGene00003041	lin-61	pro	WormBase	no	no	no	no	no
WBGene00003043	lip-1	anti	de Magalhães et al.,WormBase	no	no	no	no	no	Dual specificity protein phosphatase lip-1 [Source:UniProtKB/Swiss-Prot;Acc:V6CIV8]
WBGene00003052	lmn-1	pro	de Magalhães et al.,WormBase	no	no	no	no	no	Lamin-1 [Source:UniProtKB/Swiss-Prot;Acc:Q21443]
WBGene00003061	lpd-5	anti	de Magalhães et al.	no	no	no	no	no	NADH dehydrogenase [ubiquinone] iron-sulfur protein 4, mitochondrial [Source:UniProtKB/TrEMBL;Acc:Q9N4L8]
WBGene00003065	lpd-9	anti	WormBase,de Magalhães et al.	no	no	no	no	no	LiPid Depleted [Source:UniProtKB/TrEMBL;Acc:Q22641]
WBGene00003074	lars-2	anti	de Magalhães et al.	no	no	no	no	no	leucine--tRNA ligase [Source:UniProtKB/TrEMBL;Acc:Q23511]
WBGene00003076	lsm-1	pro	WormBase	no	no	no	no	no	U6 snRNA-associated Sm-like protein LSm1 [Source:UniProtKB/TrEMBL;Acc:Q20229]
WBGene00003077	lsm-3	pro	WormBase	no	no	no	no	no	U6 snRNA-associated Sm-like protein LSm3 [Source:UniProtKB/TrEMBL;Acc:Q9U1W8]
WBGene00003078	lsm-4	anti	WormBase	no	no	no	no	no	Probable U6 snRNA-associated Sm-like protein LSm4 [Source:UniProtKB/Swiss-Prot;Acc:Q19952]
WBGene00003078	lsm-4	pro	WormBase	no	no	no	no	no	Probable U6 snRNA-associated Sm-like protein LSm4 [Source:UniProtKB/Swiss-Prot;Acc:Q19952]
WBGene00003081	lsm-7	pro	WormBase,de Magalhães et al.	no	no	no	no	no	LSM domain-containing protein [Source:UniProtKB/TrEMBL;Acc:Q23543]
WBGene00003090	lys-1	pro	WormBase	no	no	no	no	no	Lysozyme-like protein 1 [Source:UniProtKB/Swiss-Prot;Acc:O62415]
WBGene00003095	lys-6	anti	de Magalhães et al.	no	no	no	no	no	LYSozyme [Source:UniProtKB/TrEMBL;Acc:Q20968]
WBGene00003097	lys-8	pro	de Magalhães et al.	no	no	no	no	no	LYSozyme [Source:UniProtKB/TrEMBL;Acc:Q09975]
WBGene00003099	lys-10	anti	de Magalhães et al.	no	no	no	no	no	LYSozyme [Source:UniProtKB/TrEMBL;Acc:O61518]
WBGene00003123	mag-1	pro	de Magalhães et al.,WormBase	no	no	no	no	no	Protein mago nashi homolog [Source:UniProtKB/Swiss-Prot;Acc:P49029]
WBGene00003143	max-1	anti	de Magalhães et al.,WormBase	no	no	no	no	no	PH domain-containing protein [Source:UniProtKB/TrEMBL;Acc:Q18420]
WBGene00003144	max-2	anti	de Magalhães et al.,WormBase	no	no	no	no	no	Serine/threonine-protein kinase max-2 [Source:UniProtKB/Swiss-Prot;Acc:G5EGQ3]
WBGene00003149	mbk-1	pro	WormBase	no	no	no	no	no	Dual specificity tyrosine-phosphorylation-regulated kinase mbk-1 [Source:UniProtKB/Swiss-Prot;Acc:Q8WQL7]
WBGene00003154	mcm-2	anti	de Magalhães et al.,WormBase	no	no	no	no	no	DNA replication licensing factor MCM2 [Source:UniProtKB/TrEMBL;Acc:Q9XXI9]
WBGene00003154	mcm-2	pro	de Magalhães et al.,WormBase	no	no	no	no	no	DNA replication licensing factor MCM2 [Source:UniProtKB/TrEMBL;Acc:Q9XXI9]
WBGene00003159	mcm-7	anti	WormBase	no	no	no	no	no	DNA replication licensing factor MCM7 [Source:UniProtKB/TrEMBL;Acc:O16297]
WBGene00003162	mdh-2	anti	WormBase	no	no	no	no	no	Malate dehydrogenase, mitochondrial [Source:UniProtKB/Swiss-Prot;Acc:O02640]
WBGene00003162	mdh-2	pro	WormBase,de Magalhães et al.	no	no	no	no	no	Malate dehydrogenase, mitochondrial [Source:UniProtKB/Swiss-Prot;Acc:O02640]
WBGene00003163	mdl-1	anti	de Magalhães et al.,WormBase	no	no	no	no	no	Mad-like protein 1 [Source:UniProtKB/Swiss-Prot;Acc:G5EG44]
WBGene00003185	mek-1	pro	WormBase	no	no	no	no	no	Dual specificity mitogen-activated protein kinase kinase mek-1 [Source:UniProtKB/Swiss-Prot;Acc:Q21307]
WBGene00003186	mek-2	pro	de Magalhães et al.,WormBase	no	no	no	no	no	Dual specificity mitogen-activated protein kinase kinase mek-2 [Source:UniProtKB/Swiss-Prot;Acc:Q10664]
WBGene00003210	mel-28	anti	WormBase,de Magalhães et al.	no	no	no	no	no
WBGene00003214	mel-32	anti	WormBase	no	no	no	no	no	Serine hydroxymethyltransferase [Source:UniProtKB/Swiss-Prot;Acc:P50432]
WBGene00003218	mep-1	pro	WormBase,de Magalhães et al.	no	no	no	no	no	MOG interacting and ectopic P-granules protein 1 [Source:UniProtKB/Swiss-Prot;Acc:Q21502]
WBGene00003219	mes-1	anti	de Magalhães et al.	no	no	no	no	no
WBGene00003220	mes-2	anti	de Magalhães et al.,WormBase	yes	no	no	no	no	Histone-lysine N-methyltransferase mes-2 [Source:UniProtKB/Swiss-Prot;Acc:O17514]
WBGene00003222	mes-4	anti	WormBase	no	no	no	no	no	Histone-lysine N-methyltransferase mes-4 [Source:UniProtKB/Swiss-Prot;Acc:Q9NH52]
WBGene00003222	mes-4	pro	WormBase	no	no	no	no	no	Histone-lysine N-methyltransferase mes-4 [Source:UniProtKB/Swiss-Prot;Acc:Q9NH52]
WBGene00003225	mev-1	pro	WormBase,de Magalhães et al.	no	no	no	no	no	Succinate dehydrogenase cytochrome b560 subunit, mitochondrial [Source:UniProtKB/Swiss-Prot;Acc:P41956]
WBGene00003230	mex-5	pro	WormBase	no	no	no	no	no	Zinc finger protein mex-5 [Source:UniProtKB/Swiss-Prot;Acc:Q9XUB2]
WBGene00003233	mgl-2	anti	Suriyalaksh et al.	no	no	no	no	no	G-protein coupled receptors family 3 profile domain-containing protein [Source:UniProtKB/TrEMBL;Acc:A0A0K3AU50]
WBGene00003242	mig-6	pro	WormBase	no	no	yes	no	no	Papilin [Source:UniProtKB/Swiss-Prot;Acc:O76840]
WBGene00003368	mkk-4	anti	de Magalhães et al.	no	no	no	no	no	MAP kinase kinase mkk-4 [Source:UniProtKB/Swiss-Prot;Acc:Q20347]
WBGene00003374	mlk-1	anti	WormBase	no	no	no	no	no	Mitogen-activated protein kinase kinase kinase mlk-1 [Source:UniProtKB/Swiss-Prot;Acc:A0A0K3AV08]
WBGene00003378	mml-1	pro	de Magalhães et al.,WormBase	yes	no	no	no	no	BHLH domain-containing protein [Source:UniProtKB/TrEMBL;Acc:Q8I7I9]
WBGene00003387	mod-5	pro	de Magalhães et al.,WormBase	no	no	no	no	no	Transporter [Source:UniProtKB/TrEMBL;Acc:Q9N3C7]
WBGene00003395	mom-2	anti	WormBase	no	no	no	no	no
WBGene00003397	mom-5	anti	WormBase	no	no	no	no	no
WBGene00003404	mpz-1	anti	de Magalhães et al.	no	no	no	no	no	PDZ domain-containing protein [Source:UniProtKB/TrEMBL;Acc:G1K0W2]
WBGene00003411	mrp-5	anti	WormBase,de Magalhães et al.	no	no	no	no	no	Multidrug resistance-associated protein 5 [Source:UniProtKB/Swiss-Prot;Acc:G5EE72]
WBGene00003415	mars-1	anti	de Magalhães et al.,WormBase	no	no	no	no	no	Methionine--tRNA ligase, cytoplasmic [Source:UniProtKB/Swiss-Prot;Acc:Q20970]
WBGene00003474	mtl-2	anti	de Magalhães et al.	no	no	no	no	no	Metallothionein-2 [Source:UniProtKB/Swiss-Prot;Acc:P17512]
WBGene00003476	mtm-3	pro	de Magalhães et al.,WormBase	no	no	yes	no	no	Myotubularin-related protein 3 [Source:UniProtKB/Swiss-Prot;Acc:Q22712]
WBGene00003509	mxl-1	anti	WormBase	no	no	no	no	no	Max-like protein 1 [Source:UniProtKB/Swiss-Prot;Acc:G5EEH5]
WBGene00003510	mxl-2	pro	de Magalhães et al.,WormBase	no	no	no	no	no	Max-like protein homolog 2 [Source:UniProtKB/Swiss-Prot;Acc:Q9TZ70]
WBGene00003511	mxl-3	anti	WormBase	no	no	no	no	no
WBGene00003518	nac-2	anti	de Magalhães et al.	no	no	no	no	no	Sodium-dependent high-affinity dicarboxylate transporter 2 [Source:UniProtKB/Swiss-Prot;Acc:P32739]
WBGene00003519	nac-3	anti	de Magalhães et al.	no	no	no	no	no	Sodium-dependent high-affinity dicarboxylate transporter 3 [Source:UniProtKB/Swiss-Prot;Acc:Q21339]
WBGene00003554	nas-38	anti	de Magalhães et al.,WormBase	no	no	no	no	no	Zinc metalloproteinase nas-38 [Source:UniProtKB/Swiss-Prot;Acc:Q20942]
WBGene00003573	ncx-8	pro	WormBase	no	no	no	no	no	Sodium/calcium exchanger membrane region domain-containing protein [Source:UniProtKB/TrEMBL;Acc:O16241]
WBGene00003576	ndc-80	pro	WormBase	no	no	no	no	no	Kinetochore protein ndc-80 [Source:UniProtKB/Swiss-Prot;Acc:Q17635]
WBGene00003577	ndg-4	anti	de Magalhães et al.	no	no	no	no	no	Nose resistant-to-fluoxetine protein N-terminal domain-containing protein; Transmembrane protein NDG-4 [Source:UniProtKB/TrEMBL;Acc:G5EF61]
WBGene00003592	nfi-1	pro	de Magalhães et al.,WormBase	no	no	no	no	no	Nuclear factor I family protein [Source:UniProtKB/Swiss-Prot;Acc:Q5H9N3]
WBGene00003606	nhr-7	anti	Suriyalaksh et al.	no	no	no	no	no	Nuclear hormone receptor family member nhr-7 [Source:UniProtKB/Swiss-Prot;Acc:Q20765]
WBGene00003607	nhr-8	pro	de Magalhães et al.	no	no	no	no	no	Nuclear hormone receptor family member nhr-8 [Source:UniProtKB/Swiss-Prot;Acc:Q9XYB7]
WBGene00003613	nhr-14	anti	de Magalhães et al.,WormBase	no	no	no	yes	no	Nuclear hormone receptor family member nhr-14 [Source:UniProtKB/Swiss-Prot;Acc:O02151]
WBGene00003622	nhr-23	anti	de Magalhães et al.,WormBase	no	no	no	yes	no	Nuclear hormone receptor family member nhr-23 [Source:UniProtKB/Swiss-Prot;Acc:P41828]
WBGene00003623	nhr-25	anti	WormBase	no	no	no	no	no	Nuclear hormone receptor family member nhr-25 [Source:UniProtKB/Swiss-Prot;Acc:Q19345]
WBGene00003623	nhr-25	pro	de Magalhães et al.	no	no	no	no	no	Nuclear hormone receptor family member nhr-25 [Source:UniProtKB/Swiss-Prot;Acc:Q19345]
WBGene00003637	nhr-47	anti	Suriyalaksh et al.	no	no	no	no	no	Nuclear hormone receptor family member nhr-47 [Source:UniProtKB/Swiss-Prot;Acc:Q17370]
WBGene00003639	nhr-49	anti	WormBase	no	no	no	no	no	Nuclear hormone receptor family member nhr-49 [Source:UniProtKB/Swiss-Prot;Acc:O45666]
WBGene00003639	nhr-49	pro	de Magalhães et al.,WormBase	no	no	no	no	no	Nuclear hormone receptor family member nhr-49 [Source:UniProtKB/Swiss-Prot;Acc:O45666]
WBGene00003661	nhr-71	anti	WormBase	no	no	no	no	no	Nuclear hormone receptor family member nhr-71 [Source:UniProtKB/Swiss-Prot;Acc:Q9GTD4]
WBGene00003667	nhr-77	pro	de Magalhães et al.	no	no	no	no	no	Nuclear hormone receptor family member nhr-77 [Source:UniProtKB/Swiss-Prot;Acc:O02316]
WBGene00003674	nhr-84	anti	Suriyalaksh et al.	no	no	no	no	no	Nuclear Hormone Receptor family [Source:UniProtKB/TrEMBL;Acc:O45756]
WBGene00003695	nhr-105	pro	WormBase	no	no	no	no	no	Nuclear Hormone Receptor family [Source:UniProtKB/TrEMBL;Acc:Q3LQX0]
WBGene00003709	nhr-119	pro	de Magalhães et al.	no	no	no	no	no	Nuclear Hormone Receptor family [Source:UniProtKB/TrEMBL;Acc:G4SCE4]
WBGene00003710	nhr-120	anti	Suriyalaksh et al.	no	no	no	no	no	Nuclear Hormone Receptor family; Nuclear receptor NHR-120 [Source:UniProtKB/TrEMBL;Acc:G5EET0]
WBGene00003715	nhr-125	anti	WormBase	no	no	no	no	no	Nuclear hormone receptor family member nhr-125 [Source:UniProtKB/Swiss-Prot;Acc:O17082]
WBGene00003730	nhx-2	anti	WormBase,de Magalhães et al.	no	no	no	no	no	Na(+)/H(+) exchanger protein 2 [Source:UniProtKB/Swiss-Prot;Acc:Q8T5S1]
WBGene00003745	nlp-7	pro	WormBase,de Magalhães et al.	no	no	no	no	no	Neuropeptide-like protein 7 [Source:UniProtKB/Swiss-Prot;Acc:Q19569]
WBGene00003778	nnt-1	pro	de Magalhães et al.	no	no	no	no	no	proton-translocating NAD(P)(+) transhydrogenase [Source:UniProtKB/TrEMBL;Acc:Q18031]
WBGene00003789	npp-3	pro	de Magalhães et al.,WormBase	no	no	no	yes	no	Nuclear Pore complex Protein [Source:UniProtKB/TrEMBL;Acc:Q21436]
WBGene00003796	npp-10	anti	WormBase	no	no	yes	yes	no	Nuclear pore complex protein Nup98-Nup96 Nuclear pore complex protein Nup98 Nuclear pore complex protein Nup96 [Source:UniProtKB/Swiss-Prot;Acc:G5EEH9]
WBGene00003807	npr-1	anti	de Magalhães et al.	no	no	no	no	no	Neuropeptide receptor npr-1 [Source:UniProtKB/Swiss-Prot;Acc:Q18534]
WBGene00003815	nars-1	anti	de Magalhães et al.	no	no	no	no	no	Asparagine--tRNA ligase, cytoplasmic [Source:UniProtKB/Swiss-Prot;Acc:Q19722]
WBGene00003826	ntl-3	pro	WormBase,de Magalhães et al.	no	no	no	no	no	NOT2/NOT3/NOT5 C-terminal domain-containing protein [Source:UniProtKB/TrEMBL;Acc:Q0PDJ7]
WBGene00003828	nuc-1	anti	de Magalhães et al.	no	no	no	no	no	Deoxyribonuclease-2 [Source:UniProtKB/Swiss-Prot;Acc:Q17778]
WBGene00003831	nuo-1	anti	WormBase,de Magalhães et al.	no	no	no	no	no	NADH dehydrogenase [ubiquinone] flavoprotein 1, mitochondrial [Source:UniProtKB/TrEMBL;Acc:Q17880]
WBGene00003839	ocr-2	anti	de Magalhães et al.	no	no	no	no	no	Ion transport domain-containing protein [Source:UniProtKB/TrEMBL;Acc:O61220]
WBGene00003847	blmp-1	pro	de Magalhães et al.,WormBase	no	no	no	no	no	B lymphocyte-induced maturation protein 1 homolog [Source:UniProtKB/Swiss-Prot;Acc:Q93560]
WBGene00003849	odr-2	anti	de Magalhães et al.	no	no	no	no	no	Ly-6-related protein ODR-2 isoform 16; Protein quiver [Source:UniProtKB/TrEMBL;Acc:Q9BMH9]
WBGene00003850	odr-3	anti	de Magalhães et al.	no	no	no	no	no	Guanine nucleotide-binding protein alpha-17 subunit [Source:UniProtKB/Swiss-Prot;Acc:Q18434]
WBGene00003854	odr-7	anti	de Magalhães et al.	no	no	no	no	no	Nuclear hormone receptor family member odr-7 [Source:UniProtKB/Swiss-Prot;Acc:P41933]
WBGene00003862	old-1	pro	WormBase,de Magalhães et al.	no	no	no	no	no	Tyrosine-protein kinase receptor old-1 [Source:UniProtKB/Swiss-Prot;Acc:Q17833]
WBGene00003877	pept-1	anti	de Magalhães et al.	no	no	no	no	no	Peptide transporter family 1 [Source:UniProtKB/Swiss-Prot;Acc:Q21219]
WBGene00003882	orc-2	anti	WormBase	no	no	no	no	no	Origin recognition complex subunit 2 [Source:UniProtKB/Swiss-Prot;Acc:Q21037]
WBGene00003883	osm-1	anti	de Magalhães et al.	no	no	no	no	no	Intraflagellar transport protein osm-1 [Source:UniProtKB/Swiss-Prot;Acc:Q22830]
WBGene00003884	osm-3	anti	de Magalhães et al.,WormBase	no	no	no	no	no	Osmotic avoidance abnormal protein 3 [Source:UniProtKB/Swiss-Prot;Acc:P46873]
WBGene00003885	osm-5	anti	de Magalhães et al.	no	no	no	no	no	Intraflagellar transport protein 88 homolog; OSM-5 [Source:UniProtKB/TrEMBL;Acc:G5ED37]
WBGene00003886	osm-6	anti	de Magalhães et al.	no	no	no	no	no	ABC_transp_aux domain-containing protein; Osm-6 protein [Source:UniProtKB/TrEMBL;Acc:G5EDF6]
WBGene00003901	paa-1	pro	WormBase	no	no	no	no	no	Probable serine/threonine-protein phosphatase PP2A regulatory subunit [Source:UniProtKB/Swiss-Prot;Acc:Q09543]
WBGene00003916	par-1	anti	WormBase	no	no	yes	no	no	Serine/threonine-protein kinase par-1 [Source:UniProtKB/Swiss-Prot;Acc:Q9TW45]
WBGene00003920	par-5	anti	WormBase	no	no	no	no	no	14-3-3-like protein 1 [Source:UniProtKB/Swiss-Prot;Acc:P41932]
WBGene00003920	par-5	pro	de Magalhães et al.,WormBase	no	no	no	no	no	14-3-3-like protein 1 [Source:UniProtKB/Swiss-Prot;Acc:P41932]
WBGene00003921	par-6	pro	WormBase	no	no	no	no	no	Partitioning defective protein 6 [Source:UniProtKB/Swiss-Prot;Acc:Q9NAN2]
WBGene00003922	pas-1	pro	WormBase	no	no	no	no	no	Proteasome subunit alpha type-6 [Source:UniProtKB/Swiss-Prot;Acc:O17586]
WBGene00003926	pas-5	pro	WormBase	no	no	no	no	no	Proteasome subunit alpha type-5 [Source:UniProtKB/Swiss-Prot;Acc:Q95008]
WBGene00003927	pas-6	pro	WormBase	no	no	no	no	no	Proteasome subunit alpha type-1 [Source:UniProtKB/Swiss-Prot;Acc:O44156]
WBGene00003930	pat-3	pro	WormBase,de Magalhães et al.	no	no	no	no	no	Integrin beta pat-3 [Source:UniProtKB/Swiss-Prot;Acc:Q27874]
WBGene00003931	pat-4	anti	de Magalhães et al.,WormBase	no	no	no	no	no	Integrin-linked protein kinase homolog pat-4 [Source:UniProtKB/Swiss-Prot;Acc:Q9TZC4]
WBGene00003931	pat-4	pro	WormBase	no	no	no	no	no	Integrin-linked protein kinase homolog pat-4 [Source:UniProtKB/Swiss-Prot;Acc:Q9TZC4]
WBGene00003932	pat-6	anti	WormBase,de Magalhães et al.	no	no	no	no	no	Paralyzed arrest at two-fold protein 6 [Source:UniProtKB/Swiss-Prot;Acc:O16785]
WBGene00003934	pat-10	pro	de Magalhães et al.	no	no	no	no	no	EF-hand domain-containing protein; Troponin C [Source:UniProtKB/TrEMBL;Acc:G5EF37]
WBGene00003941	pbo-1	anti	WormBase	no	no	no	no	no	EF-hand domain-containing protein [Source:UniProtKB/TrEMBL;Acc:Q9N2Y1]
WBGene00003948	pbs-2	pro	WormBase	no	no	no	no	no	Proteasome subunit beta [Source:UniProtKB/TrEMBL;Acc:O62102]
WBGene00003949	pbs-3	pro	WormBase	no	no	no	no	no	Proteasome subunit beta type-3 [Source:UniProtKB/Swiss-Prot;Acc:Q23237]
WBGene00003950	pbs-4	pro	WormBase	no	no	no	no	no	Proteasome subunit beta type-2 [Source:UniProtKB/Swiss-Prot;Acc:P91477]
WBGene00003951	pbs-5	pro	de Magalhães et al.,WormBase	no	no	no	no	no	Proteasome subunit pbs-5 [Source:UniProtKB/Swiss-Prot;Acc:Q9XUV0]
WBGene00003952	pbs-6	pro	WormBase	no	no	no	no	no	Proteasome subunit beta type-1 [Source:UniProtKB/Swiss-Prot;Acc:P34286]
WBGene00003953	pbs-7	pro	WormBase	no	no	no	no	no	Proteasome subunit beta [Source:UniProtKB/TrEMBL;Acc:P90868]
WBGene00003954	pcm-1	pro	de Magalhães et al.,WormBase	no	no	no	no	no	Protein-L-isoaspartate O-methyltransferase [Source:UniProtKB/Swiss-Prot;Acc:Q27873]
WBGene00003965	pdk-1	anti	de Magalhães et al.	no	no	no	no	no	3-phosphoinositide-dependent protein kinase 1 [Source:UniProtKB/Swiss-Prot;Acc:Q9Y1J3]
WBGene00003965	pdk-1	pro	WormBase	no	no	no	no	no	3-phosphoinositide-dependent protein kinase 1 [Source:UniProtKB/Swiss-Prot;Acc:Q9Y1J3]
WBGene00003970	pek-1	pro	WormBase	no	no	no	no	no	Eukaryotic translation initiation factor 2-alpha kinase pek-1 [Source:UniProtKB/Swiss-Prot;Acc:Q19192]
WBGene00003977	pes-2.1	anti	de Magalhães et al.	no	no	no	no	no	F-box domain-containing protein; Pes-2 protein [Source:UniProtKB/TrEMBL;Acc:G5ECQ5]
WBGene00003992	pgl-1	anti	de Magalhães et al.,WormBase	no	no	no	no	no	Guanyl-specific ribonuclease pgl-1 [Source:UniProtKB/Swiss-Prot;Acc:Q9TZQ3]
WBGene00003992	pgl-1	pro	WormBase	no	no	no	no	no	Guanyl-specific ribonuclease pgl-1 [Source:UniProtKB/Swiss-Prot;Acc:Q9TZQ3]
WBGene00003993	pgl-2	anti	WormBase	no	no	no	no	no	P granule abnormality protein 2 [Source:UniProtKB/Swiss-Prot;Acc:P34266]
WBGene00003993	pgl-2	pro	WormBase	no	no	no	no	no	P granule abnormality protein 2 [Source:UniProtKB/Swiss-Prot;Acc:P34266]
WBGene00003994	pgl-3	anti	WormBase	no	no	no	no	no	Guanyl-specific ribonuclease pgl-3 [Source:UniProtKB/Swiss-Prot;Acc:G5EBV6]
WBGene00003994	pgl-3	pro	WormBase	no	no	no	no	no	Guanyl-specific ribonuclease pgl-3 [Source:UniProtKB/Swiss-Prot;Acc:G5EBV6]
WBGene00004013	pha-4	anti	WormBase	no	no	no	no	no	Defective pharyngeal development protein 4 [Source:UniProtKB/Swiss-Prot;Acc:Q17381]
WBGene00004013	pha-4	pro	WormBase,de Magalhães et al.	no	no	no	no	no	Defective pharyngeal development protein 4 [Source:UniProtKB/Swiss-Prot;Acc:Q17381]
WBGene00004014	phb-1	anti	WormBase	no	no	no	no	no	Mitochondrial prohibitin complex protein 1 [Source:UniProtKB/Swiss-Prot;Acc:Q9BKU4]
WBGene00004014	phb-1	pro	de Magalhães et al.,WormBase	no	no	no	no	no	Mitochondrial prohibitin complex protein 1 [Source:UniProtKB/Swiss-Prot;Acc:Q9BKU4]
WBGene00004015	phb-2	anti	WormBase	no	no	no	no	no	Mitochondrial prohibitin complex protein 2 [Source:UniProtKB/Swiss-Prot;Acc:P50093]
WBGene00004015	phb-2	pro	WormBase,de Magalhães et al.	no	no	no	no	no	Mitochondrial prohibitin complex protein 2 [Source:UniProtKB/Swiss-Prot;Acc:P50093]
WBGene00004020	pho-1	anti	WormBase	no	no	no	no	no	Intestinal acid phosphatase [Source:UniProtKB/Swiss-Prot;Acc:Q19076]
WBGene00004020	pho-1	pro	WormBase	no	no	no	no	no	Intestinal acid phosphatase [Source:UniProtKB/Swiss-Prot;Acc:Q19076]
WBGene00004033	pkc-2	pro	WormBase	no	no	no	no	no	Protein kinase C-like 2 [Source:UniProtKB/Swiss-Prot;Acc:P90980]
WBGene00004034	pkc-3	pro	WormBase	no	no	no	no	no	Protein kinase C-like 3 [Source:UniProtKB/Swiss-Prot;Acc:Q19266]
WBGene00004044	plk-3	anti	WormBase	no	no	no	no	no	Serine/threonine-protein kinase plk-3 [Source:UniProtKB/Swiss-Prot;Acc:Q20845]
WBGene00004057	pmk-3	pro	WormBase	no	no	no	no	no	Mitogen-activated protein kinase pmk-3 [Source:UniProtKB/Swiss-Prot;Acc:O44514]
WBGene00004068	pnk-1	pro	de Magalhães et al.,WormBase	no	no	no	no	no	Pantothenate kinase [Source:UniProtKB/TrEMBL;Acc:H2KYP7]
WBGene00004075	pod-1	anti	WormBase,de Magalhães et al.	yes	no	no	no	no	DUF1899 domain-containing protein; POD-1 [Source:UniProtKB/TrEMBL;Acc:G5EDS2]
WBGene00004076	pod-2	pro	WormBase	no	no	no	no	no	acetyl-CoA carboxylase [Source:UniProtKB/TrEMBL;Acc:Q9GZI3]
WBGene00004078	pos-1	anti	de Magalhães et al.,WormBase	no	no	no	no	no	RNA-binding protein pos-1 [Source:UniProtKB/Swiss-Prot;Acc:G5EF15]
WBGene00004091	pps-1	pro	WormBase	no	no	no	no	no	Bifunctional 3'-phosphoadenosine 5'-phosphosulfate synthase pps-1 Sulfate adenylyltransferase Adenylyl-sulfate kinase [Source:UniProtKB/Swiss-Prot;Acc:A0A061AE05]
WBGene00004096	pqm-1	pro	Suriyalaksh et al.	no	no	no	no	no	Zinc finger transcription factor pqm-1 [Source:UniProtKB/Swiss-Prot;Acc:G5EFY7]
WBGene00004098	pqn-2	pro	WormBase	no	no	no	no	no	Prion-like-(Q/N-rich)-domain-bearing protein [Source:UniProtKB/TrEMBL;Acc:Q17401]
WBGene00004117	sin-3	pro	WormBase	no	no	no	no	no	Paired amphipathic helix protein sin-3 [Source:UniProtKB/Swiss-Prot;Acc:A5JYW9]
WBGene00004139	pqn-54	pro	WormBase	no	no	no	no	no	Prion-like-(Q/N-rich)-domain-bearing protein [Source:UniProtKB/TrEMBL;Acc:O44606]
WBGene00004158	pqn-76	pro	WormBase	no	no	no	no	no	Prion-like-(Q/N-rich)-domain-bearing protein [Source:UniProtKB/TrEMBL;Acc:G5ECQ7]
WBGene00004159	pqn-78	pro	WormBase	no	no	no	no	no	Prion-like-(Q/N-rich)-domain-bearing protein [Source:UniProtKB/TrEMBL;Acc:Q9NF69]
WBGene00004160	pqn-79	pro	WormBase	no	no	no	no	no	Prion-like-(Q/N-rich)-domain-bearing protein [Source:UniProtKB/TrEMBL;Acc:G5ECQ7]
WBGene00004170	pqn-90	pro	WormBase	no	no	no	no	no	Prion-like-(Q/N-rich)-domain-bearing protein [Source:UniProtKB/TrEMBL;Acc:Q9NA61]
WBGene00004171	pqn-91	pro	WormBase	no	no	no	no	no	Prion-like-(Q/N-rich)-domain-bearing protein [Source:UniProtKB/TrEMBL;Acc:Q9NA38]
WBGene00004174	abu-14	pro	WormBase	no	no	no	no	no	Activated in Blocked Unfolded protein response [Source:UniProtKB/TrEMBL;Acc:Q23390]
WBGene00004194	prx-5	anti	WormBase,de Magalhães et al.	no	no	no	no	no	TPR_REGION domain-containing protein [Source:UniProtKB/TrEMBL;Acc:Q7JM90]
WBGene00004198	prx-13	anti	WormBase	no	no	no	no	no	Peroxisomal membrane protein PEX13 [Source:UniProtKB/Swiss-Prot;Acc:Q19951]
WBGene00004202	pry-1	pro	WormBase	no	no	no	no	no	Axin-like protein pry-1 [Source:UniProtKB/Swiss-Prot;Acc:O62090]
WBGene00004203	swsn-1	pro	WormBase	no	no	no	no	no	SWI/SNF complex subunit SMARCC2; SWI3-like protein [Source:UniProtKB/TrEMBL;Acc:G5EF87]
WBGene00004204	swsn-4	anti	Suriyalaksh et al.	no	no	no	no	no	SWI/SNF chromatin remodeling complex core catalytic subunit swsn-4 [Source:UniProtKB/Swiss-Prot;Acc:G5EF53]
WBGene00004214	ptp-2	pro	WormBase	no	no	no	no	no	Tyrosine-protein phosphatase non-receptor type ptp-2 [Source:UniProtKB/Swiss-Prot;Acc:G5EC24]
WBGene00004215	ptp-3	anti	WormBase	no	no	no	no	no	Tyrosine-protein phosphatase Lar-like [Source:UniProtKB/Swiss-Prot;Acc:Q9BMN8]
WBGene00004219	ptr-4	anti	WormBase	no	no	no	no	no	SSD domain-containing protein [Source:UniProtKB/TrEMBL;Acc:Q95YD0]
WBGene00004237	ptr-23	pro	de Magalhães et al.,WormBase	no	no	no	no	no	SSD domain-containing protein [Source:UniProtKB/TrEMBL;Acc:G5EE13]
WBGene00004238	ptr-24	anti	WormBase	no	no	no	no	no	SSD domain-containing protein [Source:UniProtKB/TrEMBL;Acc:B6VQ56]
WBGene00004258	pyc-1	anti	de Magalhães et al.,WormBase	no	no	no	no	no	Pyruvate carboxylase 1 [Source:UniProtKB/Swiss-Prot;Acc:O17732]
WBGene00004258	pyc-1	pro	WormBase	no	no	no	no	no	Pyruvate carboxylase 1 [Source:UniProtKB/Swiss-Prot;Acc:O17732]
WBGene00004266	rab-1	pro	WormBase	no	no	no	no	no	RAB family [Source:UniProtKB/TrEMBL;Acc:Q9UAQ6]
WBGene00004267	rab-3	pro	WormBase	no	no	no	no	no	Ras-related protein Rab-3 [Source:UniProtKB/Swiss-Prot;Acc:Q94986]
WBGene00004268	rab-5	pro	de Magalhães et al.,WormBase	no	no	no	no	no	Ras-related protein Rab-5C [Source:UniProtKB/TrEMBL;Acc:P91857]
WBGene00004271	rab-7	pro	WormBase,de Magalhães et al.	no	no	no	no	no	Ras-related protein Rab-7a [Source:UniProtKB/TrEMBL;Acc:Q23146]
WBGene00004273	rab-10	anti	WormBase,de Magalhães et al.	no	no	no	no	no	Ras-related protein Rab-10 [Source:UniProtKB/Swiss-Prot;Acc:Q94148]
WBGene00004319	rbr-2	anti	de Magalhães et al.,WormBase	no	no	no	no	no	Lysine-specific demethylase rbr-2 [Source:UniProtKB/Swiss-Prot;Acc:Q23541]
WBGene00004319	rbr-2	pro	de Magalhães et al.,WormBase	no	no	no	no	no	Lysine-specific demethylase rbr-2 [Source:UniProtKB/Swiss-Prot;Acc:Q23541]
WBGene00004320	rbx-1	pro	WormBase	no	no	no	no	no	RING-box protein 1 [Source:UniProtKB/Swiss-Prot;Acc:Q23457]
WBGene00004321	rcan-1	anti	de Magalhães et al.	no	no	no	no	no	Calcipressin-like protein [Source:UniProtKB/Swiss-Prot;Acc:P53806]
WBGene00004322	rcq-5	pro	de Magalhães et al.,WormBase	no	no	no	yes	no	ATP-dependent DNA helicase [Source:UniProtKB/TrEMBL;Acc:Q19046]
WBGene00004333	rec-8	anti	de Magalhães et al.	no	no	no	no	no	Meiotic recombination protein rec-8 [Source:UniProtKB/Swiss-Prot;Acc:Q9XUB3]
WBGene00004337	rfc-1	anti	WormBase	yes	no	no	no	no	Replication factor C subunit 1 [Source:UniProtKB/TrEMBL;Acc:Q18841]
WBGene00004345	rgs-2	anti	WormBase	no	no	no	no	no	Regulator of G-protein signaling rgs-2 [Source:UniProtKB/Swiss-Prot;Acc:P49808]
WBGene00004356	rhi-1	pro	de Magalhães et al.,WormBase	no	no	no	no	no	Probable rho GDP-dissociation inhibitor [Source:UniProtKB/Swiss-Prot;Acc:Q20496]
WBGene00004364	ric-4	anti	de Magalhães et al.	no	no	no	no	no	Synaptosomal-associated protein [Source:UniProtKB/TrEMBL;Acc:A5PEW5]
WBGene00004395	rol-3	pro	WormBase	no	no	no	no	no
WBGene00004408	rla-0	anti	WormBase,de Magalhães et al.	no	no	no	no	no	Large ribosomal subunit protein uL10 [Source:UniProtKB/Swiss-Prot;Acc:Q93572]
WBGene00004412	rpl-1	anti	WormBase,de Magalhães et al.	no	no	no	no	no	Large ribosomal subunit protein uL1 [Source:UniProtKB/Swiss-Prot;Acc:Q9N4I4]
WBGene00004414	rpl-3	anti	de Magalhães et al.,WormBase	no	no	no	no	no	Large ribosomal subunit protein uL3 [Source:UniProtKB/Swiss-Prot;Acc:P50880]
WBGene00004415	rpl-4	anti	de Magalhães et al.,WormBase	no	no	no	no	no	Large ribosomal subunit protein uL4 [Source:UniProtKB/Swiss-Prot;Acc:O02056]
WBGene00004417	rpl-6	anti	WormBase	no	no	no	no	no	Large ribosomal subunit protein eL6 [Source:UniProtKB/Swiss-Prot;Acc:P47991]
WBGene00004418	rpl-7	anti	WormBase,de Magalhães et al.	no	no	no	no	no	Large ribosomal subunit protein uL30 [Source:UniProtKB/Swiss-Prot;Acc:O01802]
WBGene00004420	rpl-9	anti	de Magalhães et al.,WormBase	no	no	no	no	no	Large ribosomal subunit protein uL6 [Source:UniProtKB/Swiss-Prot;Acc:Q95Y90]
WBGene00004421	rpl-10	anti	de Magalhães et al.,WormBase	no	no	no	no	no	Large ribosomal subunit protein uL16 [Source:UniProtKB/Swiss-Prot;Acc:Q09533]
WBGene00004429	rpl-17	anti	de Magalhães et al.,WormBase	no	no	no	no	no	Large ribosomal subunit protein uL22 [Source:UniProtKB/Swiss-Prot;Acc:Q9BL19]
WBGene00004431	rpl-19	anti	WormBase,de Magalhães et al.	no	no	no	no	no	Large ribosomal subunit protein eL19 [Source:UniProtKB/Swiss-Prot;Acc:O02639]
WBGene00004435	rpl-23	anti	WormBase,de Magalhães et al.	no	no	no	no	no	Large ribosomal subunit protein uL14 [Source:UniProtKB/Swiss-Prot;Acc:P48158]
WBGene00004442	rpl-28	anti	WormBase	no	no	yes	yes	no	Large ribosomal subunit protein eL28 [Source:UniProtKB/Swiss-Prot;Acc:Q21930]
WBGene00004444	rpl-30	anti	de Magalhães et al.,WormBase	no	no	no	no	no	Large ribosomal subunit protein eL30 [Source:UniProtKB/TrEMBL;Acc:I2HAJ2]
WBGene00004445	rpl-31	anti	de Magalhães et al.,WormBase	no	no	no	no	no	Large ribosomal subunit protein eL31 [Source:UniProtKB/Swiss-Prot;Acc:Q9U332]
WBGene00004458	rpn-1	pro	WormBase	no	no	no	no	no	26S proteasome non-ATPase regulatory subunit 2 [Source:UniProtKB/TrEMBL;Acc:Q9GZH5]
WBGene00004459	rpn-2	pro	WormBase	no	no	no	no	no	26S proteasome non-ATPase regulatory subunit 1 [Source:UniProtKB/Swiss-Prot;Acc:Q18115]
WBGene00004460	rpn-3	pro	WormBase	no	no	no	no	no	26S proteasome non-ATPase regulatory subunit 3 [Source:UniProtKB/Swiss-Prot;Acc:Q04908]
WBGene00004462	rpn-6.1	pro	de Magalhães et al.,WormBase	no	no	no	no	no	Probable 26S proteasome regulatory subunit rpn-6.1 [Source:UniProtKB/Swiss-Prot;Acc:Q20938]
WBGene00004463	rpn-7	pro	WormBase	yes	no	no	no	no	26S proteasome non-ATPase regulatory subunit 6 [Source:UniProtKB/Swiss-Prot;Acc:Q20585]
WBGene00004464	rpn-8	pro	WormBase	no	no	no	no	no	MPN domain-containing protein [Source:UniProtKB/TrEMBL;Acc:O61792]
WBGene00004465	rpn-9	pro	WormBase	no	no	no	no	no	26S proteasome non-ATPase regulatory subunit 13 [Source:UniProtKB/TrEMBL;Acc:Q22253]
WBGene00004466	rpn-10	pro	WormBase	no	no	no	no	no	26S proteasome non-ATPase regulatory subunit 4 [Source:UniProtKB/Swiss-Prot;Acc:O61742]
WBGene00004467	rpn-11	pro	WormBase,de Magalhães et al.	no	no	no	no	no	26S proteasome non-ATPase regulatory subunit 14 [Source:UniProtKB/Swiss-Prot;Acc:O76577]
WBGene00004468	rpn-12	pro	WormBase	no	no	no	no	no	26S proteasome non-ATPase regulatory subunit 8 [Source:UniProtKB/Swiss-Prot;Acc:Q23449]
WBGene00004469	rps-0	anti	de Magalhães et al.,WormBase	no	no	no	no	no	Small ribosomal subunit protein uS2 [Source:UniProtKB/Swiss-Prot;Acc:P46769]
WBGene00004472	rps-3	anti	de Magalhães et al.,WormBase	no	no	no	no	no	Small ribosomal subunit protein uS3 [Source:UniProtKB/Swiss-Prot;Acc:P48152]
WBGene00004474	rps-5	anti	WormBase,de Magalhães et al.	no	no	no	no	no	Small ribosomal subunit protein uS7 [Source:UniProtKB/Swiss-Prot;Acc:P49041]
WBGene00004475	rps-6	anti	WormBase,de Magalhães et al.	no	no	no	no	no	Small ribosomal subunit protein eS6 [Source:UniProtKB/Swiss-Prot;Acc:Q9NEN6]
WBGene00004477	rps-8	anti	WormBase,de Magalhães et al.	yes	no	no	no	no	Small ribosomal subunit protein eS8 [Source:UniProtKB/Swiss-Prot;Acc:P48156]
WBGene00004478	rps-9	anti	WormBase	no	no	no	no	no	Small ribosomal subunit protein uS4 [Source:UniProtKB/Swiss-Prot;Acc:Q20228]
WBGene00004479	rps-10	anti	de Magalhães et al.,WormBase	no	no	no	no	no	Plectin/S10 N-terminal domain-containing protein [Source:UniProtKB/TrEMBL;Acc:O01869]
WBGene00004480	rps-11	anti	WormBase,de Magalhães et al.	no	no	no	no	no	Small ribosomal subunit protein uS17 [Source:UniProtKB/TrEMBL;Acc:Q20206]
WBGene00004481	rps-12	anti	WormBase,de Magalhães et al.	no	no	no	no	no	Small ribosomal subunit protein eS12 [Source:UniProtKB/Swiss-Prot;Acc:P49196]
WBGene00004484	rps-15	anti	WormBase,de Magalhães et al.	no	no	no	no	no	Small ribosomal subunit protein uS19 [Source:UniProtKB/Swiss-Prot;Acc:Q9XVP0]
WBGene00004485	rps-16	anti	de Magalhães et al.,WormBase	no	no	no	no	no	Small ribosomal subunit protein uS9 [Source:UniProtKB/Swiss-Prot;Acc:Q22054]
WBGene00004489	rps-20	anti	WormBase,de Magalhães et al.	no	no	no	no	no	Small ribosomal subunit protein uS10 [Source:UniProtKB/TrEMBL;Acc:Q8WQA8]
WBGene00004490	rps-21	anti	WormBase	no	no	no	no	no	Small ribosomal subunit protein eS21 [Source:UniProtKB/Swiss-Prot;Acc:P49197]
WBGene00004491	rps-22	anti	WormBase,de Magalhães et al.	no	no	no	no	no	Ribosomal Protein, Small subunit [Source:UniProtKB/TrEMBL;Acc:O17218]
WBGene00004492	rps-23	anti	de Magalhães et al.,WormBase	no	no	no	no	no	Small ribosomal subunit protein uS12 [Source:UniProtKB/Swiss-Prot;Acc:Q19877]
WBGene00004495	rps-26	anti	de Magalhães et al.,WormBase	no	no	no	no	no	Small ribosomal subunit protein eS26 [Source:UniProtKB/Swiss-Prot;Acc:O45499]
WBGene00004496	rps-27	anti	WormBase	no	no	no	no	no	Small ribosomal subunit protein eS27 [Source:UniProtKB/Swiss-Prot;Acc:Q9TXP0]
WBGene00004498	rps-29	anti	WormBase	yes	no	no	no	no	Small ribosomal subunit protein uS14 [Source:UniProtKB/TrEMBL;Acc:P90983]
WBGene00004501	rpt-1	pro	de Magalhães et al.,WormBase	no	no	no	no	no	26S proteasome regulatory subunit 7 [Source:UniProtKB/Swiss-Prot;Acc:Q18787]
WBGene00004502	rpt-2	pro	WormBase	no	no	no	no	no	Probable 26S proteasome regulatory subunit 4 [Source:UniProtKB/Swiss-Prot;Acc:O16368]
WBGene00004503	rpt-3	pro	WormBase	no	no	no	no	no	Probable 26S proteasome regulatory subunit 6B [Source:UniProtKB/Swiss-Prot;Acc:P46502]
WBGene00004504	rpt-4	pro	WormBase	no	no	no	no	no	Probable 26S proteasome regulatory subunit 10B [Source:UniProtKB/Swiss-Prot;Acc:O17071]
WBGene00004505	rpt-5	pro	WormBase	no	no	no	no	no	26S protease regulatory subunit 6A [Source:UniProtKB/Swiss-Prot;Acc:O76371]
WBGene00004506	rpt-6	pro	WormBase	no	no	no	no	no	26S proteasome regulatory subunit 8 [Source:UniProtKB/Swiss-Prot;Acc:Q9XTT9]
WBGene00004679	rars-1	anti	WormBase,de Magalhães et al.	no	no	no	no	no	Probable arginine--tRNA ligase, cytoplasmic [Source:UniProtKB/Swiss-Prot;Acc:Q19825]
WBGene00004705	rsp-8	anti	WormBase	no	no	no	no	no	RNA-binding protein [Source:UniProtKB/TrEMBL;Acc:G3MU77]
WBGene00004706	rsr-1	anti	WormBase,de Magalhães et al.	no	no	no	yes	no	PWI domain-containing protein [Source:UniProtKB/TrEMBL;Acc:O62185]
WBGene00004735	sbp-1	pro	WormBase	no	no	no	no	no	Sterol regulatory element binding protein sbp-1 Processed sterol regulatory element binding protein sbp-1 [Source:UniProtKB/Swiss-Prot;Acc:Q9XX00]
WBGene00004736	sca-1	anti	WormBase,de Magalhães et al.	no	no	no	no	no	Calcium-transporting ATPase [Source:UniProtKB/TrEMBL;Acc:Q9XU13]
WBGene00004736	sca-1	pro	WormBase	no	no	no	no	no	Calcium-transporting ATPase [Source:UniProtKB/TrEMBL;Acc:Q9XU13]
WBGene00004739	scd-1	pro	WormBase	no	no	no	no	no	Suppressor of Constitutive Dauer formation [Source:UniProtKB/TrEMBL;Acc:Q9XXK5]
WBGene00004740	scd-2	pro	de Magalhães et al.	no	no	no	no	no	ALK tyrosine kinase receptor homolog scd-2 [Source:UniProtKB/Swiss-Prot;Acc:O76411]
WBGene00004742	scl-1	pro	WormBase,de Magalhães et al.	no	no	no	no	no	SCP domain-containing protein [Source:UniProtKB/TrEMBL;Acc:Q20608]
WBGene00004746	sdc-2	pro	WormBase	no	no	no	no	no	Sex determination and dosage compensation protein sdc-2 [Source:UniProtKB/Swiss-Prot;Acc:G5EBL3]
WBGene00004747	sdc-3	pro	Suriyalaksh et al.	no	no	no	no	no	Zinc finger protein sdc-3 [Source:UniProtKB/Swiss-Prot;Acc:P34706]
WBGene00004762	sel-5	anti	WormBase,de Magalhães et al.	no	no	no	no	no	Serine/threonine-protein kinase sel-5 [Source:UniProtKB/Swiss-Prot;Acc:G5ECQ3]
WBGene00004774	sem-5	anti	de Magalhães et al.,WormBase	no	no	no	no	no	Sex muscle abnormal protein 5 [Source:UniProtKB/Swiss-Prot;Acc:P29355]
WBGene00004776	ser-1	anti	de Magalhães et al.	no	no	no	no	no	G-protein coupled receptors family 1 profile domain-containing protein; Serotonin receptor [Source:UniProtKB/TrEMBL;Acc:O17470]
WBGene00004779	ser-4	pro	de Magalhães et al.	no	no	no	no	no	G-protein coupled receptors family 1 profile domain-containing protein; Serotonin receptor [Source:UniProtKB/TrEMBL;Acc:G5EGH0]
WBGene00004781	set-1	pro	WormBase	no	no	no	no	no	Histone-lysine N-methyltransferase set-1 [Source:UniProtKB/Swiss-Prot;Acc:Q22795]
WBGene00004782	set-2	anti	de Magalhães et al.,WormBase	no	no	no	no	no	Histone-lysine N-methyltransferase set-2 [Source:UniProtKB/Swiss-Prot;Acc:Q18221]
WBGene00004789	sgk-1	anti	de Magalhães et al.,WormBase	no	no	no	no	no	Serine/threonine-protein kinase sgk-1 [Source:UniProtKB/Swiss-Prot;Acc:Q2PJ68]
WBGene00004789	sgk-1	pro	WormBase	no	no	no	no	no	Serine/threonine-protein kinase sgk-1 [Source:UniProtKB/Swiss-Prot;Acc:Q2PJ68]
WBGene00004796	sid-2	anti	WormBase,de Magalhães et al.	no	no	no	no	no	Systemic RNA interference defective protein 2 [Source:UniProtKB/Swiss-Prot;Acc:G5EEV9]
WBGene00004798	sip-1	pro	WormBase,de Magalhães et al.	no	no	no	no	no	Stress-induced protein 1 [Source:UniProtKB/Swiss-Prot;Acc:Q20363]
WBGene00004800	sir-2.1	anti	WormBase	no	no	no	no	no	NAD-dependent protein deacetylase sir-2.1 [Source:UniProtKB/Swiss-Prot;Acc:Q21921]
WBGene00004800	sir-2.1	pro	de Magalhães et al.,WormBase	no	no	no	no	no	NAD-dependent protein deacetylase sir-2.1 [Source:UniProtKB/Swiss-Prot;Acc:Q21921]
WBGene00004804	skn-1	anti	WormBase	no	no	no	no	no	BZIP domain-containing protein [Source:UniProtKB/TrEMBL;Acc:V6CLA3]
WBGene00004804	skn-1	pro	WormBase,de Magalhães et al.	no	no	no	no	no	BZIP domain-containing protein [Source:UniProtKB/TrEMBL;Acc:V6CLA3]
WBGene00004807	skr-1	pro	de Magalhães et al.,WormBase	no	no	no	no	no	Skp1-related protein [Source:UniProtKB/Swiss-Prot;Acc:G5ECU1]
WBGene00004808	skr-2	pro	WormBase,de Magalhães et al.	no	no	no	no	no	Skp1-related protein [Source:UniProtKB/TrEMBL;Acc:G5EDD8]
WBGene00004811	skr-5	anti	de Magalhães et al.	no	no	no	no	no	Skp1-related protein [Source:UniProtKB/TrEMBL;Acc:Q9XU27]
WBGene00004830	slo-1	anti	WormBase	no	no	no	no	no	Calcium-activated potassium channel slo-1 [Source:UniProtKB/Swiss-Prot;Acc:Q95V25]
WBGene00004855	sma-1	pro	WormBase	no	no	no	no	no	Spectrin beta chain [Source:UniProtKB/TrEMBL;Acc:A0A486WUT8]
WBGene00004879	smg-1	anti	de Magalhães et al.	no	no	no	no	no	Serine/threonine-protein kinase smg-1 [Source:UniProtKB/Swiss-Prot;Acc:O01510]
WBGene00004887	smn-1	pro	WormBase,de Magalhães et al.	no	no	no	no	no	SMN protein; Tudor domain-containing protein [Source:UniProtKB/TrEMBL;Acc:G5EFQ8]
WBGene00004897	snb-1	pro	WormBase	no	no	no	no	no	Synaptobrevin-1 [Source:UniProtKB/Swiss-Prot;Acc:O02495]
WBGene00004918	snr-5	anti	WormBase	no	no	no	no	no	Probable small nuclear ribonucleoprotein F [Source:UniProtKB/Swiss-Prot;Acc:P34659]
WBGene00004930	sod-1	anti	de Magalhães et al.	no	no	no	no	no	Superoxide dismutase [Cu-Zn] [Source:UniProtKB/Swiss-Prot;Acc:P34697]
WBGene00004930	sod-1	pro	WormBase	no	no	no	no	no	Superoxide dismutase [Cu-Zn] [Source:UniProtKB/Swiss-Prot;Acc:P34697]
WBGene00004932	sod-3	anti	WormBase	no	no	no	no	no	Superoxide dismutase [Mn] 2, mitochondrial [Source:UniProtKB/Swiss-Prot;Acc:P41977]
WBGene00004945	sop-2	anti	Suriyalaksh et al.	no	no	no	no	no	Polycomb protein sop-2 [Source:UniProtKB/Swiss-Prot;Acc:Q965H3]
WBGene00004947	sos-1	anti	WormBase	yes	no	no	no	no	Son of sevenless homolog [Source:UniProtKB/Swiss-Prot;Acc:Q9N5D3]
WBGene00004959	spe-5	anti	WormBase,de Magalhães et al.	no	no	no	no	no	V-type proton ATPase subunit B 2 [Source:UniProtKB/Swiss-Prot;Acc:Q9N5A0]
WBGene00004972	spe-26	anti	WormBase,de Magalhães et al.	no	no	no	no	no	Spermatocyte protein spe-26 [Source:UniProtKB/Swiss-Prot;Acc:Q10579]
WBGene00004981	spl-1	pro	de Magalhães et al.,WormBase	no	no	no	no	no	Sphingosine-1-phosphate lyase [Source:UniProtKB/Swiss-Prot;Acc:Q9Y194]
WBGene00004984	spn-4	anti	WormBase	yes	no	no	no	no	PIP-1; RRM domain-containing protein [Source:UniProtKB/TrEMBL;Acc:G5EF02]
WBGene00005002	spp-17	anti	de Magalhães et al.	no	no	no	no	no	Saposin B-type domain-containing protein [Source:UniProtKB/TrEMBL;Acc:Q8WSN3]
WBGene00005008	spr-3	anti	de Magalhães et al.	no	no	no	no	no	Suppressor of presenilin protein 3 [Source:UniProtKB/Swiss-Prot;Acc:Q17768]
WBGene00005008	spr-3	pro	WormBase	no	no	no	no	no	Suppressor of presenilin protein 3 [Source:UniProtKB/Swiss-Prot;Acc:Q17768]
WBGene00005009	spr-4	pro	WormBase	no	no	no	no	no	Suppressor of presenilin protein 4 [Source:UniProtKB/Swiss-Prot;Acc:O17582]
WBGene00005010	spr-5	pro	WormBase	no	no	no	no	no	Lysine-specific histone demethylase 1 [Source:UniProtKB/Swiss-Prot;Acc:Q9XWP6]
WBGene00005014	spt-4	anti	WormBase,de Magalhães et al.	no	no	no	no	no	Transcription elongation factor SPT4 [Source:UniProtKB/Swiss-Prot;Acc:Q9TZ93]
WBGene00005245	srh-20	pro	WormBase	no	no	no	no	no	Serpentine Receptor, class H [Source:UniProtKB/TrEMBL;Acc:O16432]
WBGene00005679	sru-16	anti	WormBase	no	no	no	no	no	Serpentine Receptor, class U [Source:UniProtKB/TrEMBL;Acc:O62469]
WBGene00005680	sru-17	anti	de Magalhães et al.,WormBase	no	no	no	no	no	Serpentine Receptor, class U [Source:UniProtKB/TrEMBL;Acc:O18021]
WBGene00005767	srw-20	anti	de Magalhães et al.,WormBase	no	no	no	no	no	G-protein coupled receptors family 1 profile domain-containing protein [Source:UniProtKB/TrEMBL;Acc:Q9XUR5]
WBGene00005846	srw-99	anti	WormBase,de Magalhães et al.	no	no	no	no	no	G-protein coupled receptors family 1 profile domain-containing protein [Source:UniProtKB/TrEMBL;Acc:Q9N4V9]
WBGene00005847	srw-100	anti	de Magalhães et al.,WormBase	no	no	no	no	no	G-protein coupled receptors family 1 profile domain-containing protein [Source:UniProtKB/TrEMBL;Acc:A0A0K3AVB7]
WBGene00005858	srw-111	pro	WormBase	no	no	no	no	no	G-protein coupled receptors family 1 profile domain-containing protein [Source:UniProtKB/TrEMBL;Acc:O62311]
WBGene00006050	ssq-1	pro	WormBase	no	no	no	no	no	Sperm-Specific family, class Q [Source:UniProtKB/TrEMBL;Acc:Q21294]
WBGene00006070	str-2	anti	WormBase	no	no	no	no	no	Seven TM Receptor; Seven transmembrane receptor 2 [Source:UniProtKB/TrEMBL;Acc:G5EF54]
WBGene00006342	sup-37	pro	Suriyalaksh et al.	no	no	no	no	no	C2H2-type domain-containing protein [Source:UniProtKB/TrEMBL;Acc:I7K4K0]
WBGene00006364	syd-2	pro	de Magalhães et al.	no	no	no	no	no	Liprin-alpha [Source:UniProtKB/Swiss-Prot;Acc:Q21049]
WBGene00006382	taf-1	pro	WormBase	no	no	no	no	no	Transcription initiation factor TFIID subunit 1 [Source:UniProtKB/Swiss-Prot;Acc:G5EGM3]
WBGene00006385	taf-4	pro	WormBase	yes	no	no	no	no	Transcription initiation factor TFIID subunit 4 [Source:UniProtKB/Swiss-Prot;Acc:O61707]
WBGene00006412	nlg-1	pro	WormBase	no	no	no	no	no	Neuroligin-1 [Source:UniProtKB/Swiss-Prot;Acc:Q9XTG1]
WBGene00006414	raga-1	anti	de Magalhães et al.	no	no	no	no	no	GTP-binding protein [Source:UniProtKB/TrEMBL;Acc:Q22743]
WBGene00006424	ctbp-1	anti	de Magalhães et al.	no	no	no	no	no	C-terminal-binding protein 1 [Source:UniProtKB/Swiss-Prot;Acc:Q20595]
WBGene00006434	prdx-2	pro	WormBase,de Magalhães et al.	no	no	no	no	yes	Peroxiredoxin prdx-2 [Source:UniProtKB/Swiss-Prot;Acc:A0A0K3AUJ9]
WBGene00006438	nrfl-1	anti	WormBase	no	no	no	no	no	Na(+)/H(+) exchange regulatory cofactor-like protein nrfl-1 [Source:UniProtKB/Swiss-Prot;Acc:G5EDM4]
WBGene00006439	ant-1.1	anti	WormBase,de Magalhães et al.	no	no	no	no	no	ADP/ATP translocase [Source:UniProtKB/TrEMBL;Acc:O45865]
WBGene00006446	atx-3	anti	de Magalhães et al.	no	no	no	no	no	Ataxin-3 homolog [Source:UniProtKB/Swiss-Prot;Acc:O17850]
WBGene00006448	glod-4	pro	WormBase	no	no	no	no	no	Glyoxalase 1 [Source:UniProtKB/Swiss-Prot;Acc:Q09253]
WBGene00006463	nduf-2.2	anti	WormBase,de Magalhães et al.	no	no	no	no	no	Complex I-49kD [Source:UniProtKB/TrEMBL;Acc:Q22800]
WBGene00006474	wdr-5.1	anti	WormBase,de Magalhães et al.	no	no	no	no	no	WD repeat-containing protein wdr-5.1 [Source:UniProtKB/Swiss-Prot;Acc:Q17963]
WBGene00006503	snx-3	pro	WormBase	no	no	no	no	no	PX domain-containing protein [Source:UniProtKB/TrEMBL;Acc:Q9XW41]
WBGene00006505	lagr-1	pro	de Magalhães et al.	no	no	no	no	no	Probable ceramide synthase lagr-1 [Source:UniProtKB/Swiss-Prot;Acc:Q9XWE9]
WBGene00006514	tdp-1	anti	de Magalhães et al.	no	no	no	no	no	Tar DNA-binding protein homolog 1 [Source:UniProtKB/Swiss-Prot;Acc:D0VWM8]
WBGene00006514	tdp-1	pro	WormBase	no	no	no	no	no	Tar DNA-binding protein homolog 1 [Source:UniProtKB/Swiss-Prot;Acc:D0VWM8]
WBGene00006522	abcx-1	anti	de Magalhães et al.	no	no	no	no	no	ABC transporter family G domain-containing protein [Source:UniProtKB/TrEMBL;Acc:D7SFK1]
WBGene00006526	tax-4	anti	de Magalhães et al.	no	no	no	no	no	Cyclic nucleotide-gated cation channel [Source:UniProtKB/Swiss-Prot;Acc:Q03611]
WBGene00006527	tax-6	anti	de Magalhães et al.,WormBase	no	no	no	no	no	Serine/threonine-protein phosphatase 2B catalytic subunit [Source:UniProtKB/Swiss-Prot;Acc:Q0G819]
WBGene00006530	tba-4	anti	WormBase,de Magalhães et al.	no	no	no	no	no	Tubulin alpha chain [Source:UniProtKB/TrEMBL;Acc:G5EDD4]
WBGene00006531	tba-5	anti	WormBase	no	no	no	no	no	Tubulin alpha chain [Source:UniProtKB/TrEMBL;Acc:Q19490]
WBGene00006532	tba-6	anti	WormBase	no	no	no	no	no	Tubulin alpha chain [Source:UniProtKB/TrEMBL;Acc:P91873]
WBGene00006533	tba-7	anti	WormBase,de Magalhães et al.	no	no	no	no	no	Tubulin alpha chain [Source:UniProtKB/TrEMBL;Acc:O18154]
WBGene00006539	tbb-6	pro	WormBase	no	no	no	no	no	Tubulin beta chain [Source:UniProtKB/TrEMBL;Acc:G5EF01]
WBGene00006542	tbp-1	anti	WormBase	no	no	no	no	no	TATA-box-binding protein [Source:UniProtKB/Swiss-Prot;Acc:P32085]
WBGene00006542	tbp-1	pro	de Magalhães et al.,WormBase	no	no	no	no	no	TATA-box-binding protein [Source:UniProtKB/Swiss-Prot;Acc:P32085]
WBGene00006577	tlf-1	pro	WormBase,de Magalhães et al.	no	no	no	no	no	TATA box-binding protein-like 1 [Source:UniProtKB/Swiss-Prot;Acc:B2D6P4]
WBGene00006594	tom-1	pro	de Magalhães et al.	no	no	no	no	no	Lethal giant larvae homologue 2 domain-containing protein [Source:UniProtKB/TrEMBL;Acc:A0A0K3AWL6]
WBGene00006595	top-1	pro	de Magalhães et al.,WormBase	no	no	no	no	no	DNA topoisomerase 1 [Source:UniProtKB/Swiss-Prot;Acc:O17966]
WBGene00006599	tpa-1	anti	de Magalhães et al.,WormBase	no	no	no	no	no	Protein kinase C-like 1 [Source:UniProtKB/Swiss-Prot;Acc:P34722]
WBGene00006601	tpi-1	pro	WormBase	no	no	no	no	no	Triosephosphate isomerase [Source:UniProtKB/Swiss-Prot;Acc:Q10657]
WBGene00006602	tps-1	pro	WormBase	no	no	no	no	no	Alpha,alpha-trehalose-phosphate synthase [UDP-forming] 1 [Source:UniProtKB/Swiss-Prot;Acc:Q7YZT6]
WBGene00006603	tps-2	pro	WormBase	no	no	no	no	no	Alpha,alpha-trehalose-phosphate synthase [UDP-forming] 2 [Source:UniProtKB/Swiss-Prot;Acc:O45380]
WBGene00006619	try-1	anti	WormBase,de Magalhães et al.	no	no	no	no	no	Peptidase S1 domain-containing protein [Source:UniProtKB/TrEMBL;Acc:Q23528]
WBGene00006629	tsp-3	anti	de Magalhães et al.	no	no	no	no	no	Tetraspanin [Source:UniProtKB/TrEMBL;Acc:Q9U2K6]
WBGene00006633	tsp-7	anti	WormBase	no	no	no	no	no	Tetraspanin [Source:UniProtKB/TrEMBL;Acc:Q9XVI4]
WBGene00006643	tsp-17	pro	WormBase	no	no	no	no	no	Tetraspanin-17 [Source:UniProtKB/Swiss-Prot;Acc:Q11098]
WBGene00006652	ttx-1	pro	de Magalhães et al.	no	no	no	no	no	Homeobox protein ttx-1 [Source:UniProtKB/Swiss-Prot;Acc:Q9U2Z0]
WBGene00006654	ttx-3	pro	de Magalhães et al.	no	no	no	no	no	LIM/homeobox protein ttx-3 [Source:UniProtKB/Swiss-Prot;Acc:G5EE86]
WBGene00006655	tub-1	anti	de Magalhães et al.	no	no	no	no	no	Tubby protein homolog 1 [Source:UniProtKB/Swiss-Prot;Acc:Q09306]
WBGene00006699	uba-1	pro	WormBase	no	no	no	no	no	Ubiquitin-activating enzyme E1 C-terminal domain-containing protein [Source:UniProtKB/TrEMBL;Acc:Q3S1J5]
WBGene00006708	ubc-13	pro	de Magalhães et al.	no	no	no	no	no	Ubiquitin-conjugating enzyme E2 13 [Source:UniProtKB/Swiss-Prot;Acc:Q95XX0]
WBGene00006721	ubh-1	pro	WormBase,de Magalhães et al.	no	no	no	no	no	Ubiquitin carboxyl-terminal hydrolase [Source:UniProtKB/TrEMBL;Acc:Q9UAV3]
WBGene00006723	ubh-3	pro	WormBase,de Magalhães et al.	no	no	no	no	no	Ubiquitin carboxyl-terminal hydrolase [Source:UniProtKB/TrEMBL;Acc:Q965V9]
WBGene00006724	ubh-4	anti	de Magalhães et al.,WormBase	no	no	yes	no	no	Ubiquitin carboxyl-terminal hydrolase ubh-4 [Source:UniProtKB/Swiss-Prot;Acc:Q09444]
WBGene00006726	ubl-5	pro	WormBase	no	no	no	no	no	Ubiquitin-like protein 5 [Source:UniProtKB/Swiss-Prot;Acc:P91302]
WBGene00006727	ubq-1	pro	WormBase	no	no	no	no	no	Polyubiquitin-A Ubiquitin Ubiquitin-related [Source:UniProtKB/Swiss-Prot;Acc:P0CG71]
WBGene00006728	ubq-2	pro	WormBase	no	no	no	no	no	Ubiquitin-ribosomal protein eL40 fusion protein Ubiquitin Large ribosomal subunit protein eL40 [Source:UniProtKB/Swiss-Prot;Acc:P49632]
WBGene00006733	ufd-1	pro	de Magalhães et al.,WormBase	no	no	no	no	no	Ubiquitin fusion degradation protein 1 homolog [Source:UniProtKB/Swiss-Prot;Acc:Q19584]
WBGene00006735	ula-1	anti	WormBase	no	no	no	no	no	NEDD8-activating enzyme E1 regulatory subunit [Source:UniProtKB/Swiss-Prot;Acc:Q18217]
WBGene00006736	ulp-1	pro	WormBase,de Magalhães et al.	no	no	no	no	no	Sentrin-specific protease [Source:UniProtKB/Swiss-Prot;Acc:Q09353]
WBGene00006737	ulp-2	pro	WormBase	no	no	no	no	no	Ubiquitin-like protease 2 [Source:UniProtKB/Swiss-Prot;Acc:Q23238]
WBGene00006750	unc-10	anti	de Magalhães et al.	no	no	no	no	no	Rab-3-interacting molecule unc-10 [Source:UniProtKB/Swiss-Prot;Acc:Q22366]
WBGene00006752	unc-13	anti	de Magalhães et al.	no	no	no	no	no	Phorbol ester/diacylglycerol-binding protein unc-13 [Source:UniProtKB/Swiss-Prot;Acc:P27715]
WBGene00006756	unc-17	anti	WormBase	no	no	no	no	no	Vesicular acetylcholine transporter unc-17 [Source:UniProtKB/Swiss-Prot;Acc:P34711]
WBGene00006763	unc-26	anti	de Magalhães et al.	no	no	no	no	no	Synaptojanin [Source:UniProtKB/Swiss-Prot;Acc:G5ECL2]
WBGene00006766	unc-30	pro	WormBase	no	no	no	no	no	Homeobox protein unc-30 [Source:UniProtKB/Swiss-Prot;Acc:P52906]
WBGene00006767	unc-31	anti	de Magalhães et al.	no	no	no	no	no	Calcium-dependent secretion activator [Source:UniProtKB/Swiss-Prot;Acc:Q23658]
WBGene00006768	unc-32	anti	de Magalhães et al.	yes	no	no	no	no	V-type proton ATPase 116 kDa subunit a 1 [Source:UniProtKB/Swiss-Prot;Acc:P30628]
WBGene00006772	unc-36	anti	de Magalhães et al.	no	no	no	no	no	Voltage-dependent calcium channel unc-36 [Source:UniProtKB/Swiss-Prot;Acc:P34374]
WBGene00006783	unc-47	pro	WormBase	no	no	no	no	no	Vesicular GABA transporter [Source:UniProtKB/Swiss-Prot;Acc:P34579]
WBGene00006786	unc-51	anti	de Magalhães et al.	no	no	no	no	no	Serine/threonine-protein kinase unc-51 [Source:UniProtKB/Swiss-Prot;Acc:Q23023]
WBGene00006786	unc-51	pro	WormBase,de Magalhães et al.	no	no	no	no	no	Serine/threonine-protein kinase unc-51 [Source:UniProtKB/Swiss-Prot;Acc:Q23023]
WBGene00006787	unc-52	anti	WormBase,de Magalhães et al.	no	no	no	no	no	Basement membrane proteoglycan [Source:UniProtKB/Swiss-Prot;Acc:Q06561]
WBGene00006787	unc-52	pro	WormBase	no	no	no	no	no	Basement membrane proteoglycan [Source:UniProtKB/Swiss-Prot;Acc:Q06561]
WBGene00006794	unc-60	pro	de Magalhães et al.	no	no	no	no	no	Actin-depolymerizing factor 2, isoform c [Source:UniProtKB/Swiss-Prot;Acc:Q07749]
WBGene00006815	unc-83	anti	de Magalhães et al.,WormBase	no	no	no	no	no	Nuclear migration protein unc-83 [Source:UniProtKB/Swiss-Prot;Acc:Q23064]
WBGene00006831	unc-104	anti	WormBase	no	no	no	no	no	Kinesin-like protein unc-104 [Source:UniProtKB/Swiss-Prot;Acc:P23678]
WBGene00006868	vab-1	pro	de Magalhães et al.	no	no	no	no	no	Ephrin receptor 1 [Source:UniProtKB/Swiss-Prot;Acc:O61460]
WBGene00006915	vha-6	anti	WormBase,de Magalhães et al.	no	no	no	no	no	V-type proton ATPase 116 kDa subunit a 3 [Source:UniProtKB/Swiss-Prot;Acc:G5EGP4]
WBGene00006922	vhl-1	anti	de Magalhães et al.,WormBase	no	no	no	no	no	von Hippel-Lindau tumor suppressor homolog [Source:UniProtKB/Swiss-Prot;Acc:Q19213]
WBGene00006923	vhp-1	anti	WormBase	no	no	no	no	no	Tyrosine-protein phosphatase vhp-1 [Source:UniProtKB/Swiss-Prot;Acc:Q10038]
WBGene00006923	vhp-1	pro	WormBase	no	no	no	no	no	Tyrosine-protein phosphatase vhp-1 [Source:UniProtKB/Swiss-Prot;Acc:Q10038]
WBGene00006925	vit-1	anti	WormBase,de Magalhães et al.	no	no	no	no	no	Vitellogenin-1 [Source:UniProtKB/Swiss-Prot;Acc:P55155]
WBGene00006925	vit-1	pro	WormBase	no	no	no	no	no	Vitellogenin-1 [Source:UniProtKB/Swiss-Prot;Acc:P55155]
WBGene00006927	vit-3	anti	WormBase	yes	no	no	no	no	Vitellogenin-3 [Source:UniProtKB/Swiss-Prot;Acc:Q9N4J2]
WBGene00006928	vit-4	anti	WormBase	no	no	no	no	no	Vitellogenin-4 [Source:UniProtKB/Swiss-Prot;Acc:P18947]
WBGene00006928	vit-4	pro	WormBase	no	no	no	no	no	Vitellogenin-4 [Source:UniProtKB/Swiss-Prot;Acc:P18947]
WBGene00006929	vit-5	anti	WormBase,de Magalhães et al.	no	no	no	no	no	Vitellogenin-5 [Source:UniProtKB/Swiss-Prot;Acc:P06125]
WBGene00006929	vit-5	pro	WormBase	no	no	no	no	no	Vitellogenin-5 [Source:UniProtKB/Swiss-Prot;Acc:P06125]
WBGene00006930	vit-6	pro	WormBase	no	no	no	no	no	Vitellogenin-6 [Source:UniProtKB/Swiss-Prot;Acc:P18948]
WBGene00006932	vps-34	pro	WormBase	no	no	no	no	no	Phosphatidylinositol 3-kinase catalytic subunit type 3 [Source:UniProtKB/Swiss-Prot;Acc:Q9TXI7]
WBGene00006937	wah-1	anti	de Magalhães et al.,WormBase	no	no	no	no	no	Pyr_redox_2 domain-containing protein [Source:UniProtKB/TrEMBL;Acc:K8ESD4]
WBGene00006944	wrn-1	pro	WormBase	no	no	no	no	no	ATP-dependent helicase wrn-1 [Source:UniProtKB/Swiss-Prot;Acc:Q19546]
WBGene00006959	xbp-1	pro	WormBase	no	no	no	no	no	X-box-binding protein 1 [Source:UniProtKB/Swiss-Prot;Acc:G5EE07]
WBGene00006963	xpa-1	pro	WormBase	no	no	no	no	no	XPA C-terminal domain-containing protein [Source:UniProtKB/TrEMBL;Acc:Q21302]
WBGene00006975	zfp-1	pro	de Magalhães et al.	no	no	no	no	no	Zinc finger protein zfp-1 [Source:UniProtKB/Swiss-Prot;Acc:P34447]
WBGene00006996	zyg-11	anti	WormBase	no	no	no	no	no	Early embryogenesis protein zyg-11 [Source:UniProtKB/Swiss-Prot;Acc:P21541]
WBGene00007000	tufm-1	anti	de Magalhães et al.,WormBase	no	no	no	no	no	Elongation factor Tu, mitochondrial [Source:UniProtKB/TrEMBL;Acc:G5ECM6]
WBGene00007007	mak-2	anti	WormBase	no	no	no	no	no	MAP kinase-activated protein kinase mak-2 [Source:UniProtKB/Swiss-Prot;Acc:Q965G5]
WBGene00007009	wwp-1	pro	de Magalhães et al.,WormBase	no	no	no	no	no	E3 ubiquitin-protein ligase wwp-1 [Source:UniProtKB/Swiss-Prot;Acc:Q9N2Z7]
WBGene00007030	epc-1	anti	de Magalhães et al.,WormBase	no	no	no	no	no	Enhancer of polycomb-like protein [Source:UniProtKB/TrEMBL;Acc:G5EC14]
WBGene00007047	wts-1	anti	de Magalhães et al.,WormBase	no	no	no	no	no	Serine/threonine-protein kinase WARTS homolog [Source:UniProtKB/Swiss-Prot;Acc:O45797]
WBGene00007050	utp-20	pro	WormBase	no	no	no	no	no	DRIM domain-containing protein [Source:UniProtKB/TrEMBL;Acc:Q19545]
WBGene00007097	B0024.4	anti	de Magalhães et al.	no	no	no	no	no	Downstream Of DAF-16 (Regulated by DAF-16) [Source:UniProtKB/TrEMBL;Acc:Q17420]
WBGene00007111	sart-3	anti	WormBase	no	no	no	no	no	Nuclear RNA-binding protein sart-3 [Source:UniProtKB/Swiss-Prot;Acc:Q17430]
WBGene00007122	B0250.5	anti	de Magalhães et al.,WormBase	no	no	no	no	no	Probable 3-hydroxyisobutyrate dehydrogenase, mitochondrial [Source:UniProtKB/Swiss-Prot;Acc:Q9XTI0]
WBGene00007174	mboa-1	pro	WormBase,de Magalhães et al.	no	no	no	no	no	O-acyltransferase [Source:UniProtKB/TrEMBL;Acc:Q17498]
WBGene00007186	B0464.6	pro	WormBase	no	no	no	no	no
WBGene00007192	B0491.5	anti	de Magalhães et al.	yes	no	no	no	no	NADH-ubiquinone oxidoreductase subunit B14.7 [Source:UniProtKB/TrEMBL;Acc:Q17512]
WBGene00007210	agmo-1	pro	de Magalhães et al.,WormBase	no	no	no	no	no	Alkylglycerol monooxygenase [Source:UniProtKB/Swiss-Prot;Acc:O17554]
WBGene00007223	C01F6.9	anti	Suriyalaksh et al.	no	no	no	no	no	4F5 domain-containing protein [Source:UniProtKB/TrEMBL;Acc:X5M911]
WBGene00007228	acs-7	anti	de Magalhães et al.	no	no	no	no	no	Acyl-CoA synthetase 7 [Source:UniProtKB/Swiss-Prot;Acc:Q17577]
WBGene00007314	gcy-29	anti	WormBase	no	no	no	no	no	Receptor-type guanylate cyclase gcy-29 [Source:UniProtKB/Swiss-Prot;Acc:O62026]
WBGene00007352	cdc-48.1	anti	de Magalhães et al.	no	no	no	no	no	Transitional endoplasmic reticulum ATPase homolog 1 [Source:UniProtKB/Swiss-Prot;Acc:P54811]
WBGene00007385	atp-5	anti	de Magalhães et al.,WormBase	no	no	no	no	no	ATP synthase subunit d, mitochondrial [Source:UniProtKB/TrEMBL;Acc:Q17763]
WBGene00007387	jmjd-5	pro	WormBase	no	no	no	no	no	Glucosamine 6-phosphate N-acetyltransferase [Source:UniProtKB/TrEMBL;Acc:Q17765]
WBGene00007388	folt-1	pro	WormBase	no	no	no	no	no	Folate transporter 1 [Source:UniProtKB/Swiss-Prot;Acc:Q17766]
WBGene00007391	C06H2.7	pro	WormBase	no	no	yes	yes	no	F-box domain-containing protein [Source:UniProtKB/TrEMBL;Acc:I2HAA3]
WBGene00007400	bud-31	pro	WormBase,de Magalhães et al.	no	no	no	no	no
WBGene00007403	set-3	pro	WormBase	no	no	no	no	no	SET domain-containing protein 3 [Source:UniProtKB/Swiss-Prot;Acc:P34318]
WBGene00007433	swsn-7	pro	Suriyalaksh et al.	no	no	no	no	no	SWI/SNF nucleosome remodeling complex component [Source:UniProtKB/Swiss-Prot;Acc:Q09441]
WBGene00007458	ule-4	anti	de Magalhães et al.	no	no	no	no	no	UPF0375 protein ule-4 [Source:UniProtKB/Swiss-Prot;Acc:O62053]
WBGene00007462	ctsa-3.2	pro	WormBase	no	no	no	no	no	Serine carboxypeptidase ctsa-3.2 [Source:UniProtKB/Swiss-Prot;Acc:P52714]
WBGene00007502	glb-4	anti	WormBase	no	no	no	no	no	GLOBIN domain-containing protein [Source:UniProtKB/TrEMBL;Acc:Q17884]
WBGene00007529	C11H1.3	pro	de Magalhães et al.	no	no	no	no	no	RING-type E3 ubiquitin transferase [Source:UniProtKB/TrEMBL;Acc:Q17911]
WBGene00007547	nhr-154	anti	WormBase,de Magalhães et al.	no	no	no	no	no	Nuclear hormone receptor family member nhr-154 [Source:UniProtKB/Swiss-Prot;Acc:O01931]
WBGene00007560	C14A4.9	pro	de Magalhães et al.,WormBase	no	no	no	no	no	C6 domain-containing protein [Source:UniProtKB/TrEMBL;Acc:Q17956]
WBGene00007561	ccm-3	anti	WormBase	no	no	no	no	no	Programmed cell death protein 10 homolog [Source:UniProtKB/Swiss-Prot;Acc:Q17958]
WBGene00007586	ril-2	anti	WormBase,de Magalhães et al.	no	no	no	no	no	RNAi-Induced Longevity [Source:UniProtKB/TrEMBL;Acc:Q52GY7]
WBGene00007622	C16C10.1	anti	WormBase	no	no	no	no	no	Uncharacterized mitochondrial carrier C16C10.1 [Source:UniProtKB/Swiss-Prot;Acc:Q09461]
WBGene00007623	C16C10.2	anti	WormBase	no	no	no	no	no	Probable U3 small nucleolar RNA-associated protein 11 [Source:UniProtKB/Swiss-Prot;Acc:Q09462]
WBGene00007627	ccdc-55	pro	WormBase	no	no	no	no	no	Nuclear speckle splicing regulatory protein 1 homolog [Source:UniProtKB/Swiss-Prot;Acc:Q09252]
WBGene00007633	C16D2.1	pro	WormBase	no	no	no	no	no	Skp1-related protein [Source:UniProtKB/TrEMBL;Acc:O62061]
WBGene00007684	C18E9.4	anti	de Magalhães et al.	no	no	no	no	no	NADH dehydrogenase [ubiquinone] 1 beta subcomplex subunit 3 [Source:UniProtKB/TrEMBL;Acc:Q18095]
WBGene00007690	sftd-3	anti	WormBase,de Magalhães et al.	no	no	yes	no	no	Vesicle transport protein [Source:UniProtKB/TrEMBL;Acc:A0A2K5ATL4]
WBGene00007764	C27B7.7	anti	WormBase,de Magalhães et al.	no	no	no	no	no	Ig-like and fibronectin type-III domain-containing protein C27B7.7 [Source:UniProtKB/Swiss-Prot;Acc:Q18245]
WBGene00007799	nrx-1	anti	WormBase,de Magalhães et al.	no	no	no	no	no	Neurexin-3-beta [Source:UniProtKB/TrEMBL;Acc:I2HAJ7]
WBGene00007801	trpa-1	pro	WormBase,de Magalhães et al.	no	no	no	no	no	Transient receptor potential cation channel subfamily A member 1 homolog [Source:UniProtKB/Swiss-Prot;Acc:Q18297]
WBGene00007813	jmjd-3.3	pro	WormBase	no	no	no	no	no	JmjC domain-containing protein [Source:UniProtKB/TrEMBL;Acc:A0A131MD67]
WBGene00007826	C30H6.9	pro	WormBase	no	no	no	no	no	Altered inheritance of mitochondria protein 36, mitochondrial [Source:UniProtKB/TrEMBL;Acc:Q9XVR5]
WBGene00007864	irg-6	anti	WormBase	no	no	no	no	no	CUB-like domain-containing protein [Source:UniProtKB/TrEMBL;Acc:H9G327]
WBGene00007873	dod-21	anti	de Magalhães et al.	no	no	no	no	no	CUB-like domain-containing protein [Source:UniProtKB/TrEMBL;Acc:Q9U3N6]
WBGene00007875	dod-24	anti	de Magalhães et al.	no	no	no	no	no	CUB-like domain-containing protein [Source:UniProtKB/TrEMBL;Acc:Q9XUH3]
WBGene00007918	sphk-1	pro	WormBase	no	no	no	no	no	Sphingosine kinase 1 [Source:UniProtKB/Swiss-Prot;Acc:Q18425]
WBGene00007920	C34C12.1	pro	WormBase	no	no	no	no	no	Autophagy-related protein 14 [Source:UniProtKB/TrEMBL;Acc:Q09494]
WBGene00007921	C34C12.2	pro	WormBase	no	no	no	no	no	Fibronectin type-III domain-containing protein [Source:UniProtKB/TrEMBL;Acc:Q09495]
WBGene00007987	C36H8.1	anti	WormBase,de Magalhães et al.	no	no	no	no	no	Major sperm protein [Source:UniProtKB/TrEMBL;Acc:Q18503]
WBGene00008003	enu-3.2	anti	WormBase	no	no	no	no	no	ENhancer of Uncoordination [Source:UniProtKB/TrEMBL;Acc:Q18507]
WBGene00008027	scl-5	anti	WormBase	no	no	no	no	no	SCP domain-containing protein [Source:UniProtKB/TrEMBL;Acc:Q18543]
WBGene00008030	scl-8	anti	WormBase,de Magalhães et al.	no	no	no	no	no	SCP domain-containing protein [Source:UniProtKB/TrEMBL;Acc:Q18540]
WBGene00008040	ttr-5	anti	de Magalhães et al.,WormBase	no	no	no	no	no	Transthyretin-like protein 5 [Source:UniProtKB/Swiss-Prot;Acc:Q03575]
WBGene00008062	set-32	pro	WormBase	no	no	no	no	no	SET domain-containing protein [Source:UniProtKB/TrEMBL;Acc:Q93368]
WBGene00008117	gsr-1	pro	WormBase	no	no	no	no	no	Glutathione reductase, mitochondrial [Source:UniProtKB/Swiss-Prot;Acc:Q93379]
WBGene00008136	C47D12.2	anti	WormBase,de Magalhães et al.	no	no	no	no	no	Dymeclin [Source:UniProtKB/TrEMBL;Acc:Q18668]
WBGene00008140	xpf-1	anti	WormBase	no	no	no	no	no	ERCC4 domain-containing protein [Source:UniProtKB/TrEMBL;Acc:G5EBZ1]
WBGene00008145	set-5	pro	WormBase	no	no	no	no	no	SET domain-containing protein [Source:UniProtKB/TrEMBL;Acc:K8ESG9]
WBGene00008147	C47E12.2	anti	de Magalhães et al.,WormBase	no	no	no	no	no	ADP/ATP translocase [Source:UniProtKB/TrEMBL;Acc:Q18683]
WBGene00008206	set-6	pro	de Magalhães et al.,WormBase	no	no	no	no	no	Histone-lysine N-methyltransferase set-6 [Source:UniProtKB/Swiss-Prot;Acc:O17679]
WBGene00008262	ril-1	anti	WormBase,de Magalhães et al.	yes	no	no	no	no	RNAi-Induced Longevity [Source:UniProtKB/TrEMBL;Acc:O17694]
WBGene00008309	nhr-170	anti	WormBase	no	no	no	no	no	Nuclear Hormone Receptor family [Source:UniProtKB/TrEMBL;Acc:O45315]
WBGene00008316	dod-18	anti	de Magalhães et al.	no	no	no	no	no	Nucleotide PPase [Source:UniProtKB/TrEMBL;Acc:Q18851]
WBGene00008375	D1054.8	anti	WormBase	no	no	no	no	no	DeHydrogenases, Short chain [Source:UniProtKB/TrEMBL;Acc:Q18946]
WBGene00008378	ule-3	anti	de Magalhães et al.	no	no	no	no	no	Uterine Lumin Expressed/locailized [Source:UniProtKB/TrEMBL;Acc:Q18947]
WBGene00008380	prp-38	anti	WormBase	no	no	no	no	no	Pre-mRNA-splicing factor 38 [Source:UniProtKB/TrEMBL;Acc:Q18942]
WBGene00008401	D2005.6	anti	Suriyalaksh et al.	no	no	no	no	no	MARVEL domain-containing protein [Source:UniProtKB/TrEMBL;Acc:Q93411]
WBGene00008405	ttll-12	pro	WormBase	no	no	no	no	no	Tubulin--tyrosine ligase-like protein 12 [Source:UniProtKB/Swiss-Prot;Acc:Q09512]
WBGene00008409	mpst-1	pro	WormBase	no	no	no	no	no	Putative thiosulfate sulfurtransferase mpst-1 [Source:UniProtKB/Swiss-Prot;Acc:O17730]
WBGene00008411	mans-1	anti	WormBase,de Magalhães et al.	no	no	no	no	no	alpha-1,2-Mannosidase [Source:UniProtKB/TrEMBL;Acc:P90787]
WBGene00008414	D2030.4	anti	de Magalhães et al.	no	no	no	no	no	NADH dehydrogenase [ubiquinone] 1 beta subcomplex subunit 7 [Source:UniProtKB/Swiss-Prot;Acc:P90789]
WBGene00008419	wdr-23	anti	WormBase,de Magalhães et al.	no	no	no	no	no	DDB1- and CUL4-associated factor 11 homolog [Source:UniProtKB/Swiss-Prot;Acc:P90794]
WBGene00008428	eif-2Bepsilon	anti	de Magalhães et al.	no	no	no	no	no	eIF-2B GDP-GTP exchange factor subunit epsilon [Source:UniProtKB/TrEMBL;Acc:Q18994]
WBGene00008430	hgap-2	pro	WormBase	no	no	no	no	no	Rap-GAP domain-containing protein [Source:UniProtKB/TrEMBL;Acc:H9G2Q4]
WBGene00008439	mfb-1	pro	WormBase	no	no	no	no	no	F-box domain-containing protein [Source:UniProtKB/TrEMBL;Acc:O45323]
WBGene00008441	usp-50	pro	de Magalhães et al.	no	no	no	no	no	USP domain-containing protein [Source:UniProtKB/TrEMBL;Acc:G5EBW2]
WBGene00008452	mrps-5	anti	WormBase,de Magalhães et al.	no	no	no	no	no	Small ribosomal subunit protein uS5m [Source:UniProtKB/Swiss-Prot;Acc:Q93425]
WBGene00008506	tkt-1	anti	de Magalhães et al.,WormBase,Suriyalaksh et al.	no	no	no	no	no	Transketolase-like pyrimidine-binding domain-containing protein [Source:UniProtKB/TrEMBL;Acc:O17759]
WBGene00008514	mrpl-44	anti	WormBase,de Magalhães et al.	no	no	no	yes	no	Large ribosomal subunit protein mL44 [Source:UniProtKB/Swiss-Prot;Acc:P34384]
WBGene00008526	F02D10.6	anti	WormBase	no	no	no	no	no
WBGene00008527	set-8	pro	WormBase	no	no	no	no	no	SET domain-containing protein [Source:UniProtKB/TrEMBL;Acc:Q19117]
WBGene00008549	din-1	pro	de Magalhães et al.	no	no	yes	yes	no	Daf-12-interacting protein 1 [Source:UniProtKB/Swiss-Prot;Acc:G5EGK6]
WBGene00008567	acox-1.4	pro	WormBase	no	no	no	no	no	Acyl-coenzyme A oxidase acox-1.4 [Source:UniProtKB/Swiss-Prot;Acc:O62139]
WBGene00008593	clec-227	anti	WormBase,de Magalhães et al.	no	no	no	no	no	C-type LECtin [Source:UniProtKB/TrEMBL;Acc:Q19231]
WBGene00008641	pch-2	pro	de Magalhães et al.	no	no	no	no	no	Putative pachytene checkpoint protein 2 [Source:UniProtKB/Swiss-Prot;Acc:Q09535]
WBGene00008686	F11A10.5	pro	WormBase	no	no	no	no	no
WBGene00008724	F13A7.1	anti	WormBase	no	no	no	no	no	Major sperm protein [Source:UniProtKB/TrEMBL;Acc:O17799]
WBGene00008764	dylt-1	anti	WormBase	no	no	no	no	no	DYnein Light chain (Tctex type) [Source:UniProtKB/TrEMBL;Acc:Q19416]
WBGene00008767	F13G3.7	anti	de Magalhães et al.	no	no	no	no	no	Mitochondrial carrier protein [Source:UniProtKB/TrEMBL;Acc:Q19422]
WBGene00008768	F13G3.10	anti	WormBase	no	no	no	no	no	Nascent polypeptide-associated complex subunit alpha-like UBA domain-containing protein [Source:UniProtKB/TrEMBL;Acc:G5ECM7]
WBGene00008775	mogs-1	pro	WormBase	no	no	no	no	no	Mannosyl-oligosaccharide glucosidase [Source:UniProtKB/Swiss-Prot;Acc:Q19426]
WBGene00008781	rpoa-2	anti	de Magalhães et al.	no	no	no	no	no	DNA-directed RNA polymerase subunit beta [Source:UniProtKB/TrEMBL;Acc:Q27493]
WBGene00008850	F15B9.6	anti	de Magalhães et al.	no	no	no	no	no
WBGene00008852	ubql-1	pro	WormBase	yes	no	no	no	no	Ubiquilin [Source:UniProtKB/Swiss-Prot;Acc:G5EFF7]
WBGene00008856	F15D3.6	anti	WormBase	no	no	no	no	no	PRELI/MSF1 domain-containing protein [Source:UniProtKB/TrEMBL;Acc:O62173]
WBGene00008857	timm-23	pro	de Magalhães et al.,WormBase	yes	no	no	no	no	Mitochondrial import inner membrane translocase subunit TIM23 [Source:UniProtKB/TrEMBL;Acc:Q9XVQ2]
WBGene00008858	pals-1	anti	de Magalhães et al.	no	no	no	no	no	Protein containing ALS2cr12 (ALS2CR12) signature [Source:UniProtKB/TrEMBL;Acc:O62174]
WBGene00008878	ppfr-1	pro	WormBase	no	no	no	no	yes	Serine/threonine-protein phosphatase 4 regulatory subunit 1 [Source:UniProtKB/Swiss-Prot;Acc:G5ECH5]
WBGene00008887	tbcd-1	pro	WormBase	no	no	no	no	no	Tubulin-specific chaperone D [Source:UniProtKB/Swiss-Prot;Acc:Q19493]
WBGene00008901	nhr-27	anti	WormBase	no	no	no	no	no	Nuclear hormone receptor family member nhr-27 [Source:UniProtKB/Swiss-Prot;Acc:G5EGN8]
WBGene00008901	nhr-27	pro	WormBase	no	no	no	no	no	Nuclear hormone receptor family member nhr-27 [Source:UniProtKB/Swiss-Prot;Acc:G5EGN8]
WBGene00008919	vps-36	pro	de Magalhães et al.,WormBase	no	no	no	no	no	Vacuolar protein-sorting-associated protein 36 [Source:UniProtKB/TrEMBL;Acc:Q19519]
WBGene00008948	F19B6.1	anti	de Magalhães et al.,WormBase	no	no	no	no	no	Uridine-cytidine kinase 1-like 1 [Source:UniProtKB/TrEMBL;Acc:D3YT38]
WBGene00008963	F19H8.2	pro	WormBase	no	no	no	no	no	ShKT domain-containing protein [Source:UniProtKB/TrEMBL;Acc:O45378]
WBGene00008977	iglr-1	anti	de Magalhães et al.	no	no	no	no	no	Ig-like domain-containing protein [Source:UniProtKB/TrEMBL;Acc:Q93539]
WBGene00009010	F21D5.5	anti	WormBase	no	no	no	no	no
WBGene00009011	F21D5.6	anti	WormBase	no	no	no	no	no	Ribonuclease H2 subunit B wHTH domain-containing protein [Source:UniProtKB/TrEMBL;Acc:Q19684]
WBGene00009013	mrps-33	anti	de Magalhães et al.,WormBase	no	no	no	no	no	Small ribosomal subunit protein mS33 [Source:UniProtKB/TrEMBL;Acc:Q19685]
WBGene00009048	cth-1	pro	de Magalhães et al.	no	no	no	no	no	cystathionine gamma-lyase [Source:UniProtKB/TrEMBL;Acc:O45391]
WBGene00009082	dlat-1	anti	de Magalhães et al.,WormBase	no	no	no	no	no	Dihydrolipoyllysine-residue acetyltransferase component of pyruvate dehydrogenase complex, mitochondrial [Source:UniProtKB/Swiss-Prot;Acc:Q19749]
WBGene00009084	F23B12.7	pro	Suriyalaksh et al.	no	no	no	no	no
WBGene00009102	F25B3.5	anti	de Magalhães et al.	no	no	no	no	no
WBGene00009119	ndk-1	anti	WormBase,de Magalhães et al.	no	no	no	no	no	Nucleoside diphosphate kinase [Source:UniProtKB/TrEMBL;Acc:Q93576]
WBGene00009142	F26A3.4	anti	de Magalhães et al.,WormBase	no	no	no	no	no	Dual specificity protein phosphatase 14 [Source:UniProtKB/TrEMBL;Acc:Q93592]
WBGene00009159	F26E4.4	anti	de Magalhães et al.	no	no	no	no	no	DNA-directed RNA polymerase III subunit RPC4 [Source:UniProtKB/TrEMBL;Acc:P90847]
WBGene00009161	cox-7C	anti	de Magalhães et al.	no	no	no	no	no	Cytochrome c oxidase polypeptide VIIc [Source:UniProtKB/TrEMBL;Acc:O18687]
WBGene00009218	acs-20	pro	WormBase,de Magalhães et al.	no	no	no	no	no	AMP-binding domain-containing protein [Source:UniProtKB/TrEMBL;Acc:Q19878]
WBGene00009264	sac-1	pro	de Magalhães et al.	no	no	no	no	no	SAC domain-containing protein [Source:UniProtKB/TrEMBL;Acc:Q93641]
WBGene00009267	usp-48	pro	de Magalhães et al.,WormBase	yes	no	no	no	no	Ubiquitin carboxyl-terminal hydrolase usp-48 [Source:UniProtKB/Swiss-Prot;Acc:G5ECC7]
WBGene00009306	maph-1.1	anti	WormBase	no	no	no	no	no	Microtubule-associated protein homolog maph-1.1 [Source:UniProtKB/Swiss-Prot;Acc:P91859]
WBGene00009342	fasn-1	pro	WormBase	no	no	no	no	no	Carrier domain-containing protein [Source:UniProtKB/TrEMBL;Acc:P91871]
WBGene00009344	F32H2.7	anti	WormBase	no	no	no	no	no	Coiled-coil domain-containing protein [Source:UniProtKB/TrEMBL;Acc:O17859]
WBGene00009365	F33H1.4	pro	Suriyalaksh et al.	no	no	no	no	no	C2H2-type domain-containing protein [Source:UniProtKB/TrEMBL;Acc:Q19991]
WBGene00009370	set-10	pro	WormBase	no	no	no	no	no	MYND-type domain-containing protein [Source:UniProtKB/TrEMBL;Acc:Q9XV44]
WBGene00009371	F33H2.8	pro	WormBase,de Magalhães et al.	no	no	no	no	no	TPT domain-containing protein [Source:UniProtKB/TrEMBL;Acc:B3WFX7]
WBGene00009385	sas-5	anti	WormBase,de Magalhães et al.	no	no	no	no	no	Spindle assembly abnormal protein 5 [Source:UniProtKB/Swiss-Prot;Acc:Q20010]
WBGene00009441	wdr-48	pro	WormBase	no	no	no	no	no	WD repeat-containing protein 48 homolog [Source:UniProtKB/Swiss-Prot;Acc:Q20059]
WBGene00009454	F36A2.7	anti	de Magalhães et al.	no	no	no	no	no	Cytochrome c oxidase subunit 4 [Source:UniProtKB/TrEMBL;Acc:P90860]
WBGene00009578	F40F8.5	anti	de Magalhães et al.	no	no	no	no	no	Expressed conserved protein [Source:UniProtKB/TrEMBL;Acc:H2L2A0]
WBGene00009595	cbp-3	pro	WormBase	no	no	no	no	no	histone acetyltransferase [Source:UniProtKB/TrEMBL;Acc:Q7JMS5]
WBGene00009602	F40G12.7	pro	WormBase	no	no	no	no	no	KLRAQ domain-containing protein [Source:UniProtKB/TrEMBL;Acc:Q20248]
WBGene00009608	nhr-265	anti	de Magalhães et al.	no	no	no	no	no	Nuclear Hormone Receptor family [Source:UniProtKB/TrEMBL;Acc:O45507]
WBGene00009628	tatn-1	anti	de Magalhães et al.	no	no	no	no	no	Tyrosine aminotransferase [Source:UniProtKB/Swiss-Prot;Acc:Q93703]
WBGene00009645	F42G10.1	anti	de Magalhães et al.	no	no	no	no	no	Peptidase_M13 domain-containing protein [Source:UniProtKB/TrEMBL;Acc:Q09393]
WBGene00009650	ccnk-1	pro	WormBase	no	no	no	no	no	Cyclin-like domain-containing protein [Source:UniProtKB/TrEMBL;Acc:O17869]
WBGene00009664	idha-1	anti	de Magalhães et al.,WormBase	no	no	no	no	no	Probable isocitrate dehydrogenase [NAD] subunit alpha, mitochondrial [Source:UniProtKB/Swiss-Prot;Acc:Q93714]
WBGene00009668	cfim-1	anti	WormBase	no	no	no	no	no	Cleavage and polyadenylation specificity factor subunit 5 [Source:UniProtKB/TrEMBL;Acc:Q93716]
WBGene00009706	argk-1	pro	de Magalhães et al.	no	no	no	no	no	arginine kinase [Source:UniProtKB/TrEMBL;Acc:O45518]
WBGene00009734	F45G2.8	pro	de Magalhães et al.,WormBase	no	no	no	no	no	Mitochondrial import inner membrane translocase subunit tim-16 [Source:UniProtKB/Swiss-Prot;Acc:O62250]
WBGene00009739	F45H10.2	anti	de Magalhães et al.	no	no	no	no	no	Cytochrome b-c1 complex subunit 8 [Source:UniProtKB/TrEMBL;Acc:O45525]
WBGene00009741	drr-1	anti	de Magalhães et al.,WormBase	no	no	no	no	no	MARVEL domain-containing protein [Source:UniProtKB/TrEMBL;Acc:O02268]
WBGene00009839	fbxa-188	anti	de Magalhães et al.	no	no	no	no	no	F-box domain-containing protein [Source:UniProtKB/TrEMBL;Acc:Q9XU29]
WBGene00009878	F49C12.9	anti	WormBase,de Magalhães et al.	no	no	no	no	no	UBA domain-containing protein [Source:UniProtKB/TrEMBL;Acc:P90879]
WBGene00009897	skpo-1	pro	WormBase	no	no	no	no	no	Peroxidase skpo-1 [Source:UniProtKB/Swiss-Prot;Acc:Q20616]
WBGene00009898	dod-23	anti	WormBase,de Magalhães et al.	no	no	no	yes	no	Downstream Of DAF-16 (Regulated by DAF-16) [Source:UniProtKB/TrEMBL;Acc:Q20615]
WBGene00009993	F53F4.11	anti	WormBase	yes	no	no	no	no	Ribosomal l1 domain-containing protein [Source:UniProtKB/TrEMBL;Acc:Q20720]
WBGene00010015	atad-3	anti	de Magalhães et al.	no	no	no	no	no	ATPase family AAA domain-containing protein 3 [Source:UniProtKB/Swiss-Prot;Acc:Q20748]
WBGene00010038	rheb-1	anti	de Magalhães et al.	no	no	no	no	no	GTP-binding protein Rheb homolog 1 [Source:UniProtKB/Swiss-Prot;Acc:P34443]
WBGene00010051	F54D5.5	anti	WormBase	no	no	no	no	no
WBGene00010083	xdh-1	anti	WormBase,de Magalhães et al.	no	no	no	no	no	xanthine dehydrogenase [Source:UniProtKB/TrEMBL;Acc:O17892]
WBGene00010085	F55B11.3	anti	de Magalhães et al.	no	no	no	no	no	Secreted protein [Source:UniProtKB/TrEMBL;Acc:O17893]
WBGene00010087	F55B11.5	anti	de Magalhães et al.,WormBase	no	no	no	no	no	HORMA domain-containing protein [Source:UniProtKB/TrEMBL;Acc:Q7JKF1]
WBGene00010089	hpo-31	pro	WormBase,de Magalhães et al.	no	no	no	no	no	CCA tRNA nucleotidyltransferase 1, mitochondrial [Source:UniProtKB/TrEMBL;Acc:Q93795]
WBGene00010115	aakb-1	pro	de Magalhães et al.,WormBase	no	no	no	no	no	Association with the SNF1 complex (ASC) domain-containing protein [Source:UniProtKB/TrEMBL;Acc:Q9XUY2]
WBGene00010125	dod-22	anti	de Magalhães et al.	no	no	no	no	no	CUB-like domain-containing protein [Source:UniProtKB/TrEMBL;Acc:Q9XUE0]
WBGene00010149	F56D5.5	anti	WormBase	no	no	no	no	no	Coiled-coil domain-containing protein 69 [Source:UniProtKB/TrEMBL;Acc:Q20885]
WBGene00010160	png-1	pro	WormBase	no	no	no	no	no	Peptide-N(4)-(N-acetyl-beta-glucosaminyl)asparagine amidase [Source:UniProtKB/Swiss-Prot;Acc:Q9TW67]
WBGene00010215	nhr-193	anti	Suriyalaksh et al.	no	no	no	no	no	Nuclear Hormone Receptor family [Source:UniProtKB/TrEMBL;Acc:G5EC41]
WBGene00010266	dct-18	pro	de Magalhães et al.	no	no	no	no	no	DAF-16/FOXO Controlled, germline Tumor affecting [Source:UniProtKB/TrEMBL;Acc:O62277]
WBGene00010279	letm-1	anti	WormBase,de Magalhães et al.	no	no	no	no	no	Mitochondrial proton/calcium exchanger protein [Source:UniProtKB/TrEMBL;Acc:Q9XVL7]
WBGene00010310	F59B2.8	pro	WormBase	no	no	no	yes	no
WBGene00010317	idh-1	anti	WormBase,de Magalhães et al.	no	no	no	no	no	Isocitrate dehydrogenase [NADP] [Source:UniProtKB/TrEMBL;Acc:H9G2T4]
WBGene00010340	slcf-1	anti	WormBase,de Magalhães et al.	no	no	no	no	no	MFS domain-containing protein [Source:UniProtKB/TrEMBL;Acc:G5ECR3]
WBGene00010340	slcf-1	pro	WormBase	no	no	no	no	no	MFS domain-containing protein [Source:UniProtKB/TrEMBL;Acc:G5ECR3]
WBGene00010362	enu-3.1	anti	WormBase	no	no	no	no	no	ENhancer of Uncoordination [Source:UniProtKB/TrEMBL;Acc:O45607]
WBGene00010414	hpa-1	anti	de Magalhães et al.	no	no	no	no	no	Receptor L-domain domain-containing protein [Source:UniProtKB/TrEMBL;Acc:Q9U3D2]
WBGene00010419	atp-1	anti	WormBase,de Magalhães et al.	no	no	no	no	no	ATP synthase subunit alpha, mitochondrial [Source:UniProtKB/Swiss-Prot;Acc:Q9XXK1]
WBGene00010428	dcn-1	pro	WormBase	no	no	no	no	no	Defective in cullin neddylation protein 1 [Source:UniProtKB/Swiss-Prot;Acc:Q9U3C8]
WBGene00010458	mrpl-10	anti	de Magalhães et al.	no	no	no	no	no	39S ribosomal protein L10, mitochondrial [Source:UniProtKB/TrEMBL;Acc:Q21083]
WBGene00010459	slc-25A32	anti	de Magalhães et al.	no	no	no	no	no	Mitochondrial folate transporter/carrier [Source:UniProtKB/TrEMBL;Acc:A5JYR3]
WBGene00010470	cdr-4	pro	WormBase	no	no	no	no	no	CaDmium Responsive; Cadmium-inducible lysosomal protein CDR-4 [Source:UniProtKB/TrEMBL;Acc:G5EDZ7]
WBGene00010471	cdr-6	pro	WormBase	no	no	no	no	no	CaDmium Responsive; Cadmium-inducible lysosomal protein CDR-6 [Source:UniProtKB/TrEMBL;Acc:G5EET3]
WBGene00010477	enu-3.6	anti	WormBase	no	no	no	no	no	ENhancer of Uncoordination [Source:UniProtKB/TrEMBL;Acc:O17914]
WBGene00010541	ttr-1	anti	WormBase,de Magalhães et al.	no	no	no	no	no	Transthyretin-like protein 1 [Source:UniProtKB/Swiss-Prot;Acc:P34502]
WBGene00010556	rack-1	anti	de Magalhães et al.,WormBase	yes	no	no	no	no	Small ribosomal subunit protein RACK1 [Source:UniProtKB/Swiss-Prot;Acc:Q21215]
WBGene00010560	eif-2beta	pro	WormBase	no	no	no	no	no	Eukaryotic translation initiation factor 2 subunit 2 [Source:UniProtKB/Swiss-Prot;Acc:Q21230]
WBGene00010560	eif-2beta	anti	WormBase	no	no	no	no	no	Eukaryotic translation initiation factor 2 subunit 2 [Source:UniProtKB/Swiss-Prot;Acc:Q21230]
WBGene00010642	mks-6	pro	WormBase	no	no	no	no	no	C2 domain-containing protein [Source:UniProtKB/TrEMBL;Acc:Q21303]
WBGene00010665	rml-1	anti	WormBase,de Magalhães et al.	no	no	no	no	no	UTP--glucose-1-phosphate uridylyltransferase [Source:UniProtKB/TrEMBL;Acc:Q86D12]
WBGene00010671	eak-7	anti	de Magalhães et al.	no	no	no	no	no	TLDc domain-containing protein [Source:UniProtKB/TrEMBL;Acc:Q21342]
WBGene00010671	eak-7	pro	de Magalhães et al.	no	no	no	no	no	TLDc domain-containing protein [Source:UniProtKB/TrEMBL;Acc:Q21342]
WBGene00010677	gtbp-1	pro	WormBase	no	no	no	no	no	Ras-Gtpase-activating protein SH3 (Three) domain-Binding Protein [Source:UniProtKB/TrEMBL;Acc:Q21351]
WBGene00010700	nipi-3	pro	WormBase	no	no	no	no	no
WBGene00010745	dod-17	anti	de Magalhães et al.	no	no	no	no	no	CUB-like domain-containing protein [Source:UniProtKB/TrEMBL;Acc:O45667]
WBGene00010766	mrps-27	anti	de Magalhães et al.	no	no	no	no	no	Ig-like domain-containing protein [Source:UniProtKB/TrEMBL;Acc:G5ECC9]
WBGene00010794	dld-1	anti	WormBase,de Magalhães et al.	no	no	no	no	no	Dihydrolipoyl dehydrogenase, mitochondrial [Source:UniProtKB/Swiss-Prot;Acc:O17953]
WBGene00010794	dld-1	pro	WormBase	no	no	no	no	no	Dihydrolipoyl dehydrogenase, mitochondrial [Source:UniProtKB/Swiss-Prot;Acc:O17953]
WBGene00010809	lias-1	anti	WormBase	yes	no	no	no	no	Lipoyl synthase, mitochondrial [Source:UniProtKB/Swiss-Prot;Acc:Q21452]
WBGene00010868	somi-1	anti	Suriyalaksh et al.	no	no	no	no	no	Zinc finger protein somi-1 [Source:UniProtKB/Swiss-Prot;Acc:A0A486WWJ9]
WBGene00010870	let-522	pro	WormBase,de Magalhães et al.	no	no	no	no	no
WBGene00010882	atg-7	anti	de Magalhães et al.	no	no	no	no	no	Ubiquitin-like modifier-activating enzyme ATG7 [Source:UniProtKB/TrEMBL;Acc:G5EBK4]
WBGene00010882	atg-7	pro	WormBase,de Magalhães et al.	no	no	no	no	no	Ubiquitin-like modifier-activating enzyme ATG7 [Source:UniProtKB/TrEMBL;Acc:G5EBK4]
WBGene00010919	M117.3	pro	WormBase	no	no	no	no	no	14-3-3 domain-containing protein [Source:UniProtKB/TrEMBL;Acc:Q21539]
WBGene00010923	rle-1	anti	de Magalhães et al.	no	no	no	no	no	Regulation of longevity by E3 ubiquitin-protein ligase [Source:UniProtKB/Swiss-Prot;Acc:O45962]
WBGene00010936	ztf-14	anti	Suriyalaksh et al.	no	no	no	no	no	C2H2-type domain-containing protein [Source:UniProtKB/TrEMBL;Acc:A0A486WWY9]
WBGene00010990	tceb-3	anti	WormBase	no	no	no	no	no	Transcription elongation factor B polypeptide 3 [Source:UniProtKB/Swiss-Prot;Acc:Q09413]
WBGene00011068	set-14	pro	WormBase	no	no	no	no	no	SET domain-containing protein 14 [Source:UniProtKB/Swiss-Prot;Acc:Q09415]
WBGene00011110	prdx-3	pro	WormBase,de Magalhães et al.	no	no	no	no	no	Probable peroxiredoxin prdx-3 [Source:UniProtKB/Swiss-Prot;Acc:Q21824]
WBGene00011116	pdcd-2	anti	WormBase	no	no	no	no	no	MYND-type domain-containing protein [Source:UniProtKB/TrEMBL;Acc:Q21826]
WBGene00011225	R10H10.7	anti	de Magalhães et al.,WormBase	no	no	no	no	no	Non-specific serine/threonine protein kinase [Source:UniProtKB/TrEMBL;Acc:Q19378]
WBGene00011273	R53.4	anti	de Magalhães et al.	no	no	no	no	no	Putative ATP synthase subunit f, mitochondrial [Source:UniProtKB/Swiss-Prot;Acc:Q22021]
WBGene00011304	mnk-1	pro	de Magalhães et al.	no	no	no	no	no	MAP kinase-interacting serine/threonine-protein kinase mnk-1 [Source:UniProtKB/Swiss-Prot;Acc:Q8I113]
WBGene00011326	T01D3.1	anti	WormBase	no	no	no	no	no	EGF-like domain-containing protein [Source:UniProtKB/TrEMBL;Acc:G5EEP6]
WBGene00011376	gla-3	anti	WormBase	no	no	no	no	no	C3H1-type domain-containing protein [Source:UniProtKB/TrEMBL;Acc:B9WRT8]
WBGene00011392	sbt-1	pro	de Magalhães et al.	no	no	no	no	no	Neuroendocrine protein 7B2 [Source:UniProtKB/TrEMBL;Acc:Q9XTY3]
WBGene00011412	mrpl-16	anti	WormBase	no	no	no	no	no	Large ribosomal subunit protein uL16m [Source:UniProtKB/TrEMBL;Acc:Q22140]
WBGene00011456	T05A1.5	anti	WormBase,de Magalhães et al.	no	no	no	no	no	Major facilitator superfamily (MFS) profile domain-containing protein [Source:UniProtKB/TrEMBL;Acc:Q2XN03]
WBGene00011488	nra-2	anti	Suriyalaksh et al.	no	no	yes	no	no	Nicalin [Source:UniProtKB/Swiss-Prot;Acc:A5JYX8]
WBGene00011493	T05F1.8	anti	WormBase	no	no	no	no	no	Phosphate carrier protein, mitochondrial [Source:UniProtKB/TrEMBL;Acc:Q9XUR1]
WBGene00011527	cchl-1	anti	de Magalhães et al.,WormBase	no	no	no	no	no	Probable holocytochrome-c-type synthase [Source:UniProtKB/Swiss-Prot;Acc:P53703]
WBGene00011546	T06G6.4	anti	WormBase	no	no	no	no	no	FAM184 domain-containing protein [Source:UniProtKB/TrEMBL;Acc:O62366]
WBGene00011566	nhr-214	anti	WormBase	no	no	no	no	no	Nuclear Hormone Receptor family [Source:UniProtKB/TrEMBL;Acc:Q22296]
WBGene00011636	cec-3	anti	de Magalhães et al.,WormBase	no	no	no	no	no	Chromo domain-containing protein cec-3 [Source:UniProtKB/Swiss-Prot;Acc:P45968]
WBGene00011730	drr-2	anti	de Magalhães et al.,WormBase	no	no	no	no	no	RRM domain-containing protein [Source:UniProtKB/TrEMBL;Acc:O45781]
WBGene00011737	sqst-1	pro	WormBase	no	no	no	no	no	ZZ-type domain-containing protein [Source:UniProtKB/TrEMBL;Acc:F1LIM5]
WBGene00011831	T19B10.2	pro	de Magalhães et al.,WormBase	no	no	no	no	no	DUF19 domain-containing protein [Source:UniProtKB/TrEMBL;Acc:Q22562]
WBGene00011867	chc-1	pro	de Magalhães et al.,WormBase	no	no	no	no	no	Probable clathrin heavy chain 1 [Source:UniProtKB/Swiss-Prot;Acc:P34574]
WBGene00011883	mrpl-50	anti	WormBase,de Magalhães et al.	no	no	no	no	no	Large ribosomal subunit protein mL50 [Source:UniProtKB/TrEMBL;Acc:Q22623]
WBGene00011884	enol-1	pro	WormBase	no	no	yes	no	no	Enolase [Source:UniProtKB/Swiss-Prot;Acc:Q27527]
WBGene00011890	mics-1	anti	de Magalhães et al.	no	no	no	no	no	Mitochondrial scaffolding protein 1 [Source:UniProtKB/Swiss-Prot;Acc:Q22638]
WBGene00011904	hlb-1	pro	de Magalhães et al.	no	no	no	no	no	Liprin-beta homolog [Source:UniProtKB/Swiss-Prot;Acc:Q94071]
WBGene00011908	pash-1	pro	de Magalhães et al.,WormBase	no	no	no	no	no	DRBM domain-containing protein [Source:UniProtKB/TrEMBL;Acc:U4PEM4]
WBGene00011944	T23D8.3	anti	WormBase,de Magalhães et al.	no	no	no	no	no
WBGene00011979	sysm-1	pro	WormBase	no	no	no	no	no	ShKT domain-containing protein [Source:UniProtKB/TrEMBL;Acc:Q22714]
WBGene00012007	T25B9.1	anti	WormBase,de Magalhães et al.	no	no	no	no	no	Aminotransferase class I/classII domain-containing protein [Source:UniProtKB/TrEMBL;Acc:Q22768]
WBGene00012019	dkf-2	anti	de Magalhães et al.	no	no	no	no	no	Serine/threonine-protein kinase dkf-2 [Source:UniProtKB/Swiss-Prot;Acc:O45818]
WBGene00012112	T28A8.6	anti	WormBase,de Magalhães et al.	no	no	no	no	no	SPK domain-containing protein [Source:UniProtKB/TrEMBL;Acc:Q9XU04]
WBGene00012124	T28D6.4	anti	de Magalhães et al.,WormBase	no	no	no	no	no	ANK_REP_REGION domain-containing protein [Source:UniProtKB/TrEMBL;Acc:O18152]
WBGene00012132	ifta-2	anti	de Magalhães et al.	no	no	no	no	no	Intraflagellar transport associated protein 2 [Source:UniProtKB/Swiss-Prot;Acc:Q9XUC2]
WBGene00012166	nuo-6	anti	de Magalhães et al.	no	no	no	no	no	NADH dehydrogenase [ubiquinone] 1 beta subcomplex subunit 4 [Source:UniProtKB/TrEMBL;Acc:Q23098]
WBGene00012204	mfn-1	anti	de Magalhães et al.	no	no	no	no	no	Mitoferrin [Source:UniProtKB/Swiss-Prot;Acc:Q23125]
WBGene00012221	W03C9.5	pro	WormBase	yes	no	no	yes	no	PTK2 [Source:UniProtKB/TrEMBL;Acc:Q23145]
WBGene00012256	lpr-5	pro	de Magalhães et al.,WormBase	no	no	no	no	no	LiPocalin-Related protein [Source:UniProtKB/TrEMBL;Acc:A0A8S4QB49]
WBGene00012330	zip-3	anti	Suriyalaksh et al.	no	no	no	no	no	Transcription factor zip-3 [Source:UniProtKB/Swiss-Prot;Acc:Q9XUK2]
WBGene00012340	dct-15	anti	de Magalhães et al.	no	no	no	no	no	RGS domain-containing protein [Source:UniProtKB/TrEMBL;Acc:C6KRK5]
WBGene00012354	cox-4	pro	WormBase	no	no	no	yes	no	Cytochrome c oxidase subunit 4 [Source:UniProtKB/TrEMBL;Acc:Q9U329]
WBGene00012361	mrpl-12	anti	de Magalhães et al.,WormBase	no	no	no	no	no	Mitochondrial Ribosomal Protein, Large [Source:UniProtKB/TrEMBL;Acc:O18180]
WBGene00012362	W09D10.4	anti	WormBase	no	no	no	no	no
WBGene00012374	W09H1.4	pro	WormBase	no	no	no	no	no	DUF1902 domain-containing protein [Source:UniProtKB/TrEMBL;Acc:O45902]
WBGene00012375	mecr-1	anti	WormBase,de Magalhães et al.	no	no	no	no	no	Enoyl-[acyl-carrier-protein] reductase, mitochondrial [Source:UniProtKB/Swiss-Prot;Acc:O45903]
WBGene00012386	agef-1	pro	WormBase	no	no	no	no	no	SEC7 domain-containing protein [Source:UniProtKB/TrEMBL;Acc:G5EFH7]
WBGene00012449	nhr-231	anti	WormBase	no	no	no	no	no	Nuclear receptor domain-containing protein [Source:UniProtKB/TrEMBL;Acc:O45910]
WBGene00012458	ash-2	anti	WormBase,de Magalhães et al.	no	no	no	no	no	Set1/Ash2 histone methyltransferase complex subunit ash-2 [Source:UniProtKB/Swiss-Prot;Acc:G5EFZ3]
WBGene00012474	attf-6	pro	Suriyalaksh et al.	no	no	no	no	no	AT hook Transcription Factor family [Source:UniProtKB/TrEMBL;Acc:Q9XW25]
WBGene00012497	ragc-1	anti	de Magalhães et al.	no	no	no	no	no	Ras-related GTP-binding protein C [Source:UniProtKB/TrEMBL;Acc:A0A061ACG4]
WBGene00012527	set-22	pro	WormBase	no	no	no	no	no	SET domain-containing protein [Source:UniProtKB/TrEMBL;Acc:Q9XXS2]
WBGene00012543	nkcc-1	anti	de Magalhães et al.	no	no	no	no	no	Solute carrier family 12 member 1 [Source:UniProtKB/TrEMBL;Acc:L8E912]
WBGene00012552	enu-3.5	anti	WormBase,de Magalhães et al.	no	no	no	no	no	ENhancer of Uncoordination [Source:UniProtKB/TrEMBL;Acc:Q9XWV9]
WBGene00012556	mrps-10	anti	de Magalhães et al.	no	no	no	no	no	Small ribosomal subunit protein uS10m [Source:UniProtKB/Swiss-Prot;Acc:Q9XWV5]
WBGene00012616	dct-14	anti	de Magalhães et al.	no	no	no	no	no	DAF-16/FOXO Controlled, germline Tumor affecting [Source:UniProtKB/TrEMBL;Acc:Q9XX55]
WBGene00012704	mlt-3	pro	WormBase	no	no	no	no	no	SAM domain-containing protein [Source:UniProtKB/TrEMBL;Acc:Q9U2L2]
WBGene00012714	abce-1	anti	WormBase	no	no	no	no	no	ABC transporter, class E [Source:UniProtKB/TrEMBL;Acc:Q9U2K8]
WBGene00012730	xrn-1	anti	WormBase	no	no	no	no	no	5'-3' exoribonuclease 1 [Source:UniProtKB/TrEMBL;Acc:Q9BHK7]
WBGene00012735	sptf-3	pro	de Magalhães et al.,WormBase	yes	no	no	no	no	Specificity protein transcription factor 3 [Source:UniProtKB/Swiss-Prot;Acc:Q9XW26]
WBGene00012769	hrpu-1	pro	WormBase	no	no	no	no	no	B30.2/SPRY domain-containing protein [Source:UniProtKB/TrEMBL;Acc:B9WRU1]
WBGene00012783	Y43C5A.3	anti	de Magalhães et al.	no	no	no	no	no	FIP (Fungus-Induced Protein) Related [Source:UniProtKB/TrEMBL;Acc:Q9XXF1]
WBGene00012799	Y43F4A.4	pro	WormBase	no	no	no	no	no	2-oxoisovalerate dehydrogenase subunit alpha [Source:UniProtKB/TrEMBL;Acc:O45930]
WBGene00012802	set-25	pro	WormBase	no	no	no	no	no	Histone-lysine N-methyltransferase set-25 [Source:UniProtKB/Swiss-Prot;Acc:G5EEU2]
WBGene00012804	slc-36.1	anti	WormBase,de Magalhães et al.	no	no	no	no	no	Amino acid transporter transmembrane domain-containing protein [Source:UniProtKB/TrEMBL;Acc:O45936]
WBGene00012822	Y43F8B.12	anti	WormBase	no	no	no	no	no
WBGene00012887	Y45F10D.7	anti	WormBase	no	no	no	no	no	WD_REPEATS_REGION domain-containing protein [Source:UniProtKB/TrEMBL;Acc:O62477]
WBGene00012909	spds-1	pro	WormBase	no	no	no	no	no	PABS domain-containing protein [Source:UniProtKB/TrEMBL;Acc:B4E3X6]
WBGene00012952	Y47H9C.9	pro	WormBase	no	no	no	no	no	Autophagy-related protein 14 [Source:UniProtKB/TrEMBL;Acc:Q9XWD9]
WBGene00012982	jmjd-2	anti	de Magalhães et al.,WormBase	no	no	no	no	no	Lysine-specific demethylase 4 [Source:UniProtKB/Swiss-Prot;Acc:Q9U297]
WBGene00013000	ddl-2	pro	WormBase	no	no	no	no	no	WASH complex subunit homolog 1 [Source:UniProtKB/Swiss-Prot;Acc:O18195]
WBGene00013000	ddl-2	anti	WormBase,de Magalhães et al.	no	no	no	no	no	WASH complex subunit homolog 1 [Source:UniProtKB/Swiss-Prot;Acc:O18195]
WBGene00013106	set-26	anti	WormBase,de Magalhães et al.	no	no	yes	no	no	Histone-lysine N-methyltransferase set-26 [Source:UniProtKB/Swiss-Prot;Acc:Q9U263]
WBGene00013122	impt-1	anti	de Magalhães et al.,WormBase	no	no	no	no	no
WBGene00013128	dxbp-1	pro	WormBase	no	no	no	no	no	DNA/RNA-binding protein Kin17 WH-like domain-containing protein [Source:UniProtKB/TrEMBL;Acc:Q9XWF2]
WBGene00013151	nsun-5	anti	de Magalhães et al.	no	no	no	no	no	26S rRNA (cytosine-C(5))-methyltransferase nsun-5 [Source:UniProtKB/Swiss-Prot;Acc:Q9NAA7]
WBGene00013169	Y53F4B.23	anti	WormBase	no	no	no	no	no	Neuropeptide-Like Protein [Source:UniProtKB/TrEMBL;Acc:Q9NA97]
WBGene00013197	ttm-5	anti	de Magalhães et al.,WormBase	no	no	no	no	no	Putative sphingolipid delta(4)-desaturase/C4-monooxygenase [Source:UniProtKB/Swiss-Prot;Acc:G5EC63]
WBGene00013202	Y54E5A.7	anti	de Magalhães et al.	no	no	no	no	no	B30.2/SPRY domain-containing protein [Source:UniProtKB/TrEMBL;Acc:A0A8D9MH54]
WBGene00013210	Y54G9A.7	anti	de Magalhães et al.,WormBase	no	no	no	no	no	2O16; DUF1713 domain-containing protein [Source:UniProtKB/TrEMBL;Acc:G5EC67]
WBGene00013217	ddl-3	anti	WormBase,de Magalhães et al.	no	no	no	no	no	TPR_REGION domain-containing protein [Source:UniProtKB/TrEMBL;Acc:Q9XW00]
WBGene00013230	fbxb-22	anti	WormBase	no	no	no	no	no	F-box associated domain-containing protein [Source:UniProtKB/TrEMBL;Acc:Q9U219]
WBGene00013236	Y56A3A.18	pro	Suriyalaksh et al.	no	no	no	no	no	Zinc finger protein 593 homolog [Source:UniProtKB/Swiss-Prot;Acc:Q9U239]
WBGene00013237	Y56A3A.19	anti	de Magalhães et al.	no	no	no	no	no	Acyl carrier protein [Source:UniProtKB/TrEMBL;Acc:Q9U241]
WBGene00013260	rsr-2	anti	WormBase	no	no	no	no	no	SRRM2 protein homolog rsr-2 [Source:UniProtKB/Swiss-Prot;Acc:Q9U213]
WBGene00013260	rsr-2	pro	de Magalhães et al.,WormBase	no	no	no	no	no	SRRM2 protein homolog rsr-2 [Source:UniProtKB/Swiss-Prot;Acc:Q9U213]
WBGene00013261	sinh-1	anti	WormBase,de Magalhães et al.	no	no	no	no	no	Stress-activated map kinase-interacting protein 1 homolog [Source:UniProtKB/Swiss-Prot;Acc:Q9NA80]
WBGene00013285	dct-12	anti	de Magalhães et al.	no	no	no	no	no	G_PROTEIN_RECEP_F1_2 domain-containing protein [Source:UniProtKB/TrEMBL;Acc:A0A8D6P3F2]
WBGene00013308	nuo-3	anti	de Magalhães et al.,WormBase	no	no	no	no	no	Complex I-B14 [Source:UniProtKB/TrEMBL;Acc:O18236]
WBGene00013312	hhat-2	anti	de Magalhães et al.	no	no	no	no	no	Homolog of Hedgehog AcylTransferase [Source:UniProtKB/TrEMBL;Acc:O18241]
WBGene00013394	ule-5	anti	de Magalhães et al.	no	no	no	no	no	Uterine Lumin Expressed/locailized [Source:UniProtKB/TrEMBL;Acc:Q9XWT3]
WBGene00013421	fbxa-220	anti	de Magalhães et al.	no	no	no	no	no	F-box A protein [Source:UniProtKB/TrEMBL;Acc:Q7K6I8]
WBGene00013526	Y73F8A.20	pro	WormBase	no	no	no	no	no	SERPIN domain-containing protein [Source:UniProtKB/TrEMBL;Acc:Q9NA52]
WBGene00013549	Y75B8A.13	anti	WormBase	no	no	no	no	no	LOW QUALITY PROTEIN: titin [Source:UniProtKB/TrEMBL;Acc:Q9XW69]
WBGene00013563	Y75B8A.33	anti	WormBase	no	no	no	no	no	DUF221-domain-containing protein [Source:UniProtKB/TrEMBL;Acc:Q9XW60]
WBGene00013575	acs-5	anti	de Magalhães et al.,WormBase	no	no	no	no	no	Long-chain-fatty-acid--CoA ligase [Source:UniProtKB/TrEMBL;Acc:Q9XWD1]
WBGene00013591	gcn-2	pro	WormBase	no	no	no	no	no	Eukaryotic translation initiation factor 2-alpha kinase gcn-2 [Source:UniProtKB/Swiss-Prot;Acc:D0Z5N4]
WBGene00013595	atg-4.1	pro	de Magalhães et al.	no	no	no	no	no	Cysteine protease atg-4.1 [Source:UniProtKB/Swiss-Prot;Acc:K8ESC5]
WBGene00013597	gpi-1	anti	WormBase,de Magalhães et al.	yes	no	no	no	no	Glucose-6-phosphate isomerase [Source:UniProtKB/TrEMBL;Acc:Q9U1Q2]
WBGene00013677	yars-1	anti	de Magalhães et al.	yes	no	no	no	no	Tyrosine--tRNA ligase [Source:UniProtKB/TrEMBL;Acc:G5ED95]
WBGene00013766	prmt-1	pro	WormBase	no	no	no	no	no	Protein arginine N-methyltransferase 1 [Source:UniProtKB/Swiss-Prot;Acc:Q9U2X0]
WBGene00013794	dct-13	anti	de Magalhães et al.	no	no	no	no	no	C3H1-type domain-containing protein [Source:UniProtKB/TrEMBL;Acc:Q9U2V4]
WBGene00013866	cbs-1	pro	de Magalhães et al.	no	no	no	no	no	Cystathionine beta-synthase cbs-1 [Source:UniProtKB/Swiss-Prot;Acc:G5EFH8]
WBGene00013869	mlck-1	anti	WormBase	no	no	no	no	no	Protein kinase domain-containing protein [Source:UniProtKB/TrEMBL;Acc:Q23260]
WBGene00013878	atfs-1	pro	WormBase	no	no	yes	no	no	Stress activated transcription factor atfs-1 [Source:UniProtKB/Swiss-Prot;Acc:Q23272]
WBGene00013955	kri-1	pro	de Magalhães et al.	no	no	no	no	no	FERM domain-containing protein [Source:UniProtKB/TrEMBL;Acc:G5EF18]
WBGene00013972	scl-20	pro	de Magalhães et al.	no	no	no	no	no	SCP domain-containing protein [Source:UniProtKB/TrEMBL;Acc:O62508]
WBGene00014051	spv-1	anti	WormBase	no	no	no	no	no	F-BAR domain-containing protein [Source:UniProtKB/TrEMBL;Acc:G5ECK6]
WBGene00014080	atg-4.2	pro	de Magalhães et al.	no	no	no	no	no	Cysteine protease atg-4.2 [Source:UniProtKB/Swiss-Prot;Acc:Q9U1N6]
WBGene00014086	ZK809.3	anti	de Magalhães et al.	no	no	no	no	no	NADH dehydrogenase [ubiquinone] 1 beta subcomplex subunit 6 [Source:UniProtKB/TrEMBL;Acc:Q23597]
WBGene00014095	gdh-1	anti	WormBase,de Magalhães et al.	no	no	no	no	no	Glutamate dehydrogenase [Source:UniProtKB/TrEMBL;Acc:Q23621]
WBGene00014138	clec-186	anti	WormBase,de Magalhães et al.	no	no	no	no	no	C-type lectin domain-containing protein [Source:UniProtKB/TrEMBL;Acc:O02343]
WBGene00015024	B0205.10	pro	WormBase	no	no	no	no	no
WBGene00015057	gad-3	pro	WormBase	no	no	no	no	no	Probable aldehyde oxidase gad-3 [Source:UniProtKB/Swiss-Prot;Acc:Q960A1]
WBGene00015062	trx-1	pro	WormBase,de Magalhães et al.	no	no	no	no	no	Thioredoxin-1 [Source:UniProtKB/Swiss-Prot;Acc:Q09433]
WBGene00015091	B0261.1	pro	Suriyalaksh et al.	no	no	no	no	no	Myb-like domain-containing protein [Source:UniProtKB/TrEMBL;Acc:O01441]
WBGene00015092	mrpl-47	anti	de Magalhães et al.,WormBase	no	no	no	no	no	Large ribosomal subunit protein uL29m [Source:UniProtKB/TrEMBL;Acc:Q2L6V1]
WBGene00015093	B0261.5	anti	WormBase	no	no	no	no	no
WBGene00015094	B0261.6	anti	WormBase	no	no	no	no	no	DUF4968 domain-containing protein [Source:UniProtKB/TrEMBL;Acc:Q2L6V0]
WBGene00015104	B0280.9	anti	WormBase	no	no	no	no	no	U3 small nucleolar RNA-associated protein 18 homolog [Source:UniProtKB/Swiss-Prot;Acc:P42000]
WBGene00015124	anmt-1	anti	de Magalhães et al.	no	no	no	no	no	Nicotinamide N-methyltransferase [Source:UniProtKB/Swiss-Prot;Acc:P34254]
WBGene00015130	vps-33.1	pro	WormBase,de Magalhães et al.	no	no	no	no	no	Vacuolar protein sorting-associated protein 33A [Source:UniProtKB/Swiss-Prot;Acc:P34260]
WBGene00015164	ykt-6	anti	WormBase	no	no	no	no	no	YKT6 (Yeast v-SNARE) homolog [Source:UniProtKB/TrEMBL;Acc:Q9TXZ9]
WBGene00015171	vang-1	anti	de Magalhães et al.	no	no	no	no	no	Vang-like protein [Source:UniProtKB/TrEMBL;Acc:Q95ZZ6]
WBGene00015184	djr-1.1	pro	WormBase	no	no	no	no	no	Glutathione-independent glyoxalase DJR-1.1 [Source:UniProtKB/Swiss-Prot;Acc:P90994]
WBGene00015217	tes-1	anti	de Magalhães et al.,WormBase	no	no	no	no	no	TEStin (Human testis-derived transcript) homolog [Source:UniProtKB/TrEMBL;Acc:Q17525]
WBGene00015232	B0511.6	anti	WormBase,de Magalhães et al.	no	no	no	no	no	ATP-dependent RNA helicase [Source:UniProtKB/TrEMBL;Acc:O61815]
WBGene00015250	B0546.3	anti	WormBase,de Magalhães et al.	no	no	no	no	no	Yippee domain-containing protein [Source:UniProtKB/TrEMBL;Acc:U4PBQ7]
WBGene00015259	dod-20	anti	de Magalhães et al.	no	no	no	no	no	Downstream Of DAF-16 (Regulated by DAF-16) [Source:UniProtKB/TrEMBL;Acc:P91002]
WBGene00015296	gtf-2F1	pro	de Magalhães et al.	no	no	no	no	no	Transcription initiation factor IIF subunit alpha [Source:UniProtKB/TrEMBL;Acc:Q17558]
WBGene00015297	sco-1	anti	de Magalhães et al.	no	no	no	no	no	Thioredoxin domain-containing protein [Source:UniProtKB/TrEMBL;Acc:Q17557]
WBGene00015391	sdha-1	pro	WormBase	no	no	no	yes	no	Succinate dehydrogenase [ubiquinone] flavoprotein subunit, mitochondrial [Source:UniProtKB/Swiss-Prot;Acc:Q09508]
WBGene00015405	C03H5.3	anti	WormBase,de Magalhães et al.	no	no	yes	no	no	SRF-dependent transcription regulation-associated protein [Source:UniProtKB/TrEMBL;Acc:O16657]
WBGene00015413	pdhb-1	pro	WormBase	no	no	no	no	no	Pyruvate dehydrogenase E1 component subunit beta, mitochondrial [Source:UniProtKB/Swiss-Prot;Acc:O44451]
WBGene00015451	C04F5.9	anti	Suriyalaksh et al.	no	no	no	no	no	C2H2-type domain-containing protein [Source:UniProtKB/TrEMBL;Acc:Q9GZC9]
WBGene00015484	atgl-1	anti	WormBase	no	no	yes	no	no	Patanin-like phospholipase domain-containing protein atgl-1 [Source:UniProtKB/Swiss-Prot;Acc:Q11186]
WBGene00015499	ints-1	pro	WormBase,de Magalhães et al.	no	no	no	no	no	DUF3677 domain-containing protein [Source:UniProtKB/TrEMBL;Acc:O01483]
WBGene00015525	rha-2	anti	de Magalhães et al.,WormBase	no	no	no	no	no	Putative ATP-dependent RNA helicase rha-2 [Source:UniProtKB/Swiss-Prot;Acc:P34305]
WBGene00015538	sams-3	anti	de Magalhães et al.	no	no	yes	no	no	Probable S-adenosylmethionine synthase 3 [Source:UniProtKB/Swiss-Prot;Acc:P50305]
WBGene00015547	ain-1	pro	de Magalhães et al.,WormBase	no	no	no	no	no	ALG-1 INteracting protein [Source:UniProtKB/TrEMBL;Acc:Q17740]
WBGene00015583	C08A9.3	anti	WormBase	no	no	no	no	no	SID1 transmembrane family member 1 [Source:UniProtKB/TrEMBL;Acc:H2KYK1]
WBGene00015621	C09B7.2	anti	de Magalhães et al.,WormBase	no	no	no	no	no	PDEase domain-containing protein [Source:UniProtKB/TrEMBL;Acc:A0A2K5ATY9]
WBGene00015678	mcp-1	pro	WormBase	no	no	no	no	no	GDP-D-glucose phosphorylase 1 [Source:UniProtKB/Swiss-Prot;Acc:Q5ZR76]
WBGene00015716	sox-4	anti	Suriyalaksh et al.	no	no	no	no	no	HMG box domain-containing protein [Source:UniProtKB/TrEMBL;Acc:Q17922]
WBGene00015776	dct-1	pro	WormBase	no	no	no	no	no	NIP3 homolog [Source:UniProtKB/Swiss-Prot;Acc:Q09969]
WBGene00015802	kynu-1	anti	de Magalhães et al.	no	no	no	no	no	Kynureninase [Source:UniProtKB/Swiss-Prot;Acc:Q18026]
WBGene00015939	damt-1	pro	WormBase	no	no	no	no	no	DNA N6-methyl methyltransferase [Source:UniProtKB/Swiss-Prot;Acc:Q09956]
WBGene00015940	zipt-3	pro	WormBase	no	no	no	no	no	Zinc/iron permease [Source:UniProtKB/TrEMBL;Acc:Q09957]
WBGene00015941	C18A3.3	pro	WormBase	no	no	no	no	no	Probable rRNA-processing protein EBP2 homolog [Source:UniProtKB/Swiss-Prot;Acc:Q09958]
WBGene00016020	sptl-1	anti	WormBase,de Magalhães et al.	no	no	no	no	no	Serine palmitoyltransferase 1 [Source:UniProtKB/Swiss-Prot;Acc:P91079]
WBGene00016038	cst-2	pro	WormBase	no	no	no	no	no	Protein kinase domain-containing protein [Source:UniProtKB/TrEMBL;Acc:Q304D8]
WBGene00016061	hpo-15	pro	WormBase	no	no	no	no	no	Amine oxidase domain-containing protein [Source:UniProtKB/TrEMBL;Acc:O76383]
WBGene00016115	mdt-26	pro	WormBase,de Magalhães et al.	no	no	no	no	no	TFIIS N-terminal domain-containing protein [Source:UniProtKB/TrEMBL;Acc:H2KYV0]
WBGene00016125	C26B2.2	anti	WormBase,de Magalhães et al.	no	no	no	no	no	Membrane-associated kinase regulator [Source:UniProtKB/TrEMBL;Acc:Q18193]
WBGene00016133	C26B9.3	pro	de Magalhães et al.,WormBase	no	no	no	no	no
WBGene00016154	szy-5	pro	Suriyalaksh et al.	no	no	no	no	no	C2H2-type domain-containing protein [Source:UniProtKB/TrEMBL;Acc:O01961]
WBGene00016167	vps-22	pro	WormBase,de Magalhães et al.	no	no	no	no	no	Vacuolar-sorting protein SNF8 [Source:UniProtKB/TrEMBL;Acc:Q18258]
WBGene00016201	tdo-2	anti	de Magalhães et al.	no	no	no	no	no	Tryptophan 2,3-dioxygenase [Source:UniProtKB/Swiss-Prot;Acc:Q09474]
WBGene00016216	pals-22	pro	WormBase,de Magalhães et al.	no	no	no	no	no	Retrotrans_gag domain-containing protein [Source:UniProtKB/TrEMBL;Acc:Q9TZB2]
WBGene00016217	C29F9.2	pro	de Magalhães et al.,WormBase	no	no	no	no	no	3A339 [Source:UniProtKB/TrEMBL;Acc:G5ED94]
WBGene00016250	hsp-110	anti	WormBase	no	no	no	no	no	Heat shock protein 110 [Source:UniProtKB/Swiss-Prot;Acc:Q05036]
WBGene00016261	C30F12.2	pro	WormBase	no	no	yes	no	no	ATPase N2B [Source:UniProtKB/TrEMBL;Acc:Q95YE1]
WBGene00016292	tbc-7	pro	WormBase,de Magalhães et al.	no	no	no	no	no	TLDc domain-containing protein [Source:UniProtKB/TrEMBL;Acc:A0A4V0INB7]
WBGene00016313	set-4	anti	de Magalhães et al.	no	no	no	no	no	Histone-lysine N-methyltransferase Suv4-20 [Source:UniProtKB/Swiss-Prot;Acc:Q09265]
WBGene00016358	C33F10.12	anti	de Magalhães et al.,WormBase	no	no	no	no	no	Phosphate carrier protein, mitochondrial [Source:UniProtKB/TrEMBL;Acc:Q18390]
WBGene00016383	zgpa-1	anti	Suriyalaksh et al.	no	no	no	no	no	Zinc finger CCCH-type with G patch domain-containing protein [Source:UniProtKB/TrEMBL;Acc:Q18418]
WBGene00016391	lonp-1	anti	WormBase,de Magalhães et al.	no	no	no	no	no	Lon protease homolog, mitochondrial [Source:UniProtKB/Swiss-Prot;Acc:O44952]
WBGene00016393	C34B2.8	anti	Suriyalaksh et al.	no	no	no	no	no	NADH dehydrogenase [ubiquinone] 1 alpha subcomplex subunit 13 [Source:UniProtKB/TrEMBL;Acc:O44955]
WBGene00016430	C35A11.3	anti	WormBase,de Magalhães et al.	no	no	no	no	no	Glycoprotein [Source:UniProtKB/TrEMBL;Acc:A0A2C9C2Y4]
WBGene00016500	memo-1	anti	WormBase,de Magalhães et al.	no	no	no	no	no
WBGene00016505	ttr-33	pro	WormBase	no	no	no	no	no	Transthyretin-like protein 33 [Source:UniProtKB/Swiss-Prot;Acc:Q8I7H9]
WBGene00016539	madd-2	anti	WormBase	no	no	no	no	no	E3 ubiquitin-protein ligase TRIM9 [Source:UniProtKB/TrEMBL;Acc:A0A0K3AUR3]
WBGene00016581	C42C1.3	anti	de Magalhães et al.,WormBase	no	no	no	no	no	Ovule protein [Source:UniProtKB/TrEMBL;Acc:L8EC38]
WBGene00016603	met-1	pro	WormBase	no	no	no	no	no	Histone-lysine N-methyltransferase [Source:UniProtKB/TrEMBL;Acc:A4LBC3]
WBGene00016676	C45G9.5	anti	WormBase	no	no	no	no	no
WBGene00016722	C46G7.2	anti	de Magalhães et al.,WormBase	no	no	no	no	no
WBGene00016750	let-611	anti	de Magalhães et al.	no	no	no	no	no	DNA-directed RNA polymerase III subunit RPC3 [Source:UniProtKB/TrEMBL;Acc:Q8IG67]
WBGene00016789	djr-1.2	pro	WormBase	no	no	no	no	no	Glutathione-independent glyoxalase DJR-1.2 [Source:UniProtKB/Swiss-Prot;Acc:O16228]
WBGene00016806	C50D2.2	anti	WormBase	no	no	no	no	no	Cationic amino acid transporter C-terminal domain-containing protein [Source:UniProtKB/TrEMBL;Acc:O44798]
WBGene00016842	npr-35	pro	WormBase	no	no	no	no	no
WBGene00016848	klo-1	pro	de Magalhães et al.,WormBase	no	no	no	no	no	Glycoside hydrolase family 1 protein [Source:UniProtKB/TrEMBL;Acc:Q18758]
WBGene00016865	ets-9	pro	de Magalhães et al.	no	no	no	no	no	ETS domain-containing protein [Source:UniProtKB/TrEMBL;Acc:A0A4V0IK77]
WBGene00016905	ztf-3	anti	Suriyalaksh et al.	no	no	no	no	no	C2H2-type domain-containing protein [Source:UniProtKB/TrEMBL;Acc:V6CKB8]
WBGene00016913	lam-2	anti	WormBase	yes	no	no	no	no	Laminin-like protein lam-2 [Source:UniProtKB/Swiss-Prot;Acc:Q18823]
WBGene00016943	acdh-1	pro	WormBase	no	no	no	no	no	Short/branched chain specific acyl-CoA dehydrogenase, mitochondrial [Source:UniProtKB/TrEMBL;Acc:Q8IAB6]
WBGene00016966	aipr-1	anti	WormBase	no	no	no	no	no	TPR_REGION domain-containing protein [Source:UniProtKB/TrEMBL;Acc:Q18888]
WBGene00016977	akap-1	anti	WormBase,de Magalhães et al.	no	no	no	no	no	KH domain-containing protein akap-1 [Source:UniProtKB/Swiss-Prot;Acc:Q09285]
WBGene00017016	snap-1	pro	de Magalhães et al.,WormBase	no	no	no	no	no	C2H2-type domain-containing protein [Source:UniProtKB/TrEMBL;Acc:A0A486WXT8]
WBGene00017037	D1069.3	pro	WormBase,de Magalhães et al.	no	no	no	yes	no	COP9 signalosome complex subunit 3 [Source:UniProtKB/TrEMBL;Acc:Q6A586]
WBGene00017046	utx-1	anti	de Magalhães et al.,WormBase	no	no	no	no	no	JmjC domain-containing protein [Source:UniProtKB/TrEMBL;Acc:A0A131MBT2]
WBGene00017103	klo-2	pro	de Magalhães et al.,WormBase	no	no	no	no	no	Glycoside hydrolase family 1 protein [Source:UniProtKB/TrEMBL;Acc:Q9TZA0]
WBGene00017119	timm-17B.1	pro	de Magalhães et al.	no	no	no	no	no	Probable mitochondrial import inner membrane translocase subunit tim-17B.1 [Source:UniProtKB/Swiss-Prot;Acc:O44477]
WBGene00017121	cyc-2.1	anti	WormBase,de Magalhães et al.	yes	no	no	no	no	Cytochrome c 2.1 [Source:UniProtKB/Swiss-Prot;Acc:P19974]
WBGene00017123	maoc-1	anti	de Magalhães et al.,WormBase	no	no	no	no	no	MaoC-like domain-containing protein [Source:UniProtKB/TrEMBL;Acc:Q19058]
WBGene00017125	acdh-12	pro	WormBase	yes	no	no	no	no	Very long-chain specific acyl-CoA dehydrogenase, mitochondrial [Source:UniProtKB/TrEMBL;Acc:Q19057]
WBGene00017137	pink-1	pro	WormBase	no	no	no	no	no	Serine/threonine-protein kinase pink-1, mitochondrial [Source:UniProtKB/Swiss-Prot;Acc:Q09298]
WBGene00017238	F08B4.7	anti	de Magalhães et al.	no	no	no	no	no	U1 small nuclear ribonucleoprotein C [Source:UniProtKB/Swiss-Prot;Acc:P90815]
WBGene00017244	apy-1	pro	WormBase,de Magalhães et al.	no	no	no	no	no	Apyrase apy-1 [Source:UniProtKB/Swiss-Prot;Acc:Q19202]
WBGene00017282	algn-2	pro	WormBase	no	no	no	no	no	Alpha-1,3/1,6-mannosyltransferase ALG2 [Source:UniProtKB/TrEMBL;Acc:Q19265]
WBGene00017300	rpc-2	anti	WormBase,de Magalhães et al.	no	no	no	no	no	DNA-directed RNA polymerase subunit beta [Source:UniProtKB/TrEMBL;Acc:Q27492]
WBGene00017301	hach-1	anti	WormBase,de Magalhães et al.	yes	no	no	no	no	3-hydroxyisobutyryl-CoA hydrolase, mitochondrial [Source:UniProtKB/TrEMBL;Acc:Q19278]
WBGene00017302	F09F7.5	anti	de Magalhães et al.,WormBase	no	no	no	no	no	CRIB domain-containing protein [Source:UniProtKB/TrEMBL;Acc:H2KZJ0]
WBGene00017319	mrps-9	anti	WormBase,de Magalhães et al.	no	no	no	no	no	Small ribosomal subunit protein uS9m [Source:UniProtKB/Swiss-Prot;Acc:P34388]
WBGene00017388	F11G11.13	anti	de Magalhães et al.	no	no	no	no	no	arginine kinase [Source:UniProtKB/TrEMBL;Acc:P91251]
WBGene00017416	F13B6.1	anti	WormBase,de Magalhães et al.	no	no	no	no	no	Peptidase A1 domain-containing protein [Source:UniProtKB/TrEMBL;Acc:O44481]
WBGene00017472	cst-1	pro	de Magalhães et al.,WormBase	no	no	no	no	no	Serine/threonine-protein kinase cst-1 Serine/threonine-protein kinase cst-1 37kDa subunit Serine/threonine-protein kinase cst-1 18kDa subunit [Source:UniProtKB/Swiss-Prot;Acc:Q9NB31]
WBGene00017482	set-9	anti	de Magalhães et al.,WormBase	no	no	no	no	no	Histone-lysine N-methyltransferase set-9 [Source:UniProtKB/Swiss-Prot;Acc:O44498]
WBGene00017532	ent-5	anti	de Magalhães et al.,WormBase	no	no	no	no	no	Equilibrative nucleoside transporter 1 [Source:UniProtKB/TrEMBL;Acc:Q19495]
WBGene00017546	rpa-1	anti	WormBase,de Magalhães et al.	no	no	no	no	no	Probable replication factor A 73 kDa subunit [Source:UniProtKB/Swiss-Prot;Acc:Q19537]
WBGene00017574	pxmp-4	anti	WormBase	no	no	no	no	no	Peroxisomal membrane protein 4 [Source:UniProtKB/TrEMBL;Acc:P91262]
WBGene00017578	drl-1	anti	de Magalhães et al.,WormBase	no	no	no	no	no
WBGene00017625	cgt-2	anti	de Magalhães et al.,WormBase	no	no	no	no	no	Ceramide glucosyltransferase 2 [Source:UniProtKB/Swiss-Prot;Acc:G5EC84]
WBGene00017668	ins-39	anti	WormBase	no	no	no	no	no	INSulin related [Source:UniProtKB/TrEMBL;Acc:O16588]
WBGene00017683	rbbp-5	anti	WormBase,de Magalhães et al.	no	no	no	no	no	Retinoblastoma-binding protein homolog 5 [Source:UniProtKB/Swiss-Prot;Acc:Q09309]
WBGene00017687	ets-4	anti	de Magalhães et al.	yes	no	no	no	no	Transcription factor ets-4 [Source:UniProtKB/Swiss-Prot;Acc:A8WFJ9]
WBGene00017699	flcn-1	anti	WormBase	no	no	no	no	no	Folliculin [Source:UniProtKB/TrEMBL;Acc:S6FMZ4]
WBGene00017702	malt-1	pro	WormBase	no	no	no	no	no	Mucosa-associated lymphoid tissue lymphoma translocation protein 1; Paracaspase [Source:UniProtKB/TrEMBL;Acc:G5EG87]
WBGene00017742	nfyc-1	pro	Suriyalaksh et al.	no	no	no	no	no	Nuclear transcription factor Y subunit nfyc-1 [Source:UniProtKB/Swiss-Prot;Acc:O17072]
WBGene00017747	F23F1.6	anti	WormBase	no	no	no	no	no	Cationic amino acid transporter C-terminal domain-containing protein [Source:UniProtKB/TrEMBL;Acc:O17069]
WBGene00017797	symk-1	anti	WormBase,de Magalhães et al.	no	no	yes	yes	no	DUF3453 domain-containing protein [Source:UniProtKB/TrEMBL;Acc:O16929]
WBGene00017814	F26A10.2	pro	Suriyalaksh et al.	no	no	no	no	no	C2H2-type domain-containing protein [Source:UniProtKB/TrEMBL;Acc:Q19807]
WBGene00017816	hrpk-1	anti	WormBase	no	no	yes	no	no	Heterogeneous nuclear ribonucleoprotein K homolog [Source:UniProtKB/Swiss-Prot;Acc:P91277]
WBGene00017830	rpb-8	anti	WormBase,de Magalhães et al.	no	no	no	no	no	Probable DNA-directed RNA polymerases I, II, and III subunit RPABC3 [Source:UniProtKB/Swiss-Prot;Acc:Q19826]
WBGene00017888	acl-11	anti	de Magalhães et al.	no	no	no	no	no	Phospholipid/glycerol acyltransferase domain-containing protein [Source:UniProtKB/TrEMBL;Acc:Q95R12]
WBGene00017895	vrk-1	pro	de Magalhães et al.,WormBase	no	no	no	no	no	Serine/threonine-protein kinase VRK1 [Source:UniProtKB/Swiss-Prot;Acc:Q19848]
WBGene00017920	jmjd-1.2	pro	WormBase	no	no	no	no	yes	Lysine-specific demethylase 7 homolog [Source:UniProtKB/Swiss-Prot;Acc:Q9GYI0]
WBGene00017929	grld-1	anti	de Magalhães et al.	no	no	no	no	no	RRM domain-containing protein [Source:UniProtKB/TrEMBL;Acc:Q8MXG5]
WBGene00017967	ada-2	pro	WormBase	no	no	yes	no	no	SANT domain-containing protein [Source:UniProtKB/TrEMBL;Acc:Q5DX44]
WBGene00017968	skpo-3	anti	WormBase	no	no	no	no	no	ShKT domain-containing protein [Source:UniProtKB/TrEMBL;Acc:H2KZ53]
WBGene00017997	mrpl-1	anti	WormBase,de Magalhães et al.	no	no	no	no	no	39S ribosomal protein L1, mitochondrial [Source:UniProtKB/TrEMBL;Acc:Q7KPW7]
WBGene00018023	set-11	pro	WormBase	no	no	no	no	no	SET domain-containing protein [Source:UniProtKB/TrEMBL;Acc:O17186]
WBGene00018038	F35C8.8	pro	WormBase	no	no	no	no	no
WBGene00018041	F35D2.3	anti	de Magalhães et al.,WormBase	no	no	no	no	no	EGF-like domain-containing protein [Source:UniProtKB/TrEMBL;Acc:Q20043]
WBGene00018144	F37C4.4	pro	de Magalhães et al.,WormBase	no	no	no	no	no	Transmembrane protein 196 [Source:UniProtKB/TrEMBL;Acc:Q8MXI7]
WBGene00018229	F40C5.2	pro	WormBase	no	no	no	no	no	UBC core domain-containing protein [Source:UniProtKB/TrEMBL;Acc:G5EC28]
WBGene00018256	cutl-28	anti	de Magalhães et al.,WormBase	no	no	no	no	no	CUTiclin-Like [Source:UniProtKB/TrEMBL;Acc:O61834]
WBGene00018285	smk-1	pro	WormBase,de Magalhães et al.	no	no	no	no	no	Serine/threonine-protein phosphatase 4 regulatory subunit 3-like central domain-containing protein [Source:UniProtKB/TrEMBL;Acc:H2KYN7]
WBGene00018294	atg-18	anti	de Magalhães et al.	no	no	no	no	no	Autophagy-related protein 18 [Source:UniProtKB/Swiss-Prot;Acc:O16466]
WBGene00018294	atg-18	pro	WormBase,de Magalhães et al.	no	no	no	no	no	Autophagy-related protein 18 [Source:UniProtKB/Swiss-Prot;Acc:O16466]
WBGene00018318	F41H10.5	anti	WormBase	no	no	no	no	no	TLC domain-containing protein [Source:UniProtKB/TrEMBL;Acc:Q20297]
WBGene00018319	hda-6	anti	WormBase	no	no	no	no	no	Histone deacetylase 6 [Source:UniProtKB/Swiss-Prot;Acc:Q20296]
WBGene00018323	F42A6.1	anti	de Magalhães et al.,WormBase	no	no	no	no	no	G_PROTEIN_RECEP_F1_2 domain-containing protein [Source:UniProtKB/TrEMBL;Acc:O44491]
WBGene00018358	erp-44.3	anti	WormBase	no	no	no	no	no	Thioredoxin domain-containing protein [Source:UniProtKB/TrEMBL;Acc:A0A4V0ILH1]
WBGene00018491	mdh-1	anti	de Magalhães et al.	no	no	no	no	no	Malate dehydrogenase, cytoplasmic [Source:UniProtKB/Swiss-Prot;Acc:Q9UAV5]
WBGene00018610	F48E8.3	pro	WormBase	no	no	no	no	no	FAD-dependent oxidoreductase 2 FAD binding domain-containing protein [Source:UniProtKB/TrEMBL;Acc:Q09567]
WBGene00018610	F48E8.3	anti	WormBase	no	no	no	no	no	FAD-dependent oxidoreductase 2 FAD binding domain-containing protein [Source:UniProtKB/TrEMBL;Acc:Q09567]
WBGene00018652	F49F1.12	anti	WormBase	no	no	no	no	no
WBGene00018659	F52C6.2	pro	WormBase	no	no	no	no	no	Ubiquitin-like domain-containing protein [Source:UniProtKB/TrEMBL;Acc:O44821]
WBGene00018700	lmd-3	pro	WormBase	yes	no	no	no	no	LysM domain-containing protein [Source:UniProtKB/TrEMBL;Acc:Q3Y409]
WBGene00018764	F53F10.2	pro	WormBase	no	no	no	yes	no	Antizyme inhibitor 1 [Source:UniProtKB/TrEMBL;Acc:O01579]
WBGene00018777	F53H1.3	anti	WormBase	no	no	no	no	no	UDENN domain-containing protein [Source:UniProtKB/TrEMBL;Acc:O45074]
WBGene00018786	hmbx-1	anti	Suriyalaksh et al.	no	no	no	no	no	Homeobox-containing protein 1 [Source:UniProtKB/Swiss-Prot;Acc:Q9TYT0]
WBGene00018788	shc-1	pro	de Magalhães et al.,WormBase	no	no	no	no	no	SHC-transforming protein homolog 1 [Source:UniProtKB/Swiss-Prot;Acc:Q9TYT3]
WBGene00018794	attf-3	pro	Suriyalaksh et al.	no	no	no	no	no	C2H2-type domain-containing protein [Source:UniProtKB/TrEMBL;Acc:G4S460]
WBGene00018878	glit-1	pro	WormBase	no	no	no	no	no	Neuroligin-like protein glit-1 [Source:UniProtKB/Swiss-Prot;Acc:Q20826]
WBGene00018911	F56A4.3	pro	WormBase	no	no	no	no	no	GST N-terminal domain-containing protein [Source:UniProtKB/TrEMBL;Acc:A0A486WUX8]
WBGene00018932	mrpl-2	anti	de Magalhães et al.	no	no	no	no	no	Ribosomal_L2_C domain-containing protein [Source:UniProtKB/TrEMBL;Acc:U4PFC3]
WBGene00018963	ucr-1	anti	de Magalhães et al.,WormBase	no	no	no	no	no	Cytochrome b-c1 complex subunit 1, mitochondrial [Source:UniProtKB/Swiss-Prot;Acc:P98080]
WBGene00018990	klf-1	pro	de Magalhães et al.	no	no	no	no	no	Kruppel-like factor 1 [Source:UniProtKB/Swiss-Prot;Acc:Q9TZ64]
WBGene00018997	F57B9.3	anti	WormBase	no	no	no	no	no	RNA helicase [Source:UniProtKB/TrEMBL;Acc:Q20935]
WBGene00019001	ipgm-1	anti	WormBase,de Magalhães et al.	no	no	no	no	no	2,3-bisphosphoglycerate-independent phosphoglycerate mutase [Source:UniProtKB/Swiss-Prot;Acc:G5EFZ1]
WBGene00019060	acox-3	anti	de Magalhães et al.	no	no	no	no	no	Acyl-coenzyme A oxidase acox-3 [Source:UniProtKB/Swiss-Prot;Acc:Q20992]
WBGene00019076	mrpl-24	anti	de Magalhães et al.	no	no	no	no	no	Large ribosomal subunit protein uL24m [Source:UniProtKB/Swiss-Prot;Acc:P91353]
WBGene00019120	npl-4.1	pro	WormBase	no	no	yes	no	no	Nuclear protein localization protein 4 homolog 1 [Source:UniProtKB/Swiss-Prot;Acc:H2KYU6]
WBGene00019121	npl-4.2	pro	WormBase	no	no	no	no	no	Nuclear protein localization protein 4 homolog 2 [Source:UniProtKB/Swiss-Prot;Acc:Q95QZ9]
WBGene00019125	ddl-1	pro	WormBase	no	no	no	no	no	WASH complex subunit homolog 3 [Source:UniProtKB/Swiss-Prot;Acc:O01901]
WBGene00019125	ddl-1	anti	WormBase,de Magalhães et al.	no	no	no	no	no	WASH complex subunit homolog 3 [Source:UniProtKB/Swiss-Prot;Acc:O01901]
WBGene00019126	sam-4	anti	WormBase	no	no	yes	no	no	BLOC-1-related complex subunit 5 [Source:UniProtKB/TrEMBL;Acc:O01902]
WBGene00019154	glf-1	pro	WormBase,de Magalhães et al.	no	no	no	no	no	Amine oxidase domain-containing protein; UDP-galactopyranose mutase [Source:UniProtKB/TrEMBL;Acc:G5ECS4]
WBGene00019164	H06H21.8	anti	WormBase,de Magalhães et al.	no	no	no	no	no	CHK kinase-like domain-containing protein [Source:UniProtKB/TrEMBL;Acc:H2L0A9]
WBGene00019207	fgt-1	anti	de Magalhães et al.	no	no	no	no	no	Facilitated glucose transporter protein 1 [Source:UniProtKB/Swiss-Prot;Acc:O44827]
WBGene00019217	athp-2	anti	WormBase	no	no	no	no	no	Bromodomain adjacent to zinc finger domain protein 1A [Source:UniProtKB/TrEMBL;Acc:Q9N5L9]
WBGene00019305	snap-29	pro	de Magalhães et al.,WormBase	no	no	no	no	no	Soluble NSF attachment protein 29 [Source:UniProtKB/Swiss-Prot;Acc:P83351]
WBGene00019322	ahcy-1	anti	Suriyalaksh et al.	no	no	no	no	no	Adenosylhomocysteinase [Source:UniProtKB/Swiss-Prot;Acc:P27604]
WBGene00019376	lipl-4	pro	de Magalhães et al.,WormBase	no	no	no	no	no	Lipase lipl-4 [Source:UniProtKB/Swiss-Prot;Acc:Q94252]
WBGene00019401	nuo-4	anti	de Magalhães et al.,WormBase	no	no	no	no	no	NADH dehydrogenase [ubiquinone] 1 alpha subcomplex subunit 10, mitochondrial [Source:UniProtKB/TrEMBL;Acc:Q21233]
WBGene00019428	dgk-5	anti	de Magalhães et al.	no	no	no	no	no	Putative diacylglycerol kinase K06A1.6 [Source:UniProtKB/Swiss-Prot;Acc:Q10024]
WBGene00019435	K06A9.1	pro	WormBase	no	no	no	no	no	VWFA domain-containing protein [Source:UniProtKB/TrEMBL;Acc:A0A5E4M3E5]
WBGene00019503	tbce-1	anti	WormBase,de Magalhães et al.	no	no	no	no	no	Tubulin-specific chaperone E [Source:UniProtKB/TrEMBL;Acc:Q20068]
WBGene00019506	K07H8.5	anti	WormBase	no	no	no	no	no
WBGene00019508	K07H8.8	anti	WormBase,de Magalhães et al.	no	no	no	no	no
WBGene00019530	scrm-8	anti	WormBase,de Magalhães et al.	no	no	no	no	no	Phospholipid scramblase [Source:UniProtKB/TrEMBL;Acc:Q21319]
WBGene00019544	miro-1	anti	de Magalhães et al.	no	no	no	no	no	Mitochondrial Rho GTPase 1 [Source:UniProtKB/Swiss-Prot;Acc:Q94263]
WBGene00019546	glct-6	anti	WormBase	no	no	no	no	no	Galactosylgalactosylxylosylprotein 3-beta-glucuronosyltransferase [Source:UniProtKB/TrEMBL;Acc:G4SN66]
WBGene00019584	set-12	pro	WormBase	no	no	no	no	no	SET domain-containing protein [Source:UniProtKB/TrEMBL;Acc:Q21404]
WBGene00019615	K10B4.3	anti	WormBase,de Magalhães et al.	no	no	no	no	no
WBGene00019629	cid-1	anti	de Magalhães et al.	no	no	no	no	no	RNA uridylyltransferase [Source:UniProtKB/TrEMBL;Acc:Q09409]
WBGene00019649	exc-14	pro	WormBase,de Magalhães et al.	no	no	no	no	no	RING-type domain-containing protein [Source:UniProtKB/TrEMBL;Acc:O44624]
WBGene00019680	K12H4.5	anti	WormBase,de Magalhães et al.	no	no	yes	yes	no
WBGene00019760	calu-1	pro	de Magalhães et al.,WormBase	no	no	no	no	no	Calumenin-like protein; EF-hand domain-containing protein [Source:UniProtKB/TrEMBL;Acc:G5EBH7]
WBGene00019778	M57.2	pro	WormBase,de Magalhães et al.	no	no	no	no	no	Protein geranylgeranyltransferase type II [Source:UniProtKB/TrEMBL;Acc:U4PB59]
WBGene00019779	endu-2	anti	WormBase	no	no	no	no	no	Endoribonuclease [Source:UniProtKB/TrEMBL;Acc:Q9GYM9]
WBGene00019801	aak-1	pro	WormBase	no	no	yes	no	no	5'-AMP-activated protein kinase catalytic subunit alpha-1 [Source:UniProtKB/Swiss-Prot;Acc:P45894]
WBGene00019819	aass-1	anti	WormBase	no	no	no	no	no	Saccharopine dehydrogenase [Source:UniProtKB/TrEMBL;Acc:U4PFH6]
WBGene00019883	met-2	pro	de Magalhães et al.,WormBase	no	no	no	no	no	Histone-lysine N-methyltransferase met-2 [Source:UniProtKB/Swiss-Prot;Acc:P34544]
WBGene00019937	R07E4.3	anti	de Magalhães et al.	no	no	yes	yes	no	Cytochrome b-c1 complex subunit 8 [Source:UniProtKB/TrEMBL;Acc:Q21817]
WBGene00019959	R08E3.3	anti	WormBase,de Magalhães et al.	no	no	no	no	no	Coiled-coil domain-containing protein 22 homolog [Source:UniProtKB/TrEMBL;Acc:Q7JP60]
WBGene00019971	ergo-1	anti	de Magalhães et al.	no	no	no	no	no	Piwi-like protein ergo-1 [Source:UniProtKB/Swiss-Prot;Acc:O61931]
WBGene00020006	set-15	anti	de Magalhães et al.,WormBase	no	no	no	no	no	SET domain-containing protein [Source:UniProtKB/TrEMBL;Acc:Q9TYX6]
WBGene00020020	R12B2.6	pro	WormBase,de Magalhães et al.	no	no	no	no	no
WBGene00020031	suco-1	anti	de Magalhães et al.	yes	no	no	no	no	SUN domain-containing protein [Source:UniProtKB/TrEMBL;Acc:O61794]
WBGene00020092	pcf-11	pro	de Magalhães et al.,WormBase	no	no	no	no	no	Polyadenylation and cleavage factor homolog 11 [Source:UniProtKB/Swiss-Prot;Acc:Q09345]
WBGene00020094	wip-1	pro	de Magalhães et al.,WormBase	no	no	no	no	no	WH2 domain-containing protein [Source:UniProtKB/TrEMBL;Acc:H2KZ22]
WBGene00020131	gcy-28	anti	de Magalhães et al.	no	no	no	no	no	Receptor-type guanylate cyclase gcy-28 [Source:UniProtKB/Swiss-Prot;Acc:Q86GV3]
WBGene00020140	ant-1.4	anti	WormBase	no	no	no	no	no	ADP/ATP translocase [Source:UniProtKB/TrEMBL;Acc:G5EFU2]
WBGene00020142	aak-2	pro	de Magalhães et al.,WormBase	no	no	yes	no	no	5'-AMP-activated protein kinase catalytic subunit alpha-2 [Source:UniProtKB/Swiss-Prot;Acc:Q95ZQ4]
WBGene00020181	T02H6.11	anti	WormBase,de Magalhães et al.	no	no	no	no	no	Cytochrome b-c1 complex subunit 7 [Source:UniProtKB/TrEMBL;Acc:Q9N5E4]
WBGene00020268	hpo-19	anti	WormBase	no	no	no	no	no	NADH-cytochrome b5 reductase [Source:UniProtKB/TrEMBL;Acc:O16521]
WBGene00020275	atp-4	anti	WormBase,de Magalhães et al.	no	no	no	no	no	ATP synthase-coupling factor 6, mitochondrial [Source:UniProtKB/TrEMBL;Acc:O16517]
WBGene00020296	rrp-8	anti	WormBase,de Magalhães et al.	no	no	no	no	no	Ribosomal RNA-processing protein 8 [Source:UniProtKB/Swiss-Prot;Acc:O44410]
WBGene00020297	nog-1	anti	WormBase	no	no	no	no	no	Nucleolar GTP-binding protein 1 [Source:UniProtKB/Swiss-Prot;Acc:O44411]
WBGene00020417	nuo-2	anti	de Magalhães et al.,WormBase	no	no	no	no	no	NADH dehydrogenase [ubiquinone] iron-sulfur protein 3, mitochondrial [Source:UniProtKB/TrEMBL;Acc:Q86NC2]
WBGene00020462	ari-2	anti	de Magalhães et al.	no	no	no	no	no	Potential E3 ubiquitin-protein ligase ariadne-2 [Source:UniProtKB/Swiss-Prot;Acc:Q22431]
WBGene00020530	T15B12.1	anti	de Magalhães et al.	no	no	no	no	no	Calponin-homology (CH) domain-containing protein [Source:UniProtKB/TrEMBL;Acc:G5ECY7]
WBGene00020585	clec-178	pro	WormBase	no	no	no	no	no	C-type lectin domain-containing protein [Source:UniProtKB/TrEMBL;Acc:Q22591]
WBGene00020586	frpr-18	pro	WormBase	no	no	no	no	no	FMRFamide peptide receptor frpr-18 [Source:UniProtKB/Swiss-Prot;Acc:G5EEB1]
WBGene00020600	trd-1	anti	WormBase	no	no	no	no	no	Tetratricopeptide repeat-containing protein trd-1 [Source:UniProtKB/Swiss-Prot;Acc:P41842]
WBGene00020604	T20B12.7	anti	WormBase	no	no	no	no	no	Anamorsin homolog [Source:UniProtKB/Swiss-Prot;Acc:P41847]
WBGene00020633	aakg-2	pro	de Magalhães et al.	no	no	no	no	no	CBS domain-containing protein [Source:UniProtKB/TrEMBL;Acc:O02168]
WBGene00020636	T20H4.5	anti	de Magalhães et al.	no	no	no	no	no	Probable NADH dehydrogenase [ubiquinone] iron-sulfur protein 8, mitochondrial [Source:UniProtKB/Swiss-Prot;Acc:Q22619]
WBGene00020649	sma-10	anti	de Magalhães et al.	no	no	no	no	no	Leucine-rich repeats and immunoglobulin-like domains protein sma-10 [Source:UniProtKB/Swiss-Prot;Acc:Q965M2]
WBGene00020679	ogdh-1	anti	de Magalhães et al.,WormBase	no	no	no	no	no	2-oxoglutarate dehydrogenase, mitochondrial [Source:UniProtKB/Swiss-Prot;Acc:O61199]
WBGene00020679	ogdh-1	pro	WormBase	no	no	no	no	no	2-oxoglutarate dehydrogenase, mitochondrial [Source:UniProtKB/Swiss-Prot;Acc:O61199]
WBGene00020706	atg-9	pro	de Magalhães et al.	no	no	no	no	no	Autophagy-related protein 9 [Source:UniProtKB/TrEMBL;Acc:H2L0M4]
WBGene00020712	ckr-1	pro	WormBase	no	no	no	no	no	G-protein coupled receptors family 1 profile domain-containing protein [Source:UniProtKB/TrEMBL;Acc:P91487]
WBGene00020719	natc-1	pro	WormBase	no	no	no	no	no
WBGene00020757	ucr-2.3	anti	de Magalhães et al.	no	no	no	no	no	Peptidase M16 N-terminal domain-containing protein [Source:UniProtKB/TrEMBL;Acc:Q9TZ33]
WBGene00020821	jhdm-1	anti	WormBase	no	no	no	no	no	JmjC domain-containing histone demethylation protein 1 [Source:UniProtKB/Swiss-Prot;Acc:Q95Q98]
WBGene00020866	vps-24	pro	WormBase,de Magalhães et al.	no	no	no	no	no	Charged multivesicular body protein 3 [Source:UniProtKB/TrEMBL;Acc:Q9GYK4]
WBGene00020868	eif-1	pro	WormBase	no	no	no	no	no	SUI1 domain-containing protein [Source:UniProtKB/TrEMBL;Acc:Q967F1]
WBGene00020868	eif-1	anti	WormBase,de Magalhães et al.	no	no	no	no	no	SUI1 domain-containing protein [Source:UniProtKB/TrEMBL;Acc:Q967F1]
WBGene00020919	set-19	pro	WormBase	no	no	no	no	no	SET domain-containing protein [Source:UniProtKB/TrEMBL;Acc:Q9GYG8]
WBGene00020920	set-20	pro	WormBase	no	no	no	no	no	SET domain-containing protein [Source:UniProtKB/TrEMBL;Acc:A0A5E4LYP2]
WBGene00020930	hlh-30	pro	de Magalhães et al.,WormBase	no	no	no	no	no	Helix-loop-helix protein 30 [Source:UniProtKB/Swiss-Prot;Acc:H2KZZ2]
WBGene00020947	W02F12.2	anti	WormBase	no	no	no	no	no	Alkaline ceramidase [Source:UniProtKB/Swiss-Prot;Acc:O45145]
WBGene00020950	dlst-1	anti	WormBase	no	no	no	no	no	Dihydrolipoyllysine-residue succinyltransferase component of 2-oxoglutarate dehydrogenase complex, mitochondrial [Source:UniProtKB/TrEMBL;Acc:O45148]
WBGene00021005	ule-1	anti	de Magalhães et al.	no	no	no	no	no	Chitin-binding type-2 domain-containing protein [Source:UniProtKB/TrEMBL;Acc:X5M5P2]
WBGene00021011	W03G1.5	anti	de Magalhães et al.,WormBase	no	no	no	no	no	PB1 domain-containing protein [Source:UniProtKB/TrEMBL;Acc:Q9UAY0]
WBGene00021015	enu-3.3	anti	WormBase	no	no	no	no	no	ENhancer of Uncoordination [Source:UniProtKB/TrEMBL;Acc:O44748]
WBGene00021043	pck-1	pro	WormBase	no	no	no	no	no	phosphoenolpyruvate carboxykinase (GTP) [Source:UniProtKB/TrEMBL;Acc:O44906]
WBGene00021060	dct-11	pro	de Magalhães et al.	no	no	no	no	no	DAF-16/FOXO Controlled, germline Tumor affecting [Source:UniProtKB/TrEMBL;Acc:A0A9J5E051]
WBGene00021063	sbds-1	pro	de Magalhães et al.,WormBase	no	no	no	no	no	Ribosome maturation protein SBDS [Source:UniProtKB/Swiss-Prot;Acc:Q23202]
WBGene00021076	W07E6.5	anti	WormBase	no	no	no	no	no	G_PROTEIN_RECEP_F2_4 domain-containing protein [Source:UniProtKB/TrEMBL;Acc:Q9TYV4]
WBGene00021133	tomm-22	pro	de Magalhães et al.,WormBase	no	no	no	no	no	Mitochondrial import receptor subunit TOM22 homolog [Source:UniProtKB/Swiss-Prot;Acc:O17287]
WBGene00021170	arx-4	pro	de Magalhães et al.	no	no	no	no	no	Probable actin-related protein 2/3 complex subunit 2 [Source:UniProtKB/Swiss-Prot;Acc:Q8WTM6]
WBGene00021209	hgap-1	pro	WormBase	no	no	no	no	no	Rap-GAP domain-containing protein [Source:UniProtKB/TrEMBL;Acc:V6CJZ0]
WBGene00021237	crtc-1	anti	de Magalhães et al.	no	no	no	no	no	CREB-regulated transcription coactivator 1 homolog [Source:UniProtKB/Swiss-Prot;Acc:Q95XA8]
WBGene00021248	Y22D7AL.10	anti	WormBase	no	no	no	no	no	10 kDa heat shock protein, mitochondrial [Source:UniProtKB/TrEMBL;Acc:Q965Q1]
WBGene00021282	set-21	anti	WormBase	no	no	no	no	no	SET domain-containing protein [Source:UniProtKB/TrEMBL;Acc:Q966C5]
WBGene00021286	tald-1	anti	de Magalhães et al.,WormBase	no	no	no	no	no	Transaldolase [Source:UniProtKB/TrEMBL;Acc:Q966C7]
WBGene00021313	paqr-2	pro	WormBase	no	no	no	no	no	Adiponectin receptor protein [Source:UniProtKB/TrEMBL;Acc:Q9N536]
WBGene00021372	ugt-45	pro	WormBase	no	no	no	no	no	glucuronosyltransferase [Source:UniProtKB/TrEMBL;Acc:U4PLL6]
WBGene00021395	pnc-1	pro	de Magalhães et al.	no	no	no	no	no	Isochorismatase-like domain-containing protein [Source:UniProtKB/TrEMBL;Acc:A7WK39]
WBGene00021439	ckr-2	pro	WormBase	no	no	no	no	no	G-protein coupled receptors family 1 profile domain-containing protein [Source:UniProtKB/TrEMBL;Acc:G4SNP8]
WBGene00021442	Y39A3CL.4	anti	WormBase	no	no	no	no	no	TLDc domain-containing protein [Source:UniProtKB/TrEMBL;Acc:A0A8S4QCF9]
WBGene00021457	Y39F10C.1	anti	WormBase	no	no	no	no	no	Vitelline membrane outer layer protein 1 [Source:UniProtKB/TrEMBL;Acc:A0A0M7RF59]
WBGene00021474	dot-1.1	anti	de Magalhães et al.	yes	no	yes	yes	no	Histone-lysine N-methyltransferase, H3 lysine-79 specific [Source:UniProtKB/Swiss-Prot;Acc:Q6AW06]
WBGene00021482	Y39H10A.6	anti	de Magalhães et al.	yes	no	no	no	no	WD_REPEATS_REGION domain-containing protein [Source:UniProtKB/TrEMBL;Acc:A0A163UTK6]
WBGene00021486	lbp-9	pro	de Magalhães et al.,WormBase	no	no	no	no	no	Fatty acid-binding protein homolog 9 [Source:UniProtKB/Swiss-Prot;Acc:Q965W1]
WBGene00021515	set-23	pro	WormBase	no	no	no	no	no	Probable histone-lysine N-methyltransferase set-23 [Source:UniProtKB/Swiss-Prot;Acc:Q95Y12]
WBGene00021534	mvk-1	pro	WormBase,de Magalhães et al.	no	no	no	no	no	MeValonate Kinase [Source:UniProtKB/TrEMBL;Acc:A0A8S4QCI1]
WBGene00021546	laat-1	anti	WormBase,de Magalhães et al.	no	no	no	yes	no	Lysosomal amino acid transporter 1 [Source:UniProtKB/Swiss-Prot;Acc:Q95XZ6]
WBGene00021593	Y46E12A.3	anti	WormBase	no	no	no	no	no	Glutaredoxin domain-containing protein [Source:UniProtKB/TrEMBL;Acc:Q9N3V8]
WBGene00021641	Y47G6A.15	anti	WormBase	no	no	no	no	no	DUF148 domain-containing protein [Source:UniProtKB/TrEMBL;Acc:Q65XX4]
WBGene00021644	Y47G6A.18	pro	WormBase	no	no	no	no	no	Golgi phosphoprotein 3 homolog sauron [Source:UniProtKB/TrEMBL;Acc:Q9N3S8]
WBGene00021660	nol-14	anti	de Magalhães et al.	no	no	no	no	no	Nucleolar protein 14 [Source:UniProtKB/TrEMBL;Acc:Q9N3Q9]
WBGene00021733	otub-2	anti	WormBase	no	no	no	no	no	OTU domain-containing protein [Source:UniProtKB/TrEMBL;Acc:Q9N4T5]
WBGene00021789	nol-6	pro	WormBase	no	no	no	no	no	Nucleolar protein 6 [Source:UniProtKB/TrEMBL;Acc:Q95XY4]
WBGene00021800	nduf-9	anti	WormBase	no	no	no	no	no	NmrA-like domain-containing protein [Source:UniProtKB/TrEMBL;Acc:Q9N3H3]
WBGene00021801	Y53G8AL.3	anti	WormBase	no	no	no	no	no	CUB domain-containing protein [Source:UniProtKB/TrEMBL;Acc:Q95XY2]
WBGene00021811	ral-1	anti	de Magalhães et al.,WormBase	no	no	no	no	no	Small monomeric GTPase [Source:UniProtKB/TrEMBL;Acc:Q9N3F8]
WBGene00021814	mfsd-8	anti	WormBase	no	no	no	no	no	Major facilitator superfamily (MFS) profile domain-containing protein [Source:UniProtKB/TrEMBL;Acc:Q9N3G2]
WBGene00021815	Y53G8AR.8	anti	WormBase	no	no	yes	no	no	Mitochondrial ATP synthase regulatory component factor B [Source:UniProtKB/TrEMBL;Acc:A0A7R9XN32]
WBGene00021902	oxy-4	pro	WormBase	no	no	no	no	no	Probable cytosolic Fe-S cluster assembly factor oxy-4 [Source:UniProtKB/Swiss-Prot;Acc:Q9N392]
WBGene00021921	rbm-39	pro	WormBase,de Magalhães et al.	no	no	no	no	no	RRM domain-containing protein [Source:UniProtKB/TrEMBL;Acc:Q8MXS6]
WBGene00021922	atg-3	pro	de Magalhães et al.,WormBase	no	no	no	no	no	Ubiquitin-like-conjugating enzyme ATG3 [Source:UniProtKB/TrEMBL;Acc:U4PRD2]
WBGene00021934	cct-8	anti	de Magalhães et al.,WormBase	yes	no	no	no	no	T-complex protein 1 subunit theta [Source:UniProtKB/Swiss-Prot;Acc:Q9N358]
WBGene00021935	mrpl-46	anti	WormBase	no	no	no	no	no	Large ribosomal subunit protein mL46 [Source:UniProtKB/TrEMBL;Acc:C0VXV6]
WBGene00021953	Y55H10A.2	anti	WormBase	no	no	no	no	no	G-protein coupled receptors family 1 profile domain-containing protein [Source:UniProtKB/TrEMBL;Acc:Q9TYW2]
WBGene00021981	lgc-26	pro	WormBase	no	no	no	no	no	Neurotransmitter-gated ion-channel ligand-binding domain-containing protein [Source:UniProtKB/TrEMBL;Acc:Q9N4R6]
WBGene00022026	Y65B4A.2	pro	WormBase	no	no	no	no	no	Peptidase C1A papain C-terminal domain-containing protein [Source:UniProtKB/TrEMBL;Acc:V6CLX0]
WBGene00022027	vps-20	pro	de Magalhães et al.,WormBase	no	no	no	no	no	Charged multivesicular body protein 6 [Source:UniProtKB/TrEMBL;Acc:Q9BL60]
WBGene00022042	icd-2	anti	WormBase,de Magalhães et al.	no	no	no	no	no	Nascent polypeptide-associated complex subunit alpha [Source:UniProtKB/Swiss-Prot;Acc:Q86S66]
WBGene00022042	icd-2	pro	WormBase	no	no	no	no	no	Nascent polypeptide-associated complex subunit alpha [Source:UniProtKB/Swiss-Prot;Acc:Q86S66]
WBGene00022059	Y67D8A.2	pro	WormBase	no	no	no	no	no	Phosphorylase b kinase regulatory subunit [Source:UniProtKB/TrEMBL;Acc:U4PMS5]
WBGene00022060	dmd-9	anti	Suriyalaksh et al.	no	no	no	no	no	DM domain-containing protein [Source:UniProtKB/TrEMBL;Acc:Q95XU1]
WBGene00022090	Y69A2AR.19	anti	WormBase	no	no	no	no	no	WSN domain-containing protein [Source:UniProtKB/TrEMBL;Acc:Q95XJ2]
WBGene00022103	cdh-12	anti	WormBase	no	no	no	no	no	Cadherin domain-containing protein [Source:UniProtKB/TrEMBL;Acc:A0A4V0IJU8]
WBGene00022144	pghm-1	anti	de Magalhães et al.,WormBase	no	no	no	no	no	Probable peptidylglycine alpha-hydroxylating monooxygenase 1 [Source:UniProtKB/Swiss-Prot;Acc:Q95XM2]
WBGene00022149	lin-65	pro	de Magalhães et al.,WormBase	yes	no	no	no	no	ML domain-containing protein [Source:UniProtKB/TrEMBL;Acc:W6RTP0]
WBGene00022152	atg-5	pro	de Magalhães et al.	no	no	no	no	no	Autophagy-related protein 5 [Source:UniProtKB/Swiss-Prot;Acc:Q3V5I7]
WBGene00022165	Y71H2AL.2	anti	WormBase	no	no	no	no	no	FXYD domain-containing ion transport regulator [Source:UniProtKB/TrEMBL;Acc:A0A2K5ATX4]
WBGene00022166	Y71H2AM.1	anti	WormBase	no	no	no	no	no	N(6)-L-threonylcarbamoyladenine synthase [Source:UniProtKB/TrEMBL;Acc:Q9BL28]
WBGene00022170	cox-6B	anti	de Magalhães et al.	no	no	no	no	no	Cytochrome oxidase c subunit VIb [Source:UniProtKB/TrEMBL;Acc:Q9BL34]
WBGene00022185	Y71H2AM.20	anti	WormBase	no	no	no	no	no	peptidylprolyl isomerase [Source:UniProtKB/TrEMBL;Acc:H2L0S3]
WBGene00022189	Y71H2AR.2	anti	WormBase,de Magalhães et al.	no	no	no	no	no	Peptidase C1A papain C-terminal domain-containing protein [Source:UniProtKB/TrEMBL;Acc:Q9BL26]
WBGene00022201	Y71H10B.1	anti	WormBase	no	no	no	no	yes	Cytosolic purine 5'-nucleotidase [Source:UniProtKB/TrEMBL;Acc:Q86MI3]
WBGene00022203	Y73B3A.1	anti	WormBase	no	no	no	no	no	JmjC domain-containing protein [Source:UniProtKB/TrEMBL;Acc:Q95XE2]
WBGene00022266	srt-56	anti	de Magalhães et al.	no	no	no	no	no	Serpentine Receptor, class T [Source:UniProtKB/TrEMBL;Acc:Q9TXW8]
WBGene00022279	sesn-1	pro	de Magalhães et al.,WormBase	no	no	no	no	no	Sestrin homolog [Source:UniProtKB/Swiss-Prot;Acc:Q9N4D6]
WBGene00022281	abtm-1	anti	WormBase	no	no	no	no	no	ABC transmembrane type-1 domain-containing protein [Source:UniProtKB/TrEMBL;Acc:A0A061AJH7]
WBGene00022310	Y77E11A.7	pro	WormBase,de Magalhães et al.	no	no	no	yes	no	SET domain-containing protein [Source:UniProtKB/TrEMBL;Acc:H2L0E0]
WBGene00022347	Y82E9BR.14	anti	WormBase	no	no	no	no	no	Glycolipid transfer protein domain-containing protein [Source:UniProtKB/TrEMBL;Acc:Q9BKS2]
WBGene00022354	Y82E9BR.22	anti	WormBase	no	no	no	no	no	ATP synthase subunit epsilon [Source:UniProtKB/TrEMBL;Acc:Q7KWZ2]
WBGene00022363	Y92H12BL.1	anti	WormBase	yes	no	no	no	no	Threonylcarbamoyladenosine tRNA methylthiotransferase [Source:UniProtKB/Swiss-Prot;Acc:Q8MXQ7]
WBGene00022366	Y92H12BL.5	pro	WormBase	yes	no	no	no	no	diphosphoinositol-polyphosphate diphosphatase [Source:UniProtKB/TrEMBL;Acc:Q95XC4]
WBGene00022473	bet-1	pro	WormBase,de Magalhães et al.	yes	no	no	no	no	Bromodomain-containing protein bet-1 [Source:UniProtKB/Swiss-Prot;Acc:Q95Y80]
WBGene00022492	dss-1	pro	WormBase	no	no	no	no	no	Probable 26S proteasome complex subunit dss-1 [Source:UniProtKB/Swiss-Prot;Acc:Q95Y72]
WBGene00022499	set-30	pro	WormBase	no	no	no	no	no	MYND-type domain-containing protein [Source:UniProtKB/TrEMBL;Acc:Q23084]
WBGene00022518	zfh-2	pro	de Magalhães et al.	no	no	no	no	no	Zinc Finger and Homeobox [Source:UniProtKB/TrEMBL;Acc:V6CLS4]
WBGene00022522	ZC132.3	anti	de Magalhães et al.	no	no	no	no	no	Serpentine Receptor, class Z [Source:UniProtKB/TrEMBL;Acc:O17515]
WBGene00022577	nstp-3	pro	WormBase,de Magalhães et al.	no	no	no	no	no	UDP-galactose transporter [Source:UniProtKB/TrEMBL;Acc:O01879]
WBGene00022644	dod-19	anti	de Magalhães et al.	no	no	no	no	no	Downstream Of DAF-16 (Regulated by DAF-16) [Source:UniProtKB/TrEMBL;Acc:A0A0K3ASK2]
WBGene00022644	dod-19	pro	WormBase	no	no	no	no	no	Downstream Of DAF-16 (Regulated by DAF-16) [Source:UniProtKB/TrEMBL;Acc:A0A0K3ASK2]
WBGene00022703	ubxn-4	pro	WormBase	no	no	no	no	no	UBX domain-containing protein 4 [Source:UniProtKB/Swiss-Prot;Acc:P34631]
WBGene00022798	fahd-1	anti	WormBase	no	no	no	no	no	Fumarylacetoacetate hydrolase domain-containing protein 1 [Source:UniProtKB/Swiss-Prot;Acc:P34673]
WBGene00022834	ZK973.8	pro	WormBase	no	no	no	no	no	BTB domain-containing protein [Source:UniProtKB/TrEMBL;Acc:Q9N4M1]
WBGene00022852	ZK1127.5	anti	de Magalhães et al.,WormBase	no	no	no	no	no	Probable RNA 3'-terminal phosphate cyclase-like protein [Source:UniProtKB/Swiss-Prot;Acc:Q23400]
WBGene00022856	cth-2	pro	de Magalhães et al.	no	no	no	no	no	Putative cystathionine gamma-lyase 2 [Source:UniProtKB/Swiss-Prot;Acc:P55216]
WBGene00022861	dve-1	pro	de Magalhães et al.,WormBase	no	no	no	no	no	Homeobox protein dve-1 [Source:UniProtKB/Swiss-Prot;Acc:Q86MI0]
WBGene00044070	set-18	pro	WormBase	no	no	no	no	no	Histone-lysine N-methyltransferase set-18 [Source:UniProtKB/Swiss-Prot;Acc:Q8I4F7]
WBGene00044080	D1086.10	pro	WormBase	no	no	no	yes	no	DUF281 domain-containing protein [Source:UniProtKB/TrEMBL;Acc:B1Q273]
WBGene00044225	C38D4.10	anti	WormBase	no	no	yes	yes	no	WRKY transcription factor 14 [Source:UniProtKB/TrEMBL;Acc:A0A1E1JKK5]
WBGene00044319	tag-266	pro	WormBase	no	no	no	no	no	Cysteine-rich hydrophobic protein; Golgin subfamily A member 7/ERF4 domain-containing protein [Source:UniProtKB/TrEMBL;Acc:Q23203]
WBGene00044321	mrps-30	anti	de Magalhães et al.	no	no	no	no	no	Mitochondrial Ribosomal Protein, Small [Source:UniProtKB/TrEMBL;Acc:O61818]
WBGene00044326	tag-322	anti	WormBase	no	no	no	no	no
WBGene00044348	Y71G12B.31	anti	WormBase	no	no	no	no	no	Protein-tyrosine phosphatase [Source:UniProtKB/TrEMBL;Acc:W6RYA7]
WBGene00044586	Y61A9LA.12	pro	WormBase	no	no	no	no	no
WBGene00044620	bus-4	pro	WormBase,de Magalhães et al.	no	no	no	no	no	Glycoprotein-N-acetylgalactosamine 3-beta-galactosyltransferase 1 [Source:UniProtKB/TrEMBL;Acc:O44563]
WBGene00044623	bus-8	pro	de Magalhães et al.	no	no	no	no	no	Alpha-1,3/1,6-mannosyltransferase ALG2 [Source:UniProtKB/TrEMBL;Acc:G5ECB6]
WBGene00044916	F40F8.11	anti	WormBase	no	no	no	no	no	NADAR domain-containing protein [Source:UniProtKB/TrEMBL;Acc:H2L297]
WBGene00045038	ule-2	anti	de Magalhães et al.	no	no	no	no	no	Uterine Lumin Expressed/locailized [Source:UniProtKB/TrEMBL;Acc:Q067X2]
WBGene00045483	oxy-5	pro	de Magalhães et al.	no	no	no	no	no
WBGene00045517	R11D1.13	anti	WormBase	no	no	no	no	no	Secreted protein [Source:UniProtKB/TrEMBL;Acc:A7LPH6]
WBGene00077520	C37A5.11	pro	WormBase	no	no	no	no	no	Very-long-chain 3-oxoacyl-CoA synthase [Source:UniProtKB/TrEMBL;Acc:B0M0P3]
WBGene00194861	H04D03.6	anti	WormBase	no	no	no	yes	no	MLX-interacting protein [Source:UniProtKB/TrEMBL;Acc:H8ESD0]
WBGene00194986	pigb-1	pro	WormBase	no	no	no	no	no	Mannosyltransferase [Source:UniProtKB/TrEMBL;Acc:G5EDN2]
WBGene00194986	pigb-1	anti	WormBase	no	no	no	no	no	Mannosyltransferase [Source:UniProtKB/TrEMBL;Acc:G5EDN2]
WBGene00195045	W05F2.8	anti	WormBase	no	no	no	no	no	AGC-kinase C-terminal domain-containing protein [Source:UniProtKB/TrEMBL;Acc:A0A0K3AQS0]
WBGene00206368	Y39F10C.3	anti	WormBase	no	no	no	no	no	Cystatin domain-containing protein [Source:UniProtKB/TrEMBL;Acc:G4SN18]
WBGene00235310	R02D1.2	anti	WormBase	no	no	no	no	no	Phenazine biosynthesis-like domain-containing protein 1 [Source:UniProtKB/TrEMBL;Acc:U4PSC5]
WBGene00269432	ZC132.11	anti	WormBase	no	no	no	no	no	Serpentine Receptor, class Z [Source:UniProtKB/TrEMBL;Acc:A0A163VUD3]
WBGene00302980	F53E2.2	pro	WormBase	no	no	no	no	no	Actin-depolymerizing factor 1, isoforms a/b [Source:UniProtKB/Swiss-Prot;Acc:Q07750]
WBGene00303007	Y57G11C.1147	anti	WormBase	no	no	no	yes	no
WBGene00303073	R12B2.13	pro	WormBase	no	no	no	no	no
WBGene00305048	M01G12.16	pro	WormBase	no	no	no	no	no	G_PROTEIN_RECEP_F1_2 domain-containing protein [Source:UniProtKB/TrEMBL;Acc:A0A5S9MM66]
